# Supplementary material for: The methyltransferase SETD2 couples transcription and splicing by engaging mRNA processing factors through its SHI domain
Source: Nat Commun. 2021 Mar 4;12:1443. doi: 10.1038/s41467-021-21663-w (PMC7933334; doi:10.1038/s41467-021-21663-w)
Supplement: Supplementary file 4 — Supplementary Data 1-8 [file 41467_2021_21663_MOESM4_ESM.zip]

Archive with 8 entries (8 files):
- SuppData1.xlsx
- SuppData2.xlsx
- SuppData3.xlsx
- SuppData4.xlsx
- SuppData5.xlsx
- SuppData6.xlsx
- SuppData7.xlsx
- SuppData8.xlsx
