# Supplementary material for: The methyltransferase SETD2 couples transcription and splicing by engaging mRNA processing factors through its SHI domain
Source: Nat Commun. 2021 Mar 4;12:1443. doi: 10.1038/s41467-021-21663-w (PMC7933334; doi:10.1038/s41467-021-21663-w)
Supplement: Supplementary file 4 — Supplementary Data 1-8 [file 41467_2021_21663_MOESM4_ESM.zip › SuppData3.xlsx]

## Sheet: SuppData3
Supplementary Data 3. Proteins that interact with SETD2C truncations as identified by MudPIT mass spectrometry.
Column ends with:
_P	Peptide Count								_S	Spectral Count
_dS	Distributed Spectral Count								_sS	Shared Spectral Count
_SC	Sequence Coverage (%)								_uS	Unique Spectral Count
_dNSAF	Distributed Normalized Spectral Abundance Factor
NCBI_Gene	1404-1963 dNSAF AVG	1404-1963 Detected # Out of 2	1964-2564 dNSAF AVG	1964-2564 Detected # Out of 2	1964-2263 dNSAF	1964-2263 Detected # Out of 1	2263-2564 dNSAF	2263-2564 Detected # Out of 1	1964-2113 dNSAF AVG	1964-2113 Detected # Out of 2	2114-2163 dNSAF	2114-2163 Detected # Out of 1	2164-2213 dNSAF AVG	2164-2213 Detected # Out of 2	2164-2183 dNSAF	2164-2183 Detected # Out of 1	2179-2198 dNSAF	2179-2198 Detected # Out of 1	2194-2213 dNSAF	2194-2213 Detected # Out of 1	2214-2263 dNSAF	2214-2263 Detected # Out of 1	Mock dNSAF AVG	Mock Detected # Out of 4	NCBI_Gene	Locus	Description	SETD2(1404-1963)-1_P	SETD2(1404-1963)-1_S	SETD2(1404-1963)-1_uS	SETD2(1404-1963)-1_sS	SETD2(1404-1963)-1_dS	SETD2(1404-1963)-1_SC	SETD2(1404-1963)-1_dNSAF	SETD2(1404-1963)-2_P	SETD2(1404-1963)-2_S	SETD2(1404-1963)-2_uS	SETD2(1404-1963)-2_sS	SETD2(1404-1963)-2_dS	SETD2(1404-1963)-2_SC	SETD2(1404-1963)-2_dNSAF	SETD2(1964-2564)-1_P	SETD2(1964-2564)-1_S	SETD2(1964-2564)-1_uS	SETD2(1964-2564)-1_sS	SETD2(1964-2564)-1_dS	SETD2(1964-2564)-1_SC	SETD2(1964-2564)-1_dNSAF	SETD2(1964-2564)-2_P
SETD2	0.048431	2	0.016684	2	0.005955	1	0.013905	1	0.029448	2	0.004381	1	0.165177	2	0	0	0	0	2.8e-05	1	0	0	0	0	SETD2	NP_054878.5	histone-lysine N-methyltransferase SETD2 isoform 1 [Homo sapiens]	297	15712	15712	0	15712	25.27	0.0921731	97	2936	2936	0	2936	21.41	0.00468931	279	6423	6423	0	6423	29.99	0.0209535	101
POLR2A	6.2e-05	1	0.001596	2	0	0	0.000614	1	0	0	0	0	0	0	0	0	0	0	0	0	0	0	0	0	POLR2A	NP_000928.1	DNA-directed RNA polymerase II subunit RPB1 [Homo sapiens]	X	X	X	X	X	X	X	17	30	30	0	30	14.26	6.236e-05	93	376	376	0	376	51.98	0.00159646	X
HNRNPL	0.001425	1	0.04874	2	0.012273	1	0	0	0	0	0	0	0.019269	2	0	0	0	0	0	0	0	0	0.000358	1	HNRNPL	NP_001524.2	heterogeneous nuclear ribonucleoprotein L isoform a [Homo sapiens]	X	X	X	X	X	X	X	22	205	198	7	205	41.43	0.00142531	113	5439	4925	514	5294.57	89.3	0.0751886	44
TUBA1C	0.015493	2	0.002542	2	0.000285	1	0.000136	1	0.006684	1	0	0	0.000701	1	6.4e-05	1	0	0	0.00032	1	0.000316	1	0.000287	4	TUBA1C	NP_116093.1	tubulin alpha-1C chain isoform c [Homo sapiens]	48	770	56	714	545.678	81.74	0.0182802	46	2498	68	2430	1393.04	95.1	0.0127054	27	154	6	148	113	78.62	0.00210508	21
HSPA1A	0.01417	2	0.012974	2	0.010019	1	0.019935	1	0.019681	1	0.022496	1	0.02656	2	0.079192	1	0.084079	1	0.030705	1	0.027685	1	0.004187	4	HSPA1A	NP_005336.3	heat shock 70 kDa protein 1A [Homo sapiens]	91	1262	805	457	1077.48	92.82	0.0252839	56	607	327	280	478.511	77.22	0.00305706	78	1880	1418	462	1659.22	90.8	0.0216513	42
TUBB	0.013538	2	0.003249	2	0.001313	1	0.001544	1	0.012015	1	0	0	0.003188	1	0.000369	1	0.000101	1	0.001073	1	0.000195	1	0.00187	3	TUBB	NP_001280141.1	tubulin beta chain isoform a [Homo sapiens]	47	726	154	572	519.659	71.77	0.0168458	45	1708	324	1384	1159.14	70.69	0.0102303	31	178	31	147	118.01	65.73	0.00212735	31
RPS7	0.011293	1	0.000378	2	0	0	0	0	0.001916	1	0	0	0	0	0	0	0	0	0	0	0	0	0	0	RPS7	NP_001002.1	40S ribosomal protein S7 [Homo sapiens]	X	X	X	X	X	X	X	14	535	535	0	535	58.25	0.0112934	1	2	2	0	2	5.67	8.623e-05	4
ACTB	0.010867	2	0.003777	2	0.000433	1	0.000239	1	0	0	0	0	0.001578	1	0.000304	1	0.000499	1	0.000474	1	0.000826	1	0.001381	3	ACTB	NP_001092.1	actin, cytoplasmic 1 [Homo sapiens]	26	199	137	62	186.103	63.73	0.0074647	52	1400	1074	326	1306.62	76.8	0.0142688	19	62	40	22	57.3913	56.8	0.00128012	23
HSPD1	0.010745	2	0.003838	2	0.00078	1	0.000469	1	0.000973	1	0	0	7.9e-05	1	0.0001	1	0	0	0	0	0	0	0.001094	3	HSPD1	NP_955472.1	60 kDa heat shock protein, mitochondrial [Homo sapiens]	20	107	107	0	107	50.61	0.00280879	95	2614	2614	0	2614	93.02	0.0186819	22	74	74	0	74	45.55	0.00108022	37
EEF1A1	0.010032	2	0.002608	2	0.000967	1	0.001939	1	0.000402	1	0.002431	1	0.001299	2	0.002162	1	0.000304	1	0.001232	1	0.002011	1	0.000941	3	EEF1A1	NP_001393.1	elongation factor 1-alpha 1 [Homo sapiens]	29	355	139	216	206.514	64.07	0.00672355	57	1945	869	1076	1504.99	83.98	0.0133402	21	119	67	52	104.87	52.6	0.00189864	16
HSPA8	0.007531	2	0.018631	2	0.01082	1	0.045283	1	0.005585	1	0.017835	1	0.016552	2	0.046065	1	0.173503	1	0.013716	1	0.079939	1	0.002712	4	HSPA8	NP_006588.1	heat shock cognate 71 kDa protein isoform 1 [Homo sapiens]	75	628	540	88	590.854	78.02	0.0137575	44	211	190	21	205.7	59.29	0.00130399	83	2298	2167	131	2254.43	79.72	0.0291904	47
ARF1	0.006166	1	0.000383	1	0	0	0	0	0	0	0	0	0	0	0	0	0	0	0	0	0	0	0	0	ARF1	NP_001019397.1	ADP-ribosylation factor 1 [Homo sapiens]	X	X	X	X	X	X	X	13	398	203	195	272.545	79.01	0.00616638	X	X	X	X	X	X	X	4
RPS15	0.00608	2	0.003371	2	0	0	0	0	0.001282	1	0	0	0	0	0	0	0	0	0	0	0	0	0	0	RPS15	NP_001009.1	RPS15.NP_001009.1:40S ribosomal protein S15 isoform 2 [Homo sapiens] ;NP_001295155.1:40S ribosomal protein S15 isoform 1 [Homo sapiens] ;	7	35	35	0	35	64.83	0.0036307	12	302	302	0	302	70.34	0.00852923	13	106	106	0	106	69.66	0.00611468	4
ATP5F1B	0.005554	2	0.002896	2	0.005451	1	0.003895	1	0.000703	1	0.001438	1	0.00594	2	0.004693	1	0.002123	1	0.005379	1	0.004538	1	0.006656	4	ATP5F1B	NP_001677.2	ATP synthase subunit beta, mitochondrial precursor [Homo sapiens]	29	248	248	0	248	68.24	0.00705159	35	524	524	0	524	72.21	0.00405645	36	225	225	0	225	70.7	0.00355765	25
RPSA	0.005092	1	0.000526	2	0	0	0	0	0	0	0	0	0	0	0	0	0	0	0	0	0	0	0.000173	1	RPSA	NP_001291217.1	RPSA.NP_001291217.1:40S ribosomal protein SA isoform 2 [Homo sapiens] ;NP_002286.2:40S ribosomal protein SA isoform 1 [Homo sapiens] ;	X	X	X	X	X	X	X	23	373	373	0	373	62.33	0.00509165	1	2	2	0	2	9	5.576e-05	6
RPL22	0.004415	1	0.000464	2	0	0	0	0	0.002904	1	0	0	0	0	0	0	0	0	0	0	0	0	0.000406	1	RPL22	NP_000974.1	60S ribosomal protein L22 [Homo sapiens]	X	X	X	X	X	X	X	9	138	138	0	138	62.5	0.00441509	4	8	8	0	8	50.78	0.00052278	2
NIPSNAP1	0.004221	2	0.001993	2	0.001692	1	0.002036	1	0	0	0.000412	1	0.00069	1	0.000324	1	0	0	0.000674	1	0.000587	1	0.002042	3	NIPSNAP1	NP_001189431.1	NIPSNAP1.NP_001189431.1:protein NipSnap homolog 1 isoform 2 [Homo sapiens] ;NP_003625.2:protein NipSnap homolog 1 isoform 1 [Homo sapiens] ;	19	137	137	0	137	76.14	0.00780562	8	41	41	0	41	39.77	0.00063599	19	73	73	0	73	70.45	0.00231289	8
EIF4A1	0.004118	2	0.001001	2	0	0	0	0	0	0	0	0	0	0	4.7e-05	1	0	0	0.000613	1	0	0	0.000414	2	EIF4A1	NP_001407.1	eukaryotic initiation factor 4A-I isoform 1 [Homo sapiens]	7	14	10	4	14	27.59	0.00051867	48	768	571	197	765.129	76.11	0.00771755	5	11	3	8	5.35294	16.5	0.00011028	22
PARP1	0.004057	2	0.001326	2	0.000801	1	0.000972	1	0.000916	1	0	0	0.000673	1	0.000225	1	0.000554	1	0.000982	1	0.000229	1	0.000512	3	PARP1	NP_001609.2	poly [ADP-ribose] polymerase 1 [Homo sapiens]	35	131	131	0	131	50.79	0.00194323	106	1528	1528	0	1528	75.94	0.00617101	33	118	118	0	118	47.73	0.00097338	37
RPLP2	0.003866	2	0.003213	2	0.001413	1	0.001168	1	0.017776	1	0	0	0.002678	2	0.002109	1	0	0	0.000928	1	0	0	0.002288	3	RPLP2	NP_000995.1	60S acidic ribosomal protein P2 [Homo sapiens]	9	39	27	12	36.5294	78.26	0.00477788	13	87	67	20	82.9524	90.43	0.00295394	16	61	44	17	56.0645	100	0.0040778	8
HNRNPC	0.003864	2	0.00403	2	0.001286	1	0	0	0	0	0	0	0	0	0	0	0	0	0	0	0	0	0.000173	2	HNRNPC	NP_001070910.1	heterogeneous nuclear ribonucleoproteins C1/C2 isoform a [Homo sapiens]	2	2	0	2	1	6.86	4.916e-05	25	754	476	278	573.828	68.95	0.00767947	26	175	90	85	131.311	70.59	0.00358936	16
KLHDC3	0.003819	1	0	0	0	0	0	0	0	0	0	0	0	0	0	0	0	0	0	0	0	0	0	0	KLHDC3	NP_476502.1	kelch domain-containing protein 3 [Homo sapiens]	18	97	97	0	97	67.8	0.00381944	X	X	X	X	X	X	X	X	X	X	X	X	X	X	X
EIF5A	0.003818	2	0.004536	2	0.004856	1	0.009006	1	0	0	0.00512	1	0.000742	1	0.001086	1	0	0	0.004833	1	0	0	0.003833	4	EIF5A	NP_001137232.1	EIF5A.NP_001137232.1:eukaryotic translation initiation factor 5A-1 isoform A [Homo sapiens] ;NP_001137234.1:eukaryotic translation initiation factor 5A-1 isoform B [Homo sapiens] ;	10	73	73	0	73	51.63	0.00596755	8	75	75	0	75	53.26	0.00166922	13	94	94	0	94	55.98	0.00427313	9
HSP90AB1	0.003781	2	0.000821	2	0	0	0	0	0	0	0	0	0.000171	2	0.000184	1	0	0	6.1e-05	1	0	0	0.000236	3	HSP90AB1	NP_001258899.1	heat shock protein HSP 90-beta isoform a [Homo sapiens]	13	36	26	10	32.2472	25.28	0.00066995	76	1678	982	696	1218.32	66.71	0.00689119	13	29	22	7	25.08	21.82	0.00028975	31
PKM	0.003637	2	0.001732	2	0	0	0	0	0	0	0	0	0	0	5.4e-05	1	0	0	0.000603	1	0	0	0.000196	3	PKM	NP_002645.3	pyruvate kinase PKM isoform a [Homo sapiens]	4	5	0	5	2.5	14.31	7.082e-05	59	1313	153	1160	933.896	83.43	0.00720236	9	18	1	17	15	27.68	0.00023628	27
HSPA6	0.00359	1	0.000387	2	0	0	0.000149	1	0	0	0	0	0	0	0	0	0	0	6.6e-05	1	0.000167	1	0	0	HSPA6	NP_002146.2	heat shock 70 kDa protein 6 [Homo sapiens]	22	249	144	105	153.484	37.01	0.0035904	11	27	0	27	0	16.8	X	12	135	56	79	57.7021	19.44	0.00075061	10
TUFM	0.00347	2	0.000871	2	0.000268	1	0	0	0.007352	1	0	0	0.0002	1	0	0	0	0	0.000156	1	0	0	0.000207	2	TUFM	NP_003312.3	elongation factor Tu, mitochondrial isoform 1 precursor [Homo sapiens]	26	107	107	0	107	64.84	0.00353723	31	378	378	0	378	67.91	0.00340213	12	28	28	0	28	33.85	0.00051473	15
HSP90AA1	0.003298	2	0.000853	2	0	0	0.000262	1	0	0	0	0	0.000183	2	7.8e-05	1	0	0	0.000364	1	0	0	0.000178	3	HSP90AA1	NP_001017963.2	heat shock protein HSP 90-alpha isoform 1 [Homo sapiens]	12	27	19	8	22.3778	16.63	0.00039414	72	1737	1045	692	1293.49	50.12	0.00620263	14	35	28	7	31.92	18.62	0.00031264	30
XRCC6	0.003241	1	0.000763	2	0	0	0	0	0	0	0	0	0	0	0	0	0	0	0	0	0	0	0	0	XRCC6	NP_001460.1	X-ray repair cross-complementing protein 6 isoform 1 [Homo sapiens]	X	X	X	X	X	X	X	52	482	482	0	482	62.56	0.00324116	3	4	4	0	4	8.37	5.494e-05	21
SUB1	0.003219	2	0.004429	2	0.004157	1	0.002821	1	0	0	0	0	0.002025	2	0.00337	1	0.008842	1	0.007002	1	0.003049	1	0.004005	3	SUB1	NP_006704.3	activated RNA polymerase II transcriptional coactivator p15 [Homo sapiens]	11	47	47	0	47	59.84	0.00556653	11	27	27	0	27	51.18	0.00087062	13	46	46	0	46	47.24	0.00302963	19
NONO	0.003199	2	0.003189	2	0.000517	1	0.001331	1	0	0	0	0	0.000483	1	0.000303	1	0	0	0.000272	1	0	0	0.000876	3	NONO	NP_001138881.1	non-POU domain-containing octamer-binding protein isoform 1 [Homo sapiens]	14	58	58	0	58	42.04	0.00185224	59	524	521	3	522.911	65.61	0.0045465	24	98	96	2	97.28	49.68	0.00172758	25
RPL9	0.003071	1	0.000588	2	0	0	0	0	0.006775	1	0	0	0	0	0	0	0	0	0	0	0	0	0	0	RPL9	NP_001020092.1	60S ribosomal protein L9 [Homo sapiens]	X	X	X	X	X	X	X	13	144	144	0	144	63.54	0.00307137	6	13	13	0	13	30.21	0.00056634	4
TUBA4A	0.003014	2	0.000142	2	0.000108	1	0.000188	1	0.005565	1	0	0	0.000175	1	3.3e-05	1	0	0	4.4e-05	1	0.000119	1	0.000242	4	TUBA4A	NP_001265481.1	tubulin alpha-4A chain isoform 2 [Homo sapiens]	37	557	3	554	126.322	60.28	0.00438816	35	2156	3	2153	173.413	71.36	0.00164008	21	123	0	123	7.55	48.27	0.00014585	19
PGRMC1	0.003009	2	0.000828	2	0	0	0	0	0	0	0	0	0.015405	1	0	0	0	0	0.000365	1	0.000794	1	0.002002	2	PGRMC1	NP_006658.1	membrane-associated progesterone receptor component 1 isoform 1 [Homo sapiens]	6	64	61	3	63.9048	34.36	0.00492935	5	52	50	2	51.8519	28.21	0.00108893	5	28	26	2	27.7333	33.33	0.00118961	2
ATP5F1A	0.002969	2	0.000959	2	0.000734	1	0.000648	1	0.002016	1	0	0	0.004527	1	0.000103	1	0	0	0	0	0.0007	1	0.003665	3	ATP5F1A	NP_004037.1	ATP synthase subunit alpha, mitochondrial isoform a precursor [Homo sapiens]	28	153	153	0	153	53.53	0.00416157	32	240	240	0	240	55.33	0.00177728	24	74	74	0	74	49.55	0.00111929	16
HSPA9	0.002838	2	0.0098	2	0.009151	1	0.020844	1	0.004105	1	0.036712	1	0.014787	2	0.055513	1	0.064773	1	0.011368	1	0.063179	1	0.002438	3	HSPA9	NP_004125.3	stress-70 protein, mitochondrial precursor [Homo sapiens]	52	208	208	0	208	65.68	0.0046077	39	177	177	0	177	58.62	0.00106752	90	1279	1279	0	1279	76.58	0.0157557	47
RPL7	0.002779	2	0.00206	2	0	0	0	0	0.010491	1	0	0	0.000367	1	0	0	0	0	0.000287	1	0	0	0.000862	2	RPL7	NP_000962.2	60S ribosomal protein L7 isoform 1 [Homo sapiens]	13	38	38	0	38	46.77	0.00230474	22	197	197	0	197	60.08	0.00325301	20	102	102	0	102	58.47	0.00344021	6
EIF3I	0.002722	2	0.000893	2	0.000375	1	0	0	0	0	0	0	0	0	0	0	0	0	0.000219	1	0	0	0	0	EIF3I	NP_003748.1	eukaryotic translation initiation factor 3 subunit I [Homo sapiens]	7	18	18	0	18	28.31	0.00083307	22	366	366	0	366	71.38	0.00461178	10	29	29	0	29	54.77	0.00074636	8
RPL3	0.002718	2	0.002618	2	0.000202	1	0.000778	1	0.01245	1	0	0	0	0	0	0	0	0	0	0	0	0	0.000268	1	RPL3	NP_000958.1	60S ribosomal protein L3 isoform a [Homo sapiens]	16	55	55	0	55	37.47	0.00205281	33	333	333	0	333	53.6	0.00338384	34	215	215	0	215	60.79	0.00446241	10
SLC25A5	0.002695	2	0.00028	2	0	0	0.00015	1	0	0	0	0	0.002234	1	0	0	0	0	0	0	0	0	0.00063	3	SLC25A5	NP_001143.2	ADP/ATP translocase 2 [Homo sapiens]	29	105	58	47	98.0873	58.39	0.00495093	15	37	14	23	31.8889	36.91	0.00043822	6	11	2	9	6	18.12	0.00016841	5
EEF1G	0.002591	2	0.000693	2	0	0	0	0	0	0	0	0	0	0	0	0	0	0	0	0	0	0	0.000553	2	EEF1G	NP_001395.1	elongation factor 1-gamma [Homo sapiens]	15	46	46	0	46	51.95	0.00158331	28	384	384	0	384	73.68	0.00359849	11	32	32	0	32	39.13	0.0006125	9
ATP5IF1	0.002528	2	0.002142	2	0	0	0	0	0	0	0	0	0.001782	2	0	0	0	0	0.001342	1	0.002192	1	0.000399	1	ATP5IF1	NP_057395.1	ATPase inhibitor, mitochondrial isoform 1 precursor [Homo sapiens]	4	31	31	0	31	11.32	0.00439893	3	17	17	0	17	11.32	0.00065677	4	31	31	0	31	21.7	0.0024462	3
PSMD14	0.00251	1	0.000628	1	0	0	0	0	0	0	0	0	0	0	0	0	0	0	0	0	0	0	0.000348	1	PSMD14	NP_005796.1	26S proteasome non-ATPase regulatory subunit 14 [Homo sapiens]	X	X	X	X	X	X	X	11	190	190	0	190	54.52	0.00250994	X	X	X	X	X	X	X	6
ELOB	0.002427	2	0.000381	2	0	0	0	0	0	0	0	0	0	0	0	0	0	0	0	0	0.00525	1	0	0	ELOB	NP_009039.1	elongin-B isoform a [Homo sapiens]	9	34	34	0	34	80.51	0.00433399	5	15	15	0	15	72.03	0.00052057	1	3	3	0	3	21.19	0.00021265	2
RPL31	0.00242	2	0.000989	2	0	0	0	0	0	0	0	0	0	0	0	0	0	0	0	0	0	0	0	0	RPL31	NP_000984.1	60S ribosomal protein L31 isoform 1 [Homo sapiens]	4	7	7	0	7	33.6	0.00084232	13	122	122	0	122	65.6	0.00399687	8	28	28	0	28	58.4	0.00187363	1
RPL15	0.002418	2	0.001528	2	0	0	0.000439	1	0.008199	1	0	0	0	0	0	0	0	0	0	0	0	0	0.002116	1	RPL15	NP_001240312.1	60S ribosomal protein L15 isoform 1 [Homo sapiens]	8	31	31	0	31	37.25	0.00228572	12	127	127	0	127	40.69	0.00254944	14	59	59	0	59	50.49	0.00241912	4
RACK1	0.00239	1	0.000777	2	0	0	0	0	0	0	0	0	0	0	0	0	0	0	0	0	0	0	0	0	RACK1	NP_006089.1	receptor of activated protein C kinase 1 [Homo sapiens]	X	X	X	X	X	X	X	22	185	185	0	185	80.76	0.00238992	2	3	3	0	3	13.88	7.916e-05	13
RPS24	0.002356	2	0.001128	2	0	0	0	0	0.01537	1	0	0	0	0	0	0	0	0	0	0	0	0	0	0	RPS24	NP_001017.1	40S ribosomal protein S24 isoform c [Homo sapiens]	2	6	6	0	6	20.3	0.00067856	9	131	131	0	131	52.63	0.00403358	6	25	25	0	25	40.6	0.00157226	4
C1QBP	0.002354	2	0.00339	2	0.000864	1	0	0	0	0	0.000385	1	0	0	0.000405	1	0	0	0.000378	1	0	0	0.002131	4	C1QBP	NP_001203.1	complement component 1 Q subcomponent-binding protein, mitochondrial precursor [Homo sapiens]	7	42	42	0	42	46.45	0.00224022	8	170	170	0	170	43.62	0.00246871	8	78	78	0	78	43.62	0.00231356	7
NPM1	0.00235	2	0.00466	2	0.000414	1	0	0	0.008849	1	0	0	0	0	0.000194	1	0	0	0	0	0	0	0.000417	2	NPM1	NP_002511.1	nucleophosmin isoform 1 [Homo sapiens]	8	14	14	0	14	46.26	0.00071626	20	286	286	0	286	70.41	0.00398373	11	31	31	0	31	50	0.00088196	15
DNAJA1	0.002344	2	0.00032	2	0	0	0.000226	1	0	0	0	0	0.000115	1	0	0	0	0	0	0	0	0	0.000325	2	DNAJA1	NP_001530.1	dnaJ homolog subfamily A member 1 isoform 1 [Homo sapiens]	14	84	84	0	84	54.66	0.00318258	17	146	146	0	146	57.18	0.00150603	7	18	18	0	18	26.45	0.00037924	3
XRCC5	0.002326	2	0.000419	2	0	0	0	0	0	0	0	0	0	0	0	0	0	0	0	0	0	0	0	0	XRCC5	NP_066964.1	X-ray repair cross-complementing protein 5 [Homo sapiens]	2	5	5	0	5	4.64	0.00010274	44	813	813	0	813	59.02	0.00454831	8	19	19	0	19	18.44	0.00021711	14
RPS15A	0.0023	1	0.0002	1	0	0	0	0	0.002859	1	0	0	0	0	0	0	0	0	0	0	0	0	0	0	RPS15A	NP_001025180.1	40S ribosomal protein S15a [Homo sapiens]	X	X	X	X	X	X	X	10	73	73	0	73	66.92	0.00229959	X	X	X	X	X	X	X	1
RPL38	0.002274	2	0.000876	2	0	0	0	0	0	0	0	0	0	0	0	0	0	0	0	0	0	0	0.001542	1	RPL38	NP_001030335.1	60S ribosomal protein L38 [Homo sapiens]	4	10	10	0	10	35.71	0.00214878	5	41	41	0	41	52.86	0.00239859	3	10	10	0	10	35.71	0.00119492	2
RPL6	0.002265	2	0.002156	2	0	0	0	0	0.007098	1	0	0	0.000316	1	0	0	0	0	0.000247	1	0	0	0.000859	3	RPL6	NP_001307066.1	60S ribosomal protein L6 isoform 1 [Homo sapiens]	14	50	50	0	50	45.83	0.00261137	22	135	135	0	135	59.03	0.00191961	25	119	119	0	119	59.03	0.00345613	8
HNRNPM	0.002232	2	0.002521	2	0.000723	1	0	0	0.003309	1	0	0	0	0	0	0	0	0	0	0	0	0	0.000428	2	HNRNPM	NP_005959.2	heterogeneous nuclear ribonucleoprotein M isoform a [Homo sapiens]	26	77	77	0	77	38.9	0.00158657	70	513	513	0	513	74.79	0.00287783	73	308	308	0	308	77.95	0.0035291	33
RPL5	0.002222	2	0.001936	2	0	0	0	0	0.00438	1	0	0	0.000307	1	0	0	0	0	0	0	0	0	0.00109	1	RPL5	NP_000960.2	60S ribosomal protein L5 [Homo sapiens]	22	57	57	0	57	57.24	0.00288675	30	113	113	0	113	61.28	0.00155809	35	94	94	0	94	55.56	0.00264733	13
ARF5	0.002199	1	0	0	0	0	0	0	0	0	0	0	0	0	0	0	0	0	0	0	0	0	0	0	ARF5	NP_001653.1	ADP-ribosylation factor 5 [Homo sapiens]	X	X	X	X	X	X	X	10	267	72	195	96.6662	72.22	0.00219924	X	X	X	X	X	X	X	2
RPL32	0.002116	2	0.002446	2	0	0	0	0	0.009636	1	0	0	0	0	0	0	0	0	0	0	0	0	0.001599	1	RPL32	NP_000985.1	60S ribosomal protein L32 [Homo sapiens]	8	26	26	0	26	45.93	0.00289688	10	44	44	0	44	40	0.00133472	17	51	51	0	51	57.04	0.00315989	6
MYL6	0.002059	2	0.000585	2	0	0	0.002373	1	0	0	0	0	0.000301	1	0	0	0	0	0.000707	1	0	0	0.002316	2	MYL6	NP_066299.2	MYL6.NP_066299.2:myosin light polypeptide 6 isoform 1 [Homo sapiens] ;NP_524147.2:myosin light polypeptide 6 isoform 2 [Homo sapiens] ;	8	22	22	0	22	47.68	0.00219148	6	71	71	0	71	41.72	0.00192554	5	18	18	0	18	33.77	0.00099708	1
RPL8	0.002037	2	0.002948	2	0.000632	1	0	0	0.005062	1	0	0	0.001063	1	0	0	0	0	0.000554	1	0	0	0.000832	2	RPL8	NP_000964.1	60S ribosomal protein L8 [Homo sapiens]	13	50	50	0	50	66.15	0.00292636	18	72	72	0	72	61.48	0.00114728	30	161	161	0	161	75.1	0.00523997	7
RPS3A	0.002027	2	0.001048	2	0	0	0	0	0.001408	1	0	0	0	0	0	0	0	0	0	0	0	0	0	0	RPS3A	NP_000997.1	40S ribosomal protein S3a isoform 1 [Homo sapiens]	3	8	8	0	8	17.05	0.0004558	25	232	232	0	232	66.67	0.00359878	13	32	32	0	32	46.97	0.00101387	12
RPLP0	0.001986	2	0.001977	2	0	0	0.000565	1	0.007035	1	0	0	0	0	0	0	0	0	0.000337	1	0	0	0.000668	2	RPLP0	NP_000993.1	60S acidic ribosomal protein P0 [Homo sapiens]	8	23	23	0	23	37.85	0.00109134	23	223	223	0	223	70.66	0.00288082	24	111	111	0	111	64.98	0.00292887	9
RPS10	0.001979	2	0.001126	2	0	0	0	0	0	0	0	0	0	0	0	0	0	0	0	0	0	0	0	0	RPS10	NP_001190174.1	40S ribosomal protein S10 [Homo sapiens]	4	17	17	0	17	33.33	0.00154973	12	97	97	0	97	59.39	0.00240746	9	32	32	0	32	60.61	0.00162219	4
RHOA	0.001962	2	0.000765	2	0	0	0	0	0	0	0	0	0	0	0	0	0	0	0	0	0	0	0.000466	1	RHOA	NP_001655.1	transforming protein RhoA isoform 1 precursor [Homo sapiens]	8	37	19	18	35	58.55	0.00272773	11	75	22	53	56.372	67.36	0.00119613	7	30	9	21	26	48.19	0.00112681	3
RPS3	0.001951	2	0.001939	2	0	0	0	0	0.00153	1	0	0	0	0	0	0	0	0	0	0	0	0	0	0	RPS3	NP_000996.2	40S ribosomal protein S3 isoform 1 [Homo sapiens]	10	32	32	0	32	46.91	0.00198077	25	114	114	0	114	69.14	0.00192119	17	49	49	0	49	62.55	0.00168665	13
RPL4	0.001935	2	0.002503	2	0.001427	1	0.00021	1	0.020599	2	0	0	0.000107	1	0.000134	1	0.001096	1	0	0	0	0	0.000367	3	RPL4	NP_000959.2	60S ribosomal protein L4 [Homo sapiens]	30	72	72	0	72	59.48	0.00253627	43	139	139	0	139	66.28	0.00133308	53	195	195	0	195	73.3	0.00381982	13
RPS12	0.001926	2	0.001203	2	0	0	0	0	0.002816	1	0	0	0	0	0	0	0	0	0	0	0	0	0	0	RPS12	NP_001007.2	40S ribosomal protein S12 [Homo sapiens]	8	30	30	0	30	49.24	0.00341852	6	14	14	0	14	41.67	0.00043433	8	24	24	0	24	49.24	0.0015208	4
RPS11	0.001907	2	0.000764	2	0	0	0	0	0.021171	1	0	0	0	0	0	0	0	0	0	0	0	0	0	0	RPS11	NP_001006.1	40S ribosomal protein S11 [Homo sapiens]	9	24	24	0	24	58.23	0.00228478	18	59	59	0	59	70.25	0.0015292	11	18	18	0	18	61.39	0.00095291	5
SNRPD1	0.001894	2	0.000967	2	0.002389	1	0.002258	1	0	0	0.000913	1	0.00918	1	0.001199	1	0	0	0.003886	1	0	0	0.003623	3	SNRPD1	NP_008869.1	small nuclear ribonucleoprotein Sm D1 isoform 1 [Homo sapiens]	2	12	12	0	12	31.93	0.00151679	3	66	66	0	66	36.97	0.00227126	2	12	12	0	12	27.73	0.00084347	2
RPL7A	0.00187	2	0.002026	2	0	0	0	0	0.011178	1	0	0	0.000342	1	0.000215	1	0	0	0.000669	1	0	0	0	0	RPL7A	NP_000963.1	60S ribosomal protein L7a [Homo sapiens]	15	40	40	0	40	46.99	0.00226188	29	96	96	0	96	74.06	0.00147795	36	104	104	0	104	83.83	0.0032703	7
HSPB1	0.00186	2	0.000394	2	0	0	0	0	0	0	0	0	0.000222	1	0	0	0	0	0.000347	1	0	0	0.000206	1	HSPB1	NP_001531.1	heat shock protein beta-1 [Homo sapiens]	8	36	36	0	36	69.27	0.00264143	11	54	54	0	54	77.56	0.00107872	5	10	10	0	10	45.85	0.00040802	4
RPL24	0.001837	2	0.00221	2	0	0	0	0	0.01302	1	0	0	0	0	0	0	0	0	0	0	0	0	0	0	RPL24	NP_000977.1	60S ribosomal protein L24 [Homo sapiens]	10	25	25	0	25	49.68	0.00239514	15	49	49	0	49	64.97	0.00127811	21	69	69	0	69	66.24	0.00367609	5
RPL18A	0.001833	2	0.00203	2	0	0	0	0	0.030621	1	0	0	0	0	0	0	0	0	0	0	0	0	0	0	RPL18A	NP_000971.1	60S ribosomal protein L18a [Homo sapiens]	12	32	32	0	32	60.8	0.00273482	16	40	40	0	40	54.55	0.00093072	23	73	73	0	73	74.43	0.00346934	5
NIPSNAP2	0.001817	2	0.000788	2	0	0	0.001253	1	0	0	0	0	0.000159	1	0	0	0	0	0	0	0	0	0.000745	3	NIPSNAP2	NP_001474.1	protein NipSnap homolog 2 isoform 1 [Homo sapiens]	13	62	62	0	62	53.85	0.00326074	4	26	26	0	26	18.88	0.00037229	14	43	43	0	43	55.94	0.00125759	5
PHGDH	0.001817	2	0.000509	2	0	0	0	0	0.000697	1	0	0	0	0	0	0	0	0	0	0	0	0	0.000802	2	PHGDH	NP_006614.2	D-3-phosphoglycerate dehydrogenase [Homo sapiens]	15	55	55	0	55	38.46	0.00155212	26	271	271	0	271	53.28	0.00208215	8	26	26	0	26	30.02	0.00040802	9
SLC25A3	0.001806	2	0.000326	2	0	0	0	0	0	0	0	0	0.000378	1	0	0	0	0	0	0	0	0	0.000628	2	SLC25A3	NP_002626.1	phosphate carrier protein, mitochondrial isoform b precursor [Homo sapiens]	7	75	75	0	75	20.78	0.00312496	9	43	43	0	43	28.25	0.00048779	8	25	25	0	25	26.87	0.00057925	1
RPL18	0.001799	2	0.001492	2	0.000864	1	0	0	0.048436	1	0	0	0.000484	1	0	0	0	0	0	0	0	0	0.000829	1	RPL18	NP_000970.1	RPL18.NP_000970.1:60S ribosomal protein L18 isoform 1 [Homo sapiens] ;NP_001257419.1:60S ribosomal protein L18 isoform 2 [Homo sapiens] ;	7	27	27	0	27	32.45	0.00216021	10	66	66	0	66	39.36	0.00143766	12	50	50	0	50	45.74	0.00222458	5
EEF2	0.001786	2	0.000338	2	0	0	0.000313	1	0	0	0	0	0	0	6.7e-05	1	0	0	0.000166	1	0	0	0.000465	2	EEF2	NP_001952.1	elongation factor 2 [Homo sapiens]	11	26	26	0	26	19.93	0.0004558	54	653	651	2	652.898	60.37	0.00311622	13	22	21	1	21.2658	21.91	0.00020732	15
ETFA	0.001783	1	0.000624	1	0	0	0	0	0	0	0	0	0	0	0	0	0	0	0	0	0	0	0	0	ETFA	NP_000117.1	electron transfer flavoprotein subunit alpha, mitochondrial isoform a [Homo sapiens]	X	X	X	X	X	X	X	13	145	145	0	145	56.46	0.00178318	X	X	X	X	X	X	X	8
RCC2	0.001753	2	0.001928	2	0.00249	1	0.003775	1	0	0	0.000416	1	0.00184	2	0.003498	1	0.013445	1	0.004634	1	0.002225	1	0.001801	4	RCC2	NP_001129676.1	protein RCC2 [Homo sapiens]	29	107	107	0	107	65.71	0.00308322	19	54	54	0	54	43.1	0.00042364	25	118	118	0	118	54.6	0.00189081	22
RPL23	0.001742	2	0.000726	2	0	0	0.00096	1	0.010619	1	0	0	0	0	0	0	0	0	0	0	0	0	0.000708	2	RPL23	NP_000969.1	60S ribosomal protein L23 [Homo sapiens]	8	21	21	0	21	42.14	0.00225622	12	42	42	0	42	65	0.00122855	6	15	15	0	15	41.43	0.00089619	2
RPS8	0.001741	2	0.001724	2	0	0	0	0	0.021443	1	0	0	0	0	0	0	0	0	0	0	0	0	0.000509	2	RPS8	NP_001003.1	40S ribosomal protein S8 [Homo sapiens]	12	34	34	0	34	54.33	0.0024587	15	52	52	0	52	58.65	0.00102379	16	64	64	0	64	60.1	0.00257367	7
RPL26	0.001659	2	0.003487	2	0	0	0	0	0.001282	1	0	0	0	0	0	0	0	0	0	0	0	0	0	0	RPL26	NP_001302460.1	60S ribosomal protein L26 [Homo sapiens]	5	18	6	12	16.2857	28.97	0.00168939	19	71	20	51	57.6923	75.86	0.00162937	36	140	26	114	117	92.41	0.00674923	3
RPL27A	0.001615	2	0.001767	2	0	0	0	0	0.036414	1	0	0	0	0	0	0	0	0	0	0	0	0	0	0	RPL27A	NP_000981.1	60S ribosomal protein L27a [Homo sapiens]	4	13	13	0	13	30.41	0.00132121	11	69	69	0	69	59.46	0.00190923	12	47	47	0	47	59.46	0.00265627	4
RPL10	0.001615	2	0.001467	2	0	0	0	0	0.012157	1	0	0	0	0	0	0	0	0	0	0	0	0	0	0	RPL10	NP_006004.3	60S ribosomal protein L10 isoform a [Homo sapiens]	8	19	7	12	19	50.93	0.00133546	15	99	86	13	99	50.47	0.00189449	13	58	41	17	58	50.93	0.00226699	4
TUBB6	0.001615	2	0.000231	2	0	0	0	0	0	0	0	0	3.4e-05	1	0	0	0	0	0	0	0	0	0.000403	1	TUBB6	NP_115914.1	tubulin beta-6 chain isoform 1 [Homo sapiens]	21	227	34	193	73.0657	61.43	0.00246416	24	283	44	239	83.3324	61.43	0.00076516	14	47	2	45	6.7916	34.3	0.00012737	13
DDOST	0.001614	2	0.000346	2	0	0	0	0	0.001223	1	0	0	0.000699	1	0	0	0	0	0	0	0	0	0.001142	2	DDOST	NP_005207.2	DDOST. 1 proteins in this group did not match any genes. NP_005207.2:dolichyl-diphosphooligosaccharide--protein glycosyltransferase 48 kDa subunit precursor [Homo sapiens] ;NP_005207.3:dolichyl-diphosphooligosaccharide--protein glycosyltransferase 48 kDa subunit precursor [Homo sapiens] ;	7	20	20	0	20	22.37	0.00065971	11	286	286	0	286	40.13	0.00256845	10	30	30	0	30	36.18	0.00055029	3
RPS2	0.001611	2	0.000507	2	0	0	0	0	0	0	0	0	0	0	0	0	0	0	0	0	0	0	0	0	RPS2	NP_002943.2	40S ribosomal protein S2 [Homo sapiens]	8	20	20	0	20	31.74	0.00102672	18	157	157	0	157	60.41	0.00219433	10	20	20	0	20	40.61	0.00057095	7
FASN	0.001602	2	0.000197	2	0	0	0	0	0	0	0	0	0	0	0	0	0	0	0	0	0	0	4.3e-05	1	FASN	NP_004095.4	fatty acid synthase [Homo sapiens]	7	13	13	0	13	4.62	7.787e-05	141	1917	1917	0	1917	66.07	0.00312641	5	8	8	0	8	4.02	2.665e-05	30
RPN1	0.001597	2	0.000502	2	0	0	0	0	0	0	0	0	0.001575	1	0	0	0	0	0	0	0	0	0.002772	2	RPN1	NP_002941.1	dolichyl-diphosphooligosaccharide--protein glycosyltransferase subunit 1 precursor [Homo sapiens]	11	38	38	0	38	24.71	0.00094164	26	334	334	0	334	55.35	0.00225335	19	48	48	0	48	38.39	0.00066144	8
ACAT1	0.001595	2	0.000578	2	0	0	0.00021	1	0.000435	1	0	0	0	0	0	0	0	0	0	0	0	0	0.00011	2	ACAT1	NP_000010.1	acetyl-CoA acetyltransferase, mitochondrial precursor [Homo sapiens]	12	35	35	0	35	37.94	0.00123291	25	204	204	0	204	57.61	0.00195647	6	14	14	0	14	20.14	0.00027424	9
RPS4X	0.001573	2	0.000842	2	0	0	0	0	0.005653	1	0	0	0	0	0	0	0	0	0	0	0	0	0	0	RPS4X	NP_000998.1	40S ribosomal protein S4, X isoform [Homo sapiens]	4	9	9	0	9	17.49	0.00051473	22	169	169	0	169	57.41	0.00263149	12	39	39	0	39	53.61	0.00124035	4
HNRNPU	0.001562	2	0.000695	2	0	0	0	0	0.006983	1	0	0	0	0	0	0	0	0	0	0	0	0	0	0	HNRNPU	NP_114032.2	heterogeneous nuclear ribonucleoprotein U isoform a [Homo sapiens]	1	2	2	0	2	3.88	3.646e-05	73	622	622	0	622	65.33	0.0030875	2	2	2	0	2	2.67	2.028e-05	28
HNRNPC	0.001508	2	0.001081	2	0.001567	1	0	0	0.020296	1	0	0	0	0	0	0	0	0	0	0	0	0	0.000181	2	HNRNPC	NP_001070911.1	heterogeneous nuclear ribonucleoproteins C1/C2 isoform b [Homo sapiens]	2	2	0	2	1	7.17	5.134e-05	25	454	176	278	212.172	67.58	0.00296545	24	117	32	85	46.6885	69.28	0.00133284	16
DEK	0.0015	2	0.00079	2	0	0	0.000478	1	0	0	0	0	0.000971	1	0.000457	1	0.001248	1	0.001043	1	0	0	0.00102	3	DEK	NP_003463.1	protein DEK isoform 1 [Homo sapiens]	24	71	71	0	71	44	0.00284785	7	14	14	0	14	20	0.00015289	16	32	32	0	32	27.73	0.00071376	15
RPL13	0.001499	2	0.00349	2	0	0	0	0	0.025541	1	0	0	0.000216	1	0.00027	1	0.000887	1	0.000674	1	0	0	0.000401	3	RPL13	NP_000968.2	60S ribosomal protein L13 isoform 1 [Homo sapiens]	10	23	23	0	23	38.86	0.00163959	20	70	70	0	70	56.87	0.00135858	38	145	145	0	145	80.57	0.00574807	10
CDK1	0.001474	2	0.000238	2	0	0	0	0	0.000626	1	0	0	0	0	0	0	0	0	0	0	0	0	0.000363	1	CDK1	NP_001777.1	cyclin-dependent kinase 1 isoform 1 [Homo sapiens]	8	15	15	0	15	33.67	0.00075967	22	159	157	2	158.67	73.06	0.00218781	3	6	6	0	6	14.14	0.00016898	4
PTBP1	0.001467	2	0.000856	2	0.0013	1	0	0	0	0	0	0	0	0	0	0	0	0	0	0	0	0	0.000407	1	PTBP1	NP_114368.1	polypyrimidine tract-binding protein 1 isoform c [Homo sapiens]	2	2	2	0	2	6.78	5.665e-05	20	373	373	0	373	64.22	0.00287664	11	45	45	0	45	35.4	0.00070885	9
DNAJA2	0.001452	2	6.7e-05	2	0	0	0	0	0	0	0	0	0	0	0	0	0	0	0	0	0	0	0	0	DNAJA2	NP_005871.1	dnaJ homolog subfamily A member 2 [Homo sapiens]	9	27	27	0	27	41.26	0.00098573	15	193	193	0	193	50	0.00191836	3	5	5	0	5	17.96	0.00010151	1
SERPINH1	0.001449	2	0.001274	1	0	0	0	0	0	0	0	0	0	0	0	0	0	0	0	0	0	0	0.000258	1	SERPINH1	NP_001226.2	serpin H1 precursor [Homo sapiens]	4	7	7	0	7	10.53	0.00025189	27	270	270	0	270	62.44	0.0026452	X	X	X	X	X	X	X	12
SF3A3	0.001447	1	0.000236	2	0	0	0	0	0	0	0	0	0	0	0	0	0	0	0	0	0	0	0.000431	1	SF3A3	NP_006793.1	splicing factor 3A subunit 3 isoform 1 [Homo sapiens]	X	X	X	X	X	X	X	22	177	177	0	177	57.49	0.00144679	3	5	5	0	5	9.78	8.348e-05	6
HNRNPL	0.001425	1	0.04874	2	0.012273	1	0	0	0	0	0	0	0.019269	2	0	0	0	0	0	0	0	0	0.000358	1	HNRNPL	NP_001524.2	heterogeneous nuclear ribonucleoprotein L isoform a [Homo sapiens]	X	X	X	X	X	X	X	22	205	198	7	205	41.43	0.00142531	113	5439	4925	514	5294.57	89.3	0.0751886	44
RPS9	0.001413	2	0.001142	2	0	0	0	0	0.001916	1	0	0	0	0	0	0	0	0	0	0	0	0	0.000556	1	RPS9	NP_001308630.1	40S ribosomal protein S9 isoform a [Homo sapiens]	13	31	31	0	31	39.18	0.00240354	10	20	20	0	20	29.9	0.00042218	14	39	39	0	39	51.55	0.00168151	5
BANF1	0.001413	2	0.000637	2	0	0	0	0	0	0	0	0	0.009205	1	0	0	0	0	0.003997	1	0	0	0.003985	2	BANF1	NP_003851.1	barrier-to-autointegration factor [Homo sapiens]	3	14	14	0	14	29.21	0.00236608	3	10	10	0	10	29.21	0.00046013	4	12	12	0	12	42.7	0.00112779	1
MATR3	0.001403	2	0.001095	2	0.001199	1	0	0	0.001097	1	0	0	0	0	0	0	0	0	0	0	0	0	0	0	MATR3	NP_061322.2	matrin-3 isoform a [Homo sapiens]	12	33	33	0	33	24.09	0.00058603	46	459	459	0	459	54.19	0.00221922	38	124	124	0	124	49	0.00122454	21
PRDX1	0.001401	2	0.001848	2	0.001837	1	0.001575	1	0	0	0	0	0.000808	1	0.000287	1	0	0	0.000536	1	0.001946	1	0.000531	1	PRDX1	NP_859047.1	peroxiredoxin-1 [Homo sapiens]	5	20	18	2	20	42.21	0.00151171	17	63	57	6	62.7273	66.83	0.00129084	6	16	16	0	16	37.19	0.00067252	18
RPL14	0.001389	2	0.001768	2	0.000378	1	0	0	0.016423	1	0	0	0.000423	1	0	0	0	0	0	0	0	0	0.001004	1	RPL14	NP_003964.3	60S ribosomal protein L14 [Homo sapiens]	10	22	22	0	22	45.58	0.00153913	15	65	65	0	65	55.35	0.00123807	17	80	80	0	80	66.51	0.00311234	4
PSMC4	0.001387	2	0.000503	2	0	0	0	0	0	0	0	0	0	0	0	0	0	0	0	0	0	0	0	0	PSMC4	NP_006494.1	26S proteasome regulatory subunit 6B isoform 1 [Homo sapiens]	8	18	18	0	18	32.78	0.00064772	25	217	217	0	217	72.49	0.00212596	7	13	13	0	13	28.71	0.00026014	8
RPS27A	0.00138	2	0.000818	2	0.000521	1	0.001436	1	0.004765	1	0	0	0.001683	2	0.000549	1	0	0	0.000456	1	0.006949	1	0.001098	2	RPS27A	NP_001170884.1	ubiquitin-40S ribosomal protein S27a precursor [Homo sapiens]	8	21	21	0	21	58.97	0.00202482	8	28	28	0	28	51.28	0.00073503	7	15	15	0	15	48.08	0.00080427	5
RPS6	0.001377	2	0.001839	2	0	0	0	0	0.013434	1	0	0	0	0	0	0	0	0	0	0	0	0	0	0	RPS6	NP_001001.2	40S ribosomal protein S6 [Homo sapiens]	11	20	20	0	20	41.77	0.00120815	21	94	94	0	94	59.84	0.00154596	32	80	80	0	80	65.46	0.00268737	9
RPL21	0.001374	2	0.003559	2	0	0	0	0	0.016261	1	0	0	0	0	0	0	0	0	0	0	0	0	0.000675	1	RPL21	NP_000973.2	60S ribosomal protein L21 [Homo sapiens]	4	11	11	0	11	28.13	0.0010341	13	67	67	0	67	58.75	0.00171485	17	102	102	0	102	61.25	0.00533232	6
RAN	0.001365	1	0.000438	2	0	0	0.000622	1	0	0	0	0	0	0	0	0	0	0	0	0	0	0	0	0	RAN	NP_006316.1	GTP-binding nuclear protein Ran isoform 1 [Homo sapiens]	X	X	X	X	X	X	X	10	72	72	0	72	45.37	0.00136505	1	4	4	0	4	6.48	0.0001549	3
PPIB	0.001364	2	0.001623	2	0.001316	1	0.002696	1	0.004302	1	0	0	0.001847	2	0.000925	1	0.000866	1	0.003788	1	0.000717	1	0.002853	3	PPIB	NP_000933.1	peptidyl-prolyl cis-trans isomerase B precursor [Homo sapiens]	12	34	34	0	34	43.06	0.00236764	8	19	19	0	19	37.96	0.00036022	17	45	45	0	45	58.8	0.00174259	11
RPS16	0.001338	2	0.001542	2	0	0	0	0	0	0	0	0	0	0	0	0	0	0	0	0	0	0	0	0	RPS16	NP_001011.1	40S ribosomal protein S16 isoform 1 [Homo sapiens]	6	14	14	0	14	34.25	0.00144233	16	44	44	0	44	56.85	0.00123416	12	29	29	0	29	58.22	0.00166143	5
RPS27	0.001323	2	0.000658	2	0	0	0	0	0.003318	1	0	0	0	0	0	0	0	0	0	0	0	0	0	0	RPS27	NP_001021.1	40S ribosomal protein S27 isoform 1 [Homo sapiens]	4	9	6	3	9	35.71	0.00161159	7	24	11	13	21.2143	41.67	0.00103424	3	7	2	5	7	29.76	0.00069704	2
CUL2	0.001322	2	0	0	0	0	0	0	0	0	0	0	0	0	0	0	0	0	0	0	0	0	0	0	CUL2	NP_001185706.1	CUL2.NP_001185706.1:cullin-2 isoform c [Homo sapiens] ;NP_001185707.1:cullin-2 isoform a [Homo sapiens] ;NP_001185708.1:cullin-2 isoform b [Homo sapiens] ;	34	122	122	0	122	49.93	0.00246317	12	33	33	0	33	19.06	0.0001814	X	X	X	X	X	X	X	X
OTUB1	0.001315	1	0.00024	1	0	0	0	0	0	0	0	0	0	0	0	0	0	0	0	0	0	0	0	0	OTUB1	NP_060140.2	ubiquitin thioesterase OTUB1 [Homo sapiens]	X	X	X	X	X	X	X	10	87	87	0	87	40.22	0.00131468	X	X	X	X	X	X	X	3
CANX	0.001311	2	0.000911	2	0	0	0	0	0.001438	1	0	0	0.000986	1	0	0	0	0	0	0	0.00024	1	0.001257	2	CANX	NP_001350922.1	CANX.NP_001350922.1:calnexin isoform a [Homo sapiens] ;NP_001350923.1:calnexin isoform b [Homo sapiens] ;NP_001350926.1:calnexin isoform d precursor [Homo sapiens] ;NP_001350928.1:calnexin isoform f precursor [Homo sapiens] ;	20	50	50	0	50	43.34	0.0011642	39	230	230	0	230	60.99	0.00145803	17	105	105	0	105	38.54	0.00135954	11
SLC25A11	0.001309	2	0.000148	2	0	0	0	0	0.000592	1	0	0	0.000145	1	0	0	0	0	0	0	0	0	0.001025	2	SLC25A11	NP_003553.2	mitochondrial 2-oxoglutarate/malate carrier protein isoform 1 [Homo sapiens]	8	53	53	0	53	45.22	0.00253885	3	6	6	0	6	11.78	7.825e-05	4	8	8	0	8	16.56	0.00021311	1
HSD17B10	0.001305	2	0.001194	1	0	0	0	0	0	0	0	0	0	0	0	0	0	0	0	0	0	0	0.000414	1	HSD17B10	NP_004484.1	3-hydroxyacyl-CoA dehydrogenase type-2 isoform 1 [Homo sapiens]	1	2	2	0	2	9.96	0.00011526	15	159	159	0	159	80.84	0.00249475	X	X	X	X	X	X	X	8
OAT	0.001295	2	0.000357	2	0	0	0	0	0	0	0	0	0	0	0	0	0	0	0	0	0	0	0	0	OAT	NP_001309894.1	ornithine aminotransferase, mitochondrial isoform 1 precursor [Homo sapiens]	14	41	41	0	41	48.75	0.00140479	25	127	127	0	127	69.7	0.0011847	4	8	8	0	8	13.44	0.00015243	6
ANXA5	0.001293	1	0.000122	1	0	0	0	0	0	0	0	0	0	0	0	0	0	0	0	0	0	0	0	0	ANXA5	NP_001145.1	annexin A5 [Homo sapiens]	X	X	X	X	X	X	X	15	101	101	0	101	52.19	0.00129253	X	X	X	X	X	X	X	1
AIFM1	0.001245	2	0.000372	2	0	0	0	0	0	0	0	0	7.4e-05	1	0.000186	1	0	0	0	0	0	0	0.000239	3	AIFM1	NP_004199.1	apoptosis-inducing factor 1, mitochondrial isoform AIF precursor [Homo sapiens]	19	59	59	0	59	51.06	0.00144771	30	156	156	0	156	53.51	0.00104216	13	25	25	0	25	27.73	0.00034113	10
FKBP4	0.001231	1	0.00024	2	0	0	0.000195	1	0	0	0	0	0	0	0	0	0	0	0	0	0	0	0.000235	1	FKBP4	NP_002005.1	peptidyl-prolyl cis-trans isomerase FKBP4 [Homo sapiens]	X	X	X	X	X	X	X	30	138	138	0	138	65.8	0.00123122	2	3	3	0	3	6.97	5.467e-05	8
HNRNPA2B1	0.00123	1	0.001025	2	0	0	0	0	0	0	0	0	0	0	0	0	0	0	0	0	0	0	0.000207	2	HNRNPA2B1	NP_112533.1	heterogeneous nuclear ribonucleoproteins A2/B1 isoform B1 [Homo sapiens]	X	X	X	X	X	X	X	24	106	106	0	106	64.59	0.00122971	5	12	12	0	12	22.95	0.00028434	18
RPL37A	0.001225	2	0.001121	2	0	0	0	0	0.0101	1	0	0	0	0	0	0	0	0	0	0	0	0	0	0	RPL37A	NP_000989.1	60S ribosomal protein L37a [Homo sapiens]	3	9	9	0	9	43.48	0.00147145	7	22	22	0	22	43.48	0.00097928	7	20	20	0	20	52.17	0.00181835	1
RPS23	0.001189	2	0.000432	2	0	0	0	0	0.005198	1	0	0	0	0	0	0	0	0	0	0	0	0	0	0	RPS23	NP_001016.1	40S ribosomal protein S23 [Homo sapiens]	2	3	3	0	3	14.69	0.00031556	8	72	72	0	72	49.65	0.0020619	4	7	7	0	7	30.07	0.00040945	3
PSMC5	0.001189	2	0.000238	2	0	0	0	0	0	0	0	0	0	0	0	0	0	0	0	0	0	0	0	0	PSMC5	NP_001186092.1	PSMC5.NP_001186092.1:26S proteasome regulatory subunit 8 isoform 2 [Homo sapiens] ;NP_002796.4:26S proteasome regulatory subunit 8 isoform 1 [Homo sapiens] ;	9	18	18	0	18	31.16	0.00068027	25	165	165	0	165	65.33	0.00169774	1	4	4	0	4	5.53	8.406e-05	6
DHX9	0.001185	2	0.000661	2	0	0	0	0	0	0	0	0	0	0	0	0	0	0	0	0	0	0	0	0	DHX9	NP_001348.2	ATP-dependent RNA helicase A [Homo sapiens]	4	6	6	0	6	3.54	7.106e-05	64	713	713	0	713	59.06	0.00229909	37	117	117	0	117	40.79	0.00077058	26
OLA1	0.001179	1	0.000197	1	0	0	0	0	0	0	0	0	0	0	0	0	0	0	0	0	0	0	0	0	OLA1	NP_037473.3	obg-like ATPase 1 isoform 1 [Homo sapiens]	X	X	X	X	X	X	X	18	114	114	0	114	55.81	0.00117891	X	X	X	X	X	X	X	4
TRAP1	0.00117	1	0.000718	1	0	0	0	0	0	0	0	0	0	0	0	0	0	0	0	0	0	0	0.000497	1	TRAP1	NP_001258978.1	TRAP1.NP_001258978.1:heat shock protein 75 kDa, mitochondrial isoform 2 [Homo sapiens] ;NP_057376.2:heat shock protein 75 kDa, mitochondrial isoform 1 precursor [Homo sapiens] ;	X	X	X	X	X	X	X	35	186	186	0	186	55.45	0.00117005	X	X	X	X	X	X	X	12
RAB1B	0.00117	2	0.000333	2	0	0	0	0	0	0	0	0	0.001132	1	0	0	0	0	0	0	0	0	0.002235	2	RAB1B	NP_112243.1	ras-related protein Rab-1B [Homo sapiens]	5	12	10	2	12	24.38	0.000898	6	72	60	12	70.7463	33.83	0.00144138	4	7	5	2	6.66667	15.92	0.00027743	3
HAX1	0.001169	2	0.00033	1	0	0	0	0	0	0	0	0	0	0	0	0	0	0	0	0	0	0	0	0	HAX1	NP_006109.2	HCLS1-associated protein X-1 isoform a [Homo sapiens]	9	36	36	0	36	54.84	0.00194084	9	27	27	0	27	56.99	0.00039631	4	11	11	0	11	35.48	0.00032978	X
KPNA2	0.00115	2	0.000476	2	0	0	0	0	0	0	0	0	0	0	0	0	0	0	0	0	0	0	0.000244	2	KPNA2	NP_001307540.1	importin subunit alpha-1 [Homo sapiens]	3	6	6	0	6	9.64	0.0001706	19	275	275	0	275	60.68	0.00212886	12	40	40	0	40	46.12	0.00063247	7
EIF3B	0.001141	2	0.000439	2	0	0	0	0	0	0	0	0	5.6e-05	1	0	0	0	0	0.000131	1	0	0	0.000225	2	EIF3B	NP_003742.2	eukaryotic translation initiation factor 3 subunit B isoform 1 [Homo sapiens]	7	11	11	0	11	10.93	0.00020326	41	413	413	0	413	52.09	0.00207776	15	42	42	0	42	26.41	0.00043158	14
CHORDC1	0.001135	1	0.000156	1	0	0	0	0	0	0	0	0	0	0	0	0	0	0	0	0	0	0	0	0	CHORDC1	NP_036256.2	cysteine and histidine-rich domain-containing protein 1 isoform a [Homo sapiens]	X	X	X	X	X	X	X	15	92	92	0	92	46.99	0.0011348	X	X	X	X	X	X	X	2
RCC1	0.001133	1	0.000546	1	0	0	0	0	0	0	0	0	0	0	0	0	0	0	0	0	0	0	0	0	RCC1	NP_001041659.1	RCC1.NP_001041659.1:regulator of chromosome condensation isoform a [Homo sapiens] ;NP_001041660.1:regulator of chromosome condensation isoform b [Homo sapiens] ;NP_001260.1:regulator of chromosome condensation isoform c [Homo sapiens] ;	X	X	X	X	X	X	X	19	125	125	0	125	51.77	0.00113251	X	X	X	X	X	X	X	8
HSP90B1	0.001121	2	0.000467	2	0	0	0	0	0	0	0	0	0	0	0	0	0	0	0	0	0	0	0.000105	1	HSP90B1	NP_003290.1	endoplasmin precursor [Homo sapiens]	4	8	6	2	6.375	7.35	0.00011941	64	419	415	4	416.188	61.15	0.00212249	6	9	9	0	9	9.96	9.375e-05	20
RPL10A	0.001112	2	0.001259	2	0	0	0	0	0	0	0	0	0	0	0	0	0	0	0	0	0	0	0.000497	1	RPL10A	NP_009035.3	60S ribosomal protein L10a [Homo sapiens]	9	22	22	0	22	38.71	0.00152494	12	37	37	0	37	42.4	0.00069825	16	56	56	0	56	66.82	0.00215856	2
CFL1	0.00111	1	0.001174	1	0	0	0	0	0	0	0	0	0	0	0	0	0	0	0	0	0	0	0	0	CFL1	NP_005498.1	cofilin-1 [Homo sapiens]	X	X	X	X	X	X	X	7	45	45	0	45	49.4	0.00111013	X	X	X	X	X	X	X	5
MCM6	0.001102	1	0.00019	1	0	0	0	0	0	0	0	0	0	0	0	0	0	0	0	0	0	0	0	0	MCM6	NP_005906.2	DNA replication licensing factor MCM6 [Homo sapiens]	X	X	X	X	X	X	X	29	221	221	0	221	37.76	0.00110235	X	X	X	X	X	X	X	6
RPS17	0.001092	1	0.000819	2	0	0	0	0	0	0	0	0	0	0	0	0	0	0	0	0	0	0	0	0	RPS17	NP_001012.1	40S ribosomal protein S17 [Homo sapiens]	X	X	X	X	X	X	X	13	36	36	0	36	65.19	0.00109204	7	14	14	0	14	49.63	0.00086742	3
TARDBP	0.00109	2	0.000645	2	0	0	0.000216	1	0	0	0	0	0	0	0	0	0	0	0	0	0	0	0.000261	1	TARDBP	NP_031401.1	TAR DNA-binding protein 43 [Homo sapiens]	4	14	14	0	14	15.46	0.00050865	12	169	169	0	169	44.93	0.00167169	10	25	25	0	25	35.02	0.0005051	7
CCT2	0.001075	2	0.000332	2	0	0	0.000167	1	0	0	0	0	0	0	0	0	0	0	0	0	0	0	0.000605	1	CCT2	NP_006422.1	T-complex protein 1 subunit beta isoform 1 [Homo sapiens]	11	19	19	0	19	24.3	0.00053418	35	211	211	0	211	66.92	0.0016151	7	13	13	0	13	15.7	0.00020325	12
RPL30	0.00107	2	0.000715	2	0	0	0	0	0.024239	1	0	0	0	0	0	0	0	0	0	0	0	0	0.000677	1	RPL30	NP_000980.1	60S ribosomal protein L30 [Homo sapiens]	5	12	12	0	12	43.48	0.00156955	7	16	16	0	16	59.13	0.00056976	6	15	15	0	15	70.43	0.00109101	2
SAE1	0.001065	1	0	0	0	0	0	0	0	0	0	0	0	0	0	0	0	0	0	0	0	0	0	0	SAE1	NP_005491.1	SUMO-activating enzyme subunit 1 isoform a [Homo sapiens]	X	X	X	X	X	X	X	19	90	90	0	90	51.45	0.00106521	X	X	X	X	X	X	X	X
EIF3F	0.00106	2	0.000957	2	0	0	0	0	0	0	0	0	0	0	0.00016	1	0	0	0	0	0	0	0.000572	2	EIF3F	NP_003745.1	eukaryotic translation initiation factor 3 subunit F [Homo sapiens]	5	10	10	0	10	19.61	0.00042133	13	148	148	0	148	46.78	0.00169771	6	18	18	0	18	27.45	0.00042174	6
PCBP1	0.001057	2	0.000635	2	0.000456	1	0.000377	1	0.001044	1	0	0	0.004858	1	0.000802	1	0	0	0.000899	1	0	0	0.001222	3	PCBP1	NP_006187.2	poly(rC)-binding protein 1 [Homo sapiens]	8	26	20	6	26	44.38	0.00109854	17	97	71	26	88.3385	66.29	0.00101618	12	36	30	6	33.871	62.08	0.00079582	6
FARSA	0.001056	1	5.1e-05	1	0	0	0	0	0	0	0	0	0	0	0	0	0	0	0	0	0	0	0	0	FARSA	NP_004452.1	phenylalanine--tRNA ligase alpha subunit [Homo sapiens]	X	X	X	X	X	X	X	14	131	131	0	131	32.09	0.00105603	X	X	X	X	X	X	X	1
MIF	0.001046	1	0.000436	1	0	0	0.000779	1	0	0	0	0	0.030475	1	0.000992	1	0	0	0.001547	1	0.001347	1	0.000615	2	MIF	NP_002406.1	macrophage migration inhibitory factor [Homo sapiens]	3	8	8	0	8	35.65	0.00104636	X	X	X	X	X	X	X	3	6	6	0	6	17.39	0.0004364	X
MRI1	0.001043	1	7e-05	1	0	0	0	0	0	0	0	0	0	0	0	0	0	0	0	0	0	0	0	0	MRI1	NP_001026897.1	methylthioribose-1-phosphate isomerase isoform 1 [Homo sapiens]	X	X	X	X	X	X	X	8	94	94	0	94	44.44	0.00104321	X	X	X	X	X	X	X	1
TXN	0.001042	2	0.000686	2	0	0	0.00128	1	0	0	0	0	0	0	0.000544	1	0	0	0	0	0	0	0	0	TXN	NP_003320.2	thioredoxin isoform 1 [Homo sapiens]	5	14	14	0	14	38.1	0.00200553	1	2	2	0	2	11.43	7.8e-05	4	11	11	0	11	32.38	0.00087627	3
SND1	0.001022	1	0.000128	1	0	0	0	0	0	0	0	0	0	0	0	0	0	0	0	0	0	0	0	0	SND1	NP_055205.2	staphylococcal nuclease domain-containing protein 1 [Homo sapiens]	X	X	X	X	X	X	X	42	227	227	0	227	56.59	0.00102154	X	X	X	X	X	X	X	6
PSMD2	0.001018	2	0.000205	2	0	0	0	0	0	0	0	0	0	0	0	0	0	0	0	0	0	0	0	0	PSMD2	NP_002799.3	26S proteasome non-ATPase regulatory subunit 2 isoform 1 [Homo sapiens]	9	17	17	0	17	18.06	0.00028161	40	389	389	0	389	55.84	0.00175442	7	15	15	0	15	13.66	0.00013818	11
UBA2	0.001017	1	2e-05	1	0	0	0	0	0	0	0	0	0	0	0	0	0	0	0	0	0	0	0	0	UBA2	NP_005490.1	SUMO-activating enzyme subunit 2 [Homo sapiens]	X	X	X	X	X	X	X	30	159	159	0	159	59.22	0.00101739	X	X	X	X	X	X	X	1
PPP2R1A	0.001013	1	0.000154	1	0	0	0	0	0	0	0	0	0	0	0	0	0	0	0	0	0	0	0	0	PPP2R1A	NP_055040.2	serine/threonine-protein phosphatase 2A 65 kDa regulatory subunit A alpha isoform isoform 1 [Homo sapiens]	X	X	X	X	X	X	X	29	148	125	23	145.677	51.27	0.00101285	X	X	X	X	X	X	X	5
RPL12	0.001006	2	0.00208	2	0.000492	1	0	0	0.006758	1	0	0	0.000276	1	0	0	0	0	0	0	0	0	0.001308	1	RPL12	NP_000967.1	60S ribosomal protein L12 [Homo sapiens]	5	15	15	0	15	43.03	0.00136741	5	26	26	0	26	45.45	0.0006453	11	65	65	0	65	66.06	0.00329508	5
RPL27	0.001005	2	0.001421	2	0	0	0.000659	1	0.008199	1	0	0	0.000669	1	0	0	0	0	0.000523	1	0	0	0.001587	1	RPL27	NP_000979.1	60S ribosomal protein L27 [Homo sapiens]	5	13	13	0	13	40.44	0.00143779	6	19	19	0	19	42.65	0.00057212	17	40	40	0	40	79.41	0.00246013	2
RPLP1	0.001003	2	0.001878	2	0.001425	1	0	0	0	0	0	0	0	0	0.002128	1	0	0	0.002808	1	0	0	0.001001	3	RPLP1	NP_000994.1	60S acidic ribosomal protein P1 isoform 1 [Homo sapiens]	5	19	7	12	9.47059	67.54	0.00124958	5	37	17	20	21.0476	71.05	0.00075608	5	35	18	17	22.9355	67.54	0.00168283	4
RPS13	0.001	2	0.00119	2	0	0	0.001186	1	0.001231	1	0	0	0	0	0	0	0	0	0	0	0	0	0	0	RPS13	NP_001008.1	40S ribosomal protein S13 [Homo sapiens]	4	10	10	0	10	35.76	0.00099613	12	37	37	0	37	58.28	0.00100345	9	29	29	0	29	41.72	0.00160641	5
NTPCR	0.000996	2	0.000213	2	0	0	0	0	0	0	0	0	0	0	0	0	0	0	0	0	0	0	0	0	NTPCR	NP_115700.1	cancer-related nucleoside-triphosphatase isoform 1 [Homo sapiens]	9	20	20	0	20	51.58	0.00158331	8	19	19	0	19	42.63	0.00040952	3	5	5	0	5	17.37	0.00022012	1
RPL17	0.000991	2	0.001353	2	0	0	0	0	0	0	0	0	0	0	0	0	0	0	0	0	0	0	0	0	RPL17	NP_001186271.1	RPL17,RPL17-C18orf32. 1 proteins in this group did not match any genes. NP_001186271.1:60S ribosomal protein L17 isoform a [Homo sapiens] ;NP_001186284.1:RPL17-C18orf32 protein isoform 1 [Homo sapiens] ;NP_001356484.1:60S ribosomal protein L17 isoform c [Homo sapiens] ;	2	6	6	0	6	15.76	0.00049048	15	67	67	0	67	57.07	0.00149117	16	44	44	0	44	62.5	0.00200019	5
PPM1G	0.000981	2	0.000214	1	0	0	0	0	0	0	0	0	0	0	0	0	0	0	0	0	0	0	0	0	PPM1G	NP_817092.1	protein phosphatase 1G [Homo sapiens]	8	59	59	0	59	28.39	0.00162536	11	45	45	0	45	27.84	0.00033751	X	X	X	X	X	X	X	4
DYNLL1	0.000975	2	0.000433	2	0.000913	1	0	0	0	0	0	0	0.002046	1	0	0	0	0	0	0	0	0	0	0	DYNLL1	NP_003737.1	dynein light chain 1, cytoplasmic [Homo sapiens]	3	8	8	0	8	38.2	0.00135204	5	13	13	0	13	64.04	0.00059817	1	3	3	0	3	12.36	0.00028195	2
CTPS1	0.000973	2	0.000113	2	0	0	0	0	0	0	0	0	0	0	0	0	0	0	0	0	0	0	0	0	CTPS1	NP_001896.2	CTP synthase 1 isoform a [Homo sapiens]	7	18	18	0	18	17.26	0.00045812	24	215	211	4	214.751	55.84	0.00148805	1	2	2	0	2	2.71	2.831e-05	3
LRPPRC	0.000955	2	0.000216	2	0	0	0	0	0	0	0	0	0	0	0	0	0	0	0	0	0	0	0	0	LRPPRC	NP_573566.2	leucine-rich PPR motif-containing protein, mitochondrial precursor [Homo sapiens]	4	8	8	0	8	4.88	8.632e-05	78	621	621	0	621	63.63	0.00182431	7	13	13	0	13	10.26	7.8e-05	19
RPN2	0.000952	2	0.000266	2	0	0	0	0	0	0	0	0	0	0	0	0	0	0	0	0	0	0	0.001666	2	RPN2	NP_001311233.1	RPN2.NP_001311233.1:dolichyl-diphosphooligosaccharide--protein glycosyltransferase subunit 2 isoform 7 precursor [Homo sapiens] ;NP_002942.2:dolichyl-diphosphooligosaccharide--protein glycosyltransferase subunit 2 isoform 1 precursor [Homo sapiens] ;	12	34	34	0	34	39.41	0.00079043	19	176	176	0	176	45.9	0.00111398	10	35	35	0	35	30.91	0.00045248	2
ARL1	0.00095	1	0	0	0	0	0	0	0	0	0	0	0	0	0	0	0	0	0	0	0	0	0	0	ARL1	NP_001168.1	ARL1.NP_001168.1:ADP-ribosylation factor-like protein 1 isoform 1 [Homo sapiens] ;NP_001287997.1:ADP-ribosylation factor-like protein 1 isoform 2 [Homo sapiens] ;	X	X	X	X	X	X	X	4	42	42	0	42	30.94	0.00095026	X	X	X	X	X	X	X	X
PDCD6IP	0.000948	1	0.000372	1	0	0	0	0	0	0	0	0	0	0	0	0	0	0	0	0	0	0	0	0	PDCD6IP	NP_001155901.1	programmed cell death 6-interacting protein isoform 2 [Homo sapiens]	X	X	X	X	X	X	X	38	202	202	0	202	53.15	0.00094756	X	X	X	X	X	X	X	10
HNRNPD	0.00094	1	0.000617	2	0	0	0	0	0.000607	1	0	0	0	0	0	0	0	0	0	0	0	0	0.00017	1	HNRNPD	NP_002129.2	heterogeneous nuclear ribonucleoprotein D0 isoform c [Homo sapiens]	X	X	X	X	X	X	X	19	71	68	3	70.2418	44.44	0.00094004	8	14	12	2	12.5217	18.95	0.00034228	7
HSPH1	0.000938	2	0.000377	2	0	0	0.00011	1	0	0	0	0	0	0	0.003881	1	0	0	4.4e-05	1	0.002667	1	0	0	HSPH1	NP_001273432.1	heat shock protein 105 kDa isoform 2 [Homo sapiens]	20	46	42	4	44.0525	32.31	0.00081402	45	212	206	6	211.108	60.57	0.00106207	17	48	42	6	45.4641	31.57	0.00046718	11
CCDC47	0.000932	2	0.000117	2	0	0	0	0	0	0	0	0	0	0	0	0	0	0	0	0	0	0	0.000639	2	CCDC47	NP_064583.2	coiled-coil domain-containing protein 47 precursor [Homo sapiens]	10	37	37	0	37	28.99	0.00115225	18	84	84	0	84	44.31	0.0007122	6	12	12	0	12	16.56	0.00020781	1
TCP1	0.000928	2	0.000221	2	0	0	0	0	0	0	0	0	0	0	0	0	0	0	0	0	0	0	0.000194	1	TCP1	NP_110379.2	T-complex protein 1 subunit alpha isoform a [Homo sapiens]	20	52	52	0	52	42.09	0.00140676	23	61	61	0	61	47.12	0.00044929	9	17	17	0	17	22.84	0.00025575	4
SFPQ	0.000927	2	0.000685	2	0.000287	1	0	0	0	0	0	0	0.000322	1	0.000121	1	0.000265	1	0.000121	1	0	0	0.000299	1	SFPQ	NP_005057.1	splicing factor, proline- and glutamine-rich [Homo sapiens]	3	6	6	0	6	6.65	0.00012765	37	300	297	3	298.089	45.4	0.00172662	20	56	54	2	54.72	30.83	0.00064739	20
RANBP1	0.000926	2	0.000532	2	0	0	0.001344	1	0	0	0	0	0	0	0.000428	1	0	0	0.000356	1	0	0	0.000211	1	RANBP1	NP_001265569.1	RANBP1.NP_001265569.1:ran-specific GTPase-activating protein isoform 3 [Homo sapiens] ;NP_002873.1:ran-specific GTPase-activating protein isoform 2 [Homo sapiens] ;	4	11	11	0	11	44.5	0.00082728	8	50	50	0	50	65.5	0.00102379	4	13	13	0	13	27.5	0.00054369	4
RNASEH2C	0.000924	1	0.000158	1	0	0	0	0	0	0	0	0	0	0	0	0	0	0	0	0	0	0	0	0	RNASEH2C	NP_115569.2	ribonuclease H2 subunit C [Homo sapiens]	X	X	X	X	X	X	X	6	37	37	0	37	56.71	0.00092391	X	X	X	X	X	X	X	1
GSTK1	0.000924	1	0.000115	1	0	0	0	0	0	0	0	0	0	0	0	0	0	0	0	0	0	0	0	0	GSTK1	NP_057001.1	glutathione S-transferase kappa 1 isoform a [Homo sapiens]	X	X	X	X	X	X	X	13	51	51	0	51	69.03	0.00092413	X	X	X	X	X	X	X	2
LONP1	0.00092	1	5.8e-05	1	0	0	0	0	0	0	0	0	0	0	0	0	0	0	0	0	0	0	0	0	LONP1	NP_001263408.1	LONP1.NP_001263408.1:lon protease homolog, mitochondrial isoform 2 [Homo sapiens] ;NP_004784.2:lon protease homolog, mitochondrial isoform 1 precursor [Homo sapiens] ;	X	X	X	X	X	X	X	29	201	201	0	201	43.8	0.00091969	X	X	X	X	X	X	X	4
ELAVL1	0.000892	1	0.000775	2	0	0	0	0	0	0	0	0	0	0	0	0	0	0	0	0	0	0	0	0	ELAVL1	NP_001410.2	ELAV-like protein 1 [Homo sapiens]	X	X	X	X	X	X	X	20	71	69	2	71	55.21	0.00089189	10	25	24	1	24.6667	36.2	0.00063289	10
STOML2	0.000891	2	0.000295	2	0	0	0	0	0	0	0	0	0.000639	1	0	0	0	0	0.0003	1	0	0	0.000344	2	STOML2	NP_038470.1	stomatin-like protein 2, mitochondrial isoform a [Homo sapiens]	7	37	37	0	37	40.45	0.0015633	8	19	19	0	19	44.94	0.00021856	7	22	22	0	22	39.33	0.0005169	1
RAB5C	0.000889	2	0.000229	2	0	0	0	0	0	0	0	0	0.001316	1	0	0	0	0	0	0	0	0	0.000642	2	RAB5C	NP_001238968.1	ras-related protein Rab-5C isoform b [Homo sapiens]	6	17	12	5	17	30.52	0.00102693	12	51	40	11	45.7143	53.01	0.00075184	5	9	4	5	9	19.68	0.00030233	2
MARS	0.000889	2	0.00018	2	0	0	0	0	0	0	0	0	0	0	0	0	0	0	0	0	0	0	0.00012	1	MARS	NP_004981.2	methionine--tRNA ligase, cytoplasmic [Homo sapiens]	19	43	43	0	43	30.44	0.00071865	35	233	233	0	233	55	0.00106019	6	20	20	0	20	13.89	0.00018588	8
DCTPP1	0.000885	1	0.000585	2	0	0	0	0	0	0	0	0	0	0	0	0	0	0	0	0	0	0	0.009523	1	DCTPP1	NP_077001.1	dCTP pyrophosphatase 1 [Homo sapiens]	4	10	10	0	10	40	0.00088479	X	X	X	X	X	X	X	3	16	16	0	16	16.47	0.00078724	4
EMD	0.000882	2	0.000545	2	0	0	0	0	0	0	0	0	0.001254	1	0	0	0	0	0	0	0	0	0.000204	1	EMD	NP_000108.1	emerin [Homo sapiens]	6	20	20	0	20	26.77	0.00118437	12	36	36	0	36	54.33	0.00058042	4	16	16	0	16	16.14	0.00052689	6
COX5A	0.00088	2	0.001283	1	0	0	0	0	0	0	0	0	0.001517	1	0	0	0	0	0	0	0	0	0.002784	2	COX5A	NP_004246.2	cytochrome c oxidase subunit 5A, mitochondrial precursor [Homo sapiens]	5	17	17	0	17	38	0.0017047	1	2	2	0	2	20	5.46e-05	7	23	23	0	23	48	0.00128255	X
SNRPE	0.000876	2	0.000485	2	0	0	0	0	0	0	0	0	0.000495	1	0.00062	1	0	0	0.000773	1	0	0	0.001353	3	SNRPE	NP_003085.1	small nuclear ribonucleoprotein E isoform 1 [Homo sapiens]	2	5	5	0	5	25	0.00081747	4	21	21	0	21	56.52	0.00093476	3	6	6	0	6	25	0.00054551	2
RUVBL1	0.000869	2	0.00031	2	0	0	0	0	0	0	0	0	0.0002	1	0	0	0	0	0	0	0	0	0.00071	1	RUVBL1	NP_003698.1	ruvB-like 1 isoform 1 [Homo sapiens]	12	26	26	0	26	40.35	0.00085763	24	98	98	0	98	57.68	0.0008801	4	9	9	0	9	17.98	0.00016509	8
ERH	0.000868	1	0.000634	2	0	0	0	0	0	0	0	0	0	0	0	0	0	0	0	0	0	0	0.000893	2	ERH	NP_004441.1	enhancer of rudimentary homolog [Homo sapiens]	2	6	6	0	6	30.77	0.00086778	X	X	X	X	X	X	X	4	8	8	0	8	38.46	0.00064342	3
TSFM	0.000857	1	4.6e-05	2	0	0	0	0	0	0	0	0	0	0	0	0	0	0	0	0	0	0	0	0	TSFM	NP_005717.3	elongation factor Ts, mitochondrial isoform 2 precursor [Homo sapiens]	X	X	X	X	X	X	X	15	68	68	0	68	49.54	0.00085683	1	2	2	0	2	4	5.147e-05	1
CKB	0.000856	2	0.00029	2	0	0	0	0	0	0	0	0	0.000239	1	0	0	0	0	0.000373	1	0	0	0.000879	2	CKB	NP_001814.2	creatine kinase B-type isoform 1 [Homo sapiens]	2	5	5	0	5	13.91	0.00019739	22	141	141	0	141	70.34	0.00151553	6	14	14	0	14	35.96	0.00030735	4
SNRPC	0.000851	1	0.000251	2	0	0	0	0	0	0	0	0	0.000573	1	0	0	0	0	0	0	0	0	0.000363	2	SNRPC	NP_003084.1	U1 small nuclear ribonucleoprotein C [Homo sapiens]	3	9	9	0	9	25.79	0.0008514	X	X	X	X	X	X	X	4	8	8	0	8	30.19	0.00042085	1
CLTC	0.000843	2	0.000548	2	0.000194	1	0.000588	1	0	0	0	0	0	0	6.8e-05	1	0	0	0.000255	1	0.000185	1	0.000781	3	CLTC	NP_004850.1	clathrin heavy chain 1 isoform 1 [Homo sapiens]	41	135	125	10	135	36.78	0.0012123	48	197	164	33	193.818	39.28	0.00047386	57	196	172	24	190	44.72	0.0009488	11
EPRS	0.000843	2	0.000241	2	0	0	5.9e-05	1	0	0	0	0	0	0	0	0	0	0	0	0	0	0	0.000857	1	EPRS	NP_004437.2	bifunctional glutamate/proline--tRNA ligase [Homo sapiens]	15	26	26	0	26	15.54	0.00025865	93	527	527	0	527	63.43	0.00142735	18	36	36	0	36	22.49	0.00019915	16
PCNA	0.00084	2	0.000647	1	0	0	0	0	0	0	0	0	0	0	0	0	0	0	0.000545	1	0	0	0.000199	1	PCNA	NP_872590.1	proliferating cell nuclear antigen [Homo sapiens]	5	15	15	0	15	34.87	0.00086445	13	52	52	0	52	66.28	0.00081589	X	X	X	X	X	X	X	7
KPNB1	0.000838	2	0.000285	2	0	0	0	0	0	0	0	0	0.000104	1	0	0	0	0	0	0	0	0	0.000246	1	KPNB1	NP_002256.2	importin subunit beta-1 isoform 1 [Homo sapiens]	2	5	5	0	5	2.97	8.585e-05	38	340	340	0	340	51.37	0.00158944	14	38	38	0	38	22.95	0.00036284	7
LARS	0.000834	2	0.000111	2	0	0	0	0	0	0	0	0	0	0	0	0	0	0	0	0	0	0	0.000573	1	LARS	NP_001304893.1	LARS.NP_001304893.1:leucine--tRNA ligase, cytoplasmic isoform 3 [Homo sapiens] ;NP_064502.9:leucine--tRNA ligase, cytoplasmic isoform 1 [Homo sapiens] ;	8	11	11	0	11	9.82	0.00014642	57	420	420	0	420	58.85	0.00152209	6	13	13	0	13	10.53	9.623e-05	7
ELOC	0.00083	2	0.000116	1	0	0	0	0	0	0	0	0	0	0	0	0	0	0	0	0	0.009679	1	0	0	ELOC	NP_001191788.1	elongin-C isoform a [Homo sapiens]	4	11	11	0	11	41.96	0.00147729	3	5	5	0	5	24.11	0.00018282	X	X	X	X	X	X	X	1
CDKN2A	0.000823	2	0.000137	2	0	0	0	0	0	0	0	0	0	0	0	0	0	0	0	0	0	0	0	0	CDKN2A	NP_000068.1	CDKN2A.NP_000068.1:cyclin-dependent kinase inhibitor 2A isoform p16INK4a [Homo sapiens] ;NP_001182061.1:cyclin-dependent kinase inhibitor 2A isoform p16gamma [Homo sapiens] ;	2	7	7	0	7	26.28	0.00067494	6	37	37	0	37	55.77	0.00097129	1	2	2	0	2	18.59	0.00010724	1
RUVBL2	0.000819	2	0.000424	2	0	0	0	0	0.000401	1	0	0	0	0	0	0	0	0	0.000154	1	0	0	0	0	RUVBL2	NP_006657.1	ruvB-like 2 isoform 1 [Homo sapiens]	11	21	21	0	21	25.92	0.00068223	33	108	108	0	108	61.56	0.00095524	3	5	5	0	5	4.1	9.033e-05	12
TUBB2A	0.000819	2	9.5e-05	2	0	0	0	0	0	0	0	0	3.4e-05	1	0	0	0	0	0	0	0.000116	1	0	0	TUBB2A	NP_001060.1	tubulin beta-2A chain isoform 1 [Homo sapiens]	41	500	11	489	41.3145	65.62	0.00139648	41	1337	4	1333	26.209	67.64	0.00024119	25	140	0	140	1.5	49.89	2.819e-05	25
RPL28	0.000818	2	0.00271	2	0	0	0	0	0.008139	1	0	0	0	0	0	0	0	0	0	0	0	0	0.002363	1	RPL28	NP_000982.2	60S ribosomal protein L28 isoform 2 [Homo sapiens]	4	10	10	0	10	31.39	0.00109792	9	18	18	0	18	40.88	0.00053805	21	81	81	0	81	72.99	0.00494539	3
DPY30	0.0008	2	0.000319	2	0	0	0	0	0	0	0	0	0	0	0	0	0	0	0	0	0	0	0.00218	1	DPY30	NP_001308138.1	protein dpy-30 homolog isoform 1 [Homo sapiens]	2	4	4	0	4	36.36	0.00060774	2	24	24	0	24	36.36	0.00099277	2	6	6	0	6	36.36	0.00050693	1
SNRPD2	0.000799	2	0.00078	1	0	0	0	0	0	0	0	0	0.002314	1	0	0	0	0	0.002713	1	0	0	0.00097	3	SNRPD2	NP_004588.1	small nuclear ribonucleoprotein Sm D2 isoform 1 [Homo sapiens]	3	6	6	0	6	34.75	0.00076482	5	24	24	0	24	41.53	0.00083291	4	11	11	0	11	33.05	0.00077973	X
TUBB4B	0.000795	2	0.00052	2	0	0	0	0	0.003758	1	0	0	0.001792	2	0	0	0.000105	1	0	0	0.000203	1	0.000779	3	TUBB4B	NP_006079.1	tubulin beta-4B chain [Homo sapiens]	44	589	9	580	38.7773	71.01	0.00131071	39	1434	4	1430	30.3271	69.89	0.00027909	29	153	1	152	11.6818	64.72	0.00021958	29
CD2BP2	0.000794	1	0.000245	1	0	0	0	0	0	0	0	0	0.000267	1	0	0	0	0	0	0	0	0	0.000342	3	CD2BP2	NP_001230575.1	CD2 antigen cytoplasmic tail-binding protein 2 [Homo sapiens]	6	18	18	0	18	31.09	0.00079398	X	X	X	X	X	X	X	4	10	10	0	10	25.51	0.00024529	X
ALDH18A1	0.000792	2	0.00036	1	0	0	0	0	0	0	0	0	0	0	0	0	0	0	0	0	0	0	0.000136	1	ALDH18A1	NP_001017423.1	ALDH18A1.NP_001017423.1:delta-1-pyrroline-5-carboxylate synthase isoform 2 [Homo sapiens] ;NP_001310346.1:delta-1-pyrroline-5-carboxylate synthase isoform 4 [Homo sapiens] ;NP_002851.2:delta-1-pyrroline-5-carboxylate synthase isoform 1 [Homo sapiens] ;	5	10	10	0	10	7.94	0.00018968	33	270	270	0	270	45.15	0.00139432	X	X	X	X	X	X	X	11
ATP5PB	0.000792	2	0.000343	2	0	0	0	0	0	0	0	0	0.000711	1	0	0	0	0	0	0	0	0	0.001358	2	ATP5PB	NP_001679.2	ATP synthase F(0) complex subunit B1, mitochondrial precursor [Homo sapiens]	2	3	3	0	3	8.2	0.00017627	11	88	88	0	88	38.67	0.00140771	4	7	7	0	7	19.53	0.00022871	3
PSMC1	0.000791	2	0.000234	2	0	0	0	0	0	0	0	0	0	0	0	0	0	0	0	0	0	0	0	0	PSMC1	NP_002793.2	26S proteasome regulatory subunit 4 isoform a [Homo sapiens]	4	6	6	0	6	11.36	0.00020511	32	148	148	0	148	67.05	0.00137746	4	6	6	0	6	7.95	0.00011406	7
RPL13A	0.000784	2	0.000716	2	0	0	0	0	0.006408	1	0	0	0	0	0	0	0	0	0	0	0	0	0	0	RPL13A	NP_036555.1	60S ribosomal protein L13a isoform 1 [Homo sapiens]	7	13	13	0	13	29.56	0.00096325	12	30	30	0	30	36.95	0.0006052	12	27	27	0	27	34.48	0.00111251	3
RPL19	0.000781	2	0.001202	2	0	0	0	0	0.01517	1	0	0	0	0	0	0	0	0	0	0	0	0	0	0	RPL19	NP_000972.1	RPL19.NP_000972.1:60S ribosomal protein L19 isoform 1 [Homo sapiens] ;NP_001317129.1:60S ribosomal protein L19 isoform 2 [Homo sapiens] ;	6	13	13	0	13	23.98	0.00099765	9	27	27	0	27	31.12	0.00056413	19	47	47	0	47	48.98	0.00200576	4
UQCRC2	0.000781	2	0.000352	2	0	0	0	0	0	0	0	0	0.000603	1	0	0	0	0	0	0	0	0	0.001317	2	UQCRC2	NP_003357.2	cytochrome b-c1 complex subunit 2, mitochondrial precursor [Homo sapiens]	10	31	31	0	31	32.89	0.00102933	14	59	59	0	59	36.87	0.00053336	12	35	35	0	35	32.89	0.00064626	1
FEN1	0.00078	2	0.000225	2	0	0	0	0	0	0	0	0	0	0	0	0	0	0	0	0	0	0	0.000284	1	FEN1	NP_004102.1	flap endonuclease 1 [Homo sapiens]	1	4	4	0	4	5.26	0.00015833	15	130	130	0	130	47.37	0.00140098	3	8	8	0	8	13.42	0.00017609	5
PPIH	0.00078	2	0.000205	2	0	0	0	0	0	0	0	0	0	0	0	0	0	0	0	0	0	0	0	0	PPIH	NP_001317439.1	PPIH.NP_001317439.1:peptidyl-prolyl cis-trans isomerase H isoform 2 [Homo sapiens] ;NP_006338.1:peptidyl-prolyl cis-trans isomerase H isoform 1 [Homo sapiens] ;	3	12	12	0	12	38.81	0.001347	3	7	7	0	7	30.6	0.00021393	2	5	5	0	5	30.6	0.00031211	1
RPL23A	0.000779	2	0.001742	2	0	0	0	0	0.003574	1	0	0	0	0	0	0	0	0	0	0	0	0	0	0	RPL23A	NP_000975.2	60S ribosomal protein L23a [Homo sapiens]	3	5	5	0	5	22.44	0.0004821	12	41	41	0	41	46.15	0.00107629	16	51	51	0	51	47.44	0.00273452	4
SNRPB	0.000772	2	0.000485	2	0	0	0	0	0	0	0	0	0.000788	1	0	0	0	0	0	0	0	0	0	0	SNRPB	NP_003082.1	SNRPB,SNRPN.NP_003082.1:small nuclear ribonucleoprotein-associated proteins B and B' isoform B [Homo sapiens] ;NP_073718.1:small nuclear ribonucleoprotein-associated protein N [Homo sapiens] ;NP_937859.1:small nuclear ribonucleoprotein-associated proteins B and B' isoform B' [Homo sapiens] ;	4	15	15	0	15	22.51	0.00097672	7	32	32	0	32	22.51	0.00056729	8	19	19	0	19	22.51	0.00068798	3
PDHB	0.000772	2	0.000385	2	0	0	0	0	0	0	0	0	0	0	0	0	0	0	0	0	0	0	0.000223	2	PDHB	NP_000916.2	PDHB.NP_000916.2:pyruvate dehydrogenase E1 component subunit beta, mitochondrial isoform 1 precursor [Homo sapiens] ;NP_001302465.1:pyruvate dehydrogenase E1 component subunit beta, mitochondrial isoform 3 [Homo sapiens] ;	4	8	8	0	8	17.83	0.00033519	18	106	106	0	106	60.45	0.00120916	1	2	2	0	2	4.46	4.66e-05	9
CCT5	0.000768	2	0.000374	2	0	0	0	0	0	0	0	0	0	0	0	0	0	0	0	0	0	0	0.000798	1	CCT5	NP_036205.1	T-complex protein 1 subunit epsilon isoform a [Homo sapiens]	8	22	22	0	22	30.87	0.00061167	19	122	122	0	122	56.56	0.00092349	10	22	22	0	22	34.2	0.00034014	6
EIF3G	0.000768	1	0.000368	2	0	0	0	0	0	0	0	0	0	0	0	0	0	0	0	0	0	0	0	0	EIF3G	NP_003746.2	eukaryotic translation initiation factor 3 subunit G [Homo sapiens]	X	X	X	X	X	X	X	16	60	60	0	60	67.81	0.00076784	3	8	8	0	8	18.13	0.00020911	7
SLC25A6	0.000768	2	0.000168	1	0	0	0.00015	1	0.006236	1	0	0	0.000515	1	0	0	0	0	0	0	0	0	0.000212	2	SLC25A6	NP_001627.2	ADP/ATP translocase 3 [Homo sapiens]	23	78	7	71	27.3937	58.39	0.00138269	11	29	4	25	11.1111	33.89	0.00015269	6	11	2	9	6	18.12	0.00016841	3
DDX39B	0.000765	2	0.000329	2	0	0	0	0	0.000868	1	0	0	0	0	0	0	0	0	8.3e-05	1	0	0	4.9e-05	1	DDX39B	NP_004631.1	spliceosome RNA helicase DDX39B [Homo sapiens]	5	11	2	9	4.57143	11.21	0.00016066	25	204	108	96	143.065	54.44	0.00136886	7	15	6	9	13	27.34	0.00025406	8
QARS	0.000765	2	0.0002	2	0	0	0	0	0	0	0	0	0	0	0	0	0	0	0	0	0	0	0.000557	1	QARS	NP_005042.1	glutamine--tRNA ligase isoform a [Homo sapiens]	7	14	14	0	14	12.39	0.00027172	45	238	238	0	238	66.06	0.00125761	10	23	23	0	23	16.9	0.00024823	6
SF3B5	0.000762	2	0.000923	2	0	0	0	0	0	0	0	0	0	0	0	0	0	0	0	0	0	0	0	0	SF3B5	NP_112577.1	splicing factor 3B subunit 5 [Homo sapiens]	2	3	3	0	3	25.58	0.0005247	7	21	21	0	21	83.72	0.00099998	2	5	5	0	5	25.58	0.0004863	4
SAR1A	0.000761	1	6.6e-05	1	0	0	0	0	0	0	0	0	0	0	0	0	0	0	0	0	0	0	0	0	SAR1A	NP_001136120.1	GTP-binding protein SAR1a [Homo sapiens]	X	X	X	X	X	X	X	9	38	32	6	36.8	72.73	0.00076112	X	X	X	X	X	X	X	1
YARS	0.00076	2	0.00028	2	0	0	0.000254	1	0	0	0	0	0	0	0.000162	1	0	0	0.000135	1	0	0	0.000409	1	YARS	NP_003671.1	tyrosine--tRNA ligase, cytoplasmic [Homo sapiens]	1	3	3	0	3	2.27	8.546e-05	43	185	185	0	185	71.59	0.00143486	7	12	12	0	12	14.02	0.0001901	9
MCM7	0.000755	2	0.00023	2	0	0	0	0	0.000517	1	0	0	0	0	0	0	0	0	0	0	0	0	0	0	MCM7	NP_005907.3	DNA replication licensing factor MCM7 isoform 1 [Homo sapiens]	9	33	33	0	33	20.86	0.00069036	28	144	144	0	144	49.65	0.00082017	4	10	10	0	10	8.34	0.00011633	7
RPL36	0.000749	2	0.001907	2	0	0	0	0	0.00354	1	0	0	0	0	0	0	0	0	0	0	0	0	0	0	RPL36	NP_056229.2	60S ribosomal protein L36 [Homo sapiens]	4	8	8	0	8	30.48	0.00114602	5	9	9	0	9	30.48	0.00035101	16	37	37	0	37	40.95	0.00294746	4
MCM2	0.000747	1	0.000187	1	0	0	0	0	0	0	0	0	0	0	0	0	0	0	0	0	0	0	0	0	MCM2	NP_004517.2	DNA replication licensing factor MCM2 [Homo sapiens]	X	X	X	X	X	X	X	41	165	165	0	165	53.98	0.00074746	X	X	X	X	X	X	X	7
HNRNPA0	0.000746	2	0.000396	2	0	0	0	0	0	0	0	0	0	0	0	0	0	0	0	0	0	0	0	0	HNRNPA0	NP_006796.1	heterogeneous nuclear ribonucleoprotein A0 [Homo sapiens]	2	9	9	0	9	11.8	0.00044385	12	78	78	0	78	57.05	0.00104729	2	4	4	0	4	10.49	0.0001097	5
CAND1	0.000746	1	8.4e-05	2	0	0	0	0	0	0	0	0	0	0	0	0	0	0	0	0	0	0	8.8e-05	1	CAND1	NP_060918.2	cullin-associated NEDD8-dissociated protein 1 isoform 1 [Homo sapiens]	X	X	X	X	X	X	X	42	224	223	1	223.957	46.02	0.00074564	2	3	3	0	3	3.58	2.04e-05	10
NUDT21	0.000741	2	0.000971	2	0.000537	1	0.000592	1	0.000819	1	0.000479	1	0.000401	1	0.00088	1	0	0	0.002507	1	0	0	0.00191	4	NUDT21	NP_008937.1	cleavage and polyadenylation specificity factor subunit 5 [Homo sapiens]	10	21	21	0	21	57.71	0.0013915	3	5	5	0	5	19.82	9.02e-05	7	17	17	0	17	48.02	0.00062641	7
YWHAQ	0.000739	2	0.000309	2	0	0	0	0	0	0	0	0	0	0	0	0	0	0	0.00029	1	0	0	0	0	YWHAQ	NP_006817.1	14-3-3 protein theta [Homo sapiens]	2	3	3	0	3	15.92	0.00018418	14	78	69	9	77.3913	55.1	0.00129359	5	17	15	2	15.903	23.67	0.00054294	2
RPL29	0.000735	2	0.002639	2	0.000511	1	0	0	0.002338	1	0	0	0.000573	1	0	0	0	0	0.000447	1	0	0	0.000327	1	RPL29	NP_000983.1	60S ribosomal protein L29 [Homo sapiens]	10	15	15	0	15	50.94	0.00141901	1	2	2	0	2	9.43	5.151e-05	25	91	91	0	91	66.04	0.00478719	2
RBBP4	0.000729	2	0.000539	1	0	0	0	0	0	0	0	0	0	0	0	0	0	0	0	0	0	0	0	0	RBBP4	NP_001128727.1	histone-binding protein RBBP4 isoform b [Homo sapiens]	10	36	33	3	34.8333	51.89	0.00123572	9	27	21	6	23.1	34.91	0.00022311	8	29	25	4	27.3256	40.09	0.00053906	2
XPO1	0.000728	2	0.000166	2	0	0	0	0	0.000174	1	0	0	8.5e-05	1	0	0	0	0	0	0	0	0	0.000302	1	XPO1	NP_003391.1	exportin-1 [Homo sapiens]	11	32	32	0	32	15.5	0.00044942	31	263	263	0	263	35.39	0.00100563	6	13	13	0	13	9.34	0.00010153	5
HNRNPK	0.000725	2	0.000634	2	0.000525	1	0	0	0	0	0	0	0	0	0.000184	1	0	0	0.000153	1	0	0	0.000257	3	HNRNPK	NP_002131.2	HNRNPK.NP_002131.2:heterogeneous nuclear ribonucleoprotein K isoform a [Homo sapiens] ;NP_112552.1:heterogeneous nuclear ribonucleoprotein K isoform b [Homo sapiens] ;	5	11	11	0	11	17.03	0.00035659	22	124	124	0	124	59.48	0.0010944	9	30	30	0	30	32.97	0.0005408	11
ATP5F1C	0.000724	2	0.000215	2	0	0	0	0	0.005612	1	0	0	0.000153	1	0	0	0	0	0	0	0	0	0	0	ATP5F1C	NP_001001973.1	ATP5F1C.NP_001001973.1:ATP synthase subunit gamma, mitochondrial isoform L (liver) precursor [Homo sapiens] ;NP_001307815.1:ATP synthase subunit gamma, mitochondrial isoform 3 [Homo sapiens] ;	5	17	17	0	17	25.5	0.00085807	10	43	43	0	43	42.28	0.00059091	3	6	6	0	6	11.41	0.00016841	3
COPS9	0.000718	1	0	0	0	0	0	0	0	0	0	0	0	0	0	0	0	0	0	0	0	0	0	0	COPS9	NP_001156896.1	COP9 signalosome complex subunit 9 isoform 2 [Homo sapiens]	X	X	X	X	X	X	X	1	10	10	0	10	35.09	0.00071845	X	X	X	X	X	X	X	X
BSG	0.000714	2	0.000358	2	0	0	0	0	0	0	0	0	0.001064	1	0	0	0	0	0	0	0	0	0.000561	1	BSG	NP_001719.2	basigin isoform 1 precursor [Homo sapiens]	9	31	16	15	27.2941	32.73	0.00106635	9	36	21	15	34	33.77	0.00036165	6	21	11	10	19	22.86	0.00041279	5
ENAH	0.000712	1	0.000352	1	0	0	0	0	0	0	0	0	0	0	0	0	0	0	0	0	0	0	0	0	ENAH	NP_060682.2	protein enabled homolog isoform b [Homo sapiens]	8	27	27	0	27	24.39	0.00071249	X	X	X	X	X	X	X	10	24	24	0	24	23.68	0.00035219	X
SNRNP200	0.000709	2	0.000356	2	9.5e-05	1	0.000105	1	8.7e-05	1	0	0	0.000107	1	0	0	0	0	0	0	0.000109	1	0.000451	3	SNRNP200	NP_054733.2	U5 small nuclear ribonucleoprotein 200 kDa helicase [Homo sapiens]	24	49	49	0	49	16.2	0.00034505	95	560	560	0	560	51.26	0.00107364	49	140	140	0	140	29.96	0.00054823	15
DNAJB6	0.000709	2	9.1e-05	2	0	0	0	0	0	0	0	0	0	0	0	0	0	0	0	0	0	0	0.000331	1	DNAJB6	NP_490647.1	dnaJ homolog subfamily B member 6 isoform a [Homo sapiens]	8	22	22	0	22	29.14	0.00101507	4	32	32	0	32	18.1	0.00040198	1	4	4	0	4	5.83	0.00010263	1
COX4I1	0.000704	2	0.000792	1	0	0	0	0	0	0	0	0	0.000269	1	0	0	0	0	0	0	0	0	0.000768	1	COX4I1	NP_001305715.1	cytochrome c oxidase subunit 4 isoform 1, mitochondrial isoform 1 precursor [Homo sapiens]	7	15	15	0	15	41.42	0.00133504	2	3	3	0	3	13.61	7.27e-05	6	16	16	0	16	30.18	0.0007919	X
YBX1	0.000703	2	0.003986	2	0.001128	1	0.000415	1	0	0	0	0	0	0	0	0	0	0	0	0	0	0	9.8e-05	3	YBX1	NP_004550.2	Y-box-binding protein 1 [Homo sapiens]	11	32	17	15	25.9048	47.84	0.00120261	7	17	13	4	16.0588	42.9	0.00020297	38	315	238	77	297.928	68.52	0.00769135	4
MTHFD1	0.000702	2	0.000275	2	0	0	0	0	0	0	0	0	0	0	0	0	0	0	0	0	0	0	5.4e-05	1	MTHFD1	NP_001351766.1	MTHFD1.NP_001351766.1:C-1-tetrahydrofolate synthase, cytoplasmic isoform 2 [Homo sapiens] ;NP_005947.3:C-1-tetrahydrofolate synthase, cytoplasmic isoform 1 [Homo sapiens] ;	11	20	20	0	20	19.4	0.00031206	51	257	257	0	257	69.5	0.00109176	3	6	6	0	6	6.02	5.206e-05	16
	0.000698	2	7.3e-05	2	0	0	0	0	0	0	0	0	0	0	0	0	0	0	0	0	0	0	0	0		NP_055204.4	proline-, glutamic acid- and leucine-rich protein 1 isoform 1 [Homo sapiens]	24	85	85	0	85	28.5	0.00113144	22	73	73	0	73	26.11	0.00026455	6	12	12	0	12	9.03	8.883e-05	3
EIF3E	0.000697	2	0.000177	2	0	0	0	0	0	0	0	0	0	0	0	0	0	0	0	0	0	0	0.00097	1	EIF3E	NP_001559.1	eukaryotic translation initiation factor 3 subunit E [Homo sapiens]	4	8	8	0	8	13.26	0.00027041	20	122	122	0	122	44.04	0.00112272	4	8	8	0	8	10.56	0.00015037	4
RPL35A	0.000696	2	0.001618	2	0	0	0	0	0.013515	1	0	0	0	0	0	0	0	0	0	0	0	0	0	0	RPL35A	NP_001303240.1	60S ribosomal protein L35a [Homo sapiens]	2	5	5	0	5	20.91	0.0006837	9	19	19	0	19	32.73	0.00070735	17	41	41	0	41	85.45	0.00311765	1
GTF2I	0.000695	2	0.000279	1	0	0	0	0	0	0	0	0	0	0	0	0	0	0	0	0	0	0	0	0	GTF2I	NP_001157108.1	GTF2I.NP_001157108.1:general transcription factor II-I isoform 5 [Homo sapiens] ;NP_001509.3:general transcription factor II-I isoform 4 [Homo sapiens] ;NP_127492.1:general transcription factor II-I isoform 1 [Homo sapiens] ;NP_127493.1:general transcription factor II-I isoform 2 [Homo sapiens] ;NP_127494.1:general transcription factor II-I isoform 3 [Homo sapiens] ;	7	17	17	0	17	11.99	0.00026199	45	269	269	0	269	47.13	0.00112869	X	X	X	X	X	X	X	11
GLS	0.000685	1	0.00013	1	0	0	0	0	0	0	0	0	0	0	0	0	0	0	0	0	0	0	0	0	GLS	NP_001243239.1	glutaminase kidney isoform, mitochondrial isoform 2 [Homo sapiens]	X	X	X	X	X	X	X	18	100	100	0	100	42.31	0.00068481	X	X	X	X	X	X	X	2
CUL4B	0.000682	1	1.5e-05	1	0	0	0	0	0	0	0	0	0	0	0	0	0	0	0	0	0	0	0	0	CUL4B	NP_001073341.1	cullin-4B isoform 2 [Homo sapiens]	X	X	X	X	X	X	X	29	152	128	24	149.015	37.77	0.00068183	X	X	X	X	X	X	X	1
PQBP1	0.000681	1	0.000314	2	0	0	0	0	0	0	0	0	0	0	0	0	0	0	0	0	0	0	0.00016	1	PQBP1	NP_001027553.1	PQBP1.NP_001027553.1:polyglutamine-binding protein 1 isoform 1 [Homo sapiens] ;NP_001161461.1:polyglutamine-binding protein 1 isoform 4 [Homo sapiens] ;	2	12	12	0	12	19.25	0.00068112	X	X	X	X	X	X	X	3	9	9	0	9	25.28	0.00028407	3
PSMD11	0.000679	1	0.000132	2	0	0	0	0	0	0	0	0	0	0	0	0	0	0	0	0	0	0	0.000256	1	PSMD11	NP_001257411.1	26S proteasome non-ATPase regulatory subunit 11 [Homo sapiens]	X	X	X	X	X	X	X	21	70	70	0	70	54.5	0.00067929	2	4	4	0	4	5.21	7.928e-05	4
CSNK2B	0.000674	2	0.000209	2	0	0	0	0	0	0	0	0	0	0	0	0	0	0	0	0	0	0	0	0	CSNK2B	NP_001311.3	casein kinase II subunit beta isoform 1 [Homo sapiens]	4	10	10	0	10	29.3	0.0006996	6	34	34	0	34	36.74	0.00064761	2	3	3	0	3	12.09	0.00011671	2
HMGB1	0.000672	2	0.001316	2	0.000378	1	0.001641	1	0	0	0	0	0.000956	2	0	0	0	0	0.000331	1	0.001441	1	0.000306	3	HMGB1	NP_002119.1	high mobility group protein B1 isoform 1 [Homo sapiens]	5	15	15	0	15	23.26	0.00104941	7	16	14	2	15.4737	40	0.00029473	7	19	18	1	18.6667	35.81	0.00072621	11
TTC1	0.00067	1	0.000143	1	0	0	0	0	0	0	0	0	0	0	0	0	0	0	0	0	0	0	0	0	TTC1	NP_001269429.1	tetratricopeptide repeat protein 1 [Homo sapiens]	6	13	13	0	13	29.45	0.00066966	X	X	X	X	X	X	X	2	5	5	0	5	7.53	0.00014323	X
SNRPA1	0.000669	2	0.000533	2	0	0	0	0	0.000729	1	0	0	0.000357	1	0	0	0	0	0	0	0	0	0.000419	2	SNRPA1	NP_003081.2	U2 small nuclear ribonucleoprotein A' [Homo sapiens]	3	5	5	0	5	14.51	0.00029493	17	65	65	0	65	72.94	0.00104386	10	17	17	0	17	37.25	0.00055763	5
PSMC2	0.000669	2	0.000238	2	0	0	0	0	0	0	0	0	0	0	0	0	0	0	0	0	0	0	0.000249	1	PSMC2	NP_002794.1	26S proteasome regulatory subunit 7 isoform 1 [Homo sapiens]	7	14	14	0	14	18.94	0.00048633	25	90	90	0	90	57.04	0.00085119	3	6	6	0	6	13.16	0.0001159	6
AHSA1	0.000666	1	0.00014	2	0	0	0	0	0	0	0	0	0	0	0	0	0	0	0	0	0	0	0.000319	1	AHSA1	NP_036243.1	activator of 90 kDa heat shock protein ATPase homolog 1 isoform 1 [Homo sapiens]	X	X	X	X	X	X	X	12	55	55	0	55	50.89	0.00066637	1	2	2	0	2	6.51	4.949e-05	3
CACYBP	0.000665	2	0.000311	2	0	0	0	0	0	0	0	0	0	0	0	0	0	0	0	0	0	0	0.000583	1	CACYBP	NP_001007215.1	CACYBP.NP_001007215.1:calcyclin-binding protein isoform 2 [Homo sapiens] ;NP_055227.1:calcyclin-binding protein isoform 1 [Homo sapiens] ;	4	9	9	0	9	41.08	0.00073175	10	27	27	0	27	60.54	0.00059767	3	6	6	0	6	36.22	0.00027128	2
SPC24	0.000665	1	0.000132	1	0	0	0	0	0	0	0	0	0	0	0	0	0	0	0	0	0	0	0	0	SPC24	NP_872319.1	kinetochore protein Spc24 isoform 1 [Homo sapiens]	X	X	X	X	X	X	X	7	32	32	0	32	64.97	0.0006652	X	X	X	X	X	X	X	1
AK4	0.000661	1	0.000466	1	0	0	0	0	0	0	0	0	0	0	0	0	0	0	0	0	0	0	0	0	AK4	NP_037542.1	adenylate kinase 4, mitochondrial isoform a [Homo sapiens]	X	X	X	X	X	X	X	10	36	36	0	36	61.88	0.0006611	X	X	X	X	X	X	X	4
BTF3	0.00066	2	0.003564	2	0.000986	1	0.00087	1	0	0	0.000352	1	0.000807	2	0.001385	1	0	0	0.00259	1	0.000752	1	0.000767	4	BTF3	NP_001032726.1	BTF3.NP_001032726.1:transcription factor BTF3 isoform A [Homo sapiens] ;NP_001198.2:transcription factor BTF3 isoform B [Homo sapiens] ;	5	14	14	0	14	48.06	0.00102224	4	15	15	0	15	23.3	0.00029819	8	42	42	0	42	51.46	0.00170537	6
HNRNPF	0.00066	2	0.001001	2	0.000587	1	0	0	0	0	0	0	0	0	0.000172	1	0	0	0.0006	1	0	0	0.000208	3	HNRNPF	NP_001091674.1	heterogeneous nuclear ribonucleoprotein F [Homo sapiens]	8	25	23	2	24.4839	40	0.00088741	9	49	41	8	43.8636	40.72	0.00043284	15	97	89	8	92.0876	57.35	0.00185605	4
SCFD1	0.000657	1	3.3e-05	2	0	0	0	0	0	0	0	0	0	0	0	0	0	0	0	0	0	0	0.000336	1	SCFD1	NP_057190.2	sec1 family domain-containing protein 1 isoform a [Homo sapiens]	X	X	X	X	X	X	X	21	103	103	0	103	51.56	0.00065701	1	2	2	0	2	4.05	2.606e-05	1
SENP3	0.000656	2	0.000113	2	0	0	0	0	0	0	0	0	0	0	0	0	0	0	0	0	0	0	0	0	SENP3	NP_056485.2	sentrin-specific protease 3 [Homo sapiens]	12	46	46	0	46	35.54	0.00120542	5	15	15	0	15	15.85	0.00010702	7	14	14	0	14	18.99	0.00020401	1
RPS20	0.000655	2	0.000398	2	0	0	0	0	0	0	0	0	0	0	0	0	0	0	0	0	0	0	0	0	RPS20	NP_001014.1	40S ribosomal protein S20 isoform 2 [Homo sapiens]	3	6	6	0	6	22.69	0.00075839	7	16	16	0	16	55.46	0.00055061	1	2	2	0	2	10.08	0.00014058	3
RAB14	0.000655	2	0.000343	2	0	0	0	0	0	0	0	0	0	0	0	0	0	0	0	0	0	0	0.000493	2	RAB14	NP_057406.2	ras-related protein Rab-14 [Homo sapiens]	4	10	10	0	10	20.93	0.0006996	7	32	32	0	32	41.86	0.00060951	5	13	13	0	13	32.56	0.00050576	2
TMED10	0.000655	2	0.000144	2	0	0	0	0	0	0	0	0	0.00187	1	0	0	0	0	0	0	0	0	0.003454	2	TMED10	NP_006818.3	transmembrane emp24 domain-containing protein 10 precursor [Homo sapiens]	2	3	3	0	3	10.5	0.00020605	8	59	59	0	59	34.25	0.00110326	2	6	6	0	6	12.79	0.00022916	1
PPIL3	0.000654	1	0.000104	1	0	0	0	0	0	0	0	0	0	0	0	0	0	0	0	0	0	0	0.000555	2	PPIL3	NP_570981.1	peptidyl-prolyl cis-trans isomerase-like 3 isoform PPIL3b [Homo sapiens]	4	7	7	0	7	38.51	0.00065398	X	X	X	X	X	X	X	1	2	2	0	2	6.83	0.00010391	X
EIF4A3	0.000652	2	0.000525	2	0.000296	1	0	0	0	0	0	0	0	0	4.6e-05	1	0	0	0	0	0	0	0.000413	2	EIF4A3	NP_055555.1	eukaryotic initiation factor 4A-III [Homo sapiens]	1	2	2	0	2	3.65	7.319e-05	22	128	123	5	123.531	58.39	0.00123085	16	37	31	6	34.6471	42.09	0.00070512	8
CSE1L	0.000652	2	0.000177	2	0	0	0	0	0	0	0	0	9.4e-05	1	0	0	0	0	0	0	0	0	0.000889	1	CSE1L	NP_001307.2	CSE1L.NP_001307.2:exportin-2 isoform 1 [Homo sapiens] ;NP_001349691.1:exportin-2 isoform 3 [Homo sapiens] ;	5	14	14	0	14	9.27	0.00021687	33	258	258	0	258	38.41	0.00108811	3	7	7	0	7	4.63	6.03e-05	11
TIMM23	0.000651	2	0	0	0	0	0	0	0	0	0	0	0	0	0	0	0	0	0	0	0	0	0	0	TIMM23	NP_006318.1	mitochondrial import inner membrane translocase subunit Tim23 [Homo sapiens]	3	17	17	0	17	39.71	0.00122347	2	4	4	0	4	13.4	7.838e-05	X	X	X	X	X	X	X	X
PSMD1	0.00065	2	0.000144	2	0	0	0	0	0	0	0	0	0	0	0	0	0	0	0	0	0	0	0	0	PSMD1	NP_002798.2	26S proteasome non-ATPase regulatory subunit 1 isoform 1 [Homo sapiens]	8	13	13	0	13	20.36	0.00020518	42	255	255	0	255	52.47	0.00109577	10	22	22	0	22	21.51	0.00019309	3
PABPC1	0.000647	2	0.003106	2	0.001979	1	0.000211	1	0	0	0	0	0	0	0	0	0	0	0.000112	1	0	0	0.000679	1	PABPC1	NP_002559.2	polyadenylate-binding protein 1 [Homo sapiens]	12	43	11	32	43	24.69	0.00101696	14	43	31	12	43	26.89	0.00027687	88	622	315	307	466.157	82.08	0.00613071	2
ATP8	0.000643	2	0.000573	1	0	0	0	0	0	0	0	0	0	0	0	0	0	0	0	0	0	0	0	0	ATP8	YP_003024030.1	ATP synthase F0 subunit 8 (mitochondrion) [Homo sapiens]	1	2	2	0	2	23.53	0.0004424	5	14	14	0	14	36.76	0.00084312	X	X	X	X	X	X	X	2
TTLL12	0.000642	1	2e-05	1	0	0	0	0	0	0	0	0	0	0	0	0	0	0	0	0	0	0	0	0	TTLL12	NP_055955.1	tubulin--tyrosine ligase-like protein 12 [Homo sapiens]	X	X	X	X	X	X	X	24	101	101	0	101	53.57	0.00064225	X	X	X	X	X	X	X	1
ALDH7A1	0.000641	1	0.000178	1	0	0	0	0	0	0	0	0	0	0	0	0	0	0	0	0	0	0	0	0	ALDH7A1	NP_001188306.1	alpha-aminoadipic semialdehyde dehydrogenase isoform 2 [Homo sapiens]	X	X	X	X	X	X	X	18	80	80	0	80	50.68	0.00064112	X	X	X	X	X	X	X	3
HIGD1A	0.000639	2	0	0	0	0	0	0	0	0	0	0	0	0	0	0	0	0	0	0	0	0	0.001009	1	HIGD1A	NP_001093138.1	HIGD1A.NP_001093138.1:HIG1 domain family member 1A, mitochondrial isoform a [Homo sapiens] ;NP_001093139.1:HIG1 domain family member 1A, mitochondrial isoform b [Homo sapiens] ;	3	8	8	0	8	36.45	0.0011246	2	4	4	0	4	8.41	0.00015309	X	X	X	X	X	X	X	X
APRT	0.000637	1	7.2e-05	1	0	0	0	0	0	0	0	0	0	0	0	0	0	0	0	0	0	0	0	0	APRT	NP_000476.1	adenine phosphoribosyltransferase isoform a [Homo sapiens]	X	X	X	X	X	X	X	9	28	28	0	28	62.22	0.00063702	X	X	X	X	X	X	X	1
PSMD7	0.000636	2	0.000225	2	0	0	0	0	0	0	0	0	0	0	0	0	0	0	0	0	0	0	0.000333	1	PSMD7	NP_002802.2	26S proteasome non-ATPase regulatory subunit 7 [Homo sapiens]	2	4	4	0	4	7.72	0.0001857	15	86	86	0	86	54.32	0.00108699	3	5	5	0	5	15.43	0.00012908	5
CHCHD4	0.000636	1	0	0	0	0	0	0	0	0	0	0	0	0	0	0	0	0	0	0	0	0	0	0	CHCHD4	NP_001091972.1	CHCHD4.NP_001091972.1:mitochondrial intermembrane space import and assembly protein 40 isoform 1 [Homo sapiens] ;NP_653237.1:mitochondrial intermembrane space import and assembly protein 40 isoform 2 [Homo sapiens] ;	3	6	6	0	6	44.37	0.00063556	X	X	X	X	X	X	X	X	X	X	X	X	X	X	X
RPS18	0.000634	2	0.001179	2	0	0	0	0	0	0	0	0	0	0	0	0	0	0	0	0	0	0	0	0	RPS18	NP_072045.1	40S ribosomal protein S18 [Homo sapiens]	4	6	6	0	6	23.03	0.00059374	13	25	25	0	25	48.03	0.00067355	10	18	18	0	18	52.63	0.00099052	8
PUF60	0.000633	2	0.001026	2	0	0	0.000608	1	0	0	0.000176	1	0.001191	1	0.000691	1	9.1e-05	1	0.001586	1	0.00015	1	0.001134	3	PUF60	NP_001129505.1	poly(U)-binding-splicing factor PUF60 isoform c [Homo sapiens]	13	61	12	49	39.75	51.94	0.00115872	11	33	0	33	13.5	35.66	0.00010714	19	86	10	76	41.6667	55.43	0.00067542	21
SLC25A13	0.000631	2	0.000111	1	0	0	0	0	0	0	0	0	0	0	0	0	0	0	0	0	0	0	0.000358	2	SLC25A13	NP_001153682.1	calcium-binding mitochondrial carrier protein Aralar2 isoform 1 [Homo sapiens]	15	54	42	12	53.4545	30.62	0.0011894	6	12	10	2	12	13.76	7.27e-05	5	9	9	0	9	13.17	0.00011136	X
NUCKS1	0.00063	2	0.001366	2	0.00117	1	0.000553	1	0	0	0	0	0.001958	2	0.001174	1	0.00154	1	0.002928	1	0.002868	1	0.001305	1	NUCKS1	NP_073568.2	nuclear ubiquitous casein and cyclin-dependent kinase substrate 1 [Homo sapiens]	6	19	19	0	19	17.7	0.00117608	3	5	5	0	5	21.81	8.426e-05	8	25	25	0	25	37.04	0.00086054	7
EIF3A	0.00063	2	0.000346	2	0	0	6.5e-05	1	0	0	5.2e-05	1	0	0	0	0	0	0	0	0	0	0	0.000157	3	EIF3A	NP_003741.1	eukaryotic translation initiation factor 3 subunit A [Homo sapiens]	11	26	26	0	26	12.16	0.00028298	76	330	330	0	330	50.43	0.00097786	29	60	60	0	60	22.07	0.00036314	17
PSMD12	0.000629	1	9.9e-05	2	0	0	0	0	0	0	0	0	0	0	0	0	0	0	0	0	0	0	0	0	PSMD12	NP_002807.1	26S proteasome non-ATPase regulatory subunit 12 isoform 1 [Homo sapiens]	X	X	X	X	X	X	X	14	70	70	0	70	36.18	0.00062864	1	3	3	0	3	2.41	5.503e-05	3
COX6A1	0.000627	2	0.000153	1	0	0	0	0	0	0	0	0	0	0	0	0	0	0	0	0	0	0	0	0	COX6A1	NP_004364.2	cytochrome c oxidase subunit 6A1, mitochondrial [Homo sapiens]	1	8	8	0	8	26.61	0.00110396	1	4	4	0	4	26.61	0.00015028	1	2	2	0	2	16.51	0.00015348	X
ATP5PO	0.000625	2	0.000397	2	0	0	0	0	0	0	0	0	0.001068	1	0	0	0	0	0	0	0	0	0.001768	3	ATP5PO	NP_001688.1	ATP synthase subunit O, mitochondrial precursor [Homo sapiens]	3	6	6	0	6	24.88	0.0004237	9	43	43	0	43	58.69	0.00082672	4	14	14	0	14	27.7	0.00054977	2
RPS14	0.000624	2	0.000824	2	0	0	0	0	0.006153	1	0	0	0	0	0	0	0	0	0	0	0	0	0	0	RPS14	NP_001020241.1	40S ribosomal protein S14 [Homo sapiens]	1	3	3	0	3	8.61	0.00029884	13	35	35	0	35	52.32	0.00094921	4	8	8	0	8	23.84	0.00044315	7
HNRNPA1	0.000623	2	0.000629	2	0	0	0	0	0	0	0	0	0	0	0	0	0	0	0	0	0	0	0	0	HNRNPA1	NP_002127.1	HNRNPA1.NP_002127.1:heterogeneous nuclear ribonucleoprotein A1 isoform a [Homo sapiens] ;NP_112420.1:heterogeneous nuclear ribonucleoprotein A1 isoform b [Homo sapiens] ;	1	2	2	0	2	5	9.401e-05	21	90	90	0	90	59.06	0.00115176	7	14	14	0	14	27.5	0.00036594	11
NDUFAF2	0.000623	1	0.000396	1	0	0	0	0	0	0	0	0	0	0	0	0	0	0	0	0	0	0	0.001277	1	NDUFAF2	NP_777549.1	NADH dehydrogenase [ubiquinone] 1 alpha subcomplex assembly factor 2 [Homo sapiens]	2	7	7	0	7	23.67	0.00062302	X	X	X	X	X	X	X	2	8	8	0	8	23.67	0.00039595	X
CCT3	0.000622	2	0.000278	2	0	0	0	0	0	0	0	0	0	0	0	0	0	0	0	0	0	0	0.000345	2	CCT3	NP_005989.3	T-complex protein 1 subunit gamma isoform a [Homo sapiens]	11	23	23	0	23	30.09	0.00063478	24	81	81	0	81	53.58	0.00060864	7	13	13	0	13	19.08	0.00019952	8
PSMD3	0.00062	2	0.000222	2	0	0	0	0	0	0	0	0	0	0	0	0	0	0	0	0	0	0	0	0	PSMD3	NP_002800.2	26S proteasome non-ATPase regulatory subunit 3 [Homo sapiens]	8	16	16	0	16	27.15	0.00045068	28	103	103	0	103	52.81	0.00078989	3	5	5	0	5	8.99	7.832e-05	8
ATP5PF	0.000619	2	0.00024	2	0	0	0	0	0	0	0	0	0.000785	1	0	0	0	0	0	0	0	0	0.002197	2	ATP5PF	NP_001003701.1	ATP5PF.NP_001003701.1:ATP synthase-coupling factor 6, mitochondrial isoform b precursor [Homo sapiens] ;NP_001307195.1:ATP synthase-coupling factor 6, mitochondrial isoform a precursor [Homo sapiens] ;	2	9	9	0	9	25	0.00116701	1	2	2	0	2	12.07	7.061e-05	1	2	2	0	2	12.07	0.00014421	2
EIF5B	0.000618	2	0.000218	2	0	0	0.000257	1	0	0	0	0	0.000187	1	0	0	0	0	0.000204	1	0	0	0.00072	3	EIF5B	NP_056988.3	eukaryotic translation initiation factor 5B [Homo sapiens]	29	79	79	0	79	30.9	0.000974	24	78	78	0	78	23.52	0.00026182	19	48	48	0	48	23.85	0.00032909	5
EIF3M	0.000615	2	5.7e-05	2	0	0	0	0	0	0	0	0	0	0	0	0	0	0	0	0	0	0	0	0	EIF3M	NP_006351.2	eukaryotic translation initiation factor 3 subunit M isoform 1 [Homo sapiens]	1	2	2	0	2	2.67	8.044e-05	17	105	105	0	105	46.52	0.00114971	1	2	2	0	2	2.67	4.473e-05	1
LTV1	0.000612	1	8.2e-05	1	0	0	0	0	0	0	0	0	0	0	0	0	0	0	0	0	0	0	0	0	LTV1	NP_116249.2	protein LTV1 homolog isoform 1 [Homo sapiens]	X	X	X	X	X	X	X	5	71	71	0	71	13.47	0.00061212	X	X	X	X	X	X	X	1
COPS3	0.00061	1	3.2e-05	1	0	0	0	0	0	0	0	0	0	0	0	0	0	0	0	0	0	0	0	0	COPS3	NP_001186054.1	COPS3.NP_001186054.1:COP9 signalosome complex subunit 3 isoform 2 [Homo sapiens] ;NP_001303285.1:COP9 signalosome complex subunit 3 isoform 5 [Homo sapiens] ;NP_003644.2:COP9 signalosome complex subunit 3 isoform 1 [Homo sapiens] ;	X	X	X	X	X	X	X	9	60	60	0	60	32.26	0.0006097	X	X	X	X	X	X	X	1
MRPL12	0.000608	1	0.000127	1	0	0	0	0	0	0	0	0	0	0	0	0	0	0	0	0	0	0	0	0	MRPL12	NP_002940.2	39S ribosomal protein L12, mitochondrial [Homo sapiens]	3	8	8	0	8	23.74	0.00060774	X	X	X	X	X	X	X	2	3	3	0	3	19.19	0.00012673	X
MRPS22	0.000606	2	0.000848	2	0	0	0	0	0.001165	1	0	0	0	0	0	0	0	0	0	0	0	0	0.000338	1	MRPS22	NP_001350786.1	MRPS22.NP_001350786.1:28S ribosomal protein S22, mitochondrial isoform 2 [Homo sapiens] ;NP_001350822.1:28S ribosomal protein S22, mitochondrial isoform 3 [Homo sapiens] ;NP_064576.1:28S ribosomal protein S22, mitochondrial isoform 1 [Homo sapiens] ;	3	8	8	0	8	11.91	0.00037722	16	65	65	0	65	58.31	0.00083444	17	60	60	0	60	58.62	0.00157325	2
GART	0.000606	2	0.000309	1	0	0	0	0	0	0	0	0	0	0	0	0	0	0	0	0	0	0	0	0	GART	NP_000810.1	trifunctional purine biosynthetic protein adenosine-3 isoform 1 [Homo sapiens]	2	3	3	0	3	2.18	4.468e-05	42	288	288	0	288	51.19	0.00116773	X	X	X	X	X	X	X	13
IDH3A	0.000604	1	0.000213	1	0	0	0	0	0	0	0	0	0	0	0	0	0	0	0	0	0	0	0	0	IDH3A	NP_005521.1	isocitrate dehydrogenase [NAD] subunit alpha, mitochondrial precursor [Homo sapiens]	X	X	X	X	X	X	X	14	54	54	0	54	43.72	0.0006042	X	X	X	X	X	X	X	3
SLIRP	0.0006	2	0.000382	2	0	0	0	0	0	0	0	0	0	0	0	0	0	0	0	0	0	0	0	0	SLIRP	NP_001254792.1	SLIRP.NP_001254792.1:SRA stem-loop-interacting RNA-binding protein, mitochondrial isoform 2 precursor [Homo sapiens] ;NP_112487.1:SRA stem-loop-interacting RNA-binding protein, mitochondrial isoform 1 precursor [Homo sapiens] ;	2	2	2	0	2	22.43	0.00028115	9	24	24	0	24	80.37	0.00091854	1	2	2	0	2	11.21	0.00015634	2
SDHA	0.000599	2	0.000643	2	0	0	0.000135	1	0	0	0	0	0.00048	1	0.000129	1	0	0	0	0	0	0	0.001397	3	SDHA	NP_004159.2	succinate dehydrogenase [ubiquinone] flavoprotein subunit, mitochondrial isoform 1 [Homo sapiens]	14	48	48	0	48	34.64	0.00108734	9	18	18	0	18	22.44	0.00011101	23	85	85	0	85	50.6	0.00107075	7
RBBP7	0.000599	2	0.000346	2	0	0	0	0	0	0	0	0	0	0	0	0	0	0	0	0	0	0	0.000254	1	RBBP7	NP_002884.1	histone-binding protein RBBP7 isoform 2 [Homo sapiens]	10	24	21	3	22.1667	44.47	0.00078452	12	45	39	6	42.9	44.47	0.00041337	7	22	18	4	19.6744	28	0.00038721	4
AARS	0.000597	1	8.1e-05	1	0	0	0	0	0	0	0	0	0	0	0	0	0	0	0	0	0	0	0.000112	1	AARS	NP_001596.2	alanine--tRNA ligase, cytoplasmic [Homo sapiens]	X	X	X	X	X	X	X	28	141	141	0	141	39.77	0.00059651	X	X	X	X	X	X	X	4
SSRP1	0.000596	2	0.000403	2	0.000286	1	0	0	0.000262	1	0	0	0.000128	1	0.000483	1	0	0	0.000903	1	0	0	0.00018	2	SSRP1	NP_003137.1	FACT complex subunit SSRP1 [Homo sapiens]	13	29	29	0	29	23.13	0.00061524	21	100	100	0	100	34.56	0.0005776	11	28	28	0	28	22.57	0.00033033	13
IARS	0.000596	2	4.9e-05	2	0	0	0	0	0	0	0	0	0	0	0	0	0	0	0	0	0	0	0.000192	2	IARS	NP_002152.2	isoleucine--tRNA ligase, cytoplasmic isoform 1 [Homo sapiens]	8	14	14	0	14	5.94	0.00016686	52	316	316	0	316	47.94	0.00102541	4	7	7	0	7	3.65	4.64e-05	4
COPA	0.000595	2	0.000108	2	0	0	0	0	0	0	0	0	0	0	0	0	0	0	0	0	0	0	0.000265	1	COPA	NP_004362.2	coatomer subunit alpha isoform 2 [Homo sapiens]	12	28	28	0	28	17.24	0.00034409	54	253	253	0	253	51.23	0.00084647	6	13	13	0	13	7.76	8.884e-05	6
IQGAP1	0.000593	1	4.4e-05	2	0	0	0	0	0	0	0	0	0	0	0	0	0	0	0	0	0	0	0	0	IQGAP1	NP_003861.1	ras GTPase-activating-like protein IQGAP1 [Homo sapiens]	X	X	X	X	X	X	X	61	240	238	2	239.881	46.23	0.00059285	2	5	5	0	5	3.26	2.524e-05	6
ALB	0.000592	2	0.006925	2	0.006021	1	0.015643	1	0	0	0	0	0.011632	2	0.000165	1	0	0	0.002168	1	0	0	0.014959	3	ALB	gi|162648|gb|AAA51411.1|	albumin [Bos taurus]	12	29	29	0	29	25.21	0.00071862	14	69	65	4	69	29	0.00046551	15	45	42	3	44	30.15	0.00060632	57
PTRH2	0.000592	1	0.000165	2	0	0	0	0	0	0	0	0	0	0	0	0	0	0	0	0	0	0	0.001199	1	PTRH2	NP_001015509.1	peptidyl-tRNA hydrolase 2, mitochondrial isoform a [Homo sapiens]	X	X	X	X	X	X	X	4	26	26	0	26	32.22	0.00059152	2	4	4	0	4	16.11	0.00018588	1
G3BP2	0.000586	1	0.000204	2	0	0	0	0	0	0	0	0	0	0	0	0	0	0	0	0	0	0	0	0	G3BP2	NP_987100.1	ras GTPase-activating protein-binding protein 2 isoform b [Homo sapiens]	X	X	X	X	X	X	X	12	65	63	2	64.2475	32.29	0.00058598	6	11	8	3	10.1818	15.14	0.00018968	4
G6PD	0.000586	1	7.1e-05	1	0	0	0	0	0	0	0	0	0	0	0	0	0	0	0	0	0	0	0	0	G6PD	NP_000393.4	G6PD.NP_000393.4:glucose-6-phosphate 1-dehydrogenase isoform a [Homo sapiens] ;NP_001346945.1:glucose-6-phosphate 1-dehydrogenase isoform b [Homo sapiens] ;	X	X	X	X	X	X	X	26	78	78	0	78	56.51	0.0005861	X	X	X	X	X	X	X	2
MRPS36	0.000584	1	0.000406	1	0	0	0.00087	1	0	0	0	0	0	0	0	0	0	0	0	0	0	0	0	0	MRPS36	NP_150597.1	28S ribosomal protein S36, mitochondrial [Homo sapiens]	2	4	4	0	4	28.16	0.00058414	X	X	X	X	X	X	X	2	5	5	0	5	28.16	0.00040604	X
EEF1B2	0.000581	2	0.000409	1	0	0	0	0	0	0	0	0	0	0	0	0	0	0	0	0	0	0	0.000299	3	EEF1B2	NP_001032752.1	elongation factor 1-beta [Homo sapiens]	4	12	8	4	10	32.89	0.00066851	8	28	26	2	27.1064	76	0.00049336	4	12	10	2	11	32.89	0.00040893	X
CPSF7	0.000575	2	0.000666	2	0.000316	1	0	0	0	0	0	0	0	0	0.000333	1	0	0	0.000346	1	0	0	0.000877	4	CPSF7	NP_079087.3	cleavage and polyadenylation specificity factor subunit 7 isoform 1 [Homo sapiens]	11	36	36	0	36	23.93	0.00105349	7	12	12	0	12	21.6	9.561e-05	12	57	57	0	57	28.99	0.00092757	3
COX6B1	0.000572	2	0.000681	1	0	0	0	0	0	0	0	0	0	0	0	0	0	0	0	0	0	0	0.000604	1	COX6B1	NP_001854.1	cytochrome c oxidase subunit 6B1 [Homo sapiens]	2	6	6	0	6	26.74	0.00104941	1	2	2	0	2	12.79	9.524e-05	3	7	7	0	7	58.14	0.00068083	X
WDR18	0.000571	2	0.000155	1	0	0	0	0	0	0	0	0	0	0	0	0	0	0	0	0	0	0	0	0	WDR18	NP_077005.2	WD repeat-containing protein 18 isoform 1 [Homo sapiens]	10	29	29	0	29	29.4	0.00100973	8	14	14	0	14	22.45	0.00013271	5	8	8	0	8	20.6	0.0001549	X
FAF2	0.000569	2	0.000199	2	0	0	0	0	0	0	0	0	0	0	0	0	0	0	0	0	0	0	0.00033	2	FAF2	NP_055428.1	FAS-associated factor 2 [Homo sapiens]	7	16	16	0	16	32.13	0.00054082	13	65	65	0	65	46.29	0.00059817	7	15	15	0	15	24.49	0.00028195	2
RAB2A	0.000567	2	0.000134	2	0	0	0	0	0	0	0	0	0.000644	1	0	0	0	0	0	0	0	0	0.00049	1	RAB2A	NP_002856.1	ras-related protein Rab-2A isoform a [Homo sapiens]	5	12	10	2	12	33.96	0.0008514	7	17	11	6	14.6667	42.45	0.00028331	4	6	3	3	6	24.06	0.00023673	1
APEX1	0.000567	1	0	0	0	0	0	0	0	0	0	0	0	0	0	0	0	0	0	0	0	0	0	0	APEX1	NP_001231178.1	DNA-(apurinic or apyrimidinic site) lyase [Homo sapiens]	X	X	X	X	X	X	X	9	44	44	0	44	38.68	0.00056663	X	X	X	X	X	X	X	X
PRKDC	0.000566	2	0.000125	2	0	0	0	0	0.000495	1	0	0	0.000121	1	0	0	0	0	0	0	0	0	0.000414	2	PRKDC	NP_008835.5	DNA-dependent protein kinase catalytic subunit isoform 1 [Homo sapiens]	68	156	156	0	156	23.16	0.00056843	145	568	568	0	568	41.57	0.00056348	23	44	44	0	44	8.33	8.916e-05	28
ATP5PD	0.000564	2	0.000519	2	0	0	0	0	0	0	0	0	0.000283	1	0	0	0	0	0	0	0	0	0.002414	2	ATP5PD	NP_006347.1	ATP synthase subunit d, mitochondrial isoform a [Homo sapiens]	3	8	8	0	8	18.01	0.0007474	6	15	15	0	15	47.83	0.00038154	2	6	6	0	6	21.12	0.00031172	4
USP14	0.000562	1	5.7e-05	1	0	0	0	0	0	0	0	0	0	0	0	0	0	0	0	0	0	0	0	0	USP14	NP_001032411.1	USP14.NP_001032411.1:ubiquitin carboxyl-terminal hydrolase 14 isoform b [Homo sapiens] ;NP_005142.1:ubiquitin carboxyl-terminal hydrolase 14 isoform a [Homo sapiens] ;	X	X	X	X	X	X	X	19	63	63	0	63	51.42	0.00056208	X	X	X	X	X	X	X	1
VBP1	0.000562	1	5.6e-05	1	0	0	0	0	0	0	0	0	0	0	0	0	0	0	0	0	0	0	0	0	VBP1	NP_001290472.1	VBP1.NP_001290472.1:prefoldin subunit 3 isoform 2 [Homo sapiens] ;NP_003363.1:prefoldin subunit 3 isoform 1 [Homo sapiens] ;	X	X	X	X	X	X	X	4	32	32	0	32	23.18	0.00056243	X	X	X	X	X	X	X	1
PRPF8	0.000559	2	0.000244	2	0	0	0	0	0	0	0	0	0	0	0	0	0	0	0	0	0	0	0.000409	2	PRPF8	NP_006436.3	pre-mRNA-processing-splicing factor 8 [Homo sapiens]	25	57	57	0	57	17.6	0.00036718	96	428	428	0	428	47.45	0.00075063	44	107	107	0	107	26.42	0.00038329	10
HIST1H4K	0.000557	1	0.000504	1	0	0	0	0	0	0	0	0	0.001326	1	0	0	0	0	0	0	0	0	0.000504	1	HIST1H4K	NP_003532.1	histone H4 [Homo sapiens]	X	X	X	X	X	X	X	6	14	14	0	14	48.54	0.00055662	X	X	X	X	X	X	X	2
SSR4	0.000557	2	0.000353	1	0	0	0	0	0	0	0	0	0	0	0	0	0	0	0	0	0	0	0.000282	1	SSR4	NP_001191455.1	SSR4.NP_001191455.1:translocon-associated protein subunit delta isoform 1 precursor [Homo sapiens] ;NP_001191456.1:translocon-associated protein subunit delta isoform 3 precursor [Homo sapiens] ;NP_006271.1:translocon-associated protein subunit delta isoform 2 precursor [Homo sapiens] ;	4	9	9	0	9	28.8	0.00073572	6	17	17	0	17	34.78	0.00037836	X	X	X	X	X	X	X	4
ATP1A1	0.000557	2	0.000219	2	0	0	0	0	9.1e-05	1	0	0	0.00089	1	0	0	0	0	3.5e-05	1	0	0	0.000485	2	ATP1A1	NP_000692.2	sodium/potassium-transporting ATPase subunit alpha-1 isoform a [Homo sapiens]	12	22	13	9	22	18.08	0.00032347	37	216	144	72	197.628	40.18	0.00079112	9	24	17	7	24	11.73	0.00019623	9
PPIL4	0.000556	2	0.000936	2	0.000743	1	0.000364	1	0	0	0	0	0	0	0.000406	1	0.000571	1	0.001301	1	0.000315	1	0.000916	3	PPIL4	NP_624311.1	peptidyl-prolyl cis-trans isomerase-like 4 [Homo sapiens]	12	35	35	0	35	36.99	0.00107002	4	5	5	0	5	14.84	4.162e-05	8	20	20	0	20	25.2	0.00034002	14
SNRNP40	0.000553	2	0.000349	2	0	0	0	0	0	0	0	0	0	0	0	0	0	0	0	0	0	0	0.00024	2	SNRNP40	NP_004805.2	U5 small nuclear ribonucleoprotein 40 kDa protein [Homo sapiens]	9	20	20	0	20	41.46	0.00084266	8	23	23	0	23	31.37	0.00026383	10	22	22	0	22	34.17	0.00051545	3
BLVRA	0.000553	1	8.8e-05	1	0	0	0	0	0	0	0	0	0	0	0	0	0	0	0	0	0	0	0	0	BLVRA	NP_000703.2	biliverdin reductase A precursor [Homo sapiens]	X	X	X	X	X	X	X	9	40	40	0	40	37.16	0.0005534	X	X	X	X	X	X	X	1
HYOU1	0.000551	2	0.000325	1	0	0	0	0	0	0	0	0	0	0	0	0	0	0	0	0	0	0	0	0	HYOU1	NP_001124463.1	hypoxia up-regulated protein 1 precursor [Homo sapiens]	2	4	4	0	4	2.8	6.023e-05	45	254	254	0	254	48.85	0.00104121	X	X	X	X	X	X	X	15
LMNB1	0.000548	2	0.000856	1	0	0	0	0	0	0	0	0	0.003728	1	0	0	0	0	0	0	0	0	0.000339	3	LMNB1	NP_005564.1	lamin-B1 isoform 1 [Homo sapiens]	17	40	40	0	40	29.86	0.00102672	7	10	10	0	10	17.24	6.988e-05	17	60	60	0	60	30.2	0.00085643	X
CCT8	0.000548	2	0.000281	2	0	0	0	0	0	0	0	0	0	0	0	0	0	0	0.00026	1	0	0	0.00017	2	CCT8	NP_006576.2	T-complex protein 1 subunit theta isoform 1 [Homo sapiens]	7	13	13	0	13	18.43	0.00035682	38	99	99	0	99	56.75	0.00073982	8	12	12	0	12	15.69	0.00018316	8
NAP1L1	0.000544	2	0.000204	2	0	0	0	0	0	0	0	0	0	0	0	0	0	0	0	0	0	0	0.000136	1	NAP1L1	NP_001294853.1	NAP1L1.NP_001294853.1:nucleosome assembly protein 1-like 1 isoform 2 [Homo sapiens] ;NP_004528.1:nucleosome assembly protein 1-like 1 isoform 1 [Homo sapiens] ;	6	25	25	0	25	20.1	0.00098182	4	10	10	0	10	18.28	0.00010692	6	14	14	0	14	25.59	0.00030575	2
ALDH1B1	0.000544	2	0.000201	1	0	0	0	0	0	0	0	0	0	0	0	0	0	0	0	0	0	0	0	0	ALDH1B1	NP_000683.3	aldehyde dehydrogenase X, mitochondrial precursor [Homo sapiens]	9	17	17	0	17	32.5	0.00049459	18	75	75	0	75	46.03	0.00059408	X	X	X	X	X	X	X	4
RPS21	0.000543	1	0.000626	1	0	0	0	0	0	0	0	0	0	0	0	0	0	0	0	0	0	0	0	0	RPS21	NP_001015.1	40S ribosomal protein S21 [Homo sapiens]	X	X	X	X	X	X	X	5	11	11	0	11	45.78	0.00054273	X	X	X	X	X	X	X	2
PDHA1	0.000543	2	0.000376	2	0	0	0	0	0	0	0	0	0	0	0	0	0	0	0	0	0	0	0	0	PDHA1	NP_000275.1	PDHA1.NP_000275.1:pyruvate dehydrogenase E1 component subunit alpha, somatic form, mitochondrial isoform 1 precursor [Homo sapiens] ;NP_001166925.1:pyruvate dehydrogenase E1 component subunit alpha, somatic form, mitochondrial isoform 2 precursor [Homo sapiens] ;	1	2	2	0	2	3.59	7.714e-05	21	96	96	0	96	56.41	0.00100804	3	4	4	0	4	7.44	8.579e-05	7
CTBP1	0.000543	1	0.000121	1	0	0	0	0	0	0	0	0	0	0	0	0	0	0	0	0	0	0	0	0	CTBP1	NP_001012632.1	C-terminal-binding protein 1 isoform 2 [Homo sapiens]	X	X	X	X	X	X	X	10	58	54	4	56.88	38.23	0.00054297	X	X	X	X	X	X	X	2
PSMC6	0.000542	2	0.000165	2	0	0	0	0	0	0	0	0	0	0	0	0	0	0	0	0	0	0	0	0	PSMC6	NP_002797.4	26S proteasome regulatory subunit 10B isoform 1 [Homo sapiens]	3	6	6	0	6	13.88	0.000232	19	81	81	0	81	59.13	0.00085272	4	6	6	0	6	14.65	0.00012901	3
SF3B1	0.000541	2	0.000385	2	0	0	0	0	0	0	0	0	0	0	0	0	0	0	0	0	0	0	0.00091	1	SF3B1	NP_036565.2	splicing factor 3B subunit 1 isoform 1 [Homo sapiens]	6	13	13	0	13	8.44	0.00014995	65	297	297	0	297	57.52	0.00093272	28	78	78	0	78	35.97	0.00050033	12
RPS26	0.00054	2	0.000436	1	0	0	0	0	0	0	0	0	0	0	0	0	0	0	0	0	0	0	0	0	RPS26	NP_001020.2	40S ribosomal protein S26 [Homo sapiens]	1	2	2	0	2	10.43	0.00026159	3	23	23	0	23	31.3	0.00081903	3	6	6	0	6	31.3	0.0004364	X
EIF3D	0.00054	2	0.00031	2	0	0	0	0	0	0	0	0	0	0	0	0	0	0	0	0	0	0	0.000591	1	EIF3D	NP_003744.1	eukaryotic translation initiation factor 3 subunit D [Homo sapiens]	5	11	11	0	11	13.32	0.00030193	26	104	104	0	104	53.47	0.00077718	8	22	22	0	22	24.09	0.0003358	7
DNAJB1	0.00054	1	0.000191	1	0	0	0	0	0	0	0	0	0	0	0	0	0	0	0	0	0	0	0	0	DNAJB1	NP_006136.1	dnaJ homolog subfamily B member 1 isoform 1 [Homo sapiens]	X	X	X	X	X	X	X	14	45	43	2	44.8298	54.41	0.00053996	X	X	X	X	X	X	X	2
PSMC3	0.000536	2	0.000471	2	0	0	0	0	0	0	0	0	0	0	0	0	0	0	0	0	0	0	0	0	PSMC3	NP_002795.2	26S proteasome regulatory subunit 6A [Homo sapiens]	2	3	3	0	3	7.74	0.00010279	32	104	104	0	104	63.78	0.00097015	4	6	6	0	6	13.44	0.00011432	12
HSD17B12	0.00053	2	0.000156	2	0	0	0	0	0	0	0	0	0	0	0	0	0	0	0	0	0	0	0	0	HSD17B12	NP_057226.1	very-long-chain 3-oxoacyl-CoA reductase [Homo sapiens]	5	13	13	0	13	13.46	0.00062673	13	33	33	0	33	40.71	0.00043314	3	7	7	0	7	18.59	0.00018766	2
	0.000522	1	5.4e-05	2	0	0	0	0	0	0	0	0	0	0	0	0	0	0	0	0	0	0	0	0		NP_001123478.2	0 genes:. 2 proteins in this group did not match any genes. NP_001123478.2:eukaryotic peptide chain release factor GTP-binding subunit ERF3A isoform 2 [Homo sapiens] ;NP_002085.3:eukaryotic peptide chain release factor GTP-binding subunit ERF3A isoform 1 [Homo sapiens] ;	X	X	X	X	X	X	X	21	81	81	0	81	38.68	0.00052155	1	2	2	0	2	1.73	2.63e-05	2
SUPT16H	0.000521	2	0.000282	2	0	0	0.000128	1	0	0	0	0	4.3e-05	1	0.000164	1	0.000358	1	0.000476	1	0	0	0.000164	2	SUPT16H	NP_009123.1	FACT complex subunit SPT16 [Homo sapiens]	11	23	23	0	23	13.28	0.00033042	38	182	182	0	182	35.63	0.00071186	8	24	24	0	24	10.98	0.00019173	17
GTF2F1	0.000518	2	0.000665	2	0.000236	1	0.000433	1	0	0	0	0	0.000176	1	0.000552	1	0	0	0.00055	1	0.000449	1	0.000568	3	GTF2F1	NP_002087.2	general transcription factor IIF subunit 1 [Homo sapiens]	10	34	34	0	34	30.37	0.00098919	4	6	6	0	6	14.51	4.753e-05	14	48	48	0	48	33.85	0.00077658	10
MYH9	0.000517	2	0.000755	1	0.000339	1	0.000318	1	0	0	0	0	0	0	0.000102	1	0	0	0.000327	1	7.9e-05	1	0.000546	3	MYH9	NP_002464.1	myosin-9 [Homo sapiens]	39	98	82	16	94.5565	28.11	0.00072565	61	153	134	19	147.547	38.52	0.00030828	64	184	160	24	176.924	39.49	0.00075504	X
TMPO	0.000516	2	0.00065	1	0	0	0	0	0	0	0	0	0.002707	1	0	0	0	0	7.8e-05	1	0.000256	1	0.000725	3	TMPO	NP_001027454.1	thymopoietin isoform beta [Homo sapiens]	12	31	11	20	23.9412	41.85	0.0007932	16	42	19	23	26.4068	47.58	0.00023819	15	40	19	21	35.2857	43.17	0.0006501	7
MRPS24	0.000512	2	0.000601	1	0	0	0	0	0	0	0	0	0	0	0	0	0	0	0	0	0	0	0	0	MRPS24	NP_114403.1	28S ribosomal protein S24, mitochondrial precursor [Homo sapiens]	4	10	10	0	10	30.54	0.00090069	3	5	5	0	5	28.74	0.00012261	5	12	12	0	12	30.54	0.00060104	X
HACD3	0.000511	2	5.3e-05	2	0	0	0	0	0	0	0	0	0	0	0	0	0	0	0	0	0	0	0.000442	2	HACD3	NP_057479.2	very-long-chain (3R)-3-hydroxyacyl-CoA dehydratase 3 [Homo sapiens]	5	14	14	0	14	22.1	0.00058171	8	39	39	0	39	27.9	0.00044119	2	3	3	0	3	8.01	6.932e-05	1
RARS	0.00051	2	0.000205	2	0	0	0	0	0	0	0	0	0	0	0	0	0	0	0	0	0	0	0.000327	1	RARS	NP_002878.2	arginine--tRNA ligase, cytoplasmic [Homo sapiens]	3	5	5	0	5	6.52	0.00011395	40	146	146	0	146	63.94	0.0009059	3	6	6	0	6	5.61	7.604e-05	9
NSUN2	0.000509	2	7.9e-05	2	0	0	0	0	0	0	0	0	0	0	0	0	0	0	0	0	0	0	0	0	NSUN2	NP_060225.4	RNA cytosine C(5)-methyltransferase NSUN2 isoform 1 [Homo sapiens]	2	4	4	0	4	4.43	7.844e-05	30	176	176	0	176	55.02	0.0009397	1	2	2	0	2	3	2.181e-05	5
GUK1	0.000507	1	6e-05	1	0	0	0	0	0	0	0	0	0	0	0	0	0	0	0	0	0	0	0	0	GUK1	NP_001152862.1	GUK1.NP_001152862.1:guanylate kinase isoform a [Homo sapiens] ;NP_001229769.1:guanylate kinase isoform c [Homo sapiens] ;	X	X	X	X	X	X	X	7	27	27	0	27	44.5	0.0005072	X	X	X	X	X	X	X	1
ETF1	0.000506	1	0.000149	1	0	0	0	0	0	0	0	0	0	0	0	0	0	0	0	0	0	0	0	0	ETF1	NP_004721.1	eukaryotic peptide chain release factor subunit 1 isoform 1 [Homo sapiens]	X	X	X	X	X	X	X	15	54	54	0	54	47.83	0.00050604	X	X	X	X	X	X	X	3
TUBB4A	0.000505	2	0.000274	1	0	0	0	0	0.003379	1	0	0	0	0	0	0	9.5e-05	1	0	0	0.000104	1	9.8e-05	2	TUBB4A	NP_001276052.1	tubulin beta-4A chain isoform 1 [Homo sapiens]	35	472	4	468	16.4072	58.79	0.00049856	34	782	9	773	61.7806	63.84	0.00051111	25	101	0	101	0	51.52	X	24
DYNC1LI2	0.000502	1	0	0	0	0	0	0	0	0	0	0	0	0	0	0	0	0	0	0	0	0	0.000238	1	DYNC1LI2	NP_001310884.1	cytoplasmic dynein 1 light intermediate chain 2 isoform 3 [Homo sapiens]	X	X	X	X	X	X	X	10	56	55	1	55.4783	26.93	0.00050153	X	X	X	X	X	X	X	X
OSGEP	0.000501	1	3.9e-05	1	0	0	0	0	0	0	0	0	0	0	0	0	0	0	0	0	0	0	0	0	OSGEP	NP_060277.1	probable tRNA N6-adenosine threonylcarbamoyltransferase [Homo sapiens]	X	X	X	X	X	X	X	10	41	41	0	41	51.34	0.0005012	X	X	X	X	X	X	X	1
RPL35	0.000499	1	0.000483	2	0	0	0	0	0	0	0	0	0	0	0	0	0	0	0	0	0	0	0	0	RPL35	NP_009140.1	60S ribosomal protein L35 [Homo sapiens]	X	X	X	X	X	X	X	6	15	15	0	15	39.02	0.00049941	4	8	8	0	8	27.64	0.00054403	2
SNRPD3	0.000499	2	0.000335	2	0	0	0.000711	1	0	0	0	0	0.002529	1	0	0	0	0	0	0	0.003073	1	0.000336	1	SNRPD3	NP_004166.1	small nuclear ribonucleoprotein Sm D3 [Homo sapiens]	3	7	7	0	7	26.98	0.00083564	2	5	5	0	5	24.6	0.00016251	2	7	7	0	7	24.6	0.00046469	1
NSF	0.000499	2	0.000122	1	0	0	0	0	0	0	0	0	0	0	0	0	0	0	0	0	0	0	0	0	NSF	NP_006169.2	vesicle-fusing ATPase [Homo sapiens]	8	14	14	0	14	14.25	0.00028304	27	130	130	0	130	44.76	0.00071555	X	X	X	X	X	X	X	5
PCBP2	0.000499	2	4.9e-05	2	0	0	0	0	0.000374	1	0	0	0	0	0	0	0	0	7.2e-05	1	0	0	6.7e-05	2	PCBP2	NP_001092090.1	poly(rC)-binding protein 2 isoform c [Homo sapiens]	7	13	0	13	2.16667	40.48	9.846e-05	20	139	6	133	72.7016	79.15	0.00089947	11	39	0	39	1	56.5	2.527e-05	6
GRPEL1	0.000497	2	0.000854	2	0	0	0	0	0	0	0	0	0	0	0.000263	1	0	0	0	0	0	0	0	0	GRPEL1	NP_079472.1	grpE protein homolog 1, mitochondrial precursor [Homo sapiens]	3	7	7	0	7	21.2	0.00048521	7	27	27	0	27	32.72	0.00050954	7	21	21	0	21	37.79	0.00080946	6
GALK1	0.000497	2	4.3e-05	1	0	0	0	0	0	0	0	0	0	0	0	0	0	0	0	0	0	0	0	0	GALK1	NP_000145.1	galactokinase [Homo sapiens]	4	15	15	0	15	24.23	0.00057557	13	40	40	0	40	49.49	0.00041787	2	2	2	0	2	13.78	4.268e-05	X
SRSF3	0.000496	2	0.001302	2	0.000248	1	0	0	0	0	0	0	0	0	0	0	0	0	0	0	0	0	0.000475	1	SRSF3	NP_003008.1	serine/arginine-rich splicing factor 3 [Homo sapiens]	3	10	10	0	10	21.95	0.00091716	2	3	3	0	3	11.59	7.491e-05	10	50	45	5	46.3846	51.22	0.00236574	2
GAPDH	0.000496	2	0.000651	2	0	0	0.000401	1	0	0	0	0	0.000272	1	0.000511	1	0.001676	1	0.001699	1	0	0	0.000758	3	GAPDH	NP_001276674.1	glyceraldehyde-3-phosphate dehydrogenase isoform 1 [Homo sapiens]	6	15	15	0	15	34.93	0.0006735	11	26	26	0	26	46.87	0.00031783	9	18	18	0	18	35.22	0.00044943	9
SF3B3	0.000494	2	0.000214	2	6.7e-05	1	0	0	0	0	0	0	0	0	0.000188	1	0	0	0.000205	1	0	0	0.000532	1	SF3B3	NP_036558.3	splicing factor 3B subunit 3 [Homo sapiens]	8	16	16	0	16	10.76	0.00019775	30	235	235	0	235	38.21	0.00079077	19	56	56	0	56	24.73	0.00038489	3
FARSB	0.000494	1	4.4e-05	1	0	0	0	0	0	0	0	0	0	0	0	0	0	0	0	0	0	0	0	0	FARSB	NP_005678.3	phenylalanine--tRNA ligase beta subunit [Homo sapiens]	X	X	X	X	X	X	X	22	71	71	0	71	43.97	0.00049364	X	X	X	X	X	X	X	2
SNRNP70	0.000493	2	0.00042	2	0	0	0.000205	1	0.000425	1	0	0	0.000312	1	0.000131	1	0	0	0.000163	1	0	0	0.000237	3	SNRNP70	NP_003080.2	U1 small nuclear ribonucleoprotein 70 kDa isoform 1 [Homo sapiens]	7	18	18	0	18	18.54	0.00061956	16	39	39	0	39	27.69	0.00036547	8	19	19	0	19	21.51	0.00036367	8
DDX39A	0.000493	2	0.000203	1	0	0	0	0	0.00087	1	0	0	0	0	0	0	0	0	8.3e-05	1	0	0	5e-05	1	DDX39A	NP_005795.2	ATP-dependent RNA helicase DDX39A [Homo sapiens]	6	14	5	9	11.4286	11.48	0.00040258	25	142	46	96	60.9351	58.78	0.0005844	4	9	0	9	0	15.46	X	7
IRS4	0.000493	2	0.000191	2	0	0	0	0	0	0	0	0	0	0	0	0	0	0	0	0	0	0	0.000172	1	IRS4	NP_003595.1	insulin receptor substrate 4 [Homo sapiens]	22	57	57	0	57	30.07	0.00068207	29	93	93	0	93	27.21	0.00030298	18	42	42	0	42	22.67	0.00027948	6
RPS19	0.00049	2	0.001615	1	0	0	0	0	0	0	0	0	0	0	0	0	0	0	0	0	0	0	0	0	RPS19	NP_001308412.1	40S ribosomal protein S19 isoform 1 [Homo sapiens]	3	7	7	0	7	19.31	0.00072614	4	9	9	0	9	24.14	0.00025418	12	28	28	0	28	62.76	0.0016152	X
AMOT	0.000488	2	0.00013	2	0	0	0	0	0	0	0	0	0	0	0	0	0	0	0	0	0	0	0	0	AMOT	NP_001106962.1	angiomotin isoform 1 [Homo sapiens]	18	51	51	0	51	29.15	0.00070767	24	71	69	2	70.9714	33.86	0.00026812	7	12	12	0	12	10.89	9.26e-05	8
RANGAP1	0.000488	1	5.8e-05	2	0	0	0	0	0	0	0	0	0	0	0	0	0	0	0	0	0	0	0	0	RANGAP1	NP_001265580.1	ran GTPase-activating protein 1 [Homo sapiens]	X	X	X	X	X	X	X	26	70	70	0	70	47.02	0.00048835	1	2	2	0	2	4.09	2.85e-05	4
MRPS18B	0.000487	2	0.000998	2	0.000787	1	0	0	0	0	0	0	0	0	0	0	0	0	0	0	0	0	0.000418	1	MRPS18B	NP_054765.1	28S ribosomal protein S18b, mitochondrial [Homo sapiens]	4	8	8	0	8	25.58	0.0004664	7	32	32	0	32	39.92	0.00050793	13	60	60	0	60	64.34	0.00194522	1
VAPA	0.000486	2	0.000363	2	0	0	0	0	0	0	0	0	0.001084	1	0	0	0	0	0	0	0	0	0.000971	2	VAPA	NP_003565.4	vesicle-associated membrane protein-associated protein A isoform 1 [Homo sapiens]	8	13	13	0	13	34.01	0.0006651	8	22	22	0	22	41.84	0.00030644	8	24	24	0	24	41.84	0.00068281	1
ARCN1	0.000485	2	0.000121	2	0	0	0	0	0	0	0	0	0	0	0	0	0	0	0	0	0	0	0	0	ARCN1	NP_001646.2	coatomer subunit delta isoform 1 [Homo sapiens]	2	3	3	0	3	5.09	8.831e-05	27	110	110	0	110	52.05	0.00088154	3	7	7	0	7	7.44	0.00011458	4
DCUN1D5	0.000484	1	0	0	0	0	0	0	0	0	0	0	0	0	0	0	0	0	0	0	0	0	0	0	DCUN1D5	NP_115675.1	DCN1-like protein 5 isoform a [Homo sapiens]	X	X	X	X	X	X	X	11	28	28	0	28	44.73	0.00048382	X	X	X	X	X	X	X	X
DPM1	0.000482	2	0.000198	1	0	0	0	0	0	0	0	0	0	0	0	0	0	0	0	0	0	0	0.001098	1	DPM1	NP_001303963.1	DPM1.NP_001303963.1:dolichol-phosphate mannosyltransferase subunit 1 isoform 1 [Homo sapiens] ;NP_001303964.1:dolichol-phosphate mannosyltransferase subunit 1 isoform 2 [Homo sapiens] ;NP_003850.1:dolichol-phosphate mannosyltransferase subunit 1 isoform 3 [Homo sapiens] ;	7	14	14	0	14	30.51	0.00071383	7	18	18	0	18	26.1	0.00024987	4	7	7	0	7	19.32	0.00019848	X
EIF2S1	0.000481	1	0.000412	1	0	0	0	0	0	0	0	0	0.000289	1	0.000272	1	0	0	0.001016	1	0	0	0.000134	1	EIF2S1	NP_004085.1	eukaryotic translation initiation factor 2 subunit 1 [Homo sapiens]	X	X	X	X	X	X	X	12	37	37	0	37	48.25	0.00048102	X	X	X	X	X	X	X	5
PFKL	0.00048	1	8.3e-05	1	0	0	0	0	0	0	0	0	0	0	0	0	0	0	0	0	0	0	0	0	PFKL	NP_002617.3	ATP-dependent 6-phosphofructokinase, liver type isoform b [Homo sapiens]	X	X	X	X	X	X	X	21	93	90	3	91.5152	33.46	0.00048047	X	X	X	X	X	X	X	3
HNRNPA3	0.000477	1	0.000325	2	0	0	0	0	0	0	0	0	0	0	0	0	0	0	0	0	0	0	0	0	HNRNPA3	NP_001317178.1	HNRNPA3.NP_001317178.1:heterogeneous nuclear ribonucleoprotein A3 isoform a [Homo sapiens] ;NP_001317180.1:heterogeneous nuclear ribonucleoprotein A3 isoform c [Homo sapiens] ;	X	X	X	X	X	X	X	20	44	44	0	44	44.97	0.00047669	2	3	3	0	3	7.41	6.638e-05	7
H3F3A	0.000477	2	0.000123	1	0	0	0	0	0	0	0	0	0.000167	1	0	0	0	0	0	0	0	0	0	0	H3F3A	NP_002098.1	histone H3.3 [Homo sapiens]	1	2	0	2	1	6.62	0.0001106	2	28	24	4	28	30.15	0.00084312	1	4	0	4	2	6.62	0.00012301	1
FKBP8	0.000477	1	6.1e-05	1	0	0	0	0	0	0	0	0	0	0	0	0	0	0	0	0	0	0	0.000262	1	FKBP8	NP_001295302.1	FKBP8.NP_001295302.1:peptidyl-prolyl cis-trans isomerase FKBP8 isoform 2 [Homo sapiens] ;NP_036313.3:peptidyl-prolyl cis-trans isomerase FKBP8 isoform 1 [Homo sapiens] ;	X	X	X	X	X	X	X	8	48	48	0	48	26.7	0.00047711	1	3	3	0	3	7.04	6.091e-05	X
RPA3	0.000474	1	0.000107	1	0	0	0	0	0	0	0	0	0	0	0	0	0	0	0	0	0	0	0	0	RPA3	NP_002938.1	replication protein A 14 kDa subunit [Homo sapiens]	X	X	X	X	X	X	X	5	14	14	0	14	61.98	0.00047382	X	X	X	X	X	X	X	1
NDUFA4	0.000473	2	0.000321	1	0	0	0	0	0	0	0	0	0.000562	1	0	0	0	0	0	0	0	0	0	0	NDUFA4	NP_002480.1	cytochrome c oxidase subunit NDUFA4 [Homo sapiens]	2	4	4	0	4	27.16	0.00074279	2	4	4	0	4	27.16	0.00020223	X	X	X	X	X	X	X	1
ATP5MD	0.000471	2	0	0	0	0	0	0	0	0	0	0	0.001569	1	0	0	0	0	0	0	0	0	0.001343	1	ATP5MD	NP_001193356.1	ATP synthase membrane subunit DAPIT, mitochondrial [Homo sapiens]	1	2	2	0	2	25.86	0.00051867	3	6	6	0	6	44.83	0.00042364	X	X	X	X	X	X	X	X
NEDD8-MDP1	0.000471	2	0	0	0	0	0	0	0	0	0	0	0	0	0	0	0	0	0	0	0	0	0	0	NEDD8-MDP1	NP_001186752.1	NEDD8,NEDD8-MDP1.NP_001186752.1:NEDD8-MDP1 protein [Homo sapiens] ;NP_006147.1:NEDD8 precursor [Homo sapiens] ;	3	11	11	0	11	18.65	0.00085729	2	4	4	0	4	11.92	8.487e-05	X	X	X	X	X	X	X	X
TMA7	0.00047	1	0.000334	2	0	0	0.0014	1	0	0	0	0	0	0	0	0	0	0	0	0	0	0	0.000812	1	TMA7	NP_057017.1	translation machinery-associated protein 7 isoform 1 [Homo sapiens]	1	2	2	0	2	21.88	0.00047005	X	X	X	X	X	X	X	1	2	2	0	2	15.63	0.00026139	1
FKBP3	0.00047	1	0.000282	2	0	0	0	0	0	0	0	0	0	0	0	0	0	0	0.000476	1	0	0	0	0	FKBP3	NP_002004.1	peptidyl-prolyl cis-trans isomerase FKBP3 [Homo sapiens]	2	7	7	0	7	14.73	0.00047005	X	X	X	X	X	X	X	4	12	12	0	12	33.04	0.00044809	2
PA2G4	0.000468	2	0.000244	2	0	0	0	0	0	0	0	0	0	0	0	0	0	0	0	0	0	0	0.000107	1	PA2G4	NP_006182.2	proliferation-associated protein 2G4 [Homo sapiens]	1	3	3	0	3	4.82	0.00011453	22	79	79	0	79	53.55	0.00082111	4	9	9	0	9	17.01	0.00019107	5
IDH3B	0.000466	1	0.000235	1	0	0	0	0	0	0	0	0	0	0	0	0	0	0	0	0	0	0	0	0	IDH3B	NP_001317692.1	IDH3B.NP_001317692.1:isocitrate dehydrogenase [NAD] subunit beta, mitochondrial isoform e precursor [Homo sapiens] ;NP_008830.2:isocitrate dehydrogenase [NAD] subunit beta, mitochondrial isoform a precursor [Homo sapiens] ;	X	X	X	X	X	X	X	14	44	44	0	44	47.8	0.0004656	X	X	X	X	X	X	X	2
TSPO	0.000465	2	0	0	0	0	0	0	0	0	0	0	0	0	0	0	0	0	0	0	0	0	0	0	TSPO	NP_000705.2	translocator protein [Homo sapiens]	1	8	8	0	8	13.61	0.00071202	1	9	9	0	9	13.61	0.00021809	X	X	X	X	X	X	X	X
HSPA4	0.000463	2	0.000162	1	0	0	0	0	0	0	0	0	0	0	0.003135	1	0	0	0	0	0.001627	1	0	0	HSPA4	NP_002145.3	heat shock 70 kDa protein 4 [Homo sapiens]	21	52	47	5	50.0307	36.31	0.00089588	3	10	6	4	6.09836	5.6	2.973e-05	9	21	15	6	16.2372	15	0.00016168	1
BZW1	0.000463	1	8.6e-05	1	0	0	0	0	0	0	0	0	0	0	0	0	0	0	0	0	0	0	0	0	BZW1	NP_001193997.1	BZW1.NP_001193997.1:basic leucine zipper and W2 domain-containing protein 1 isoform 2 [Homo sapiens] ;NP_001193998.1:basic leucine zipper and W2 domain-containing protein 1 isoform 3 [Homo sapiens] ;NP_001308617.1:basic leucine zipper and W2 domain-containing protein 1 isoform 1 [Homo sapiens] ;NP_001308620.1:basic leucine zipper and W2 domain-containing protein 1 isoform 5 [Homo sapiens] ;NP_055…	X	X	X	X	X	X	X	10	51	51	0	51	25.72	0.00046309	X	X	X	X	X	X	X	1
EIF3H	0.00046	2	0.000285	1	0	0	0	0	0	0	0	0	0	0	0	0	0	0	0	0	0	0	0	0	EIF3H	NP_003747.1	eukaryotic translation initiation factor 3 subunit H [Homo sapiens]	2	6	6	0	6	9.09	0.00025639	9	57	57	0	57	36.93	0.00066314	6	12	12	0	12	18.47	0.00028515	X
	0.00046	1	4.1e-05	2	0	0	8.2e-05	1	0	0	0	0	0	0	0	0	0	0	6.6e-05	1	0	0	0	0		NP_001273386.2	USP7. 1 proteins in this group did not match any genes. NP_001273386.2:ubiquitin carboxyl-terminal hydrolase 7 isoform 2 [Homo sapiens] ;NP_001273387.1:ubiquitin carboxyl-terminal hydrolase 7 isoform 3 [Homo sapiens] ;NP_001308787.1:ubiquitin carboxyl-terminal hydrolase 7 isoform 4 [Homo sapiens] ;NP_003461.2:ubiquitin carboxyl-terminal hydrolase 7 isoform 1 [Homo sapiens] ;	X	X	X	X	X	X	X	36	122	122	0	122	43.83	0.00046005	4	6	6	0	6	7.37	4.621e-05	2
MSH6	0.000459	2	5.5e-05	1	0	0	0	0	0	0	0	0	0	0	0	0	0	0	0	0	0	0	0	0	MSH6	NP_000170.1	DNA mismatch repair protein Msh6 isoform 1 [Homo sapiens]	27	74	74	0	74	26.99	0.00081843	15	33	33	0	33	16.32	9.937e-05	5	9	9	0	9	6.99	5.535e-05	X
PRKCSH	0.000458	1	0.000143	1	0	0	0	0	0	0	0	0	0	0	0	0	0	0	0	0	0	0	0	0	PRKCSH	NP_001001329.1	PRKCSH.NP_001001329.1:glucosidase 2 subunit beta isoform 2 precursor [Homo sapiens] ;NP_001276033.1:glucosidase 2 subunit beta isoform 3 precursor [Homo sapiens] ;NP_002734.2:glucosidase 2 subunit beta isoform 1 precursor [Homo sapiens] ;	7	16	16	0	16	21.33	0.00045841	X	X	X	X	X	X	X	6	9	9	0	9	19.24	0.00014339	X
GANAB	0.000457	2	0.000239	2	0	0	0	0	0	0	0	0	0	0	0	0	0	0	0	0	0	0	0.000365	2	GANAB	NP_938148.1	neutral alpha-glucosidase AB isoform 2 precursor [Homo sapiens]	11	35	35	0	35	20.13	0.00055768	26	82	82	0	82	42.06	0.00035572	15	43	43	0	43	25.85	0.00038101	5
EIF2S2	0.000456	1	0.000207	1	0	0	0	0	0	0	0	0	0	0	0	0	0	0	0	0	0	0	0	0	EIF2S2	NP_001303293.1	EIF2S2.NP_001303293.1:eukaryotic translation initiation factor 2 subunit 2 isoform 3 [Homo sapiens] ;NP_003899.2:eukaryotic translation initiation factor 2 subunit 2 isoform 1 [Homo sapiens] ;	X	X	X	X	X	X	X	17	35	35	0	35	64.97	0.00045647	X	X	X	X	X	X	X	4
GSTM3	0.000455	1	0	0	0	0	0	0	0	0	0	0	0	0	0	0	0	0	0	0	0	0	0	0	GSTM3	NP_000840.2	glutathione S-transferase Mu 3 [Homo sapiens]	X	X	X	X	X	X	X	10	25	25	0	25	49.78	0.00045502	X	X	X	X	X	X	X	X
MSI1	0.000454	2	0.000242	2	0	0	0	0	0	0	0	0	0	0	0	0	0	0	0	0	0	0	0	0	MSI1	NP_002433.1	RNA-binding protein Musashi homolog 1 [Homo sapiens]	3	14	12	2	13.7143	17.96	0.00056984	8	31	27	4	29.9189	29.83	0.00033846	5	13	9	4	10.0588	30.11	0.00023242	3
DNM1L	0.000452	1	7.2e-05	1	0	0	0	0	0	0	0	0	0	0	0	0	0	0	0	0	0	0	0	0	DNM1L	NP_001265392.1	DNM1L.NP_001265392.1:dynamin-1-like protein isoform 4 [Homo sapiens] ;NP_001265393.1:dynamin-1-like protein isoform 5 [Homo sapiens] ;NP_001265394.1:dynamin-1-like protein isoform 6 [Homo sapiens] ;NP_001317309.1:dynamin-1-like protein isoform 8 [Homo sapiens] ;NP_005681.2:dynamin-1-like protein isoform 3 [Homo sapiens] ;NP_036192.2:dynamin-1-like protein isoform 1 [Homo sapiens] ;NP_036193.2:dyn…	X	X	X	X	X	X	X	23	80	80	0	80	41.24	0.00045188	X	X	X	X	X	X	X	2
ABCF2	0.000451	2	0.00017	2	0	0	0	0	0	0	0	0	0	0	0	0	0	0	0	0	0	0	0	0	ABCF2	NP_005683.2	ABCF2.NP_005683.2:ABCF2-H2B protein [Homo sapiens] ;NP_009120.1:ATP-binding cassette sub-family F member 2 [Homo sapiens] ;	9	19	19	0	19	14.2	0.00045077	18	70	70	0	70	27.92	0.00045215	8	18	18	0	18	16.25	0.00023748	2
TALDO1	0.00045	1	3.9e-05	1	0	0	0	0	0	0	0	0	0	0	0	0	0	0	0	0	0	0	0	0	TALDO1	NP_006746.1	transaldolase [Homo sapiens]	X	X	X	X	X	X	X	13	37	37	0	37	48.37	0.00044962	X	X	X	X	X	X	X	1
HDAC1	0.000449	2	0.000148	2	0	0	0	0	0	0	0	0	0	0	0	0	0	0	0	0	0	0	0.000132	1	HDAC1	NP_004955.2	histone deacetylase 1 [Homo sapiens]	7	12	5	7	7.91667	21.78	0.00024705	26	95	65	30	76.6071	59.75	0.00065087	9	16	8	8	13.3333	24.69	0.00023138	2
MAGOH	0.000449	1	0.00013	2	0	0	0	0	0	0	0	0	0	0	0	0	0	0	0	0	0	0	0	0	MAGOH	NP_002361.1	MAGOH,MAGOHB.NP_002361.1:protein mago nashi homolog [Homo sapiens] ;NP_060518.1:protein mago nashi homolog 2 isoform 1 [Homo sapiens] ;	X	X	X	X	X	X	X	7	16	16	0	16	58.9	0.00044878	2	3	3	0	3	15.75	0.00017187	1
UCHL5	0.000449	1	7.9e-05	1	0	0	0	0	0	0	0	0	0	0	0	0	0	0	0	0	0	0	0	0	UCHL5	NP_001186190.1	UCHL5.NP_001186190.1:ubiquitin carboxyl-terminal hydrolase isozyme L5 isoform 2 [Homo sapiens] ;NP_001186191.1:ubiquitin carboxyl-terminal hydrolase isozyme L5 isoform 3 [Homo sapiens] ;NP_001186192.1:ubiquitin carboxyl-terminal hydrolase isozyme L5 isoform 4 [Homo sapiens] ;NP_001337769.1:ubiquitin carboxyl-terminal hydrolase isozyme L5 isoform 5 [Homo sapiens] ;NP_001337770.1:ubiquitin carboxyl…	X	X	X	X	X	X	X	11	36	36	0	36	45.12	0.00044947	X	X	X	X	X	X	X	1
STK26	0.000448	1	0	0	0	0	0	0	0	0	0	0	0	0	0	0	0	0	0	0	0	0	0	0	STK26	NP_001035918.1	serine/threonine-protein kinase 26 isoform 2 [Homo sapiens]	X	X	X	X	X	X	X	14	41	23	18	37.0926	44.84	0.00044808	X	X	X	X	X	X	X	X
PTGES3	0.000447	2	0.000841	1	0	0	0	0	0	0	0	0	0	0	0	0	0	0	0	0	0	0	0	0	PTGES3	NP_001269530.1	PTGES3.NP_001269530.1:prostaglandin E synthase 3 isoform b [Homo sapiens] ;NP_001269533.1:prostaglandin E synthase 3 isoform e [Homo sapiens] ;NP_006592.3:prostaglandin E synthase 3 isoform a [Homo sapiens] ;	1	2	2	0	2	9.35	0.00021642	7	23	23	0	23	49.64	0.00067762	X	X	X	X	X	X	X	4
MYBBP1A	0.000447	2	0.000341	2	0	0	0	0	0	0	0	0	0	0	0	0	0	0	0	0	0	0	0	0	MYBBP1A	NP_001099008.1	MYBBP1A.NP_001099008.1:myb-binding protein 1A isoform 1 [Homo sapiens] ;NP_055335.2:myb-binding protein 1A isoform 2 [Homo sapiens] ;	20	44	44	0	44	22.07	0.00049687	43	129	129	0	129	39.49	0.0003966	38	101	101	0	101	42.12	0.00063424	3
TIMM13	0.000446	2	0.000361	2	0	0	0.000943	1	0	0	0	0	0	0	0	0	0	0	0.000749	1	0	0	0.000607	2	TIMM13	NP_036590.1	mitochondrial import inner membrane translocase subunit Tim13 [Homo sapiens]	2	4	4	0	4	26.32	0.00063333	3	6	6	0	6	36.84	0.00025864	1	2	2	0	2	14.74	0.00017609	2
HDLBP	0.000446	1	0.000154	1	0	0	0	0	0	0	0	0	0	0	0	0	0	0	0	0	0	0	0	0	HDLBP	NP_001307894.1	vigilin isoform a [Homo sapiens]	X	X	X	X	X	X	X	43	138	138	0	138	42.82	0.00044569	X	X	X	X	X	X	X	7
SRP9	0.000445	2	0.000302	1	0	0	0	0	0	0	0	0	0	0	0	0	0	0	0	0	0	0	0	0	SRP9	NP_003124.1	signal recognition particle 9 kDa protein isoform 2 [Homo sapiens]	2	4	4	0	4	25.58	0.0006996	1	4	4	0	4	12.79	0.00019047	X	X	X	X	X	X	X	1
PDCD6	0.000445	2	0.000189	2	0	0	0	0	0	0	0	0	0.000241	1	0	0	0	0	0	0	0	0	0.000492	2	PDCD6	NP_001254485.1	PDCD6.NP_001254485.1:programmed cell death protein 6 isoform 2 [Homo sapiens] ;NP_037364.1:programmed cell death protein 6 isoform 1 [Homo sapiens] ;	4	9	9	0	9	31.22	0.00071626	4	8	8	0	8	22.22	0.00017334	4	7	7	0	7	32.28	0.00030979	1
DYNC1H1	0.000444	2	6.2e-05	2	0	0	0	0	0	0	0	0	2e-05	1	0	0	0	0	0	0	0	0	0.000293	2	DYNC1H1	NP_001367.2	cytoplasmic dynein 1 heavy chain 1 [Homo sapiens]	4	7	7	0	7	1.79	2.266e-05	192	981	981	0	981	48.08	0.00086469	8	18	18	0	18	3.14	3.241e-05	20
MCM5	0.000441	1	0.000177	1	0	0	0	0	0	0	0	0	0	0	0	0	0	0	0	0	0	0	0.000147	1	MCM5	NP_006730.2	DNA replication licensing factor MCM5 [Homo sapiens]	X	X	X	X	X	X	X	33	79	79	0	79	51.09	0.00044076	X	X	X	X	X	X	X	5
SEC61B	0.000441	2	0.000174	1	0	0	0	0	0	0	0	0	0.000948	1	0	0	0	0	0	0	0	0	0	0	SEC61B	NP_006799.1	protein transport protein Sec61 subunit beta [Homo sapiens]	2	4	4	0	4	35.42	0.00062673	3	6	6	0	6	37.5	0.00025595	1	2	2	0	2	15.63	0.00017426	X
TRIM28	0.000439	2	0.000127	2	0	0	0.000215	1	0.000223	1	0	0	0	0	0	0	0	0	0	0	0	0	0	0	TRIM28	NP_005753.1	transcription intermediary factor 1-beta [Homo sapiens]	9	28	28	0	28	17.72	0.00050439	21	76	76	0	76	46.95	0.00037273	5	16	16	0	16	15.81	0.00016028	3
TUBB3	0.000439	2	7.2e-05	2	0	0	0	0	0.001927	1	0	0	0	0	0	0	0.000104	1	0	0	0.000115	1	9.6e-05	1	TUBB3	NP_006077.2	tubulin beta-3 chain isoform 1 [Homo sapiens]	24	207	6	201	11.4205	45.56	0.00038174	24	1012	19	993	54.507	50.89	0.00049603	19	92	1	91	3.51634	31.33	6.536e-05	19
DHFR	0.000438	1	0.000486	1	0	0	0	0	0	0	0	0	0	0	0	0	0	0	0	0	0	0	0	0	DHFR	NP_000782.1	dihydrofolate reductase isoform 1 [Homo sapiens]	X	X	X	X	X	X	X	6	20	20	0	20	36.36	0.00043798	X	X	X	X	X	X	X	3
SDF4	0.000438	2	3.6e-05	1	0	0	0	0	0	0	0	0	0	0	0	0	0	0	0	0	0	0	0	0	SDF4	NP_057260.2	45 kDa calcium-binding protein isoform 2 precursor [Homo sapiens]	2	5	5	0	5	8.01	0.00020776	9	59	59	0	59	45.86	0.00066744	X	X	X	X	X	X	X	1
ATIC	0.000436	1	4.4e-05	1	0	0	0	0	0	0	0	0	0	0	0	0	0	0	0	0	0	0	0	0	ATIC	NP_004035.2	bifunctional purine biosynthesis protein PURH [Homo sapiens]	X	X	X	X	X	X	X	16	63	63	0	63	33.78	0.0004358	X	X	X	X	X	X	X	1
RHOC	0.000435	1	0	0	0	0	0	0	0	0	0	0	0	0	0	0	0	0	0	0	0	0	0.000466	1	RHOC	NP_786886.1	rho-related GTP-binding protein RhoC precursor [Homo sapiens]	5	18	0	18	0	31.09	X	8	61	8	53	20.4989	54.92	0.00043496	4	21	0	21	0	29.53	X	2
SRM	0.000434	1	0.000129	1	0	0	0	0	0	0	0	0	0	0	0	0	0	0	0	0	0	0	0	0	SRM	NP_003123.2	spermidine synthase [Homo sapiens]	X	X	X	X	X	X	X	13	32	32	0	32	45.36	0.00043392	X	X	X	X	X	X	X	1
COPE	0.000433	1	0.000196	1	0	0	0	0	0	0	0	0	0	0	0	0	0	0	0	0	0	0	0	0	COPE	NP_001317398.1	COPE.NP_001317398.1:coatomer subunit epsilon isoform d [Homo sapiens] ;NP_009194.2:coatomer subunit epsilon isoform a [Homo sapiens] ;	X	X	X	X	X	X	X	12	35	35	0	35	47.43	0.00043302	X	X	X	X	X	X	X	3
TYMS	0.000432	1	0	0	0	0	0	0	0	0	0	0	0	0	0	0	0	0	0.000568	1	0	0	0	0	TYMS	NP_001062.1	thymidylate synthase isoform 1 [Homo sapiens]	X	X	X	X	X	X	X	10	33	33	0	33	47.28	0.00043176	X	X	X	X	X	X	X	X
UQCRC1	0.00043	2	0.000286	2	0	0	0	0	0	0	0	0	0.001233	1	0	0	0	0	0	0	0	0	0.000577	2	UQCRC1	NP_003356.2	cytochrome b-c1 complex subunit 1, mitochondrial precursor [Homo sapiens]	7	16	16	0	16	29.79	0.00050138	16	42	42	0	42	48.13	0.00035833	9	22	22	0	22	30.42	0.00038337	4
RAD51	0.00043	2	0	0	0	0	0	0	0	0	0	0	0	0	0	0	0	0	0	0	0	0	0	0	RAD51	NP_002866.2	DNA repair protein RAD51 homolog 1 isoform 1 [Homo sapiens]	5	18	18	0	18	23.89	0.00079866	2	5	5	0	5	9.44	6.04e-05	X	X	X	X	X	X	X	X
RAB7A	0.000429	2	0.000689	2	0	0	0	0	0	0	0	0	0.001539	1	0	0	0	0	0.000344	1	0	0	0.002389	2	RAB7A	NP_004628.4	ras-related protein Rab-7a [Homo sapiens]	2	5	5	0	5	11.59	0.00036332	10	25	25	0	25	61.84	0.00049458	8	17	17	0	17	52.17	0.00068693	7
ACTA1	0.000428	2	0.00042	2	0	0	0	0	0	0	0	0	0	0	0	0	0	0	0	0	0	0	0.000573	1	ACTA1	NP_001091.1	actin, alpha skeletal muscle [Homo sapiens]	14	66	9	57	11.8973	29.44	0.00047468	32	351	29	322	35.1733	47.48	0.00038207	13	28	6	22	8.6087	30.24	0.000191	17
MICALL1	0.000428	2	0	0	0	0	0	0	0	0	0	0	0	0	0	0	0	0	0	0	0	0	0	0	MICALL1	NP_203744.1	MICAL-like protein 1 [Homo sapiens]	14	48	48	0	48	23.64	0.00083661	3	4	4	0	4	6.26	1.898e-05	X	X	X	X	X	X	X	X
ERO1A	0.000428	1	0	0	0	0	0	0	0	0	0	0	0	0	0	0	0	0	0	0	0	0	0	0	ERO1A	NP_055399.1	ERO1-like protein alpha precursor [Homo sapiens]	X	X	X	X	X	X	X	16	49	48	1	48.8727	48.93	0.00042765	X	X	X	X	X	X	X	X
UGGT1	0.000427	1	0.000118	1	0	0	0	0	0	0	0	0	0	0	0	0	0	0	0	0	0	0	0	0	UGGT1	NP_064505.1	UDP-glucose:glycoprotein glucosyltransferase 1 precursor [Homo sapiens]	X	X	X	X	X	X	X	30	162	162	0	162	30.68	0.00042663	11	22	22	0	22	13.83	0.00011834	X
RPL34	0.000426	2	0.001593	2	0	0	0	0	0.003177	1	0	0	0	0	0	0	0	0	0	0	0	0	0	0	RPL34	NP_001306163.1	60S ribosomal protein L34 [Homo sapiens]	2	5	5	0	5	21.37	0.0006428	3	6	6	0	6	21.37	0.00021001	11	43	43	0	43	41.03	0.00307411	1
NPM3	0.000426	2	0.000292	1	0	0	0	0	0	0	0	0	0	0	0	0	0	0	0	0	0	0	0	0	NPM3	NP_008924.1	nucleoplasmin-3 [Homo sapiens]	2	6	6	0	6	20.22	0.00050702	3	15	15	0	15	32.02	0.0003451	X	X	X	X	X	X	X	3
DNAJC7	0.000424	2	0.000109	2	0	0	0	0	0	0	0	0	0	0	0	0	0	0	0.000288	1	0	0	0	0	DNAJC7	NP_003306.3	dnaJ homolog subfamily C member 7 isoform 1 [Homo sapiens]	1	2	2	0	2	2.02	6.09e-05	26	95	95	0	95	54.66	0.00078753	1	2	2	0	2	2.02	3.386e-05	5
COPB1	0.000424	2	4e-05	2	0	0	0	0	0	0	0	0	0	0	0	0	0	0	0	0	0	0	0	0	COPB1	NP_001137534.1	coatomer subunit beta [Homo sapiens]	4	11	11	0	11	8.92	0.00017362	32	157	157	0	157	46.9	0.00067465	2	6	6	0	6	5.14	5.266e-05	1
	0.000423	2	0.000391	2	0	0	0	0	0	0	0	0	0	0	0	0	0	0	0	0	0	0	0.001038	1		NP_001135888.2	aminoacyl tRNA synthase complex-interacting multifunctional protein 1 isoform b precursor [Homo sapiens]	4	8	8	0	8	19.23	0.00038568	13	35	35	0	35	58.65	0.00045939	4	9	9	0	9	20.83	0.00024128	7
VDAC2	0.000423	2	0.000386	2	0	0	0	0	0.001264	1	0	0	0.000155	1	0	0	0	0	0	0	0.00079	1	0.000972	1	VDAC2	NP_003366.2	voltage-dependent anion-selective channel protein 2 isoform 2 [Homo sapiens]	6	16	16	0	16	33.33	0.00081858	1	2	2	0	2	6.8	2.786e-05	8	24	24	0	24	41.5	0.00068281	1
DCXR	0.000423	1	5.4e-05	1	0	0	0	0	0	0	0	0	0	0	0	0	0	0	0	0	0	0	0	0	DCXR	NP_001182147.1	DCXR.NP_001182147.1:L-xylulose reductase isoform 2 [Homo sapiens] ;NP_057370.1:L-xylulose reductase isoform 1 [Homo sapiens] ;	X	X	X	X	X	X	X	7	25	25	0	25	50	0.00042305	X	X	X	X	X	X	X	1
FXR1	0.000422	1	0.000286	2	0	0	0	0	0	0	0	0	0	0	0	0	0	0	0	0	0	0	0	0	FXR1	NP_001013456.1	fragile X mental retardation syndrome-related protein 1 isoform b [Homo sapiens]	X	X	X	X	X	X	X	14	56	55	1	55.55	38.78	0.00042205	12	36	32	4	33.8042	30.24	0.00052459	1
TP53	0.000421	2	0.00015	2	0	0	0.000228	1	0	0	0	0	0	0	0	0	0	0	0	0	0	0	0.000824	1	TP53	NP_001119584.1	TP53.NP_001119584.1:cellular tumor antigen p53 isoform a [Homo sapiens] ;NP_001119590.1:cellular tumor antigen p53 isoform g [Homo sapiens] ;	4	10	10	0	10	19.85	0.00038274	11	44	44	0	44	40.71	0.00045849	3	11	11	0	11	10.94	0.00023412	1
ATP2A2	0.00042	2	2.2e-05	2	0	0	0	0	0.000357	1	0	0	0.000262	1	0	0	0	0	0	0	0	0	0.000437	2	ATP2A2	NP_733765.1	sarcoplasmic/endoplasmic reticulum calcium ATPase 2 isoform b [Homo sapiens]	16	35	35	0	35	22.65	0.00050523	23	85	85	0	85	27.54	0.00033406	2	4	4	0	4	3.45	3.211e-05	1
RCN2	0.000416	1	0.000465	1	0	0	0	0	0.002774	1	0	0	0	0	0	0	0	0	0	0	0	0	0	0	RCN2	NP_001258766.1	RCN2.NP_001258766.1:reticulocalbin-2 isoform b precursor [Homo sapiens] ;NP_002893.1:reticulocalbin-2 isoform a precursor [Homo sapiens] ;	X	X	X	X	X	X	X	11	34	34	0	34	41.79	0.00041563	X	X	X	X	X	X	X	5
MAPRE2	0.000416	2	0.000177	1	0	0	0	0	0	0	0	0	0	0	0	0	0	0	0	0	0	0	0	0	MAPRE2	NP_001137298.1	MAPRE2.NP_001137298.1:microtubule-associated protein RP/EB family member 2 isoform 2 [Homo sapiens] ;NP_001137299.1:microtubule-associated protein RP/EB family member 2 isoform 3 [Homo sapiens] ;NP_001243349.1:microtubule-associated protein RP/EB family member 2 isoform 4 [Homo sapiens] ;NP_055083.1:microtubule-associated protein RP/EB family member 2 isoform 1 [Homo sapiens] ;	3	7	7	0	7	15.49	0.00037074	6	32	32	0	32	32.04	0.00046143	3	6	6	0	6	15.49	0.00017671	X
DDX1	0.000415	1	0.000296	2	0	0	0	0	0	0	0	0	0	0	0	0	0	0	0	0	0	0	0	0	DDX1	NP_004930.1	ATP-dependent RNA helicase DDX1 [Homo sapiens]	X	X	X	X	X	X	X	22	75	75	0	75	37.84	0.00041505	15	43	43	0	43	30.68	0.00048604	4
COPG1	0.000415	1	0.000119	1	0	0	0	0	0	0	0	0	0	0	0	0	0	0	0	0	0	0	0	0	COPG1	NP_057212.1	coatomer subunit gamma-1 [Homo sapiens]	X	X	X	X	X	X	X	32	94	84	10	88.6667	50	0.00041545	X	X	X	X	X	X	X	5
MANF	0.000413	1	0.000163	2	0	0	0	0	0	0	0	0	0	0	0	0	0	0	0	0	0	0	0	0	MANF	NP_006001.5	mesencephalic astrocyte-derived neurotrophic factor precursor [Homo sapiens]	2	5	5	0	5	17.03	0.00041323	X	X	X	X	X	X	X	1	4	4	0	4	9.34	0.00018383	1
TEX10	0.000413	2	3.5e-05	2	0	0	0	0	0	0	0	0	0	0	0	0	0	0	0	0	0	0	0	0	TEX10	NP_001155056.1	TEX10.NP_001155056.1:testis-expressed protein 10 isoform 2 [Homo sapiens] ;NP_060216.2:testis-expressed protein 10 isoform 1 [Homo sapiens] ;	16	45	45	0	45	26.07	0.00074137	6	19	19	0	19	9.2	8.522e-05	3	6	6	0	6	5.04	5.497e-05	1
OSTC	0.000412	2	0.000257	2	0	0	0	0	0	0	0	0	0	0	0	0	0	0	0	0	0	0	0.000963	2	OSTC	NP_001254746.1	OSTC.NP_001254746.1:oligosaccharyltransferase complex subunit OSTC isoform 2 [Homo sapiens] ;NP_001254747.1:oligosaccharyltransferase complex subunit OSTC isoform 3 [Homo sapiens] ;NP_067050.1:oligosaccharyltransferase complex subunit OSTC isoform 1 [Homo sapiens] ;	1	4	4	0	4	14.46	0.00072489	1	2	2	0	2	14.46	9.868e-05	1	2	2	0	2	14.46	0.00020155	1
NMT1	0.000412	2	0.000177	2	0	0	0	0	0	0	0	0	0	0	0	0	0	0	0	0	0	0	0.000218	1	NMT1	NP_066565.1	glycylpeptide N-tetradecanoyltransferase 1 [Homo sapiens]	2	8	8	0	8	7.66	0.0002426	11	71	64	7	70.4	32.66	0.00058125	6	15	13	2	14.7333	15.32	0.00024846	3
POLR2E	0.00041	1	0.000874	2	0	0	0.001493	1	0	0	0	0	0	0	0	0	0	0	0	0	0	0	0	0	POLR2E	NP_002686.2	DNA-directed RNA polymerases I, II, and III subunit RPABC1 isoform a [Homo sapiens]	X	X	X	X	X	X	X	6	21	21	0	21	42.86	0.00040952	11	33	33	0	33	53.33	0.00131441	4
LRRC59	0.00041	2	0.000644	2	0	0	0	0	0	0	0	0	0	0	0	0	0	0	0.000463	1	0	0	0.000547	3	LRRC59	NP_060979.2	leucine-rich repeat-containing protein 59 [Homo sapiens]	4	11	11	0	11	18.89	0.00053895	9	21	21	0	21	36.16	0.00028012	9	24	24	0	24	38.76	0.0006539	6
COPS2	0.00041	1	3.3e-05	2	0	0	0	0	0	0	0	0	0	0	0	0	0	0	0	0	0	0	0	0	COPS2	NP_001137359.1	COPS2.NP_001137359.1:COP9 signalosome complex subunit 2 isoform 2 [Homo sapiens] ;NP_004227.1:COP9 signalosome complex subunit 2 isoform 1 [Homo sapiens] ;	X	X	X	X	X	X	X	16	45	45	0	45	38.22	0.00040952	1	2	2	0	2	2.89	3.718e-05	1
MCM3	0.000407	2	0.000283	1	9.8e-05	1	0	0	0	0	0	0	0	0	6.9e-05	1	0	0	0	0	0	0	5.1e-05	1	MCM3	NP_001353299.1	MCM3.NP_001353299.1:DNA replication licensing factor MCM3 isoform 4 [Homo sapiens] ;NP_002379.4:DNA replication licensing factor MCM3 isoform 1 [Homo sapiens] ;	3	6	6	0	6	4.36	0.00010939	38	142	142	0	142	58.18	0.00070486	X	X	X	X	X	X	X	9
DIS3	0.000407	2	8.1e-05	1	0	0	0	0	0	0	0	0	0	0	0	0	0	0	0	0	0	0	0	0	DIS3	NP_055768.3	exosome complex exonuclease RRP44 isoform a [Homo sapiens]	5	8	8	0	8	9.92	0.00012561	44	161	161	0	161	50	0.00068823	X	X	X	X	X	X	X	3
IMPDH2	0.000406	1	0.000556	1	0	0	0	0	0	0	0	0	0	0	0	0	0	0	0	0	0	0	0	0	IMPDH2	NP_000875.2	inosine-5'-monophosphate dehydrogenase 2 [Homo sapiens]	X	X	X	X	X	X	X	18	51	51	0	51	41.44	0.00040633	X	X	X	X	X	X	X	9
BUB3	0.000405	2	0.000607	2	0.001495	1	0.000824	1	0	0	0	0	0.00014	1	0.000438	1	0	0	0	0	0	0	0.000245	2	BUB3	NP_001007794.1	BUB3.NP_001007794.1:mitotic checkpoint protein BUB3 isoform b [Homo sapiens] ;NP_004716.1:mitotic checkpoint protein BUB3 isoform a [Homo sapiens] ;	4	14	14	0	14	20.86	0.00064595	6	13	13	0	13	30.06	0.0001633	9	24	24	0	24	48.77	0.00061579	7
MYL12B	0.000405	2	0.000292	1	0	0	0	0	0.00108	1	0	0	0	0	0	0	0	0	0	0	0.0009	1	0.001406	2	MYL12B	NP_001138416.1	MYL12A,MYL12B.NP_001138416.1:myosin regulatory light chain 12B [Homo sapiens] ;NP_001289978.1:myosin regulatory light chain 12A isoform 2 [Homo sapiens] ;NP_006462.1:myosin regulatory light chain 12A isoform 1 [Homo sapiens] ;	4	6	6	0	6	29.07	0.0005247	7	12	12	0	12	40.7	0.00028571	5	6	6	0	6	40.7	0.00029178	X
EEF1E1	0.000404	2	0.000149	1	0	0	0	0	0	0	0	0	0	0	0	0	0	0	0	0	0	0	0	0	EEF1E1	NP_004271.1	eukaryotic translation elongation factor 1 epsilon-1 isoform 1 [Homo sapiens]	1	2	2	0	2	14.37	0.00017289	5	27	27	0	27	43.68	0.00063546	X	X	X	X	X	X	X	1
HDAC2	0.000403	2	0.000105	2	0	0	0	0	0	0	0	0	0	0	0	0	0	0	0	0	0	0	0	0	HDAC2	NP_001518.3	histone deacetylase 2 [Homo sapiens]	7	14	7	7	11.0833	23.98	0.00034162	20	77	47	30	55.3929	54.1	0.00046484	7	12	4	8	6.66667	13.73	0.00011427	2
HMGN2	0.000403	2	0	0	0	0	0	0	0	0	0	0	0.000506	1	0	0	0	0	0	0	0	0	0	0	HMGN2	NP_005508.1	non-histone chromosomal protein HMG-17 [Homo sapiens]	1	4	4	0	4	16.67	0.00066851	1	3	3	0	3	16.67	0.00013651	X	X	X	X	X	X	X	X
ASNS	0.000402	1	0.00012	1	0	0	0	0	0	0	0	0	0	0	0	0	0	0	0	0	0	0	0	0	ASNS	NP_001171546.1	ASNS.NP_001171546.1:asparagine synthetase [glutamine-hydrolyzing] isoform b [Homo sapiens] ;NP_001339425.1:asparagine synthetase [glutamine-hydrolyzing] isoform a [Homo sapiens] ;	X	X	X	X	X	X	X	19	53	53	0	53	42.41	0.00040193	X	X	X	X	X	X	X	4
ADRM1	0.000402	1	8.9e-05	2	0	0	0	0	0	0	0	0	0	0	0	0	0	0	0	0	0	0	0	0	ADRM1	NP_008933.2	proteasomal ubiquitin receptor ADRM1 isoform 1 [Homo sapiens]	X	X	X	X	X	X	X	7	40	40	0	40	14.25	0.00040247	2	4	4	0	4	6.39	8.221e-05	2
ILVBL	0.000402	1	0	0	0	0	0	0	0	0	0	0	0	0	0	0	0	0	0	0	0	0	0.000171	1	ILVBL	NP_006835.2	acetolactate synthase-like protein [Homo sapiens]	X	X	X	X	X	X	X	17	62	62	0	62	35.44	0.00040174	X	X	X	X	X	X	X	X
CYB5B	0.000401	1	0.001338	1	0	0	0	0	0	0	0	0	0.000303	1	0	0	0	0	0	0	0	0	0.002678	2	CYB5B	NP_085056.2	cytochrome b5 type B [Homo sapiens]	2	4	4	0	4	28.67	0.00040111	X	X	X	X	X	X	X	2	24	24	0	24	28.67	0.00133831	X
CCT7	0.000401	2	0.000145	2	0	0	0	0	0	0	0	0	0	0	0	0	0	0	0	0	0	0	0	0	CCT7	NP_006420.1	T-complex protein 1 subunit eta isoform a [Homo sapiens]	3	8	8	0	8	10.31	0.00022161	19	77	77	0	77	51.57	0.00058071	5	11	11	0	11	14.92	0.00016945	3
ITPA	0.000401	1	6.7e-05	1	0	0	0	0	0	0	0	0	0	0	0	0	0	0	0	0	0	0	0	0	ITPA	NP_258412.1	inosine triphosphate pyrophosphatase isoform a [Homo sapiens]	X	X	X	X	X	X	X	7	19	19	0	19	50	0.00040107	X	X	X	X	X	X	X	1
RPL39	0.000401	1	0	0	0	0	0	0	0	0	0	0	0	0	0	0	0	0	0	0	0	0	0	0	RPL39	NP_000991.1	60S ribosomal protein L39 [Homo sapiens]	X	X	X	X	X	X	X	2	5	5	0	5	23.53	0.00040149	X	X	X	X	X	X	X	X
DDX21	0.000399	2	0.000693	2	0	0	0	0	0	0	0	0	0	0	0	0	0	0	0	0	0	0	0.000138	1	DDX21	NP_004719.2	nucleolar RNA helicase 2 isoform 1 [Homo sapiens]	5	10	10	0	10	10.22	0.0001921	30	116	115	1	115.898	43.04	0.00060616	39	104	102	2	103.619	58.37	0.00110691	8
CSNK2A2	0.000398	1	0	0	0	0	0	0	0	0	0	0	0	0	0	0	0	0	0	0	0	0	0	0	CSNK2A2	NP_001887.1	casein kinase II subunit alpha' [Homo sapiens]	X	X	X	X	X	X	X	11	34	34	0	34	47.14	0.00039782	X	X	X	X	X	X	X	X
CYB5A	0.000397	2	0.000412	2	0	0	0	0	0	0	0	0	0	0	0	0	0	0	0	0	0	0	0	0	CYB5A	NP_001905.1	CYB5A.NP_001905.1:cytochrome b5 isoform 2 [Homo sapiens] ;NP_683725.1:cytochrome b5 isoform 1 [Homo sapiens] ;	2	3	3	0	3	18.37	0.00046045	3	8	8	0	8	36.73	0.0003343	2	5	5	0	5	23.47	0.00042676	2
SLC3A2	0.000397	2	8.7e-05	2	0	0	0	0	0	0	0	0	0.000289	1	0	0	0	0	0	0	0	0	0.000507	2	SLC3A2	NP_001012680.1	SLC3A2.NP_001012680.1:4F2 cell-surface antigen heavy chain isoform b [Homo sapiens] ;NP_001012682.1:4F2 cell-surface antigen heavy chain isoform e [Homo sapiens] ;NP_001013269.1:4F2 cell-surface antigen heavy chain isoform f [Homo sapiens] ;NP_002385.3:4F2 cell-surface antigen heavy chain isoform c [Homo sapiens] ;	9	23	23	0	23	21.55	0.00054826	14	38	38	0	38	28.21	0.00024662	5	10	10	0	10	11.89	0.00013256	1
SDF2L1	0.000396	2	0.000114	1	0	0	0	0	0	0	0	0	0	0	0	0	0	0	0	0	0	0	0	0	SDF2L1	NP_071327.2	stromal cell-derived factor 2-like protein 1 precursor [Homo sapiens]	3	10	10	0	10	23.98	0.00068061	2	6	6	0	6	17.19	0.00011118	2	3	3	0	3	23.98	0.00011354	X
CBX3	0.000395	1	0.000259	2	0	0	0	0	0	0	0	0	0	0	0	0	0	0	0	0	0	0	0	0	CBX3	NP_009207.2	chromobox protein homolog 3 [Homo sapiens]	2	6	3	3	4.8	14.21	0.00039453	X	X	X	X	X	X	X	1	2	2	0	2	15.85	9.141e-05	3
SEC22B	0.000394	2	0.00013	2	0	0	0	0	0.000864	1	0	0	0.001905	1	0	0	0	0	0	0	0	0	0.001046	2	SEC22B	NP_004883.3	vesicle-trafficking protein SEC22b precursor [Homo sapiens]	1	2	2	0	2	6.51	0.00013992	12	34	34	0	34	56.28	0.00064761	1	2	2	0	2	9.3	7.781e-05	2
LGMN	0.000393	2	3.4e-05	2	0	0	0	0	0.000858	1	0	0	0	0	0	0	0	0	0	0	0	0	0	0	LGMN	NP_001008530.1	LGMN.NP_001008530.1:legumain isoform 1 preproprotein [Homo sapiens] ;NP_001350625.1:legumain isoform 2 precursor [Homo sapiens] ;NP_001350628.1:legumain isoform 3 precursor [Homo sapiens] ;	3	12	12	0	12	14.09	0.00041685	6	39	39	0	39	25.87	0.00036885	1	2	2	0	2	3.23	3.863e-05	1
PNPO	0.000392	1	0.000249	1	0	0	0	0	0	0	0	0	0	0	0	0	0	0	0	0	0	0	0	0	PNPO	NP_060599.1	pyridoxine-5'-phosphate oxidase [Homo sapiens]	X	X	X	X	X	X	X	6	25	25	0	25	29.89	0.00039226	X	X	X	X	X	X	X	4
ETFB	0.000391	1	0.0003	1	0	0	0	0	0	0	0	0	0	0	0	0	0	0	0	0	0	0	0	0	ETFB	NP_001014763.1	ETFB.NP_001014763.1:electron transfer flavoprotein subunit beta isoform 2 [Homo sapiens] ;NP_001976.1:electron transfer flavoprotein subunit beta isoform 1 [Homo sapiens] ;	X	X	X	X	X	X	X	11	33	33	0	33	30.35	0.00039058	X	X	X	X	X	X	X	4
CLIC1	0.000391	1	0	0	0	0	0	0	0	0	0	0	0	0	0	0	0	0	0	0	0	0	0	0	CLIC1	NP_001274523.1	chloride intracellular channel protein 1 [Homo sapiens]	X	X	X	X	X	X	X	10	23	23	0	23	51.45	0.00039082	X	X	X	X	X	X	X	X
USP39	0.000391	1	0	0	0	0	0	0	0	0	0	0	0	0	0	0	0	0	0	0	0	0	0	0	USP39	NP_006581.2	U4/U6.U5 tri-snRNP-associated protein 2 isoform 1 [Homo sapiens]	X	X	X	X	X	X	X	14	54	54	0	54	30.8	0.0003914	X	X	X	X	X	X	X	X
PAFAH1B3	0.00039	1	0	0	0	0	0	0	0	0	0	0	0	0	0	0	0	0	0	0	0	0	0	0	PAFAH1B3	NP_002564.1	platelet-activating factor acetylhydrolase IB subunit gamma [Homo sapiens]	X	X	X	X	X	X	X	10	22	22	0	22	60.17	0.00039002	X	X	X	X	X	X	X	X
ATP6V1F	0.00039	1	0	0	0	0	0	0	0	0	0	0	0	0	0	0	0	0	0	0	0	0	0	0	ATP6V1F	NP_001185838.1	ATP6V1F.NP_001185838.1:V-type proton ATPase subunit F isoform 2 [Homo sapiens] ;NP_004222.2:V-type proton ATPase subunit F isoform 1 [Homo sapiens] ;	X	X	X	X	X	X	X	3	14	14	0	14	25.85	0.00039002	X	X	X	X	X	X	X	X
MRPS16	0.000389	1	0.000916	1	0	0	0	0	0	0	0	0	0	0	0	0	0	0	0	0	0	0	0	0	MRPS16	NP_057149.1	28S ribosomal protein S16, mitochondrial [Homo sapiens]	X	X	X	X	X	X	X	3	13	13	0	13	32.85	0.00038859	3	15	15	0	15	38.69	0.00091581	X
RFC5	0.000389	1	0.000101	2	0	0	0	0	0	0	0	0	0	0	0	0	0	0	0	0	0	0	0	0	RFC5	NP_001193730.1	RFC5.NP_001193730.1:replication factor C subunit 5 isoform 4 [Homo sapiens] ;NP_031396.1:replication factor C subunit 5 isoform 1 [Homo sapiens] ;NP_853556.2:replication factor C subunit 5 isoform 2 [Homo sapiens] ;	X	X	X	X	X	X	X	11	32	32	0	32	36.5	0.00038886	2	5	5	0	5	9.79	0.0001241	1
FUBP3	0.000387	1	0.000605	2	0	0	0	0	0	0	0	0	0	0	0	0	0	0	0	0	0	0	0	0	FUBP3	NP_003925.1	far upstream element-binding protein 3 [Homo sapiens]	X	X	X	X	X	X	X	16	54	54	0	54	41.26	0.00038661	22	58	56	2	57.931	54.02	0.00084713	9
VDAC1	0.000387	2	0.000414	1	0	0	0	0	0.000657	1	0	0	0.000161	1	0	0	0	0	0	0	0.001094	1	0.002019	1	VDAC1	NP_003365.1	voltage-dependent anion-selective channel protein 1 [Homo sapiens]	7	14	14	0	14	43.11	0.0007441	1	2	2	0	2	7.07	2.894e-05	7	14	14	0	14	31.1	0.00041379	X
SHPK	0.000386	1	0	0	0	0	0	0	0	0	0	0	0	0	0	0	0	0	0	0	0	0	0	0	SHPK	NP_037408.2	sedoheptulokinase [Homo sapiens]	X	X	X	X	X	X	X	12	45	45	0	45	38.08	0.00038553	X	X	X	X	X	X	X	X
RPL26L1	0.000385	2	0.000372	2	0	0	0	0	0.001282	1	0	0	0	0	0	0	0	0	0	0	0	0	0	0	RPL26L1	NP_057177.1	60S ribosomal protein L26-like 1 [Homo sapiens]	4	13	1	12	2.71429	28.28	0.00028156	14	57	6	51	17.3077	59.31	0.00048881	33	116	2	114	9	82.76	0.00051917	3
HADHB	0.000385	2	0.000204	2	0	0	0	0	0	0	0	0	9.6e-05	1	0	0	0	0	0	0	0	0	0.000455	1	HADHB	NP_000174.1	HADHB.NP_000174.1:trifunctional enzyme subunit beta, mitochondrial isoform 1 precursor [Homo sapiens] ;NP_001268442.1:trifunctional enzyme subunit beta, mitochondrial isoform 3 [Homo sapiens] ;	4	9	9	0	9	16.03	0.0002856	21	56	56	0	56	48.1	0.00048382	4	6	6	0	6	10.13	0.00010588	5
TNPO1	0.000385	2	0.000117	1	0	0	0	0	0	0	0	0	0	0	0	0	0	0	0	0	0	0	6.1e-05	1	TNPO1	NP_001351221.1	transportin-1 isoform 2 [Homo sapiens]	3	5	3	2	5	5.62	8.45e-05	26	149	135	14	148.796	41.57	0.00068465	X	X	X	X	X	X	X	2
HNRNPH1	0.000384	2	0.001125	2	0.000746	1	0.00019	1	0.001181	1	0	0	0	0	0.000151	1	0	0	0.000113	1	0	0	0.000117	2	HNRNPH1	NP_001351157.1	heterogeneous nuclear ribonucleoprotein H isoform c [Homo sapiens]	7	17	8	9	11.8495	25.64	0.00037761	14	68	25	43	45.0388	40.47	0.00039076	19	104	73	31	92.5306	53.81	0.00163976	9
GMPS	0.000384	1	2.4e-05	1	0	0	0	0	0	0	0	0	0	0	0	0	0	0	0	0	0	0	0	0	GMPS	NP_003866.1	GMP synthase [glutamine-hydrolyzing] [Homo sapiens]	X	X	X	X	X	X	X	15	65	65	0	65	31.6	0.00038411	1	2	2	0	2	4.33	2.414e-05	X
MCM4	0.000383	2	0.000391	1	0	0	0	0	0	0	0	0	0	0	0	0	0	0	0	0	0	0	0	0	MCM4	NP_877423.1	DNA replication licensing factor MCM4 [Homo sapiens]	1	2	2	0	2	1.51	3.486e-05	38	154	154	0	154	50.98	0.00073077	X	X	X	X	X	X	X	12
DCTN1	0.000383	2	7.4e-05	2	0	0	0	0	0	0	0	0	0	0	0	0	0	0	0	0	0	0	8.6e-05	1	DCTN1	NP_001128512.1	DCTN1.NP_001128512.1:dynactin subunit 1 isoform 3 [Homo sapiens] ;NP_001177765.1:dynactin subunit 1 isoform 5 [Homo sapiens] ;	9	23	23	0	23	12.13	0.0002761	41	150	150	0	150	46.61	0.00049024	6	13	13	0	13	7.5	8.678e-05	4
GNL3	0.000382	2	0.000427	1	0	0	0	0	0.002708	1	0	0	0	0	0	0	0	0	0	0	0	0	0	0	GNL3	NP_055181.3	GNL3.NP_055181.3:guanine nucleotide-binding protein-like 3 isoform 1 [Homo sapiens] ;NP_996562.1:guanine nucleotide-binding protein-like 3 isoform 2 [Homo sapiens] ;	10	23	23	0	23	26.59	0.00063015	7	18	18	0	18	22.22	0.00013427	10	28	28	0	28	28.78	0.0004266	X
SNRPF	0.000381	1	0.000302	1	0.000944	1	0	0	0	0	0	0	0.000529	1	0.000664	1	0	0	0.001241	1	0	0	0.000492	1	SNRPF	NP_003086.1	small nuclear ribonucleoprotein F [Homo sapiens]	X	X	X	X	X	X	X	4	8	8	0	8	40.7	0.00038094	X	X	X	X	X	X	X	1
CNP	0.000381	2	0.000117	2	0	0	0	0	0	0	0	0	0	0	0	0	0	0	0	0	0	0	0	0	CNP	NP_001317145.1	CNP.NP_001317145.1:2',3'-cyclic-nucleotide 3'-phosphodiesterase isoform 2 [Homo sapiens] ;NP_149124.3:2',3'-cyclic-nucleotide 3'-phosphodiesterase isoform 1 [Homo sapiens] ;	5	7	7	0	7	18.95	0.00026257	13	49	49	0	49	37.16	0.00050041	2	5	5	0	5	8.98	0.00010429	2
GCDH	0.000381	2	0	0	0	0	0	0	0	0	0	0	0	0	0	0	0	0	0	0	0	0	0	0	GCDH	NP_000150.1	glutaryl-CoA dehydrogenase, mitochondrial isoform a precursor [Homo sapiens]	4	17	17	0	17	14.38	0.0005838	6	19	19	0	19	23.29	0.00017764	X	X	X	X	X	X	X	X
SLC25A4	0.00038	1	0	0	0	0	0.00015	1	0	0	0	0	0	0	0	0	0	0	0	0	0	0	4.7e-05	1	SLC25A4	NP_001142.2	ADP/ATP translocase 1 [Homo sapiens]	18	63	2	61	7.51907	43.29	0.00037952	7	20	0	20	0	18.79	X	4	8	0	8	0	10.74	X	2
MRPS35	0.000376	2	0.00065	2	0.000377	1	0	0	0	0	0	0	0	0	0	0	0	0	0	0	0	0	0	0	MRPS35	NP_068593.2	28S ribosomal protein S35, mitochondrial isoform 1 precursor [Homo sapiens]	2	8	8	0	8	8.36	0.00037254	8	30	30	0	30	25.7	0.00038036	11	44	44	0	44	38.08	0.00113943	2
EPB41L2	0.000376	1	0.000111	1	0	0	0	0	0	0	0	0	0	0	0	0	0	0	0	0	0	0	0	0	EPB41L2	NP_001337228.1	band 4.1-like protein 2 isoform e [Homo sapiens]	X	X	X	X	X	X	X	30	100	95	5	97.1756	33.49	0.00037649	X	X	X	X	X	X	X	5
CAD	0.000376	2	7.4e-05	2	0	0	0	0	0	0	0	0	0	0	0	0	0	0	0	0	0	0	0	0	CAD	NP_004332.2	CAD protein isoform 1 [Homo sapiens]	21	45	45	0	45	17.12	0.00030421	71	243	243	0	243	42.61	0.00044725	9	19	19	0	19	6.47	7.143e-05	7
FKBP5	0.000376	1	5.7e-05	1	0	0	0	0	0	0	0	0	0	0	0	0	0	0	0	0	0	0	0	0	FKBP5	NP_004108.1	peptidyl-prolyl cis-trans isomerase FKBP5 isoform 1 [Homo sapiens]	X	X	X	X	X	X	X	14	42	42	0	42	34.14	0.00037636	X	X	X	X	X	X	X	2
TBRG4	0.000376	1	0	0	0	0	0	0	0	0	0	0	0	0	0	0	0	0	0	0	0	0	0	0	TBRG4	NP_001248763.1	TBRG4.NP_001248763.1:FAST kinase domain-containing protein 4 isoform 3 [Homo sapiens] ;NP_004740.2:FAST kinase domain-containing protein 4 isoform 1 [Homo sapiens] ;	X	X	X	X	X	X	X	12	59	59	0	59	29.75	0.00037635	X	X	X	X	X	X	X	X
COPZ1	0.000376	1	0	0	0	0	0	0	0	0	0	0	0	0	0	0	0	0	0	0	0	0	0	0	COPZ1	NP_001258665.1	COPZ1.NP_001258665.1:coatomer subunit zeta-1 isoform 4 [Homo sapiens] ;NP_057141.1:coatomer subunit zeta-1 isoform 1 [Homo sapiens] ;	X	X	X	X	X	X	X	5	17	17	0	17	25.95	0.00037631	X	X	X	X	X	X	X	X
SSB	0.000375	2	0.000586	2	0	0	0	0	0	0	0	0	0	0	0	0	0	0	0	0	0	0	0	0	SSB	NP_003133.1	lupus La protein [Homo sapiens]	3	10	10	0	10	11.76	0.00036866	10	38	38	0	38	30.64	0.00038141	20	51	51	0	51	53.19	0.00104555	3
API5	0.000375	1	0.000273	1	0	0	0	0	0	0	0	0	0	0	0	0	0	0	0	0	0	0	0.000206	1	API5	NP_001136402.1	API5.NP_001136402.1:apoptosis inhibitor 5 isoform a [Homo sapiens] ;NP_006586.1:apoptosis inhibitor 5 isoform b [Homo sapiens] ;	X	X	X	X	X	X	X	10	48	48	0	48	24.81	0.00037513	X	X	X	X	X	X	X	3
UBXN1	0.000375	2	0	0	0	0	0	0	0	0	0	0	0	0	0	0	0	0	0	0	0	0	0	0	UBXN1	NP_001273006.1	UBXN1.NP_001273006.1:UBX domain-containing protein 1 isoform 2 [Homo sapiens] ;NP_001273007.1:UBX domain-containing protein 1 isoform 3 [Homo sapiens] ;	2	11	11	0	11	10.77	0.00055709	5	14	14	0	14	26.26	0.00019304	X	X	X	X	X	X	X	X
PDIA3	0.000374	2	0.000425	2	0	0	0	0	0	0	0	0	0	0	0	0	0	0	0.000211	1	0	0	0.000214	1	PDIA3	NP_005304.3	protein disulfide-isomerase A3 precursor [Homo sapiens]	1	2	2	0	2	2.18	5.957e-05	29	85	85	0	85	58.22	0.00068928	7	14	14	0	14	19.6	0.00023189	11
CCT4	0.000373	2	0.000182	2	0	0	0	0	0.000345	1	0	0	0	0	0	0	0	0	0	0	0	0	0.0002	1	CCT4	NP_006421.2	T-complex protein 1 subunit delta isoform a [Homo sapiens]	5	9	9	0	9	12.06	0.00025116	22	65	65	0	65	49.17	0.00049385	6	11	11	0	11	15.58	0.0001707	4
ZNF326	0.000373	1	0.000182	2	0	0	0	0	0	0	0	0	0	0	0	0	0	0	0	0	0	0	0	0	ZNF326	NP_892021.1	DBIRD complex subunit ZNF326 isoform 1 [Homo sapiens]	X	X	X	X	X	X	X	17	53	53	0	53	36.25	0.00037293	1	2	2	0	2	4.3	2.874e-05	7
RAB5A	0.000373	1	0	0	0	0	0	0	0	0	0	0	0	0	0	0	0	0	0	0	0	0	0.000537	1	RAB5A	NP_001278977.1	ras-related protein Rab-5A isoform 2 [Homo sapiens]	3	5	0	5	0	15.92	X	7	27	16	11	18.2857	44.28	0.00037255	3	5	0	5	0	10.45	X	X
RPL11	0.000372	2	0.000287	2	0	0	0	0	0.004176	1	0	0	0	0	0	0	0	0	0	0	0	0	0	0	RPL11	NP_000966.2	RPL11.NP_000966.2:60S ribosomal protein L11 isoform 1 [Homo sapiens] ;NP_001186731.1:60S ribosomal protein L11 isoform 2 [Homo sapiens] ;	1	2	2	0	2	7.87	0.00016901	8	25	25	0	25	46.63	0.00057516	3	6	6	0	6	30.9	0.00028195	2
DARS	0.000372	2	0.000253	2	0	0	0	0	0	0	0	0	0	0	0	0	0	0	0.000142	1	0	0	0.000646	1	DARS	NP_001340.2	aspartate--tRNA ligase, cytoplasmic isoform 1 [Homo sapiens]	4	6	6	0	6	10.38	0.00018014	21	69	69	0	69	49.5	0.000564	4	7	7	0	7	12.38	0.00011687	8
FLNA	0.000371	2	0.000203	2	0	0	0	0	0	0	0	0	1.7e-05	1	0	0	0	0	0	0	0	0	8.2e-05	1	FLNA	NP_001104026.1	filamin-A isoform 2 [Homo sapiens]	18	47	47	0	47	11.37	0.00026708	93	315	300	15	306.872	50.21	0.00047476	35	72	69	3	71.6203	23.08	0.00022632	21
CSTB	0.00037	2	0.000417	2	0	0	0	0	0	0	0	0	0	0	0	0	0	0	0	0	0	0	0	0	CSTB	NP_000091.1	cystatin-B [Homo sapiens]	1	4	4	0	4	21.43	0.00061394	1	3	3	0	3	21.43	0.00012536	1	2	2	0	2	21.43	0.0001707	1
	0.000369	2	0.000509	1	0	0	0	0	0	0	0	0	0	0	0	0	0	0	0	0	0	0	0	0		NP_001358330.1	28S ribosomal protein S2, mitochondrial [Homo sapiens]	2	8	8	0	8	8.11	0.00040653	8	24	24	0	24	22.3	0.00033204	7	18	18	0	18	27.03	0.00050865	X
SKP1	0.000369	1	0	0	0	0	0	0	0	0	0	0	0	0	0	0	0	0	0.000436	1	0	0	0.000662	1	SKP1	NP_733779.1	S-phase kinase-associated protein 1 isoform b [Homo sapiens]	1	4	4	0	4	14.11	0.00036912	X	X	X	X	X	X	X	X	X	X	X	X	X	X	X
GNB1	0.000367	2	0.00015	2	0	0	0	0	0	0	0	0	0.000402	1	0	0	0	0	0	0	0	0	0.000832	2	GNB1	NP_001269468.1	guanine nucleotide-binding protein G(I)/G(S)/G(T) subunit beta-1 isoform 1 [Homo sapiens]	6	14	7	7	9.05882	27.65	0.00040076	8	30	20	10	27.6923	31.47	0.00033354	4	7	4	3	6	15.29	0.00014761	2
PSMD13	0.000367	2	0.000126	2	0	0	0	0	0	0	0	0	0	0	0	0	0	0	0	0	0	0	0	0	PSMD13	NP_002808.3	26S proteasome non-ATPase regulatory subunit 13 isoform 1 [Homo sapiens]	1	2	2	0	2	2.39	8.001e-05	18	60	60	0	60	56.38	0.00065348	1	2	2	0	2	5.85	4.449e-05	3
DDX3X	0.000366	2	0.000468	2	0	0	0.000271	1	0	0	0	0	0	0	0	0	0	0	0.000215	1	0	0	0.00049	1	DDX3X	NP_001180345.1	ATP-dependent RNA helicase DDX3X isoform 2 [Homo sapiens]	4	7	5	2	5.66667	8.02	0.00012895	27	100	93	7	97.2143	42.21	0.00060228	17	43	37	6	38.1872	29.5	0.00048323	12
DDX5	0.000365	2	0.000586	2	0	0	0	0	0.001211	1	0	0	0	0	0	0	0	0	0	0	0	0	0	0	DDX5	NP_001307524.1	probable ATP-dependent RNA helicase DDX5 isoform a [Homo sapiens]	6	10	3	7	4.9	14.17	0.00012004	35	97	83	14	91.3608	53.42	0.00060934	35	81	52	29	61.6418	46.91	0.00083974	12
ABHD14B	0.000365	2	0.000122	2	0	0	0	0	0	0	0	0	0	0	0	0	0	0	0	0	0	0	0	0	ABHD14B	NP_116139.1	protein ABHD14B isoform 1 [Homo sapiens]	2	8	8	0	8	17.14	0.00057301	3	8	8	0	8	21.43	0.00015601	2	3	3	0	3	15.24	0.00011949	1
DLST	0.000365	1	8.4e-05	2	0	0	0	0	0	0	0	0	0	0	0	0	0	0	0	0	0	0	0.000259	3	DLST	NP_001924.2	dihydrolipoyllysine-residue succinyltransferase component of 2-oxoglutarate dehydrogenase complex, mitochondrial isoform 1 precursor [Homo sapiens]	5	11	11	0	11	15.01	0.00036525	X	X	X	X	X	X	X	3	6	6	0	6	7.28	0.00011079	1
LAS1L	0.000365	2	3.5e-05	1	0	0	0	0	0	0	0	0	0	0	0	0	0	0	0	0	0	0	0	0	LAS1L	NP_001164120.1	LAS1L.NP_001164120.1:ribosomal biogenesis protein LAS1L isoform 2 [Homo sapiens] ;NP_112483.1:ribosomal biogenesis protein LAS1L isoform 1 [Homo sapiens] ;	11	31	31	0	31	28.03	0.00065033	7	14	14	0	14	15.76	7.996e-05	2	3	3	0	3	3.91	3.5e-05	X
LUC7L2	0.000364	2	0.001178	2	0.000207	1	0.000229	1	0	0	0	0	0.000844	2	0.000926	1	0.000716	1	0.001131	1	0.000395	1	0.000772	2	LUC7L2	NP_057103.2	putative RNA-binding protein Luc7-like 2 isoform 1 [Homo sapiens]	7	16	12	4	16	23.72	0.00061394	5	11	9	2	11	14.54	0.00011492	11	31	19	12	25.7857	28.57	0.00055021	16
GNAS	0.000364	1	0	0	0	0	0	0	0	0	0	0	0	0	0	0	0	0	0	0	0	0	0	0	GNAS	NP_000507.1	protein GNAS isoform GNASL [Homo sapiens]	X	X	X	X	X	X	X	11	37	33	4	35	31.47	0.00036378	X	X	X	X	X	X	X	X
PELO	0.000364	2	0	0	0	0	0	0	0	0	0	0	0	0	0	0	0	0	0	0	0	0	0	0	PELO	NP_057030.3	protein pelota homolog [Homo sapiens]	8	14	14	0	14	27.79	0.00054696	7	17	17	0	17	28.05	0.00018083	X	X	X	X	X	X	X	X
IGF2BP1	0.000363	2	0.001179	2	0.000576	1	0	0	0.002899	1	0	0	0	0	0	0	0	0	0	0	0	0	0	0	IGF2BP1	NP_006537.3	insulin-like growth factor 2 mRNA-binding protein 1 isoform 1 [Homo sapiens]	2	4	4	0	4	4.33	0.00010427	25	93	81	12	87.5189	44.89	0.00062115	36	129	111	18	120.017	54.59	0.00173981	10
PSMD10	0.000363	2	9.4e-05	2	0	0	0	0	0	0	0	0	0	0	0	0	0	0	0	0	0	0	0	0	PSMD10	NP_002805.1	26S proteasome non-ATPase regulatory subunit 10 isoform 1 [Homo sapiens]	2	3	3	0	3	20.35	0.00019967	8	29	29	0	29	47.35	0.00052548	2	2	2	0	2	12.83	7.402e-05	1
RBM39	0.000362	2	0.000595	2	0	0	0	0	0.001119	1	0	0	0.000183	1	0	0	0	0	0.000143	1	0	0	0.000347	2	RBM39	NP_001310351.1	RBM39.NP_001310351.1:RNA-binding protein 39 isoform e [Homo sapiens] ;NP_001310353.1:RNA-binding protein 39 isoform g [Homo sapiens] ;NP_004893.1:RNA-binding protein 39 isoform b [Homo sapiens] ;NP_909122.1:RNA-binding protein 39 isoform a [Homo sapiens] ;	5	9	9	0	9	14.06	0.00027183	14	55	55	0	55	31.93	0.00045228	18	46	46	0	46	45.78	0.00077262	8
MTA2	0.000361	2	0.000106	2	0	0	0	0	0	0	0	0	0	0	8.5e-05	1	0	0	0.000213	1	0	0	0	0	MTA2	NP_004730.2	metastasis-associated protein MTA2 isoform 1 [Homo sapiens]	7	18	17	1	17.8947	18.86	0.00040294	17	52	52	0	52	34.28	0.00031878	2	6	6	0	6	4.79	7.513e-05	4
EIF4H	0.000361	2	0.000101	1	0	0	0	0	0	0	0	0	0	0	0	0	0	0	0	0	0	0	0	0	EIF4H	NP_071496.1	EIF4H.NP_071496.1:eukaryotic translation initiation factor 4H isoform 1 [Homo sapiens] ;NP_114381.1:eukaryotic translation initiation factor 4H isoform 2 [Homo sapiens] ;	1	10	10	0	10	11.69	0.00060651	3	7	7	0	7	20.97	0.00011559	1	3	3	0	3	11.69	0.00010118	X
DIAPH1	0.00036	1	1e-05	1	0	0	0	0	0	0	0	0	0	0	0	0	0	0	0	0	0	0	0	0	DIAPH1	NP_001073280.1	DIAPH1.NP_001073280.1:protein diaphanous homolog 1 isoform 2 [Homo sapiens] ;NP_005210.3:protein diaphanous homolog 1 isoform 1 [Homo sapiens] ;	X	X	X	X	X	X	X	31	111	111	0	111	30.56	0.00035991	X	X	X	X	X	X	X	1
VARS	0.000359	2	5.1e-05	2	0	0	0	0	0	0	0	0	0	0	0	0	0	0	0	0	0	0	0	0	VARS	NP_006286.1	valine--tRNA ligase [Homo sapiens]	1	2	2	0	2	1.19	2.38e-05	41	214	214	0	214	41.06	0.00069333	2	6	6	0	6	3.48	3.97e-05	4
PRPF4	0.000358	2	0.000368	2	0.000156	1	0.000172	1	0	0	0	0	0.000437	1	0	0	0	0	0	0	0	0	0.000143	3	PRPF4	NP_001231855.1	PRPF4.NP_001231855.1:U4/U6 small nuclear ribonucleoprotein Prp4 isoform 2 [Homo sapiens] ;NP_004688.2:U4/U6 small nuclear ribonucleoprotein Prp4 isoform 1 [Homo sapiens] ;	5	12	12	0	12	16.51	0.00034645	16	47	47	0	47	43.57	0.00036943	13	35	35	0	35	35.12	0.00056191	4
SLC25A10	0.000358	2	0.000254	1	0	0	0	0	0	0	0	0	0	0	0	0	0	0	0	0	0	0	0.000314	2	SLC25A10	NP_001257817.1	SLC25A10.NP_001257817.1:mitochondrial dicarboxylate carrier isoform 1 [Homo sapiens] ;NP_036272.2:mitochondrial dicarboxylate carrier isoform 2 [Homo sapiens] ;	6	13	13	0	13	30.74	0.00066061	2	4	4	0	4	10.81	5.534e-05	4	9	9	0	9	18.92	0.00025432	X
CHD4	0.000358	2	0.000112	2	0	0	0	0	0	0	0	0	2.4e-05	1	0	0	0	0	3.7e-05	1	0	0	7.7e-05	2	CHD4	NP_001264.2	chromodomain-helicase-DNA-binding protein 4 isoform 1 [Homo sapiens]	17	37	27	10	36	14.75	0.00028321	68	210	162	48	202.22	44.3	0.00043312	20	46	29	17	43.5667	15.32	0.00019059	4
LMAN2	0.000357	2	0.000822	1	0	0	0	0	0	0	0	0	0.000128	1	0	0	0	0	0	0	0	0	0.001165	2	LMAN2	NP_006807.1	vesicular integral-membrane protein VIP36 precursor [Homo sapiens]	5	12	12	0	12	24.72	0.00050702	6	18	18	0	18	32.58	0.00020706	12	35	35	0	35	44.94	0.00082235	X
COX11	0.000357	2	0	0	0	0	0	0	0	0	0	0	0	0	0	0	0	0	0	0	0	0	0	0	COX11	NP_001156333.1	COX11.NP_001156333.1:cytochrome c oxidase assembly protein COX11, mitochondrial isoform 2 [Homo sapiens] ;NP_001156334.1:cytochrome c oxidase assembly protein COX11, mitochondrial isoform 3 [Homo sapiens] ;NP_001308447.1:cytochrome c oxidase assembly protein COX11, mitochondrial isoform 4 [Homo sapiens] ;NP_004366.1:cytochrome c oxidase assembly protein COX11, mitochondrial isoform 1 [Homo sapien…	2	9	9	0	9	25.22	0.00058858	1	7	7	0	7	12.17	0.00012464	X	X	X	X	X	X	X	X
ATP5ME	0.000356	1	0.000498	2	0	0	0	0	0	0	0	0	0.004617	1	0	0	0	0	0	0	0	0	0.001564	1	ATP5ME	NP_009031.1	ATP synthase subunit e, mitochondrial [Homo sapiens]	X	X	X	X	X	X	X	3	6	6	0	6	55.07	0.0003561	1	2	2	0	2	10.14	0.00024245	2
GPKOW	0.000356	2	0.000317	2	0	0	0.000282	1	0	0	0	0	0	0	0.00036	1	0	0	0.000299	1	0	0	0.000316	2	GPKOW	NP_056513.2	G-patch domain and KOW motifs-containing protein [Homo sapiens]	8	13	13	0	13	29.41	0.0004108	13	35	35	0	35	43.07	0.00030111	13	33	33	0	33	44.75	0.00057989	2
ACTR1A	0.000356	2	0.000225	2	0	0	0	0	0	0	0	0	0	0	0	0	0	0	0	0	0	0	0.000861	1	ACTR1A	NP_005727.1	alpha-centractin [Homo sapiens]	4	8	8	0	8	21.01	0.00032003	5	36	36	0	36	25.53	0.00039209	6	14	14	0	14	30.85	0.00031144	2
SSBP1	0.000355	2	0.00042	2	0	0	0	0	0	0	0	0	0.000923	1	0	0	0	0	0.000961	1	0	0	0.000609	3	SSBP1	NP_003134.1	single-stranded DNA-binding protein, mitochondrial precursor [Homo sapiens]	2	4	4	0	4	20.27	0.00040653	3	11	11	0	11	27.7	0.00030437	1	4	4	0	4	10.14	0.00022607	2
CBR1	0.000355	1	0.000124	2	0	0	0	0	0	0	0	0	0	0	0	0	0	0	0.000514	1	0	0	0	0	CBR1	NP_001748.1	carbonyl reductase [NADPH] 1 isoform 1 [Homo sapiens]	X	X	X	X	X	X	X	10	24	24	0	24	52.71	0.00035482	1	2	2	0	2	10.83	6.039e-05	2
P4HB	0.000353	2	0.000939	1	0.00024	1	0.000264	1	0	0	0	0	0.000627	1	0.000225	1	0	0	0.00014	1	0.000305	1	0.000529	3	P4HB	NP_000909.2	protein disulfide-isomerase precursor [Homo sapiens]	11	23	23	0	23	33.27	0.00068101	2	3	3	0	3	5.12	2.418e-05	17	57	57	0	57	42.91	0.00093853	X
NDUFS7	0.000353	1	7.9e-05	1	0	0	0	0	0	0	0	0	0	0	0	0	0	0	0	0	0	0	0	0	NDUFS7	NP_077718.3	NADH dehydrogenase [ubiquinone] iron-sulfur protein 7, mitochondrial isoform 1 [Homo sapiens]	3	5	5	0	5	17.37	0.00035309	X	X	X	X	X	X	X	1	2	2	0	2	3.29	7.854e-05	X
EIF3L	0.000353	2	4.1e-05	2	0	0	0	0	0	0	0	0	0	0	0	0	0	0	0	0	0	0	0.00025	2	EIF3L	NP_001229852.1	EIF3L.NP_001229852.1:eukaryotic translation initiation factor 3 subunit L isoform 2 [Homo sapiens] ;NP_057175.1:eukaryotic translation initiation factor 3 subunit L isoform 1 [Homo sapiens] ;	5	9	9	0	9	13.95	0.00026235	18	56	56	0	56	36.05	0.00044444	2	2	2	0	2	3.49	3.242e-05	2
PFKP	0.000352	1	5.3e-05	1	0	0	0	0	0	0	0	0	0	0	0	0	0	0	0	0	0	0	0	0	PFKP	NP_001309997.1	ATP-dependent 6-phosphofructokinase, platelet type isoform 4 [Homo sapiens]	X	X	X	X	X	X	X	26	65	62	3	63.0438	42.84	0.00035222	X	X	X	X	X	X	X	1
PSMA5	0.000351	2	0.000323	1	0	0	0	0	0	0	0	0	0	0	0	0	0	0	0	0	0	0	0	0	PSMA5	NP_002781.2	proteasome subunit alpha type-5 isoform 1 [Homo sapiens]	2	5	5	0	5	14.52	0.00031206	8	23	23	0	23	35.68	0.00039082	X	X	X	X	X	X	X	3
HNRNPUL2	0.000351	1	0.000114	2	0	0	0	0	0	0	0	0	0	0	0	0	0	0	0	0	0	0	0	0	HNRNPUL2	NP_001073027.1	heterogeneous nuclear ribonucleoprotein U-like protein 2 [Homo sapiens]	X	X	X	X	X	X	X	25	64	64	0	64	39.63	0.00035086	5	11	11	0	11	9.24	0.00012317	4
SNX2	0.000351	1	0.0001	1	0	0	0	0	0	0	0	0	0	0	0	0	0	0	0	0	0	0	0	0	SNX2	NP_003091.2	sorting nexin-2 isoform 1 [Homo sapiens]	X	X	X	X	X	X	X	17	45	43	2	44.4333	38.15	0.0003506	X	X	X	X	X	X	X	2
NUDT11	0.00035	1	0	0	0	0	0	0	0	0	0	0	0	0	0	0	0	0	0	0	0	0	0	0	NUDT11	NP_060629.2	diphosphoinositol polyphosphate phosphohydrolase 3-beta [Homo sapiens]	X	X	X	X	X	X	X	3	14	14	0	14	28.66	0.00034959	X	X	X	X	X	X	X	X
FBL	0.000349	2	0.000294	2	0	0	0	0	0.001158	1	0	0	0	0	0	0	0	0	0	0	0	0	0	0	FBL	NP_001427.2	rRNA 2'-O-methyltransferase fibrillarin [Homo sapiens]	2	7	7	0	7	10.28	0.00032801	5	29	29	0	29	23.68	0.00036997	7	21	21	0	21	28.66	0.00054721	1
PDIA5	0.000348	1	0.000258	1	0	0	0	0	0	0	0	0	0	0	0	0	0	0	0	0	0	0	0	0	PDIA5	NP_006801.1	protein disulfide-isomerase A5 precursor [Homo sapiens]	5	12	12	0	12	17.92	0.00034778	X	X	X	X	X	X	X	7	16	16	0	16	24.86	0.00025786	X
RAP1B	0.000347	2	0.000336	2	0	0	0	0	0	0	0	0	0.000618	1	0	0	0	0	0	0	0	0	0.005279	1	RAP1B	NP_001010942.1	ras-related protein Rap-1b isoform 1 precursor [Homo sapiens]	3	7	5	2	7	21.74	0.00057223	5	11	2	9	5.5	27.72	0.00012241	3	8	2	6	7	15.76	0.00031821	2
	0.000347	1	0.00022	1	0	0	0	0	0.000787	1	0	0	0	0	0	0	0	0	0	0	0	0	0	0		NP_001186902.2	RPL36A-HNRNPH2 protein isoform a [Homo sapiens]	X	X	X	X	X	X	X	6	14	2	12	10	35.59	0.00034705	6	11	0	11	0	27.97	X	2
MMP24OS	0.000346	1	0	0	0	0	0	0	0	0	0	0	0	0	0	0	0	0	0	0	0	0	0	0	MMP24OS	NP_001341932.1	protein MMP24OS [Homo sapiens]	X	X	X	X	X	X	X	2	6	6	0	6	74.65	0.00034607	X	X	X	X	X	X	X	X
U2AF2	0.000344	2	0.002387	2	0.000172	1	0.000285	1	0	0	0	0	0	0	0.000363	1	0	0	0.000453	1	0	0	0.001605	3	U2AF2	NP_001012496.1	U2AF2.NP_001012496.1:splicing factor U2AF 65 kDa subunit isoform b [Homo sapiens] ;NP_009210.1:splicing factor U2AF 65 kDa subunit isoform a [Homo sapiens] ;	4	18	18	0	18	20.38	0.00057483	5	13	13	0	13	20.59	0.00011303	22	126	126	0	126	45.65	0.00223762	14
TMEM165	0.000344	2	0.00012	1	0	0	0	0	0	0	0	0	0	0	0	0	0	0	0	0	0	0	0.000413	2	TMEM165	NP_060945.2	transmembrane protein 165 precursor [Homo sapiens]	2	11	11	0	11	8.64	0.00051067	4	14	14	0	14	20.37	0.00017695	X	X	X	X	X	X	X	1
TBL2	0.000343	2	0.000424	1	0	0	0	0	0	0	0	0	0	0	0	0	0	0	0	0	0	0	0	0	TBL2	NP_001349589.1	TBL2.NP_001349589.1:transducin beta-like protein 2 isoform 2 [Homo sapiens] ;NP_036585.1:transducin beta-like protein 2 isoform 1 precursor [Homo sapiens] ;	7	14	14	0	14	23.19	0.00050865	8	18	18	0	18	26.33	0.00017805	11	21	21	0	21	35.51	0.00042428	X
SRPRB	0.000343	2	0.000144	1	0	0	0	0	0	0	0	0	0.000504	1	0	0	0	0	0	0	0	0	0.000494	2	SRPRB	NP_067026.3	signal recognition particle receptor subunit beta [Homo sapiens]	3	5	5	0	5	19.56	0.00027752	9	27	27	0	27	45.76	0.000408	X	X	X	X	X	X	X	2
COPS5	0.000343	1	3.9e-05	1	0	0	0	0	0	0	0	0	0	0	0	0	0	0	0	0	0	0	0	0	COPS5	NP_006828.2	COP9 signalosome complex subunit 5 [Homo sapiens]	X	X	X	X	X	X	X	7	28	28	0	28	33.23	0.00034331	X	X	X	X	X	X	X	1
G3BP1	0.000341	1	0.000124	2	0	0	0	0	0	0	0	0	0	0	0	0	0	0	0	0	0	0	0	0	G3BP1	NP_938405.1	ras GTPase-activating protein-binding protein 1 [Homo sapiens]	X	X	X	X	X	X	X	12	40	38	2	38.7525	40.99	0.00034055	4	6	3	3	3.81818	7.08	6.853e-05	4
NAA50	0.000341	1	0	0	0	0	0	0	0	0	0	0	0	0	0	0	0	0	0	0	0	0	0	0	NAA50	NP_001295374.1	NAA50.NP_001295374.1:N-alpha-acetyltransferase 50 isoform 2 [Homo sapiens] ;NP_079422.1:N-alpha-acetyltransferase 50 isoform 1 [Homo sapiens] ;	X	X	X	X	X	X	X	7	14	14	0	14	40.48	0.00034126	X	X	X	X	X	X	X	X
EHD1	0.00034	1	0	0	0	0	0	0	0	0	0	0	0	0	0	0	0	0	0	0	0	0	0	0	EHD1	NP_001269374.1	EH domain-containing protein 1 isoform 2 [Homo sapiens]	X	X	X	X	X	X	X	17	46	42	4	45.5	48.18	0.00034002	X	X	X	X	X	X	X	X
	0.000339	2	0.000179	1	0	0	0	0	0	0	0	0	0	0	0	0	0	0	0	0	0	0	0	0		NP_078930.4	polynucleotide 5'-hydroxyl-kinase NOL9 [Homo sapiens]	9	24	24	0	24	22.93	0.00051424	11	28	28	0	28	23.08	0.00016334	8	15	15	0	15	17.52	0.00017873	X
MCMBP	0.000339	1	0	0	0	0	0	0	0	0	0	0	0	0	0	0	0	0	0	0	0	0	0	0	MCMBP	NP_001243307.1	mini-chromosome maintenance complex-binding protein isoform 2 [Homo sapiens]	X	X	X	X	X	X	X	15	53	53	0	53	32.5	0.00033913	X	X	X	X	X	X	X	X
EEF1A2	0.000338	2	5.7e-05	1	0	0	0	0	0.000401	1	0	0	0	0	0	0	0.000303	1	0	0	0	0	0	0	EEF1A2	NP_001949.1	elongation factor 1-alpha 2 [Homo sapiens]	11	217	1	216	1.48571	31.75	4.827e-05	23	1117	41	1076	71.0066	57.88	0.00062804	8	54	2	52	3.13043	23.76	5.655e-05	6
IARS2	0.000338	2	4e-05	2	0	0	0	0	0	0	0	0	0	0	0	0	0	0	0	0	0	0	0	0	IARS2	NP_060530.3	isoleucine--tRNA ligase, mitochondrial precursor [Homo sapiens]	2	3	3	0	3	2.57	4.459e-05	36	156	156	0	156	48.22	0.00063127	1	2	2	0	2	1.38	1.653e-05	3
GPS1	0.000337	1	2.3e-05	1	0	0	0	0	0	0	0	0	0	0	0	0	0	0	0	0	0	0	0	0	GPS1	NP_001308018.1	GPS1.NP_001308018.1:COP9 signalosome complex subunit 1 isoform 3 [Homo sapiens] ;NP_001308019.1:COP9 signalosome complex subunit 1 isoform 4 [Homo sapiens] ;NP_001308020.1:COP9 signalosome complex subunit 1 isoform 5 [Homo sapiens] ;NP_001308021.1:COP9 signalosome complex subunit 1 isoform 6 [Homo sapiens] ;NP_001308022.1:COP9 signalosome complex subunit 1 isoform 7 [Homo sapiens] ;NP_001317468.1…	X	X	X	X	X	X	X	13	46	46	0	46	30.05	0.00033699	X	X	X	X	X	X	X	1
H2AFZ	0.000337	2	0	0	0	0	0	0	0	0	0	0	0.000178	1	0.000111	1	0	0	0	0	0	0	0.000726	2	H2AFZ	NP_002097.1	histone H2A.Z [Homo sapiens]	2	5	0	5	1.25	12.5	0.00014689	4	17	13	4	16.4667	46.09	0.00052683	2	8	0	8	0	12.5	X	2
COPS8	0.000336	2	0.000373	1	0	0	0	0	0	0	0	0	0	0	0	0	0	0	0	0	0	0	0	0	COPS8	NP_006701.1	COPS8.NP_006701.1:COP9 signalosome complex subunit 8 isoform 1 [Homo sapiens] ;NP_937832.1:COP9 signalosome complex subunit 8 isoform 2 [Homo sapiens] ;	1	2	2	0	2	6.7	0.00014394	6	27	27	0	27	42.58	0.00052904	X	X	X	X	X	X	X	3
RTRAF	0.000336	1	0.000112	2	0	0	0	0	0	0	0	0	0	0	0	0	0	0	0	0	0	0	0	0	RTRAF	NP_057123.1	RNA transcription, translation and transport factor protein [Homo sapiens]	X	X	X	X	X	X	X	9	20	20	0	20	41.8	0.00033567	2	5	5	0	5	13.93	0.0001714	1
GNB2	0.000336	2	7.4e-05	1	0	0	0	0	0	0	0	0	0	0	0	0	0	0	0	0	0	0	7.6e-05	1	GNB2	NP_005264.2	guanine nucleotide-binding protein G(I)/G(S)/G(T) subunit beta-2 [Homo sapiens]	6	17	10	7	12.9412	29.12	0.00057251	6	16	6	10	8.30769	26.18	0.00010006	3	5	2	3	3	10	7.38e-05	1
AK2	0.000336	1	0	0	0	0	0	0	0	0	0	0	0	0	0	0	0	0	0	0	0	0	0	0	AK2	NP_001186128.1	AK2.NP_001186128.1:adenylate kinase 2, mitochondrial isoform c [Homo sapiens] ;NP_001306070.1:adenylate kinase 2, mitochondrial isoform f [Homo sapiens] ;NP_001616.1:adenylate kinase 2, mitochondrial isoform a [Homo sapiens] ;NP_037543.1:adenylate kinase 2, mitochondrial isoform b [Homo sapiens] ;	2	5	5	0	5	18.3	0.00033575	X	X	X	X	X	X	X	X	X	X	X	X	X	X	X
CSNK2A1	0.000335	1	0.000309	2	0	0	0	0	0	0	0	0	0	0	0	0	0	0	0	0	0	0	0	0	CSNK2A1	NP_808227.1	casein kinase II subunit alpha isoform a [Homo sapiens]	X	X	X	X	X	X	X	10	32	32	0	32	42.71	0.00033515	3	4	4	0	4	12.79	8.557e-05	6
NDUFA8	0.000334	2	0.000146	1	0	0	0	0	0	0	0	0	0	0	0	0	0	0	0	0	0	0	0.000627	1	NDUFA8	NP_055037.1	NADH dehydrogenase [ubiquinone] 1 alpha subcomplex subunit 8 isoform 1 [Homo sapiens]	3	6	6	0	6	33.72	0.0005247	4	6	6	0	6	37.79	0.00014285	2	3	3	0	3	18.02	0.00014589	X
ZNF691	0.000334	1	0	0	0	0	0	0	0	0	0	0	0	0	0	0	0	0	0	0	0	0	0	0	ZNF691	NP_001229668.1	ZNF691.NP_001229668.1:zinc finger protein 691 isoform 1 [Homo sapiens] ;NP_056995.1:zinc finger protein 691 isoform 2 [Homo sapiens] ;	4	7	7	0	7	16.83	0.00033426	X	X	X	X	X	X	X	X	X	X	X	X	X	X	X
CAPN1	0.000333	1	2.1e-05	2	0	0	0	0	0	0	0	0	0	0	0	0	0	0	0	0	0	0	0	0	CAPN1	NP_001185798.1	calpain-1 catalytic subunit [Homo sapiens]	X	X	X	X	X	X	X	11	58	58	0	58	19.89	0.00033266	1	2	2	0	2	3.64	2.343e-05	1
USO1	0.000332	1	5.8e-05	2	0	0	0	0	0	0	0	0	0	0	0	0	0	0	0	0	0	0	0	0	USO1	NP_003706.2	general vesicular transport factor p115 isoform 2 [Homo sapiens]	X	X	X	X	X	X	X	21	78	78	0	78	32.33	0.00033204	1	4	4	0	4	2.39	3.478e-05	3
SNRPA	0.000331	2	0.000325	2	0	0	0	0	0	0	0	0	0	0	0	0	0	0	0.000252	1	0	0	0.00033	2	SNRPA	NP_004587.1	U1 small nuclear ribonucleoprotein A [Homo sapiens]	4	10	10	0	10	15.25	0.00053339	4	9	8	1	8.88889	18.09	0.00012908	6	16	15	1	15.6818	18.09	0.00046514	2
HNRNPH3	0.000331	1	0.000269	2	0	0	0	0	0	0	0	0	0	0	0	0	0	0	0	0	0	0	0	0	HNRNPH3	NP_036339.1	heterogeneous nuclear ribonucleoprotein H3 isoform a [Homo sapiens]	X	X	X	X	X	X	X	7	28	28	0	28	37.86	0.0003314	2	4	2	2	2.04348	10.4	4.94e-05	5
RPP30	0.000331	1	0	0	0	0	0	0	0	0	0	0	0	0	0	0	0	0	0	0	0	0	0	0	RPP30	NP_001098016.1	RPP30.NP_001098016.1:ribonuclease P protein subunit p30 isoform a [Homo sapiens] ;NP_006404.1:ribonuclease P protein subunit p30 isoform b [Homo sapiens] ;	X	X	X	X	X	X	X	8	26	26	0	26	40.99	0.00033066	X	X	X	X	X	X	X	X
LAMTOR1	0.000331	1	0	0	0	0	0	0	0	0	0	0	0	0	0	0	0	0	0	0	0	0	0.00067	1	LAMTOR1	NP_060377.1	ragulator complex protein LAMTOR1 [Homo sapiens]	X	X	X	X	X	X	X	5	13	13	0	13	42.24	0.00033066	X	X	X	X	X	X	X	X
NCL	0.00033	2	0.001024	2	0	0	0	0	0.000785	1	0	0	0	0	0	0	0	0	0	0	0	0	0.000243	2	NCL	NP_005372.2	nucleolin [Homo sapiens]	5	17	17	0	17	10.7	0.00036015	9	52	52	0	52	16.76	0.00029993	20	76	76	0	76	34.08	0.00089535	17
HNRNPAB	0.00033	1	0.000456	1	0	0	0	0	0	0	0	0	0	0	0	0	0	0	0	0	0	0	0	0	HNRNPAB	NP_004490.2	HNRNPAB.NP_004490.2:heterogeneous nuclear ribonucleoprotein A/B isoform b [Homo sapiens] ;NP_112556.2:heterogeneous nuclear ribonucleoprotein A/B isoform a [Homo sapiens] ;	X	X	X	X	X	X	X	7	23	23	0	23	24.56	0.00033049	X	X	X	X	X	X	X	5
TUBB2B	0.00033	2	9.5e-05	2	0	0	0	0	0	0	0	0	3.4e-05	1	0	0	0	0	0	0	0.000116	1	0	0	TUBB2B	NP_821080.1	tubulin beta-2B chain [Homo sapiens]	40	566	3	563	12.3558	65.62	0.00041764	42	1348	4	1344	26.3233	76.4	0.00024224	26	145	0	145	1.5	58.65	2.819e-05	24
MRPL41	0.000329	1	0.000305	1	0	0	0	0	0	0	0	0	0	0	0	0	0	0	0	0	0	0	0	0	MRPL41	NP_115866.1	39S ribosomal protein L41, mitochondrial [Homo sapiens]	X	X	X	X	X	X	X	3	11	11	0	11	42.34	0.00032881	3	5	5	0	5	42.34	0.00030527	X
PRDX6	0.000329	1	0.000116	1	0	0	0	0	0	0	0	0	0	0	0	0	0	0	0.000318	1	0	0	0	0	PRDX6	NP_004896.1	peroxiredoxin-6 [Homo sapiens]	X	X	X	X	X	X	X	6	18	18	0	18	38.39	0.00032908	X	X	X	X	X	X	X	1
CISD1	0.000329	2	0	0	0	0	0	0	0	0	0	0	0.002107	1	0	0	0	0	0	0	0	0	0.000999	1	CISD1	NP_060934.1	CDGSH iron-sulfur domain-containing protein 1 [Homo sapiens]	1	2	2	0	2	13.89	0.00027855	4	10	10	0	10	44.44	0.00037918	X	X	X	X	X	X	X	X
RPS5	0.000328	2	0.000788	2	0	0	0	0	0	0	0	0	0	0	0	0	0	0	0	0	0	0	0	0	RPS5	NP_001000.2	40S ribosomal protein S5 [Homo sapiens]	2	4	4	0	4	12.25	0.00029493	7	18	18	0	18	37.75	0.00036134	9	26	26	0	26	51.96	0.00106605	3
ACADM	0.000328	2	0.000205	2	0	0	0	0	0	0	0	0	0	0	0	0	0	0	0	0	0	0	0	0	ACADM	NP_000007.1	ACADM.NP_000007.1:medium-chain specific acyl-CoA dehydrogenase, mitochondrial isoform a precursor [Homo sapiens] ;NP_001120800.1:medium-chain specific acyl-CoA dehydrogenase, mitochondrial isoform b precursor [Homo sapiens] ;NP_001272971.1:medium-chain specific acyl-CoA dehydrogenase, mitochondrial isoform c [Homo sapiens] ;NP_001272972.1:medium-chain specific acyl-CoA dehydrogenase, mitochondria…	1	2	2	0	2	3.56	7.146e-05	15	60	60	0	60	50.36	0.00058363	1	2	2	0	2	3.56	3.974e-05	6
NUP93	0.000328	2	3.1e-05	2	0	0	0	0	0.000227	1	0	0	0	0	0	0	0	0	0	0	0	0	0	0	NUP93	NP_055484.3	nuclear pore complex protein Nup93 isoform 1 [Homo sapiens]	7	18	18	0	18	14.16	0.00033058	15	65	65	0	65	26.01	0.00032501	1	3	3	0	3	3.17	3.064e-05	1
DTYMK	0.000327	1	0.000276	1	0	0	0	0	0	0	0	0	0	0	0	0	0	0	0	0	0	0	0	0	DTYMK	NP_001158503.1	DTYMK.NP_001158503.1:thymidylate kinase isoform 2 [Homo sapiens] ;NP_001307834.1:thymidylate kinase isoform 6 [Homo sapiens] ;NP_036277.2:thymidylate kinase isoform 1 [Homo sapiens] ;	X	X	X	X	X	X	X	8	15	15	0	15	35.11	0.00032674	X	X	X	X	X	X	X	2
ARL6IP5	0.000327	1	0.000138	1	0	0	0	0	0	0	0	0	0	0	0	0	0	0	0	0	0	0	0.000494	2	ARL6IP5	NP_006398.1	PRA1 family protein 3 [Homo sapiens]	X	X	X	X	X	X	X	3	15	15	0	15	10.64	0.00032674	X	X	X	X	X	X	X	1
POLDIP3	0.000327	1	0.000122	2	0	0	0	0	0	0	0	0	0	0	0	0	0	0	0	0	0	0	0	0	POLDIP3	NP_001265586.1	POLDIP3.NP_001265586.1:polymerase delta-interacting protein 3 isoform 3 [Homo sapiens] ;NP_115687.2:polymerase delta-interacting protein 3 isoform 1 [Homo sapiens] ;	X	X	X	X	X	X	X	14	35	35	0	35	37.44	0.00032724	3	5	5	0	5	13.01	9.548e-05	3
HDHD5	0.000327	2	7.1e-05	2	0	0	0	0	0	0	0	0	0	0	0	0	0	0	0	0	0	0	0.000275	1	HDHD5	NP_060299.4	HDHD5.NP_060299.4:haloacid dehalogenase-like hydrolase domain-containing 5 isoform 1 [Homo sapiens] ;NP_149061.1:haloacid dehalogenase-like hydrolase domain-containing 5 isoform 2 precursor [Homo sapiens] ;	2	4	4	0	4	11.96	0.00015309	15	48	48	0	48	47.58	0.00050017	2	2	2	0	2	9.41	4.257e-05	2
PMPCB	0.000327	1	5.3e-05	1	0	0	0	0	0	0	0	0	0	0	0	0	0	0	0	0	0	0	0	0	PMPCB	NP_004270.2	mitochondrial-processing peptidase subunit beta precursor [Homo sapiens]	X	X	X	X	X	X	X	14	39	39	0	39	39.67	0.00032661	X	X	X	X	X	X	X	1
COPS6	0.000326	1	5.1e-05	1	0	0	0	0	0	0	0	0	0	0	0	0	0	0	0	0	0	0	0	0	COPS6	NP_006824.2	COP9 signalosome complex subunit 6 [Homo sapiens]	X	X	X	X	X	X	X	10	26	26	0	26	37.92	0.00032561	1	2	2	0	2	2.45	5.116e-05	X
LAGE3	0.000325	2	0	0	0	0	0	0	0	0	0	0	0	0	0	0	0	0	0	0	0	0	0	0	LAGE3	NP_006005.2	EKC/KEOPS complex subunit LAGE3 [Homo sapiens]	1	4	4	0	4	16.08	0.00042074	1	8	8	0	8	16.08	0.0002291	X	X	X	X	X	X	X	X
CLIC4	0.000324	1	0.000103	1	0	0	0	0	0	0	0	0	0	0	0	0	0	0	0	0	0	0	0	0	CLIC4	NP_039234.1	chloride intracellular channel protein 4 [Homo sapiens]	X	X	X	X	X	X	X	8	20	20	0	20	50.99	0.00032373	X	X	X	X	X	X	X	1
	0.000324	2	6.2e-05	1	0	0	0	0	0	0	0	0	0	0	0	0	0	0	0	0	0	0	0	0		NP_003633.2	histone acetyltransferase type B catalytic subunit [Homo sapiens]	3	5	5	0	5	16.47	0.00017949	11	48	48	0	48	41.05	0.00046914	X	X	X	X	X	X	X	2
EIF4E2	0.000324	1	0	0	0	0	0	0	0	0	0	0	0	0	0	0	0	0	0	0	0	0	0	0	EIF4E2	NP_001317131.1	EIF4E2.NP_001317131.1:eukaryotic translation initiation factor 4E type 2 isoform G [Homo sapiens] ;NP_004837.1:eukaryotic translation initiation factor 4E type 2 isoform A [Homo sapiens] ;	X	X	X	X	X	X	X	5	19	19	0	19	20.42	0.0003242	X	X	X	X	X	X	X	X
COX2	0.000322	2	0.000368	1	0	0	0	0	0	0	0	0	0.000201	1	0	0	0	0	0	0	0	0	0.001228	2	COX2	YP_003024029.1	cytochrome c oxidase subunit II (mitochondrion) [Homo sapiens]	3	7	7	0	7	20.26	0.00046383	2	10	10	0	10	13.22	0.0001804	2	10	10	0	10	13.22	0.00036848	X
IDH2	0.000322	2	0.000144	1	0	0	0	0	0	0	0	0	0	0	0	0	0	0	0	0	0	0	0	0	IDH2	NP_002159.2	isocitrate dehydrogenase [NADP], mitochondrial isoform 1 precursor [Homo sapiens]	3	3	3	0	3	9.51	9.983e-05	17	60	60	0	60	43.81	0.00054361	X	X	X	X	X	X	X	3
SUCLG1	0.00032	2	0.000192	2	0	0	0	0	0	0	0	0	0	0	0	0	0	0	0	0	0	0	0	0	SUCLG1	NP_003840.2	succinate--CoA ligase [ADP/GDP-forming] subunit alpha, mitochondrial precursor [Homo sapiens]	4	6	6	0	6	11.56	0.00026084	13	32	32	0	32	29.77	0.00037874	3	5	5	0	5	10.69	0.00012087	4
MCCC2	0.00032	1	0.000161	1	0	0	0	0	0	0	0	0	0	0	0	0	0	0	0	0	0	0	0	0	MCCC2	NP_071415.1	methylcrotonoyl-CoA carboxylase beta chain, mitochondrial isoform 1 precursor [Homo sapiens]	X	X	X	X	X	X	X	15	44	44	0	44	34.81	0.00032005	X	X	X	X	X	X	X	4
VIM	0.00032	2	0.000156	2	0	0	0	0	0	0	0	0	0	0	0	0	0	0	0.000916	1	0	0	0.000111	1	VIM	NP_003371.2	vimentin [Homo sapiens]	7	10	10	0	10	18.67	0.00032278	19	36	36	0	36	43.56	0.00031636	3	5	5	0	5	9.23	8.975e-05	6
HDDC3	0.00032	1	0	0	0	0	0	0	0	0	0	0	0	0	0	0	0	0	0	0	0	0	0	0	HDDC3	NP_001273380.1	HDDC3.NP_001273380.1:guanosine-3',5'-bis(diphosphate) 3'-pyrophosphohydrolase MESH1 isoform 1 [Homo sapiens] ;NP_940929.1:guanosine-3',5'-bis(diphosphate) 3'-pyrophosphohydrolase MESH1 isoform 2 [Homo sapiens] ;	X	X	X	X	X	X	X	3	14	14	0	14	18.44	0.00032029	X	X	X	X	X	X	X	X
PPIA	0.000319	2	0.000605	2	0.000492	1	0.000814	1	0	0	0	0	0	0	0	0	0.006806	1	0.001294	1	0	0	0.001416	1	PPIA	NP_066953.1	peptidyl-prolyl cis-trans isomerase A isoform 1 [Homo sapiens]	2	4	4	0	4	24.24	0.00036464	4	11	11	0	11	31.52	0.00027301	7	13	13	0	13	60	0.00065902	4
MLLT11	0.000319	1	0.000289	1	0	0	0	0	0	0	0	0	0	0	0	0	0	0	0	0	0	0	0	0	MLLT11	NP_006809.1	protein AF1q [Homo sapiens]	X	X	X	X	X	X	X	3	7	7	0	7	33.33	0.00031851	X	X	X	X	X	X	X	2
ATP5MG	0.000318	1	0.000333	2	0	0	0	0	0	0	0	0	0.003093	1	0	0	0	0	0	0	0	0	0.002076	2	ATP5MG	NP_006467.4	ATP synthase subunit g, mitochondrial [Homo sapiens]	X	X	X	X	X	X	X	3	8	8	0	8	26.21	0.00031807	1	2	2	0	2	14.56	0.00016242	3
MAP2K2	0.000318	1	0	0	0	0	0	0	0	0	0	0	0	0	0	0	0	0	0	0	0	0	0	0	MAP2K2	NP_109587.1	dual specificity mitogen-activated protein kinase kinase 2 [Homo sapiens]	X	X	X	X	X	X	X	16	47	26	21	31.098	48	0.00031838	X	X	X	X	X	X	X	1
HIST1H2AC	0.000318	1	0	0	0	0	0.000345	1	0	0	0	0	0.000175	1	0.00011	1	0	0	0.000958	1	0	0	0.000411	2	HIST1H2AC	NP_003503.1	histone H2A type 1-C [Homo sapiens]	3	8	0	8	2.75	26.92	0.00031819	3	9	0	9	0	26.92	X	3	12	0	12	0	26.92	X	3
AK1	0.000317	1	0	0	0	0	0	0	0	0	0	0	0	0	0	0	0	0	0	0	0	0	0	0	AK1	NP_001305050.1	AK1.NP_001305050.1:adenylate kinase isoenzyme 1 isoform 1 [Homo sapiens] ;NP_001305051.1:adenylate kinase isoenzyme 1 isoform 2 [Homo sapiens] ;	X	X	X	X	X	X	X	6	15	15	0	15	36.6	0.00031664	X	X	X	X	X	X	X	X
PLOD2	0.000317	1	0	0	0	0	0	0	0	0	0	0	0	0	0	0	0	0	0	0	0	0	0	0	PLOD2	NP_000926.2	PLOD2.NP_000926.2:procollagen-lysine,2-oxoglutarate 5-dioxygenase 2 isoform 2 precursor [Homo sapiens] ;NP_891988.1:procollagen-lysine,2-oxoglutarate 5-dioxygenase 2 isoform 1 precursor [Homo sapiens] ;	X	X	X	X	X	X	X	17	57	57	0	57	28.9	0.00031672	X	X	X	X	X	X	X	X
SLC25A1	0.000316	2	0.000184	1	0	0	0	0	0	0	0	0	0.000143	1	0	0	0	0	0	0	0	0	0.000339	1	SLC25A1	NP_001243463.1	SLC25A1.NP_001243463.1:tricarboxylate transport protein, mitochondrial isoform b [Homo sapiens] ;NP_005975.1:tricarboxylate transport protein, mitochondrial isoform a precursor [Homo sapiens] ;	9	12	12	0	12	32.39	0.0005676	3	5	5	0	5	10.06	6.439e-05	3	7	7	0	7	18.24	0.00018412	X
YWHAE	0.000315	2	0.000768	2	0	0	0	0	0	0	0	0	0	0	0	0	0	0	0.000279	1	0	0	0.000433	3	YWHAE	NP_006752.1	14-3-3 protein epsilon [Homo sapiens]	3	9	9	0	9	16.08	0.00053088	5	8	6	2	6.14634	27.45	9.871e-05	7	21	20	1	20.4348	35.29	0.0006703	6
TRMT10C	0.000315	1	3.2e-05	1	0	0	0	0	0	0	0	0	0	0	0	0	0	0	0	0	0	0	0	0	TRMT10C	NP_060289.2	tRNA methyltransferase 10 homolog C precursor [Homo sapiens]	X	X	X	X	X	X	X	15	31	31	0	31	47.89	0.00031501	X	X	X	X	X	X	X	1
CDK5	0.000315	1	0	0	0	0	0	0	0	0	0	0	0	0	0	0	0	0	0	0	0	0	0	0	CDK5	NP_001157882.1	CDK5.NP_001157882.1:cyclin-dependent-like kinase 5 isoform 2 [Homo sapiens] ;NP_004926.1:cyclin-dependent-like kinase 5 isoform 1 [Homo sapiens] ;	X	X	X	X	X	X	X	7	20	20	0	20	33.08	0.00031501	X	X	X	X	X	X	X	X
UBA5	0.000314	1	9.6e-05	1	0	0	0	0	0	0	0	0	0	0	0	0	0	0	0	0	0	0	0	0	UBA5	NP_079094.1	ubiquitin-like modifier-activating enzyme 5 isoform 1 [Homo sapiens]	X	X	X	X	X	X	X	6	31	31	0	31	26.49	0.00031423	X	X	X	X	X	X	X	1
TRMT1L	0.000313	1	1.8e-05	1	0	0	0	0	0	0	0	0	0	0	0	0	0	0	0	0	0	0	0	0	TRMT1L	NP_112196.3	TRMT1-like protein isoform 1 [Homo sapiens]	X	X	X	X	X	X	X	15	56	56	0	56	29.06	0.00031286	X	X	X	X	X	X	X	1
GPX8	0.000313	1	0	0	0	0	0	0	0	0	0	0	0	0	0	0	0	0	0	0	0	0	0	0	GPX8	NP_001008398.2	GPX8.NP_001008398.2:probable glutathione peroxidase 8 isoform a [Homo sapiens] ;NP_001293126.1:probable glutathione peroxidase 8 isoform b [Homo sapiens] ;	X	X	X	X	X	X	X	4	16	16	0	16	25.36	0.0003135	X	X	X	X	X	X	X	X
GSTP1	0.000312	1	8e-05	1	0	0	0	0	0	0	0	0	0	0	0	0	0	0	0	0	0	0	0.000981	3	GSTP1	NP_000843.1	glutathione S-transferase P [Homo sapiens]	X	X	X	X	X	X	X	4	16	16	0	16	31.9	0.00031201	1	2	2	0	2	9.52	7.966e-05	X
MAP2K1	0.000312	1	6.6e-05	1	0	0	0	0	0	0	0	0	0	0	0	0	0	0	0	0	0	0	0	0	MAP2K1	NP_002746.1	dual specificity mitogen-activated protein kinase kinase 1 [Homo sapiens]	X	X	X	X	X	X	X	12	46	25	21	29.902	33.59	0.00031159	X	X	X	X	X	X	X	2
TARS	0.000312	1	3.6e-05	1	0	0	0	0	0	0	0	0	0	0	0	0	0	0	0	0	0	0	0	0	TARS	NP_689508.3	threonine--tRNA ligase 1, cytoplasmic isoform 1 [Homo sapiens]	X	X	X	X	X	X	X	24	55	55	0	55	39.7	0.00031153	X	X	X	X	X	X	X	1
CYB5R3	0.000311	2	0.000258	2	0	0	0	0	0	0	0	0	0.002722	1	0	0	0	0	0	0	0	0	0.001945	2	CYB5R3	NP_000389.1	CYB5R3.NP_000389.1:NADH-cytochrome b5 reductase 3 isoform 1 [Homo sapiens] ;NP_001165131.1:NADH-cytochrome b5 reductase 3 isoform 3 [Homo sapiens] ;NP_015565.1:NADH-cytochrome b5 reductase 3 isoform 2 [Homo sapiens] ;	3	7	7	0	7	18.94	0.0003498	8	20	20	0	20	50.5	0.0002721	8	17	17	0	17	29.24	0.00047241	1
COPS4	0.000311	2	0.000128	1	0	0	0	0	0	0	0	0	0	0	0	0	0	0	0	0	0	0	0	0	COPS4	NP_057213.2	COP9 signalosome complex subunit 4 isoform 1 [Homo sapiens]	2	4	4	0	4	8.37	0.00014819	14	47	47	0	47	50.49	0.00047407	X	X	X	X	X	X	X	2
KIF5B	0.000311	1	5.1e-05	2	0	0	0	0	0	0	0	0	0	0	0	0	0	0	0	0	0	0	0	0	KIF5B	NP_004512.1	kinesin-1 heavy chain [Homo sapiens]	X	X	X	X	X	X	X	33	76	59	17	73.1397	38.42	0.00031103	2	4	2	2	4	3.63	3.474e-05	2
KARS	0.00031	2	0.000146	2	0	0	0	0	0	0	0	0	0	0	0	0	0	0	0	0	0	0	0.000345	1	KARS	NP_001123561.1	KARS.NP_001123561.1:lysine--tRNA ligase isoform 1 [Homo sapiens] ;NP_005539.1:lysine--tRNA ligase isoform 2 [Homo sapiens] ;	2	7	7	0	7	6.72	0.00016846	23	69	69	0	69	42.24	0.00045211	3	11	11	0	11	9.12	0.00014721	3
EDC4	0.00031	1	1.9e-05	1	0	0	0	0	0	0	0	0	0	0	0	0	0	0	0	0	0	0	0	0	EDC4	NP_055144.3	enhancer of mRNA-decapping protein 4 [Homo sapiens]	X	X	X	X	X	X	X	31	106	106	0	106	38.62	0.00030984	X	X	X	X	X	X	X	1
EIF3C	0.000309	2	0.000199	2	0	0	0	0	0	0	0	0	0	0	0	0	0	0	0.000195	1	0	0	0.000118	1	EIF3C	NP_003743.1	eukaryotic translation initiation factor 3 subunit C isoform a [Homo sapiens]	5	10	10	0	10	8.54	0.00016475	31	101	101	0	101	36.36	0.00045302	10	17	17	0	17	15.66	0.00015575	12
MED9	0.000309	1	0.000172	1	0	0	0	0	0	0	0	0	0	0	0	0	0	0	0	0	0	0	0	0	MED9	NP_060489.1	mediator of RNA polymerase II transcription subunit 9 [Homo sapiens]	1	3	3	0	3	15.75	0.00030907	X	X	X	X	X	X	X	2	3	3	0	3	15.75	0.00017187	X
TUBG1	0.000309	2	0.000131	2	0	0	0	0	0	0	0	0	0	0	0	0	0	0	0	0	0	0	0.000239	1	TUBG1	NP_001061.2	tubulin gamma-1 chain [Homo sapiens]	4	9	9	0	9	17.07	0.00030016	13	35	35	0	35	46.34	0.00031781	5	11	11	0	11	23.28	0.00020401	1
SYMPK	0.000309	1	1.5e-05	2	0	0	0	0	0	0	0	0	0	0	0	0	0	0	0	0	0	0	0	0	SYMPK	NP_004810.2	symplekin [Homo sapiens]	X	X	X	X	X	X	X	28	96	96	0	96	36.5	0.00030858	2	3	3	0	3	5.26	1.97e-05	1
TOMM22	0.000308	2	9.1e-05	1	0	0	0	0	0	0	0	0	0	0	0	0	0	0	0	0	0	0	0.00076	1	TOMM22	NP_064628.1	mitochondrial import receptor subunit TOM22 homolog [Homo sapiens]	1	2	2	0	2	7.75	0.00021185	3	14	14	0	14	33.8	0.00040375	X	X	X	X	X	X	X	1
SRP19	0.000307	1	0	0	0	0	0	0	0	0	0	0	0	0	0	0	0	0	0	0	0	0	0	0	SRP19	NP_001191123.1	SRP19.NP_001191123.1:signal recognition particle 19 kDa protein isoform 3 [Homo sapiens] ;NP_003126.1:signal recognition particle 19 kDa protein isoform 1 [Homo sapiens] ;	X	X	X	X	X	X	X	4	9	9	0	9	33.33	0.00030714	X	X	X	X	X	X	X	X
TMPO	0.000306	2	0.000238	2	0	0	0	0	0	0	0	0	0	0	0	0	0	0	5.1e-05	1	0.000167	1	0.000212	2	TMPO	NP_003267.1	thymopoietin isoform alpha [Homo sapiens]	10	26	6	20	13.0588	21.9	0.00028303	25	63	40	23	55.5932	50.58	0.00032804	8	23	2	21	3.71429	15.27	4.477e-05	10
MAGED2	0.000306	1	6.4e-05	1	0	0	0	0	0	0	0	0	0	0	0	0	0	0	0	0	0	0	0	0	MAGED2	NP_055414.2	melanoma-associated antigen D2 [Homo sapiens]	X	X	X	X	X	X	X	14	46	44	2	45.2571	33	0.00030583	X	X	X	X	X	X	X	2
GNAI2	0.000306	1	4.1e-05	1	0	0	0	0	0	0	0	0	0	0	0	0	0	0	0	0	0	0	0.000339	1	GNAI2	NP_001159897.1	guanine nucleotide-binding protein G(i) subunit alpha-2 isoform 2 [Homo sapiens]	X	X	X	X	X	X	X	12	26	19	7	23.75	46.86	0.00030585	X	X	X	X	X	X	X	1
	0.000306	1	2.4e-05	1	7.4e-05	1	0	0	0	0	0	0	0	0	0	0	0	0	0	0	0	0	9.8e-05	1		NP_002262.4	importin-5 [Homo sapiens]	X	X	X	X	X	X	X	25	82	82	0	82	38.83	0.00030611	X	X	X	X	X	X	X	1
MLF2	0.000306	2	0	0	0	0	0	0	0	0	0	0	0	0	0	0	0	0	0	0	0	0	0	0	MLF2	NP_005430.1	myeloid leukemia factor 2 [Homo sapiens]	2	6	6	0	6	17.34	0.00036391	5	15	15	0	15	22.18	0.00024769	X	X	X	X	X	X	X	X
MTREX	0.000305	2	0.000586	1	0.000195	1	0.000129	1	0.000357	1	0	0	0.000175	1	0	0	0	0	0	0	0.000149	1	0.000348	3	MTREX	NP_056175.3	exosome RNA helicase MTR4 [Homo sapiens]	17	36	36	0	36	20.83	0.00051967	10	23	23	0	23	14.59	9.039e-05	24	73	73	0	73	26.68	0.00058599	X
SPTLC1	0.000305	2	3.5e-05	1	0	0	0	0	0	0	0	0	0	0	0	0	0	0	0	0	0	0	0.000228	1	SPTLC1	NP_006406.1	serine palmitoyltransferase 1 isoform a [Homo sapiens]	4	11	11	0	11	17.12	0.0003498	7	30	30	0	30	20.72	0.00025974	1	2	2	0	2	3.59	3.537e-05	X
EIF2B3	0.000305	2	0	0	0	0	0	0	0	0	0	0	0	0	0	0	0	0	0	0	0	0	0	0	EIF2B3	NP_001160060.1	EIF2B3.NP_001160060.1:translation initiation factor eIF-2B subunit gamma isoform 2 [Homo sapiens] ;NP_001248347.1:translation initiation factor eIF-2B subunit gamma isoform 3 [Homo sapiens] ;NP_065098.1:translation initiation factor eIF-2B subunit gamma isoform 1 [Homo sapiens] ;	6	14	14	0	14	30.1	0.00051112	5	10	10	0	10	17.48	9.94e-05	X	X	X	X	X	X	X	X
PHB	0.000304	2	0.000431	1	0	0	0	0	0	0	0.001598	1	0.002053	2	0	0	0.001032	1	0	0	0.001708	1	0.007508	2	PHB	NP_002625.1	prohibitin isoform 1 [Homo sapiens]	2	8	8	0	8	10.66	0.0004424	5	11	11	0	11	20.22	0.00016561	4	14	14	0	14	25.74	0.00043052	X
DSTN	0.000304	1	0	0	0	0	0	0	0	0	0	0	0	0	0	0	0	0	0	0	0	0	0	0	DSTN	NP_001011546.1	DSTN.NP_001011546.1:destrin isoform b [Homo sapiens] ;NP_006861.1:destrin isoform a [Homo sapiens] ;	X	X	X	X	X	X	X	5	11	11	0	11	37.84	0.00030437	X	X	X	X	X	X	X	X
SNX3	0.000303	1	8e-05	1	0	0	0	0	0	0	0	0	0	0	0	0	0	0	0	0	0	0	0	0	SNX3	NP_003786.1	sorting nexin-3 isoform a [Homo sapiens]	X	X	X	X	X	X	X	5	12	12	0	12	46.91	0.00030335	X	X	X	X	X	X	X	1
GMPPB	0.000302	2	0.000201	1	0	0	0	0	0	0	0	0	0	0	0	0	0	0	0	0	0	0	0	0	GMPPB	NP_037466.2	mannose-1-phosphate guanyltransferase beta isoform 1 [Homo sapiens]	2	3	3	0	3	6.2	0.0001166	13	46	46	0	46	51.42	0.00048676	X	X	X	X	X	X	X	2
VPS25	0.000302	1	7.4e-05	1	0	0	0	0	0	0	0	0	0	0	0	0	0	0	0	0	0	0	0	0	VPS25	NP_115729.1	vacuolar protein-sorting-associated protein 25 [Homo sapiens]	X	X	X	X	X	X	X	4	13	13	0	13	37.5	0.00030248	X	X	X	X	X	X	X	1
ARF4	0.000301	2	0.000192	1	0	0	0	0	0	0	0	0	0.000506	1	0	0	0	0	0	0	0	0	0	0	ARF4	NP_001651.1	ADP-ribosylation factor 4 [Homo sapiens]	2	4	4	0	4	13.89	0.00033426	8	195	9	186	11.7887	44.44	0.0002682	X	X	X	X	X	X	X	3
HDDC2	0.000301	1	0.000127	1	0	0	0	0	0	0	0	0	0	0	0	0	0	0	0	0	0	0	0	0	HDDC2	NP_057147.2	HD domain-containing protein 2 [Homo sapiens]	X	X	X	X	X	X	X	5	15	15	0	15	35.78	0.00030111	X	X	X	X	X	X	X	1
RAB11B	0.000301	1	5.8e-05	1	0	0	0	0	0	0	0	0	0	0	0	0	0	0	0	0	0	0	0.000857	2	RAB11B	NP_004209.2	ras-related protein Rab-11B [Homo sapiens]	X	X	X	X	X	X	X	6	21	6	15	16	33.49	0.00030056	2	3	0	3	1.5	9.17	5.755e-05	X
MRPS25	0.0003	2	0.000609	2	0	0	0	0	0.003223	1	0	0	0	0	0	0	0	0	0	0	0	0	0	0	MRPS25	NP_071942.1	28S ribosomal protein S25, mitochondrial [Homo sapiens]	1	2	2	0	2	6.94	0.00017389	7	18	18	0	18	44.51	0.00042609	8	19	19	0	19	46.24	0.00091864	2
SFXN1	0.000299	2	0.000326	2	0	0	0	0	0	0	0	0	0.006078	1	0	0	0	0	0	0	0	0	0.003199	2	SFXN1	NP_001309906.1	sideroflexin-1 isoform 1 [Homo sapiens]	3	6	6	0	6	13.66	0.00028028	11	25	25	0	25	42.86	0.00031795	9	22	22	0	22	37.58	0.00057148	1
CNN3	0.000299	1	0.000197	1	0	0	0	0	0	0	0	0	0	0	0	0	0	0	0	0	0	0	0	0	CNN3	NP_001830.1	calponin-3 isoform 1 [Homo sapiens]	X	X	X	X	X	X	X	8	24	24	0	24	38.3	0.00029873	X	X	X	X	X	X	X	3
AIMP2	0.000299	2	0.000122	1	0	0	0	0	0	0	0	0	0	0	0	0	0	0	0	0	0	0	0	0	AIMP2	NP_006294.2	aminoacyl tRNA synthase complex-interacting multifunctional protein 2 isoform a [Homo sapiens]	2	4	4	0	4	7.81	0.00018802	9	32	32	0	32	39.06	0.00040952	X	X	X	X	X	X	X	1
TRIM25	0.000299	1	0	0	0	0	0	0	0	0	0	0	0	0	0	0	0	0	0	0	0	0	0	0	TRIM25	NP_005073.2	E3 ubiquitin/ISG15 ligase TRIM25 [Homo sapiens]	X	X	X	X	X	X	X	20	46	46	0	46	44.92	0.00029901	X	X	X	X	X	X	X	X
FDXR	0.000298	1	0.000124	1	0	0	0	0	0	0	0	0	0	0	0	0	0	0	0	0	0	0	0	0	FDXR	NP_001244942.2	FDXR.NP_001244942.2:NADPH:adrenodoxin oxidoreductase, mitochondrial isoform 4 [Homo sapiens] ;NP_077728.3:NADPH:adrenodoxin oxidoreductase, mitochondrial isoform 1 precursor [Homo sapiens] ;	X	X	X	X	X	X	X	13	38	38	0	38	36.02	0.00029811	X	X	X	X	X	X	X	2
COPG2	0.000298	1	0	0	0	0	0	0	0	0	0	0	0	0	0	0	0	0	0	0	0	0	0.000124	1	COPG2	NP_036265.3	coatomer subunit gamma-2 isoform 1 [Homo sapiens]	X	X	X	X	X	X	X	16	70	60	10	63.3333	29.62	0.00029777	X	X	X	X	X	X	X	1
PPM1F	0.000298	1	0	0	0	0	0	0	0	0	0	0	0	0	0	0	0	0	0	0	0	0	0	0	PPM1F	NP_055449.1	protein phosphatase 1F [Homo sapiens]	X	X	X	X	X	X	X	9	33	33	0	33	31.06	0.00029767	X	X	X	X	X	X	X	X
SEC61A1	0.000297	2	7e-05	1	0	0	0	0	0	0	0	0	0	0	0	0	0	0	0	0	0	0	0.000907	1	SEC61A1	NP_037468.1	protein transport protein Sec61 subunit alpha isoform 1 [Homo sapiens]	2	12	10	2	12	9.45	0.0003792	3	25	25	0	25	6.3	0.00021508	1	4	4	0	4	4.2	7.029e-05	X
WDR48	0.000295	1	0.000105	1	0	0	0	0	0	0	0	0	0	0	0	0	0	0	0	0	0	0	0	0	WDR48	NP_001333154.1	WDR48.NP_001333154.1:WD repeat-containing protein 48 isoform 4 [Homo sapiens] ;NP_065890.1:WD repeat-containing protein 48 isoform 1 [Homo sapiens] ;	7	14	14	0	14	13.43	0.00029452	X	X	X	X	X	X	X	6	9	9	0	9	11.47	0.00010529	X
CYB5R1	0.000295	1	5.5e-05	1	0	0	0	0	0	0	0	0	0.000448	1	0	0	0	0	0	0	0	0	0.000829	2	CYB5R1	NP_057327.2	NADH-cytochrome b5 reductase 1 [Homo sapiens]	X	X	X	X	X	X	X	10	22	22	0	22	38.03	0.00029539	1	2	2	0	2	3.28	5.485e-05	X
HSD17B4	0.000295	1	3.5e-05	1	0	0	0	0	0	0	0	0	0	0	0	0	0	0	0	0	0	0	0	0	HSD17B4	NP_000405.1	HSD17B4. 2 proteins in this group did not match any genes. NP_000405.1:peroxisomal multifunctional enzyme type 2 isoform 2 [Homo sapiens] ;NP_001361426.1:peroxisomal multifunctional enzyme type 2 isoform 6 [Homo sapiens] ;NP_001361427.1:peroxisomal multifunctional enzyme type 2 isoform 7 [Homo sapiens] ;	X	X	X	X	X	X	X	17	53	53	0	53	33.83	0.0002949	X	X	X	X	X	X	X	1
SEC23A	0.000295	1	3.4e-05	1	0	0	0	0	0	0	0	0	0	0	0	0	0	0	0	0	0	0	0	0	SEC23A	NP_006355.2	protein transport protein Sec23A [Homo sapiens]	X	X	X	X	X	X	X	17	56	54	2	55.1739	30.2	0.00029535	X	X	X	X	X	X	X	1
NCAPD2	0.000295	1	1.2e-05	1	0	0	0	0	0	0	0	0	0	0	0	0	0	0	0	0	0	0	7.7e-05	1	NCAPD2	NP_055680.3	condensin complex subunit 1 [Homo sapiens]	X	X	X	X	X	X	X	24	101	101	0	101	26.2	0.00029523	1	2	2	0	2	0.71	1.194e-05	X
DNAJA3	0.000294	2	0.000185	1	0	0	0	0	0	0	0	0	0	0	0	0	0	0	0	0	0	0	0	0	DNAJA3	NP_001128582.1	DNAJA3.NP_001128582.1:dnaJ homolog subfamily A member 3, mitochondrial isoform 2 [Homo sapiens] ;NP_005138.3:dnaJ homolog subfamily A member 3, mitochondrial isoform 1 [Homo sapiens] ;	8	15	15	0	15	24.5	0.00049806	5	10	10	0	10	22.08	9.04e-05	5	10	10	0	10	15.67	0.00018465	X
DCP1A	0.000294	1	9.6e-05	1	0	0	0	0	0	0	0	0	0	0	0	0	0	0	0	0	0	0	0	0	DCP1A	NP_001277133.1	DCP1A.NP_001277133.1:mRNA-decapping enzyme 1A isoform b [Homo sapiens] ;NP_060873.4:mRNA-decapping enzyme 1A isoform a [Homo sapiens] ;	X	X	X	X	X	X	X	11	39	39	0	39	39.15	0.00029359	X	X	X	X	X	X	X	3
DYNC1LI1	0.000294	2	6.1e-05	2	0	0	0	0	0	0	0	0	0	0	0	0	0	0	0	0	0	0	0.000413	1	DYNC1LI1	NP_057225.2	cytoplasmic dynein 1 light intermediate chain 1 isoform 1 [Homo sapiens]	3	4	4	0	4	8.41	0.00011504	14	61	60	1	60.5217	34.8	0.00047389	1	3	3	0	3	3.63	4.798e-05	2
AGPS	0.000293	1	0.000318	1	0	0	0	0	0	0	0	0	6.9e-05	1	0	0	0	0	0	0	0	0	0	0	AGPS	NP_003650.1	alkyldihydroxyacetonephosphate synthase, peroxisomal precursor [Homo sapiens]	X	X	X	X	X	X	X	16	47	47	0	47	36.93	0.00029251	11	25	25	0	25	28.88	0.0003178	X
CMPK1	0.000293	1	0.000199	1	0	0	0	0	0	0	0	0	0	0	0	0	0	0	0	0	0	0	0	0	CMPK1	NP_001353064.1	UMP-CMP kinase isoform c [Homo sapiens]	X	X	X	X	X	X	X	5	14	14	0	14	35.71	0.00029251	X	X	X	X	X	X	X	1
APPBP2	0.000293	1	0	0	0	0	0	0	0	0	0	0	0	0	0	0	0	0	0	0	0	0	0	0	APPBP2	NP_001269405.1	APPBP2.NP_001269405.1:amyloid protein-binding protein 2 isoform 2 [Homo sapiens] ;NP_006371.2:amyloid protein-binding protein 2 isoform 1 [Homo sapiens] ;	3	10	10	0	10	10.31	0.00029264	X	X	X	X	X	X	X	X	X	X	X	X	X	X	X
	0.000293	1	0	0	0	0	0	0	0	0	0	0	0	0	0	0	0	0	0	0	0	0	0	0		NP_001357103.1	PDZ domain-containing protein 11 isoform 1 [Homo sapiens]	X	X	X	X	X	X	X	2	10	10	0	10	27.14	0.00029251	X	X	X	X	X	X	X	X
MRPS27	0.000292	2	0.000684	1	0	0	0	0	0	0	0	0	0	0	0	0	0	0	0	0	0	0	0	0	MRPS27	NP_001273677.1	MRPS27.NP_001273677.1:28S ribosomal protein S27, mitochondrial isoform 1 [Homo sapiens] ;NP_055899.2:28S ribosomal protein S27, mitochondrial isoform 2 [Homo sapiens] ;	2	3	3	0	3	10.75	0.00010543	10	50	50	0	50	36.21	0.00047841	9	35	35	0	35	29.44	0.00068401	X
PTPN1	0.000292	1	8.2e-05	2	0	0	0	0	0	0	0	0	0.000105	1	0	0	0	0	0	0	0	0	0.00071	2	PTPN1	NP_002818.1	tyrosine-protein phosphatase non-receptor type 1 isoform 1 [Homo sapiens]	X	X	X	X	X	X	X	13	31	31	0	31	42.3	0.00029184	3	7	7	0	7	11.26	0.0001346	1
BCAS2	0.000291	1	0.0002	2	0	0	0	0	0	0	0	0	0	0	0	0	0	0	0	0	0	0	0	0	BCAS2	NP_005863.1	pre-mRNA-splicing factor SPF27 [Homo sapiens]	X	X	X	X	X	X	X	7	16	16	0	16	48	0.00029121	2	3	3	0	3	14.22	0.00011153	4
TACO1	0.00029	1	0	0	0	0	0	0	0	0	0	0	0	0	0	0	0	0	0	0	0	0	0	0	TACO1	NP_057444.2	translational activator of cytochrome c oxidase 1 [Homo sapiens]	X	X	X	X	X	X	X	3	21	21	0	21	20.88	0.00028956	X	X	X	X	X	X	X	X
SCAMP1	0.000289	1	0.000161	1	0	0	0	0	0	0	0	0	0.001021	1	0	0	0	0	0	0	0	0	0	0	SCAMP1	NP_001277158.1	SCAMP1.NP_001277158.1:secretory carrier-associated membrane protein 1 isoform 3 [Homo sapiens] ;NP_004857.4:secretory carrier-associated membrane protein 1 isoform 1 [Homo sapiens] ;	X	X	X	X	X	X	X	5	22	22	0	22	22.76	0.00028876	3	6	6	0	6	8.33	0.00016085	X
UBA6	0.000288	1	0	0	0	0	0	0	0	0	0	0	0	0	0	0	0	0	0	0	0	0	0	0	UBA6	NP_060697.4	ubiquitin-like modifier-activating enzyme 6 [Homo sapiens]	X	X	X	X	X	X	X	29	74	74	0	74	35.84	0.00028806	X	X	X	X	X	X	X	X
PSMD8	0.000287	2	5.4e-05	2	0	0	0	0	0	0	0	0	0	0	0	0	0	0	0	0	0	0	0	0	PSMD8	NP_002803.2	26S proteasome non-ATPase regulatory subunit 8 [Homo sapiens]	2	3	3	0	3	13.14	0.00012893	9	38	38	0	38	30.57	0.00044462	2	3	3	0	3	13.43	7.17e-05	1
CCT6A	0.000286	2	9.5e-05	2	0	0	0	0	0	0	0	0	0	0	0	0	0	0	0	0	0	0	0	0	CCT6A	NP_001753.1	T-complex protein 1 subunit zeta isoform a [Homo sapiens]	5	12	12	0	12	15.44	0.00033992	13	30	30	0	30	32.02	0.00023136	5	9	9	0	9	19.4	0.00014177	1
NDUFB10	0.000286	1	0	0	0	0	0	0	0	0	0	0	0	0	0	0	0	0	0	0	0	0	0.000302	1	NDUFB10	NP_004539.1	NADH dehydrogenase [ubiquinone] 1 beta subcomplex subunit 10 [Homo sapiens]	X	X	X	X	X	X	X	4	12	12	0	12	16.28	0.00028571	X	X	X	X	X	X	X	X
RBM4	0.000285	2	0.000955	1	0	0	0	0	0	0	0	0	0	0	0	0	0	0	0	0	0	0	0	0	RBM4	NP_002887.2	RNA-binding protein 4 isoform 1 [Homo sapiens]	5	12	2	10	8	21.15	0.00033058	10	30	2	28	21.3333	36.81	0.00024001	23	69	5	64	41.5714	62.64	0.00095528	1
CSDE1	0.000285	2	9.2e-05	2	0	0	0	0	0	0	0	0	0	0	0	0	0	0	0	0	0	0	0	0	CSDE1	NP_001007554.1	CSDE1.NP_001007554.1:cold shock domain-containing protein E1 isoform 1 [Homo sapiens] ;NP_001123995.1:cold shock domain-containing protein E1 isoform 3 [Homo sapiens] ;NP_001229820.1:cold shock domain-containing protein E1 isoform 4 [Homo sapiens] ;NP_001229822.1:cold shock domain-containing protein E1 isoform 2 [Homo sapiens] ;	2	3	3	0	3	2.76	5.655e-05	24	100	100	0	100	34.96	0.00051318	1	2	2	0	2	1.5	2.096e-05	7
NSDHL	0.000285	1	7.3e-05	2	0	0	0	0	0	0	0	0	0	0	0	0	0	0	0	0	0	0	0.000938	2	NSDHL	NP_057006.1	sterol-4-alpha-carboxylate 3-dehydrogenase, decarboxylating [Homo sapiens]	X	X	X	X	X	X	X	10	26	26	0	26	38.07	0.00028545	3	5	5	0	5	12.87	0.00011212	1
SF3B4	0.000284	1	0.000473	1	0	0	0	0	0	0	0	0	0	0	0	0	0	0	0	0	0	0	0.000255	1	SF3B4	NP_005841.1	splicing factor 3B subunit 4 [Homo sapiens]	3	8	8	0	8	13.44	0.0002838	X	X	X	X	X	X	X	5	24	24	0	24	19.1	0.00047346	X
DLD	0.000284	2	0.000272	2	0	0	0	0	0	0	0	0	0	0	0	0	0	0	0	0	0	0	0.000636	1	DLD	NP_000099.2	DLD.NP_000099.2:dihydrolipoyl dehydrogenase, mitochondrial isoform 1 precursor [Homo sapiens] ;NP_001276680.1:dihydrolipoyl dehydrogenase, mitochondrial isoform 3 [Homo sapiens] ;NP_001276681.1:dihydrolipoyl dehydrogenase, mitochondrial isoform 4 [Homo sapiens] ;	3	7	7	0	7	7.66	0.00020686	10	45	45	0	45	26.72	0.00036205	5	16	16	0	16	12.97	0.00026293	5
HMOX2	0.000284	2	9e-05	1	0	0	0	0	0	0	0	0	0	0	0	0	0	0	0	0	0	0	0.001307	2	HMOX2	NP_001273196.1	HMOX2.NP_001273196.1:heme oxygenase 2 isoform a [Homo sapiens] ;NP_001273197.1:heme oxygenase 2 isoform b [Homo sapiens] ;NP_001273200.1:heme oxygenase 2 isoform c [Homo sapiens] ;	1	2	2	0	2	5.14	8.131e-05	7	44	44	0	44	31.35	0.00048699	1	4	4	0	4	5.14	9.043e-05	X
GATAD2A	0.000284	1	7.9e-05	1	0	0	0	0	0	0	0	0	0	0	0	0	0	0	0	0	0	0	0	0	GATAD2A	NP_001287875.1	transcriptional repressor p66-alpha isoform 1 [Homo sapiens]	X	X	X	X	X	X	X	15	45	43	2	43.9556	32.02	0.00028392	4	6	6	0	6	9.78	7.916e-05	X
LYPLA2	0.000284	1	0	0	0	0	0	0	0	0	0	0	0	0	0	0	0	0	0	0	0	0	0	0	LYPLA2	NP_009191.1	acyl-protein thioesterase 2 [Homo sapiens]	X	X	X	X	X	X	X	3	16	16	0	16	22.51	0.00028365	X	X	X	X	X	X	X	X
	0.000284	1	0	0	0	0	0	0	0	0	0	0	0	0	0	0	0	0	0	0	0	0	0	0		NP_064515.2	transcriptional and immune response regulator [Homo sapiens]	1	2	2	0	2	7.55	0.0002838	X	X	X	X	X	X	X	X	X	X	X	X	X	X	X
UBLCP1	0.000283	1	0	0	0	0	0	0	0	0	0	0	0	0	0	0	0	0	0	0	0	0	0	0	UBLCP1	NP_659486.2	ubiquitin-like domain-containing CTD phosphatase 1 [Homo sapiens]	X	X	X	X	X	X	X	8	22	22	0	22	36.16	0.00028331	X	X	X	X	X	X	X	X
H1FX	0.000282	2	0.000709	2	0	0	0	0	0	0	0	0	0	0	0	0	0	0	0	0	0	0	0	0	H1FX	NP_006017.1	histone H1x [Homo sapiens]	3	5	5	0	5	13.15	0.00035309	3	11	11	0	11	13.15	0.00021149	13	33	33	0	33	41.31	0.0012959	1
RPS27L	0.000282	1	0.000464	1	0	0	0	0	0.003318	1	0	0	0	0	0	0	0	0	0	0	0	0	0	0	RPS27L	NP_057004.1	40S ribosomal protein S27-like [Homo sapiens]	1	3	0	3	0	15.48	X	6	16	3	13	5.78571	41.67	0.00028206	2	5	0	5	0	16.67	X	1
EIF2B1	0.000282	1	0	0	0	0	0	0	0	0	0	0	0	0	0	0	0	0	0	0	0	0	0	0	EIF2B1	NP_001405.1	translation initiation factor eIF-2B subunit alpha [Homo sapiens]	X	X	X	X	X	X	X	10	21	21	0	21	45.25	0.00028196	X	X	X	X	X	X	X	X
HMGA1	0.000281	1	0.000239	2	0	0	0	0	0	0	0	0	0	0	0	0	0	0	0	0	0	0	0	0	HMGA1	NP_001306011.1	high mobility group protein HMG-I/HMG-Y isoform a [Homo sapiens]	1	2	2	0	2	23.36	0.00028115	X	X	X	X	X	X	X	1	3	3	0	3	14.02	0.00023452	1
ATP1B3	0.000281	2	9.2e-05	2	0	0	0	0	0	0	0	0	0	0	0	0	0	0	0	0	0	0	0.001161	1	ATP1B3	NP_001670.1	sodium/potassium-transporting ATPase subunit beta-3 [Homo sapiens]	1	2	2	0	2	3.94	0.00010782	9	31	31	0	31	42.29	0.00045502	3	3	3	0	3	10.75	8.994e-05	1
NDUFS2	0.000281	2	7.3e-05	1	0	0	0	0	0	0	0	0	0	0	0	0	0	0	0	0	0	0	0.000203	2	NDUFS2	NP_001159631.1	NDUFS2.NP_001159631.1:NADH dehydrogenase [ubiquinone] iron-sulfur protein 2, mitochondrial isoform 2 precursor [Homo sapiens] ;NP_004541.1:NADH dehydrogenase [ubiquinone] iron-sulfur protein 2, mitochondrial isoform 1 precursor [Homo sapiens] ;	5	13	13	0	13	16.41	0.00042788	6	15	15	0	15	18.6	0.00013441	2	4	4	0	4	8.75	7.321e-05	X
	0.000281	2	0	0	0	0	0	0	0	0	0	0	0	0	0	0	0	0	0	0	0	0	0	0		NP_001739.3	calpain-2 catalytic subunit isoform 1 [Homo sapiens]	6	15	15	0	15	12.86	0.00032232	13	41	41	0	41	20.29	0.00023986	X	X	X	X	X	X	X	X
SPCS1	0.000281	1	0	0	0	0	0	0	0	0	0	0	0.000892	1	0	0	0	0	0	0	0	0	0.002116	1	SPCS1	NP_054760.4	signal peptidase complex subunit 1 [Homo sapiens]	X	X	X	X	X	X	X	4	7	7	0	7	31.37	0.00028104	X	X	X	X	X	X	X	X
GATAD2B	0.00028	2	9.3e-05	2	0	0	0	0	0	0	0	0	0	0	0	0	0	0	0	0	0	0	0	0	GATAD2B	NP_065750.1	transcriptional repressor p66-beta [Homo sapiens]	3	9	9	0	9	9.44	0.00022829	15	49	47	2	48.0444	41.32	0.00033179	3	7	7	0	7	9.61	9.874e-05	2
ACADSB	0.00028	2	6e-05	1	0	0	0	0	0	0	0	0	0	0	0	0	0	0	0	0	0	0	0	0	ACADSB	NP_001600.1	short/branched chain specific acyl-CoA dehydrogenase, mitochondrial isoform 1 precursor [Homo sapiens]	3	6	6	0	6	8.8	0.00020891	11	37	37	0	37	35.19	0.00035074	X	X	X	X	X	X	X	1
BAG2	0.000279	2	0.000554	1	0	0	0	0	0	0	0	0	0	0	0	0	0	0	0	0	0	0	0	0	BAG2	NP_004273.1	BAG family molecular chaperone regulator 2 [Homo sapiens]	4	7	7	0	7	28.44	0.00049901	2	3	3	0	3	8.53	5.822e-05	X	X	X	X	X	X	X	3
ARL8B	0.000279	2	0.00018	1	0	0	0	0	0	0	0	0	0	0	0	0	0	0	0	0	0	0	0.001161	1	ARL8B	NP_060654.1	ADP-ribosylation factor-like protein 8B [Homo sapiens]	1	2	2	0	2	9.14	0.00016174	6	18	18	0	18	35.48	0.00039631	2	4	4	0	4	21.51	0.00017988	X
MTHFD2	0.000279	2	0.000148	1	0	0	0	0	0	0	0	0	0	0	0	0	0	0	0	0	0	0	0	0	MTHFD2	NP_006627.2	bifunctional methylenetetrahydrofolate dehydrogenase/cyclohydrolase, mitochondrial precursor [Homo sapiens]	2	4	4	0	4	9.14	0.0001719	10	33	33	0	33	46	0.00038611	X	X	X	X	X	X	X	2
HIST2H2AA3	0.000278	2	0.002698	2	0	0	0.000345	1	0	0	0	0	0.000175	1	0.00011	1	0	0	0.000958	1	0	0	0.001709	3	HIST2H2AA3	NP_003507.1	histone H2A type 2-A [Homo sapiens]	3	8	0	8	2.75	26.92	0.00031819	4	11	2	9	7.53333	49.23	0.00023731	5	22	10	12	18.6667	49.23	0.00120105	4
ABHD12	0.000278	1	6.3e-05	1	0	0	0	0	0	0	0	0	0	0	0	0	0	0	0	0	0	0	0	0	ABHD12	NP_001035937.1	ABHD12.NP_001035937.1:lysophosphatidylserine lipase ABHD12 isoform a [Homo sapiens] ;NP_056415.1:lysophosphatidylserine lipase ABHD12 isoform b [Homo sapiens] ;	X	X	X	X	X	X	X	6	27	27	0	27	25.88	0.00027781	1	3	3	0	3	4.77	6.305e-05	X
SRSF5	0.000277	1	0.000466	2	0	0	0	0	0.002733	1	0	0	0	0	0	0	0	0	0	0	0	0	0	0	SRSF5	NP_001307143.1	serine/arginine-rich splicing factor 5 [Homo sapiens]	3	5	3	2	5	13.97	0.0002765	X	X	X	X	X	X	X	13	26	22	4	24.0952	40.44	0.00074097	2
GSK3B	0.000277	1	0.000119	1	0	0	0	0	0	0	0	0	0	0	0	0	0	0	0	0	0	0	0	0	GSK3B	NP_001139628.1	glycogen synthase kinase-3 beta isoform 2 [Homo sapiens]	X	X	X	X	X	X	X	5	29	25	4	28.4483	21.19	0.00027738	1	6	6	0	6	6.9	0.00011949	X
PMVK	0.000276	1	7.3e-05	1	0	0	0	0	0	0	0	0	0	0	0	0	0	0	0	0	0	0	0	0	PMVK	NP_001309940.1	PMVK.NP_001309940.1:phosphomevalonate kinase isoform 2 [Homo sapiens] ;NP_006547.1:phosphomevalonate kinase isoform 1 [Homo sapiens] ;	X	X	X	X	X	X	X	5	12	12	0	12	32.02	0.00027608	X	X	X	X	X	X	X	1
USP10	0.000276	1	6.5e-05	1	0	0	0	0	0	0	0	0	0	0	0	0	0	0	0	0	0	0	0	0	USP10	NP_001259004.1	USP10.NP_001259004.1:ubiquitin carboxyl-terminal hydrolase 10 isoform 1 [Homo sapiens] ;NP_005144.2:ubiquitin carboxyl-terminal hydrolase 10 isoform 2 [Homo sapiens] ;	X	X	X	X	X	X	X	16	54	54	0	54	28.93	0.00027573	X	X	X	X	X	X	X	2
ATXN10	0.000276	1	5.5e-05	1	0	0	0	0	0	0	0	0	0	0	0	0	0	0	0	0	0	0	0	0	ATXN10	NP_037368.1	ataxin-10 isoform 1 [Homo sapiens]	X	X	X	X	X	X	X	12	32	32	0	32	39.16	0.00027588	X	X	X	X	X	X	X	1
TECR	0.000275	2	6.9e-05	2	0	0	0	0	0	0	0	0	0	0	0	0	0	0	0	0	0	0	0	0	TECR	NP_612510.1	very-long-chain enoyl-CoA reductase isoform 1 [Homo sapiens]	3	8	8	0	8	11.69	0.00039069	5	12	12	0	12	18.51	0.00015955	1	2	2	0	2	5.52	5.431e-05	1
HSPA14	0.000274	1	4.2e-05	2	0	0	0	0	0	0	0	0	0	0	0	0	0	0	0	0	0	0	0	0	HSPA14	NP_057383.2	heat shock 70 kDa protein 14 isoform 1 [Homo sapiens]	X	X	X	X	X	X	X	9	34	34	0	34	24.56	0.00027355	1	2	2	0	2	5.7	3.287e-05	1
ILF2	0.000273	1	0.000186	2	0	0	0	0	0.000476	1	0	0	0	0	0	0	0	0	0	0	0	0	0	0	ILF2	NP_004506.2	interleukin enhancer-binding factor 2 isoform 1 [Homo sapiens]	X	X	X	X	X	X	X	11	26	26	0	26	41.79	0.00027301	5	8	8	0	8	22.82	0.00017158	3
CCAR2	0.000273	2	9.8e-05	1	0	0	0	0	0	0	0	0	0	0	0	0	0	0	0	0	0	0	0	0	CCAR2	NP_066997.3	cell cycle and apoptosis regulator protein 2 isoform 1 [Homo sapiens]	2	3	3	0	3	2.93	4.889e-05	26	112	112	0	112	38.79	0.00049692	X	X	X	X	X	X	X	3
TMX3	0.000273	1	8.6e-05	1	0	0	0	0	0	0	0	0	0	0	0	0	0	0	0	0	0	0	0	0	TMX3	NP_001337441.1	TMX3.NP_001337441.1:protein disulfide-isomerase TMX3 isoform 2 precursor [Homo sapiens] ;NP_061895.3:protein disulfide-isomerase TMX3 isoform 1 precursor [Homo sapiens] ;	X	X	X	X	X	X	X	3	13	13	0	13	24.1	0.00027301	1	2	2	0	2	10.26	8.579e-05	X
RBMX	0.000272	1	0.000332	1	0	0	0	0	0	0	0	0	0	0	0	0	0	0	0	0	0	0	0	0	RBMX	NP_002130.2	RNA-binding motif protein, X chromosome isoform 1 [Homo sapiens]	X	X	X	X	X	X	X	10	26	26	0	26	29.92	0.00027231	X	X	X	X	X	X	X	6
	0.000272	1	5.8e-05	1	0	0	0	0	0	0	0	0	0	0	0	0	0	0	0	0	0	0	0	0		NP_001355192.1	probable leucine--tRNA ligase, mitochondrial [Homo sapiens]	X	X	X	X	X	X	X	16	60	60	0	60	29.01	0.0002721	X	X	X	X	X	X	X	2
C17orf49	0.000271	2	0.000111	2	0	0	0	0	0	0	0	0	0	0	0	0	0	0	0	0	0	0	0	0	C17orf49	NP_001136270.1	C17orf49.NP_001136270.1:chromatin complexes subunit BAP18 isoform 1 [Homo sapiens] ;NP_777553.1:chromatin complexes subunit BAP18 isoform 2 [Homo sapiens] ;	2	5	5	0	5	16.15	0.00039171	4	7	7	0	7	33.85	0.0001493	1	2	2	0	2	16.15	8.713e-05	1
SRP14	0.000271	1	9.6e-05	1	0	0	0	0	0	0	0	0	0	0	0	0	0	0	0	0	0	0	0	0	SRP14	NP_003125.3	signal recognition particle 14 kDa protein isoform 1 [Homo sapiens]	X	X	X	X	X	X	X	3	9	9	0	9	27.21	0.000271	X	X	X	X	X	X	X	1
INIP	0.000271	2	0	0	0	0	0	0	0	0	0	0	0	0	0	0	0	0	0	0	0	0	0	0	INIP	NP_001316514.1	INIP.NP_001316514.1:SOSS complex subunit C isoform b [Homo sapiens] ;NP_067041.1:SOSS complex subunit C isoform a [Homo sapiens] ;	1	2	2	0	2	24.75	0.00029785	3	6	6	0	6	48.51	0.00024328	X	X	X	X	X	X	X	X
TPT1	0.00027	1	7.5e-05	2	0	0	0	0	0	0	0	0	0	0	0	0	0	0	0	0	0	0	0	0	TPT1	NP_001273201.1	TPT1.NP_001273201.1:translationally-controlled tumor protein isoform 1 [Homo sapiens] ;NP_003286.1:translationally-controlled tumor protein isoform 2 [Homo sapiens] ;	X	X	X	X	X	X	X	4	13	13	0	13	43.65	0.00027024	2	2	2	0	2	10.15	8.492e-05	1
EFTUD2	0.000269	2	0.000297	2	0.00026	1	0	0	0	0	0	0	9.7e-05	1	0	0	0	0	0	0	0	0	0.00064	2	EFTUD2	NP_001136077.1	116 kDa U5 small nuclear ribonucleoprotein component isoform b [Homo sapiens]	9	24	24	0	24	20.6	0.00038527	17	37	35	2	35.102	28.39	0.00015341	26	59	58	1	58.7342	43.86	0.00052431	2
RPL22L1	0.000269	1	0.000156	2	0	0	0	0	0	0	0	0	0	0	0	0	0	0	0	0	0	0	0	0	RPL22L1	NP_001093115.1	RPL22L1.NP_001093115.1:60S ribosomal protein L22-like 1 isoform 1 [Homo sapiens] ;NP_001307380.1:60S ribosomal protein L22-like 1 isoform 2 [Homo sapiens] ;	X	X	X	X	X	X	X	2	8	8	0	8	29.51	0.00026853	2	3	3	0	3	29.51	0.00020568	1
DHX30	0.000268	2	0.00096	2	0	0	0	0	0	0	0	0	0	0	0	0	0	0	0	0	0	0	0	0	DHX30	NP_619520.1	ATP-dependent RNA helicase DHX30 isoform 1 [Homo sapiens]	2	3	3	0	3	2.01	3.779e-05	47	145	145	0	145	48.41	0.00049732	68	260	260	0	260	63.23	0.0018214	4
HNRNPDL	0.000268	1	0.000552	2	0	0	0	0	0	0	0	0	0	0	0	0	0	0	0	0	0	0	0	0	HNRNPDL	NP_001193929.1	heterogeneous nuclear ribonucleoprotein D-like isoform b [Homo sapiens]	X	X	X	X	X	X	X	8	26	23	3	23.7582	31.4	0.00026803	8	36	34	2	35.4783	29.2	0.00081751	4
NT5DC2	0.000268	2	4.6e-05	2	0	0	0	0	0	0	0	0	0	0	0	0	0	0	0	0	0	0	0	0	NT5DC2	NP_001127703.1	5'-nucleotidase domain-containing protein 2 isoform 1 [Homo sapiens]	3	3	3	0	3	7.9	8.101e-05	16	62	62	0	62	45.6	0.00045583	2	3	3	0	3	5.03	4.505e-05	1
CCDC22	0.000268	1	2.1e-05	1	0	0	0	0	0	0	0	0	0	0	0	0	0	0	0	0	0	0	0	0	CCDC22	NP_054727.1	coiled-coil domain-containing protein 22 [Homo sapiens]	X	X	X	X	X	X	X	13	41	41	0	41	30.62	0.00026779	X	X	X	X	X	X	X	1
NUBP2	0.000267	2	0	0	0	0	0	0	0	0	0	0	0	0	0	0	0	0	0	0	0	0	0	0	NUBP2	NP_036357.1	cytosolic Fe-S cluster assembly factor NUBP2 isoform 1 [Homo sapiens]	3	5	5	0	5	18.82	0.00027752	4	17	17	0	17	28.78	0.00025689	X	X	X	X	X	X	X	X
CDK2	0.000266	2	5.6e-05	1	0	0	0	0	0	0	0	0	0	0	0	0	0	0	0	0	0	0	0	0	CDK2	NP_001789.2	cyclin-dependent kinase 2 isoform 1 [Homo sapiens]	1	2	2	0	2	6.38	0.00010095	15	33	31	2	31.3298	58.05	0.00043054	1	2	2	0	2	6.38	5.614e-05	X
YARS2	0.000266	1	4e-05	2	0	0	0	0	0	0	0	0	0	0	0	0	0	0	0	0	0	0	0	0	YARS2	NP_001035526.1	tyrosine--tRNA ligase, mitochondrial precursor [Homo sapiens]	X	X	X	X	X	X	X	10	31	31	0	31	31.45	0.00026614	2	3	3	0	3	5.24	5.261e-05	1
NDUFA7	0.000266	1	0	0	0	0	0	0	0	0	0	0	0	0	0	0	0	0	0	0	0	0	0	0	NDUFA7	NP_004992.2	NADH dehydrogenase [ubiquinone] 1 alpha subcomplex subunit 7 [Homo sapiens]	1	2	2	0	2	9.73	0.00026622	X	X	X	X	X	X	X	X	X	X	X	X	X	X	X
LMNA	0.000265	2	0.000325	2	0	0	0	0	0	0	0	0	0.000343	1	0	0	0	0	0	0	0	0	0.000156	1	LMNA	NP_733821.1	lamin isoform A [Homo sapiens]	9	22	22	0	22	18.07	0.00049836	2	5	5	0	5	6.02	3.084e-05	22	50	50	0	50	35.39	0.00062985	1
CPT2	0.000265	2	0.000148	2	0	0	0	0	0	0	0	0	6.9e-05	1	0	0	0	0	0	0	0	0	0.000591	2	CPT2	NP_000089.1	carnitine O-palmitoyltransferase 2, mitochondrial isoform 1 precursor [Homo sapiens]	10	21	21	0	21	24.32	0.00048005	5	8	8	0	8	11.85	4.979e-05	8	17	17	0	17	19.45	0.0002161	3
SMN1	0.000265	2	0.000144	2	0	0	0	0	0.001264	1	0	0	0	0	0	0	0	0	0	0	0	0	0	0	SMN1	NP_000335.1	SMN1.NP_000335.1:survival motor neuron protein isoform d [Homo sapiens] ;NP_001284644.1:survival motor neuron protein isoform a [Homo sapiens] ;	3	6	6	0	6	12.93	0.00030697	5	16	16	0	16	19.05	0.00022287	3	7	7	0	7	12.93	0.00019915	2
SBDS	0.000265	2	0	0	0	0	0	0	0	0	0	0	0	0	0	0	0	0	0	0	0	0	0	0	SBDS	NP_057122.2	ribosome maturation protein SBDS [Homo sapiens]	1	2	2	0	2	4	0.00012033	8	25	25	0	25	36.4	0.00040952	X	X	X	X	X	X	X	X
IFT27	0.000264	1	0.000279	1	0	0	0	0	0	0	0	0	0	0	0	0	0	0	0	0	0	0	0	0	IFT27	NP_001171172.1	IFT27.NP_001171172.1:intraflagellar transport protein 27 homolog isoform 1 [Homo sapiens] ;NP_006851.1:intraflagellar transport protein 27 homolog isoform 2 [Homo sapiens] ;	X	X	X	X	X	X	X	5	12	12	0	12	34.95	0.0002642	X	X	X	X	X	X	X	1
TMEM263	0.000264	1	0.000279	1	0	0	0	0	0	0	0	0	0	0	0	0	0	0	0	0	0	0	0	0	TMEM263	NP_001306595.1	TMEM263.NP_001306595.1:transmembrane protein 263 isoform b [Homo sapiens] ;NP_689474.1:transmembrane protein 263 isoform a [Homo sapiens] ;	X	X	X	X	X	X	X	2	6	6	0	6	44.09	0.0002642	X	X	X	X	X	X	X	1
DDX6	0.000264	2	4.4e-05	2	0	0	0	0	0	0	0	0	0	0	0	0	0	0	0	0	0	0	0	0	DDX6	NP_001244120.1	probable ATP-dependent RNA helicase DDX6 [Homo sapiens]	1	2	2	0	2	4.97	6.228e-05	16	55	55	0	55	50.72	0.00046632	1	2	2	0	2	4.97	3.464e-05	1
NOSIP	0.000263	2	0.000466	2	0	0	0	0	0	0	0	0	0	0	0.000284	1	0	0	0.000709	1	0	0	0.000211	1	NOSIP	NP_001257889.1	nitric oxide synthase-interacting protein isoform 1 [Homo sapiens]	3	7	7	0	7	14.95	0.0003498	5	13	13	0	13	24.58	0.00017687	9	18	18	0	18	48.5	0.0005002	5
CPSF6	0.000263	2	0.000344	2	0.000483	1	0.000457	1	0	0	0	0	0.000155	1	0.000194	1	0	0	0.000242	1	0	0	0.0009	3	CPSF6	NP_001287876.1	CPSF6.NP_001287876.1:cleavage and polyadenylation specificity factor subunit 6 isoform 2 [Homo sapiens] ;NP_008938.2:cleavage and polyadenylation specificity factor subunit 6 isoform 1 [Homo sapiens] ;	6	17	17	0	17	15.14	0.00043487	5	13	13	0	13	11.73	9.054e-05	8	36	36	0	36	18.71	0.00051211	4
SF3B6	0.000262	1	0.000208	1	0	0	0	0	0	0	0	0	0	0	0	0	0	0	0	0	0	0	0	0	SF3B6	NP_057131.1	splicing factor 3B subunit 6 [Homo sapiens]	X	X	X	X	X	X	X	3	8	8	0	8	32	0.00026209	X	X	X	X	X	X	X	1
MRPS6	0.000262	1	0.000201	1	0	0	0	0	0	0	0	0	0	0	0	0	0	0	0	0	0	0	0	0	MRPS6	NP_115865.1	28S ribosomal protein S6, mitochondrial [Homo sapiens]	X	X	X	X	X	X	X	2	8	8	0	8	28.8	0.00026209	1	3	3	0	3	19.2	0.00020075	X
PRPS1	0.000261	1	8.2e-05	1	0	0	0	0	0	0	0	0	0	0	0	0	0	0	0	0	0	0	0	0	PRPS1	NP_002755.1	ribose-phosphate pyrophosphokinase 1 isoform 1 [Homo sapiens]	X	X	X	X	X	X	X	9	31	6	25	20.25	31.45	0.00026078	X	X	X	X	X	X	X	1
SRSF2	0.00026	2	0.000358	2	0.000368	1	0	0	0	0	0	0	0	0	0.000387	1	0	0	0.000805	1	0	0	0.000344	3	SRSF2	NP_003007.2	serine/arginine-rich splicing factor 2 [Homo sapiens]	3	6	6	0	6	14.93	0.00040837	3	6	4	2	6	16.29	0.00011118	6	13	11	2	12.6923	23.53	0.00048038	2
HINT1	0.00026	1	0.000236	2	0	0	0	0	0	0	0	0	0	0	0	0	0	0	0.000565	1	0	0	0	0	HINT1	NP_005331.1	histidine triad nucleotide-binding protein 1 [Homo sapiens]	X	X	X	X	X	X	X	2	8	8	0	8	30.16	0.00026001	2	4	4	0	4	30.16	0.00026554	1
TP53RK	0.000259	1	0.000103	1	0	0	0	0	0	0	0	0	0	0	0	0	0	0	0	0	0	0	0	0	TP53RK	NP_291028.3	EKC/KEOPS complex subunit TP53RK [Homo sapiens]	X	X	X	X	X	X	X	3	16	16	0	16	19.37	0.00025898	X	X	X	X	X	X	X	1
PSMA4	0.000259	1	0	0	0	0	0	0	0	0	0	0	0	0	0	0	0	0	0	0	0	0	0	0	PSMA4	NP_001317602.1	PSMA4.NP_001317602.1:proteasome subunit alpha type-4 isoform 3 [Homo sapiens] ;NP_001317604.1:proteasome subunit alpha type-4 isoform 4 [Homo sapiens] ;NP_002780.1:proteasome subunit alpha type-4 isoform 1 [Homo sapiens] ;	X	X	X	X	X	X	X	3	11	11	0	11	30.46	0.00025889	X	X	X	X	X	X	X	X
PLOD1	0.000258	2	0.000277	2	0	0	0	0	0	0	0	0	6.3e-05	1	0	0	0	0	0	0	0	0	0.000148	1	PLOD1	NP_000293.2	PLOD1.NP_000293.2:procollagen-lysine,2-oxoglutarate 5-dioxygenase 1 isoform 2 precursor [Homo sapiens] ;NP_001303249.1:procollagen-lysine,2-oxoglutarate 5-dioxygenase 1 isoform 1 precursor [Homo sapiens] ;	7	13	13	0	13	12.52	0.00026897	21	44	44	0	44	36.04	0.00024785	18	45	45	0	45	33.43	0.00051774	1
RAB21	0.000258	2	0.00026	1	0	0	0	0	0	0	0	0	0	0	0	0	0	0	0	0	0	0	0.000959	1	RAB21	NP_055814.1	ras-related protein Rab-21 [Homo sapiens]	1	2	2	0	2	4.44	0.0001337	8	21	21	0	21	38.67	0.00038221	3	7	7	0	7	16.89	0.00026023	X
ATAD3A	0.000257	2	4.8e-05	2	0	0	0	0	0.000159	1	0	0	0	0	0	0	0	0	0	0	0	0	0.000184	1	ATAD3A	NP_001164006.1	ATPase family AAA domain-containing protein 3A isoform 2 [Homo sapiens]	8	20	2	18	17	17.06	0.00043636	6	11	4	7	11	12.63	7.687e-05	8	14	2	12	6	15.87	8.564e-05	1
HNRNPR	0.000256	1	0.000525	1	0	0	0	0	0	0	0	0	0	0	0	0	0	0	0	0	0	0	0	0	HNRNPR	NP_001095868.1	heterogeneous nuclear ribonucleoprotein R isoform 1 [Homo sapiens]	X	X	X	X	X	X	X	20	43	34	9	39.7736	31.92	0.0002561	1	2	0	2	0	1.26	X	11
RRP1B	0.000256	2	0.000296	2	0	0	0	0	0.000245	1	0	0	0	0	0	0	0	0	0	0	0	0	0	0	RRP1B	NP_055871.1	ribosomal RNA processing protein 1 homolog B [Homo sapiens]	9	16	16	0	16	19.66	0.0003175	15	36	36	0	36	24.8	0.00019449	21	49	49	0	49	40.77	0.00054071	2
EMC1	0.000256	1	0.000152	1	0	0	0	0	0	0	0	0	4.6e-05	1	0	0	0	0	0	0	0	0	0.000529	2	EMC1	NP_001258356.1	EMC1. 2 proteins in this group did not match any genes. NP_001258356.1:ER membrane protein complex subunit 1 isoform 2 precursor [Homo sapiens] ;NP_001258357.1:ER membrane protein complex subunit 1 isoform 3 precursor [Homo sapiens] ;NP_001258358.1:ER membrane protein complex subunit 1 isoform 4 precursor [Homo sapiens] ;NP_001362749.1:ER membrane protein complex subunit 1 isoform 5 precursor [Ho…	X	X	X	X	X	X	X	19	62	62	0	62	25.81	0.00025595	5	18	18	0	18	10.69	0.00015177	X
HTATSF1	0.000256	2	0.0001	2	0.000108	1	0.000297	1	0	0	0	0	0	0	0	0	0	0	9.4e-05	1	0	0	0.000143	1	HTATSF1	NP_055315.2	HIV Tat-specific factor 1 [Homo sapiens]	5	14	14	0	14	11.66	0.00027892	11	43	43	0	43	25.7	0.00023323	5	15	15	0	15	11.52	0.00016618	1
ATP5MPL	0.000255	2	0	0	0	0	0	0	0	0	0	0	0	0	0	0	0	0	0	0	0	0	0	0	ATP5MPL	NP_001120865.1	ATP5MPL.NP_001120865.1:ATP synthase subunit ATP5MPL, mitochondrial isoform 2 [Homo sapiens] ;NP_004885.1:ATP synthase subunit ATP5MPL, mitochondrial isoform 1 [Homo sapiens] ;	1	2	2	0	2	16	0.00040111	1	2	2	0	2	16	0.0001092	X	X	X	X	X	X	X	X
RBM14	0.000254	2	0.000524	2	0.000121	1	0	0	0	0	0	0	0	0	0	0	0	0	0	0	0	0	0	0	RBM14	NP_006319.1	RNA-binding protein 14 isoform 1 [Homo sapiens]	4	10	4	6	9	6.43	0.00020235	21	54	35	19	50	37.97	0.00030607	24	61	42	19	59	41.85	0.00073767	8
LMAN1	0.000254	2	0.000262	1	0	0	0	0	0	0	0	0	8.9e-05	1	0	0	0	0	0	0	0	0	0.000635	1	LMAN1	NP_005561.1	protein ERGIC-53 precursor [Homo sapiens]	3	8	8	0	8	16.67	0.00023594	11	34	34	0	34	30.59	0.00027301	5	16	16	0	16	22.35	0.00026241	X
RALY	0.000254	1	0.000137	1	0	0	0	0	0.001822	1	0	0	0	0	0	0	0	0	0	0	0	0	0	0	RALY	NP_057951.1	RNA-binding protein Raly isoform 1 [Homo sapiens]	X	X	X	X	X	X	X	8	19	19	0	19	50.65	0.00025427	2	5	5	0	5	11.11	0.00013667	X
BCCIP	0.000254	1	0.000101	1	0	0	0	0	0	0	0	0	0	0	0	0	0	0	0	0	0	0	0	0	BCCIP	NP_057651.1	BRCA2 and CDKN1A-interacting protein isoform BCCIPalpha [Homo sapiens]	X	X	X	X	X	X	X	10	37	4	33	20	34.78	0.00025436	X	X	X	X	X	X	X	3
AP1M1	0.000254	1	0	0	0	0	0	0	0	0	0	0	0	0	0	0	0	0	0	0	0	0	0	0	AP1M1	NP_001123996.1	AP1M1.NP_001123996.1:AP-1 complex subunit mu-1 isoform 1 [Homo sapiens] ;NP_115882.1:AP-1 complex subunit mu-1 isoform 2 [Homo sapiens] ;	X	X	X	X	X	X	X	9	27	27	0	27	28.74	0.00025418	X	X	X	X	X	X	X	X
GTF2F2	0.000253	2	0.000434	2	0.000326	1	0	0	0	0	0	0	0	0	0	0	0	0	0.000286	1	0	0	0	0	GTF2F2	NP_004119.1	general transcription factor IIF subunit 2 [Homo sapiens]	2	7	7	0	7	12.85	0.00042285	3	5	5	0	5	16.47	8.223e-05	7	15	15	0	15	42.57	0.00050388	4
RFC3	0.000253	2	6.5e-05	2	0	0	0	0	0	0	0	0	0.000128	1	0	0	0	0	0	0	0	0	0	0	RFC3	NP_002906.1	RFC3.NP_002906.1:replication factor C subunit 3 isoform 1 [Homo sapiens] ;NP_853536.2:replication factor C subunit 3 isoform 2 [Homo sapiens] ;	4	6	6	0	6	18.54	0.00025351	12	22	22	0	22	37.08	0.00025307	2	4	4	0	4	9.55	9.398e-05	1
OSBP	0.000253	1	3.2e-05	1	0	0	0	0	0	0	0	0	0	0	0	0	0	0	0	0	0	0	0	0	OSBP	NP_002547.1	oxysterol-binding protein 1 [Homo sapiens]	X	X	X	X	X	X	X	18	50	41	9	49.7857	37.67	0.00025264	X	X	X	X	X	X	X	1
HSDL1	0.000253	1	0	0	0	0	0	0	0	0	0	0	0	0	0	0	0	0	0	0	0	0	0	0	HSDL1	NP_001139523.1	HSDL1.NP_001139523.1:inactive hydroxysteroid dehydrogenase-like protein 1 isoform b [Homo sapiens] ;NP_113651.4:inactive hydroxysteroid dehydrogenase-like protein 1 isoform a [Homo sapiens] ;	X	X	X	X	X	X	X	7	17	17	0	17	37.45	0.00025316	X	X	X	X	X	X	X	X
	0.000253	1	0	0	0	0	0	0	0	0	0	0	0	0	0	0	0	0	0	0	0	0	0	0		NP_001357591.1	cullin-1 [Homo sapiens]	X	X	X	X	X	X	X	14	48	48	0	48	25.9	0.00025331	X	X	X	X	X	X	X	X
LRRC40	0.000252	1	2.2e-05	1	0	0	0	0	0	0	0	0	0	0	0	0	0	0	0	0	0	0	0	0	LRRC40	NP_060238.3	leucine-rich repeat-containing protein 40 [Homo sapiens]	X	X	X	X	X	X	X	16	37	37	0	37	34.88	0.0002517	X	X	X	X	X	X	X	1
PSMD6	0.000249	2	0.000267	1	0	0	0	0	0	0	0	0	0	0	0	0	0	0	0	0	0	0	0	0	PSMD6	NP_055629.1	26S proteasome non-ATPase regulatory subunit 6 isoform 2 [Homo sapiens]	1	2	2	0	2	3.6	7.733e-05	20	40	40	0	40	47.81	0.0004211	X	X	X	X	X	X	X	4
RAB10	0.000249	2	0.000181	2	0	0	0	0	0	0	0	0	0.000455	1	0	0	0	0	0	0	0	0	0.000939	2	RAB10	NP_057215.3	ras-related protein Rab-10 [Homo sapiens]	1	2	2	0	2	5.5	0.00015041	4	17	17	0	17	28.5	0.00034809	2	4	4	0	4	11	0.00016729	2
	0.000249	1	0	0	0	0	0	0	0	0	0	0	0	0	0	0	0	0	0	0	0	0	0	0		NP_001353553.1	0 genes:. 2 proteins in this group did not match any genes. NP_001353553.1:ceroid-lipofuscinosis neuronal protein 5 isoform 2 precursor [Homo sapiens] ;NP_006484.2:ceroid-lipofuscinosis neuronal protein 5 isoform 1 precursor [Homo sapiens] ;	X	X	X	X	X	X	X	5	12	12	0	12	32.49	0.00024945	X	X	X	X	X	X	X	X
RTCB	0.000247	2	0.000287	2	0	0	0	0	0.000368	1	0	0	0	0	0	0	0	0	0	0	0	0	0	0	RTCB	NP_055121.1	tRNA-splicing ligase RtcB homolog [Homo sapiens]	1	3	3	0	3	2.77	8.936e-05	19	50	50	0	50	38.42	0.00040546	11	30	30	0	30	38.02	0.0004969	3
RDH11	0.000247	2	0.00021	1	0	0	0	0	0	0	0	0	0.000286	1	0	0	0	0	0	0	0	0	0.00049	1	RDH11	NP_057110.3	retinol dehydrogenase 11 isoform 1 precursor [Homo sapiens]	1	2	2	0	2	3.14	9.46e-05	12	31	31	0	31	44.65	0.00039921	5	8	8	0	8	21.38	0.00021043	X
TPI1	0.000247	1	0.000127	2	0	0	0	0	0	0	0	0	0.000366	1	0	0	0	0	0.000286	1	0	0	0.000582	2	TPI1	NP_000356.1	TPI1.NP_000356.1:triosephosphate isomerase isoform 1 [Homo sapiens] ;NP_001152759.1:triosephosphate isomerase isoform 2 [Homo sapiens] ;	X	X	X	X	X	X	X	6	15	15	0	15	42.17	0.0002467	3	6	6	0	6	22.89	0.00020155	1
UMPS	0.000247	1	2.7e-05	1	0	0	0	0	0	0	0	0	0	0	0	0	0	0	0	0	0	0	0	0	UMPS	NP_000364.1	uridine 5'-monophosphate synthase [Homo sapiens]	X	X	X	X	X	X	X	10	29	29	0	29	32.29	0.00024742	X	X	X	X	X	X	X	1
TOR1A	0.000247	1	0	0	0	0	0	0	0	0	0	0	0	0	0	0	0	0	0	0	0	0	0	0	TOR1A	NP_000104.1	torsin-1A precursor [Homo sapiens]	X	X	X	X	X	X	X	6	20	20	0	20	24.4	0.0002467	X	X	X	X	X	X	X	X
MRTO4	0.000246	2	0.000455	1	0	0	0	0	0.000778	1	0	0	0.000381	1	0	0	0	0	0	0	0	0	0	0	MRTO4	NP_057267.2	mRNA turnover protein 4 homolog [Homo sapiens]	2	4	4	0	4	9.62	0.00025174	8	14	14	0	14	33.47	0.00023988	7	13	13	0	13	38.08	0.00045497	X
SUCLG2	0.000246	1	0	0	0	0	0	0	0	0	0	0	0	0	0	0	0	0	0	0	0	0	0	0	SUCLG2	NP_003839.2	succinate--CoA ligase [GDP-forming] subunit beta, mitochondrial isoform 2 precursor [Homo sapiens]	X	X	X	X	X	X	X	12	26	26	0	26	36.81	0.00024647	X	X	X	X	X	X	X	X
CLPX	0.000245	2	8.7e-05	2	0	0	0	0	0	0	0	0	0	0	0	0	0	0	0	0	0	0	0	0	CLPX	NP_006651.2	ATP-dependent Clp protease ATP-binding subunit clpX-like, mitochondrial precursor [Homo sapiens]	6	13	13	0	13	16.75	0.00030891	11	28	28	0	28	21.8	0.00018114	4	7	7	0	7	10.74	9.25e-05	3
MOGS	0.000244	2	0.0004	1	0	0	0	0	0	0	0	0	0	0	0	0	0	0	0	0	0	0	0.000443	1	MOGS	NP_001139630.1	MOGS.NP_001139630.1:mannosyl-oligosaccharide glucosidase isoform 2 [Homo sapiens] ;NP_006293.2:mannosyl-oligosaccharide glucosidase isoform 1 [Homo sapiens] ;	11	21	21	0	21	25.03	0.00043211	5	10	10	0	10	9.44	5.602e-05	16	35	35	0	35	42.82	0.00040049	X
AGK	0.000244	2	0.000195	2	0	0	0	0	0	0	0	0	0.000324	1	0	0	0	0	0	0	0	0	0.001622	2	AGK	NP_060708.1	acylglycerol kinase, mitochondrial isoform 1 precursor [Homo sapiens]	3	8	8	0	8	13.03	0.00028515	9	21	21	0	21	28.67	0.00020379	7	15	15	0	15	22.51	0.00029731	2
RAB35	0.000244	1	0.000194	1	0	0	0	0	0	0	0	0	0	0	0	0	0	0	0	0	0	0	0.000537	1	RAB35	NP_006852.1	ras-related protein Rab-35 isoform 1 [Homo sapiens]	X	X	X	X	X	X	X	5	12	12	0	12	29.85	0.00024449	X	X	X	X	X	X	X	1
TUBA1A	0.000244	2	0.000118	2	0.000261	1	8.1e-05	1	0.006819	1	0	0	0.000698	1	6.3e-05	1	0	0	0.000318	1	0.000315	1	0.000257	3	TUBA1A	NP_006000.2	tubulin alpha-1A chain isoform 1 [Homo sapiens]	52	825	0	825	1	81.37	3.335e-05	46	2714	0	2714	50	95.12	0.00045401	28	151	0	151	4.05	75.61	7.511e-05	24
DCAF8	0.000244	2	2.5e-05	2	0	0	0	0	0	0	0	0	0	0	0	0	0	0	0	0	0	0	0	0	DCAF8	NP_056541.2	DDB1- and CUL4-associated factor 8 [Homo sapiens]	6	18	18	0	18	11.22	0.00045351	3	5	5	0	5	8.88	3.43e-05	1	2	2	0	2	3.52	2.802e-05	1
PNO1	0.000244	1	0	0	0	0	0	0	0	0	0	0	0	0	0	0	0	0	0	0	0	0	0	0	PNO1	NP_064528.1	RNA-binding protein PNO1 isoform 1 [Homo sapiens]	X	X	X	X	X	X	X	5	15	15	0	15	23.02	0.00024376	X	X	X	X	X	X	X	X
PHF6	0.000243	2	0.000115	1	0	0	0	0	0	0	0	0	0.000125	1	0	0	0	0	0	0	0	0	0	0	PHF6	NP_001015877.1	PHD finger protein 6 isoform 1 [Homo sapiens]	1	2	2	0	2	3.01	8.242e-05	10	36	36	0	36	34.25	0.00040391	2	5	5	0	5	7.95	0.00011458	X
ABCF1	0.000243	2	0.000114	2	0	0	0	0	0	0	0	0	0	0	0	0	0	0	8.4e-05	1	0	0	0.000251	2	ABCF1	NP_001020262.1	ABCF1.NP_001020262.1:ATP-binding cassette sub-family F member 1 isoform a [Homo sapiens] ;NP_001081.1:ATP-binding cassette sub-family F member 1 isoform b [Homo sapiens] ;	4	8	8	0	8	9.7	0.0001424	22	71	71	0	71	36.33	0.00034409	2	6	6	0	6	2.96	5.939e-05	7
IPO7	0.000243	2	2.5e-05	1	0	0	0	0	0	0	0	0	0	0	0	0	0	0	0	0	0	0	0.000312	1	IPO7	NP_006382.1	importin-7 [Homo sapiens]	3	5	5	0	5	5.49	7.245e-05	20	105	105	0	105	20.91	0.00041425	X	X	X	X	X	X	X	1
TLN1	0.000243	1	1.5e-05	1	0	0	0	0	0	0	0	0	0	0	0	0	0	0	0	0	0	0	0	0	TLN1	NP_006280.3	talin-1 [Homo sapiens]	X	X	X	X	X	X	X	61	151	151	0	151	39.2	0.00024336	X	X	X	X	X	X	X	2
THOC1	0.000243	1	0	0	0	0	0	0	0	0	0	0	0	0	0	0	0	0	0	0	0	0	0	0	THOC1	NP_005122.2	THO complex subunit 1 [Homo sapiens]	X	X	X	X	X	X	X	12	39	39	0	39	23.29	0.00024309	X	X	X	X	X	X	X	X
ADAR	0.000242	1	7.4e-05	2	0	0	0	0	0	0	0	0	0	0	0	0	0	0	0	0	0	0	0	0	ADAR	NP_001102.3	double-stranded RNA-specific adenosine deaminase isoform a [Homo sapiens]	X	X	X	X	X	X	X	30	103	10	93	72.3077	32.71	0.00024153	5	6	0	6	3	8.16	2.047e-05	6
UBE2N	0.000242	1	0	0	0	0	0	0	0	0	0	0	0	0	0	0	0	0	0	0	0	0	0	0	UBE2N	NP_003339.1	ubiquitin-conjugating enzyme E2 N [Homo sapiens]	X	X	X	X	X	X	X	2	9	9	0	9	23.03	0.00024248	X	X	X	X	X	X	X	X
ACAA1	0.000241	1	3.1e-05	1	0	0	0	0	0	0	0	0	0	0	0	0	0	0	0	0	0	0	0	0	ACAA1	NP_001598.1	3-ketoacyl-CoA thiolase, peroxisomal isoform a [Homo sapiens]	X	X	X	X	X	X	X	8	25	25	0	25	33.49	0.00024146	X	X	X	X	X	X	X	1
EXOSC10	0.000241	1	2.9e-05	1	0	0	0	0	0.00021	1	0	0	0	0	0	0	0	0	0	0	0	0	0	0	EXOSC10	NP_001001998.1	exosome component 10 isoform 1 [Homo sapiens]	X	X	X	X	X	X	X	18	52	52	0	52	30.4	0.00024062	X	X	X	X	X	X	X	1
MRPS14	0.00024	2	0.000214	2	0	0	0	0	0	0	0	0	0	0	0	0	0	0	0	0	0	0	0	0	MRPS14	NP_071383.1	28S ribosomal protein S14, mitochondrial [Homo sapiens]	1	3	3	0	3	10.16	0.00035253	2	4	4	0	4	21.88	0.00012797	1	5	5	0	5	10.16	0.00032674	1
SMC4	0.00024	2	5e-05	2	0	0	0	0	0	0	0	0	0	0	0	0	0	0	0	0	0	0	0	0	SMC4	NP_001002800.1	structural maintenance of chromosomes protein 4 isoform 1 [Homo sapiens]	9	13	13	0	13	11.02	0.00015182	37	103	103	0	103	35.17	0.00032749	5	6	6	0	6	7.61	3.896e-05	3
MMGT1	0.00024	2	0	0	0	0	0	0	0	0	0	0	0.000695	1	0	0	0	0	0	0	0	0	0	0	MMGT1	NP_001316929.1	membrane magnesium transporter 1 precursor [Homo sapiens]	1	2	2	0	2	8.4	0.00022964	2	8	8	0	8	26.72	0.00025009	X	X	X	X	X	X	X	X
GTF3C2	0.00024	1	0	0	0	0	0	0	0	0	0	0	0	0	0	0	0	0	0	0	0	0	0	0	GTF3C2	NP_001305838.1	GTF3C2.NP_001305838.1:general transcription factor 3C polypeptide 2 isoform a [Homo sapiens] ;NP_001512.1:general transcription factor 3C polypeptide 2 isoform b [Homo sapiens] ;	X	X	X	X	X	X	X	14	54	54	0	54	22.34	0.00023985	X	X	X	X	X	X	X	X
ACSL3	0.000239	2	0.000128	1	0	0	0	0	0	0	0	0	0	0	0	0	0	0	0	0	0	0	0.000899	1	ACSL3	NP_001341088.1	long-chain-fatty-acid--CoA ligase 3 [Homo sapiens]	5	9	7	2	8.4	12.64	0.00017548	22	55	52	3	53.1429	44.86	0.00030226	5	11	11	0	11	13.75	0.00012779	X
SAMHD1	0.000239	2	8.3e-05	1	0	0	0	0	0	0	0	0	0	0	0	0	0	0	0	0	0	0	0.000172	1	SAMHD1	NP_056289.2	deoxynucleoside triphosphate triphosphohydrolase SAMHD1 isoform 1 [Homo sapiens]	5	12	12	0	12	12.78	0.00028834	12	29	29	0	29	29.87	0.00018971	X	X	X	X	X	X	X	1
GINS4	0.000239	1	5.8e-05	1	0	0	0	0	0	0	0	0	0	0	0	0	0	0	0	0	0	0	0	0	GINS4	NP_115712.1	DNA replication complex GINS protein SLD5 [Homo sapiens]	X	X	X	X	X	X	X	5	13	13	0	13	29.6	0.00023873	X	X	X	X	X	X	X	1
RAB18	0.000239	1	0	0	0	0	0	0	0	0	0	0	0	0	0	0	0	0	0	0	0	0	0.001572	1	RAB18	NP_067075.1	ras-related protein Rab-18 isoform 1 [Homo sapiens]	X	X	X	X	X	X	X	4	12	12	0	12	26.7	0.00023855	X	X	X	X	X	X	X	X
BLVRB	0.000239	1	0	0	0	0	0	0	0	0	0	0	0	0	0	0	0	0	0	0	0	0	0	0	BLVRB	NP_000704.1	flavin reductase (NADPH) [Homo sapiens]	X	X	X	X	X	X	X	4	12	12	0	12	30.58	0.00023855	X	X	X	X	X	X	X	X
SF3B2	0.000238	2	0.000421	2	9.1e-05	1	0	0	0	0	0	0	5.1e-05	1	0	0	0	0	0	0	0	0	0.00021	2	SF3B2	NP_006833.2	splicing factor 3B subunit 2 [Homo sapiens]	12	25	25	0	25	21.56	0.00042015	7	12	12	0	12	14.3	5.491e-05	23	59	59	0	59	35.64	0.0005514	10
SMARCC1	0.000238	2	0.000222	2	0	0	0	0	0	0	0	0	0	0	0	0	0	0	0	0	0	0	0.000136	2	SMARCC1	NP_003065.3	SWI/SNF complex subunit SMARCC1 [Homo sapiens]	7	15	13	2	14.7333	9.14	0.00020055	25	76	58	18	74.3125	29.77	0.0002754	15	37	27	10	37	20.54	0.00028008	6
RPS28	0.000237	1	0.000686	2	0	0	0	0	0	0	0	0	0	0	0	0	0	0	0	0	0	0	0	0	RPS28	NP_001022.1	40S ribosomal protein S28 [Homo sapiens]	X	X	X	X	X	X	X	2	4	4	0	4	30.43	0.0002374	1	2	2	0	2	17.39	0.00024245	3
STAU1	0.000237	1	0.00018	2	0	0	0	0	0	0	0	0	0	0	0	0	0	0	0	0	0	0	0	0	STAU1	NP_001032405.1	STAU1.NP_001032405.1:double-stranded RNA-binding protein Staufen homolog 1 isoform c [Homo sapiens] ;NP_001309857.1:double-stranded RNA-binding protein Staufen homolog 1 isoform d [Homo sapiens] ;NP_001309859.1:double-stranded RNA-binding protein Staufen homolog 1 isoform b [Homo sapiens] ;NP_001309860.1:double-stranded RNA-binding protein Staufen homolog 1 isoform e [Homo sapiens] ;NP_001309861.…	X	X	X	X	X	X	X	11	29	29	0	29	36.45	0.00023657	8	17	17	0	17	21.91	0.00028326	2
KPNA6	0.000236	2	0.001065	1	0	0	0	0	0.000347	1	0	0	0	0	0	0	0	0	0	0	0	0	0	0	KPNA6	NP_036448.1	importin subunit alpha-7 [Homo sapiens]	3	8	4	4	8	9.51	0.0002245	15	36	22	14	32.3333	39.55	0.00024703	28	102	43	59	68.2269	61.57	0.0010647	X
SCAMP3	0.000236	1	0.000238	2	0	0	0	0	0.000536	1	0	0	0.001049	1	0	0	0	0	0	0	0	0	0.000343	2	SCAMP3	NP_005689.2	secretory carrier-associated membrane protein 3 isoform 1 [Homo sapiens]	X	X	X	X	X	X	X	9	20	20	0	20	35.73	0.00023603	4	12	12	0	12	24.21	0.00028926	3
BCLAF1	0.000236	2	0.000238	2	0	0	0	0	0	0	0	0	0	0	0	0	0	0	3.9e-05	1	0	0	7.3e-05	2	BCLAF1	NP_001287967.1	bcl-2-associated transcription factor 1 isoform 4 [Homo sapiens]	15	27	4	23	25.7143	20.81	0.00042133	9	23	0	23	11.5	13.73	5.13e-05	26	61	10	51	42.8571	29.52	0.0003905	7
TOP1	0.000236	1	3.9e-05	2	0	0	0	0	0	0	0	0	0	0	0	0	0	0	0	0	0	0	0	0	TOP1	NP_003277.1	DNA topoisomerase 1 [Homo sapiens]	X	X	X	X	X	X	X	15	44	44	0	44	21.83	0.00023554	3	4	4	0	4	6.8	4.374e-05	2
CKAP5	0.000236	2	2.3e-05	2	0	0	0	0	0	0	0	0	0	0	0	0	0	0	0	0	0	0	0	0	CKAP5	NP_001008938.1	CKAP5.NP_001008938.1:cytoskeleton-associated protein 5 isoform a [Homo sapiens] ;NP_055571.2:cytoskeleton-associated protein 5 isoform b [Homo sapiens] ;	6	8	8	0	8	4.33	5.922e-05	73	205	205	0	205	41.14	0.00041314	2	2	2	0	2	1.57	8.23e-06	4
PUF60	0.000235	2	0.000549	2	0.001276	1	0	0	0	0	0.000167	1	0.001136	1	0.000659	1	8.6e-05	1	0.001512	1	0.000143	1	0.001192	2	PUF60	NP_001258025.1	poly(U)-binding-splicing factor PUF60 isoform d [Homo sapiens]	13	53	4	49	13.25	46.4	0.00036839	11	33	0	33	13.5	34.01	0.00010219	19	84	8	76	33.3333	49.72	0.00051537	21
PHB2	0.000235	2	0.000329	2	0.000407	1	0	0	0	0	0.000848	1	0.003846	2	0	0	0	0	0.000357	1	0.000518	1	0.004538	3	PHB2	NP_001138303.1	prohibitin-2 isoform 1 [Homo sapiens]	4	8	8	0	8	16.05	0.00040245	3	5	5	0	5	15.38	6.848e-05	8	22	22	0	22	33.44	0.00061544	1
CELF1	0.000235	2	0.000191	2	0	0	0	0	0	0	0	0	0	0	0	0	0	0	0	0	0	0	0	0	CELF1	NP_001020767.1	CELF1. 19 proteins in this group did not match any genes. NP_001020767.1:CUGBP Elav-like family member 1 isoform 3 [Homo sapiens] ;NP_001166110.1:CUGBP Elav-like family member 1 isoform 4 [Homo sapiens] ;NP_001166111.1:CUGBP Elav-like family member 1 isoform 5 [Homo sapiens] ;NP_001317201.1:CUGBP Elav-like family member 1 isoform 6 [Homo sapiens] ;NP_001363307.1:CUGBP Elav-like family member 1 is…	3	4	4	0	4	8.44	0.0001238	10	41	41	0	41	28.6	0.00034548	7	16	16	0	16	13.79	0.00027537	2
ACSF3	0.000235	1	4.5e-05	1	0	0	0	0	0	0	0	0	0	0	0	0	0	0	0	0	0	0	0	0	ACSF3	NP_001230208.1	malonate--CoA ligase ACSF3, mitochondrial isoform 1 precursor [Homo sapiens]	X	X	X	X	X	X	X	8	33	33	0	33	21.35	0.00023462	X	X	X	X	X	X	X	1
MRPS21	0.000235	1	0	0	0	0	0	0	0	0	0	0	0	0	0	0	0	0	0	0	0	0	0	0	MRPS21	NP_114107.1	28S ribosomal protein S21, mitochondrial [Homo sapiens]	X	X	X	X	X	X	X	2	5	5	0	5	24.14	0.00023535	X	X	X	X	X	X	X	X
HMGB2	0.000234	2	0.000481	2	0	0	0.000241	1	0	0	0	0	0.001198	1	0	0	0	0	0.00034	1	0	0	0.000124	1	HMGB2	NP_001124160.1	high mobility group protein B2 [Homo sapiens]	3	5	5	0	5	19.62	0.00035984	3	7	5	2	5.52632	12.92	0.00010828	4	10	9	1	9.33333	25.84	0.00037353	5
VDAC3	0.000234	2	0.000236	1	0	0	0	0	0	0	0	0	0	0	0	0	0	0	0	0	0	0	0.000801	2	VDAC3	NP_005653.3	voltage-dependent anion-selective channel protein 3 isoform 1 [Homo sapiens]	3	8	8	0	8	20.85	0.0004252	1	3	3	0	3	7.07	4.341e-05	3	8	8	0	8	15.9	0.00023645	X
TROVE2	0.000234	1	6.9e-05	2	0	0	0	0	0	0	0	0	0	0	0	0	0	0	0	0	0	0	0	0	TROVE2	NP_001035828.1	TROVE2.NP_001035828.1:60 kDa SS-A/Ro ribonucleoprotein isoform 1 [Homo sapiens] ;NP_001035829.2:60 kDa SS-A/Ro ribonucleoprotein isoform 3 [Homo sapiens] ;NP_001166995.1:60 kDa SS-A/Ro ribonucleoprotein isoform 2 [Homo sapiens] ;NP_001166996.1:60 kDa SS-A/Ro ribonucleoprotein isoform 4 [Homo sapiens] ;	X	X	X	X	X	X	X	11	30	30	0	30	28.38	0.00023401	2	4	4	0	4	5.52	6.373e-05	2
POP7	0.000234	1	0	0	0	0	0	0	0	0	0	0	0	0	0	0	0	0	0	0	0	0	0	0	POP7	NP_005828.2	ribonuclease P protein subunit p20 [Homo sapiens]	X	X	X	X	X	X	X	4	8	8	0	8	38.57	0.00023401	X	X	X	X	X	X	X	X
UQCRQ	0.000233	2	0.000317	1	0	0	0	0	0	0	0	0	0	0	0	0	0	0	0	0	0	0	0.001316	1	UQCRQ	NP_055217.2	cytochrome b-c1 complex subunit 8 [Homo sapiens]	1	2	2	0	2	15.85	0.00036687	1	2	2	0	2	15.85	9.988e-05	X	X	X	X	X	X	X	1
DARS2	0.000233	2	7.3e-05	2	0	0	0	0	0	0	0	0	0	0	0	0	0	0	0	0	0	0	0	0	DARS2	NP_060592.2	aspartate--tRNA ligase, mitochondrial isoform 1 [Homo sapiens]	1	2	2	0	2	3.88	4.664e-05	21	66	66	0	66	44.65	0.00041904	2	2	2	0	2	6.82	2.594e-05	4
GTPBP1	0.000233	1	5.8e-05	1	0	0	0	0	0	0	0	0	0	0	0	0	0	0	0	0	0	0	0	0	GTPBP1	NP_004277.2	GTP-binding protein 1 [Homo sapiens]	X	X	X	X	X	X	X	19	38	38	0	38	40.96	0.00023261	X	X	X	X	X	X	X	2
NDUFS3	0.000233	1	0	0	0	0	0	0	0	0	0	0	0.000172	1	0	0	0	0	0	0	0	0	0.000965	2	NDUFS3	NP_004542.1	NADH dehydrogenase [ubiquinone] iron-sulfur protein 3, mitochondrial precursor [Homo sapiens]	X	X	X	X	X	X	X	7	15	15	0	15	26.52	0.00023268	X	X	X	X	X	X	X	X
DDX23	0.000232	2	0.000223	2	0	0	0	0	0	0	0	0	0	0	0	0	0	0	0	0	0	0	0.000223	2	DDX23	NP_004809.2	probable ATP-dependent RNA helicase DDX23 [Homo sapiens]	5	13	13	0	13	10.24	0.00023846	15	45	45	0	45	26.1	0.00022473	4	8	8	0	8	8.78	8.16e-05	9
COA3	0.000232	1	0	0	0	0	0	0	0	0	0	0	0.000429	1	0	0	0	0	0	0	0	0	0	0	COA3	NP_001035521.1	cytochrome c oxidase assembly factor 3 homolog, mitochondrial [Homo sapiens]	X	X	X	X	X	X	X	4	6	6	0	6	27.36	0.0002318	X	X	X	X	X	X	X	X
PRPSAP2	0.000232	1	0	0	0	0	0	0	0	0	0	0	0	0	0	0	0	0	0	0	0	0	0	0	PRPSAP2	NP_001230865.1	phosphoribosyl pyrophosphate synthase-associated protein 2 isoform 2 [Homo sapiens]	X	X	X	X	X	X	X	6	19	18	1	18.6667	23.4	0.00023235	X	X	X	X	X	X	X	X
TMED5	0.000232	1	0	0	0	0	0	0	0	0	0	0	0	0	0	0	0	0	0	0	0	0	0.000471	1	TMED5	NP_057124.3	transmembrane emp24 domain-containing protein 5 isoform 1 precursor [Homo sapiens]	X	X	X	X	X	X	X	5	13	13	0	13	24.02	0.00023248	X	X	X	X	X	X	X	X
SNX6	0.000232	1	0	0	0	0	0	0	0	0	0	0	0	0	0	0	0	0	0	0	0	0	0	0	SNX6	NP_689419.3	sorting nexin-6 isoform b [Homo sapiens]	X	X	X	X	X	X	X	9	23	23	0	23	29.06	0.00023199	X	X	X	X	X	X	X	X
COX3	0.000231	1	6.4e-05	1	0	0	0	0	0	0	0	0	0	0	0	0	0	0	0	0	0	0	0	0	COX3	YP_003024032.1	cytochrome c oxidase subunit III (mitochondrion) [Homo sapiens]	1	4	4	0	4	5.36	0.00023052	X	X	X	X	X	X	X	1	2	2	0	2	5.36	6.41e-05	X
EIF4G2	0.000231	1	2.1e-05	1	0	0	0	0	0	0	0	0	0	0	0	0	0	0	0	0	0	0	0	0	EIF4G2	NP_001409.3	eukaryotic translation initiation factor 4 gamma 2 isoform 1 [Homo sapiens]	X	X	X	X	X	X	X	27	64	8	56	51.2	38.26	0.00023117	X	X	X	X	X	X	X	2
MPHOSPH6	0.00023	1	8.1e-05	1	0	0	0	0	0	0	0	0	0	0	0	0	0	0	0	0	0	0	0	0	MPHOSPH6	NP_005783.2	M-phase phosphoprotein 6 [Homo sapiens]	X	X	X	X	X	X	X	4	9	9	0	9	30.63	0.00023035	X	X	X	X	X	X	X	1
SEC31A	0.00023	1	2.3e-05	1	0	0	0	0	0	0	0	0	0	0	0	0	0	0	0	0	0	0	0	0	SEC31A	NP_001070674.1	SEC31A.NP_001070674.1:protein transport protein Sec31A isoform 4 [Homo sapiens] ;NP_001070675.1:protein transport protein Sec31A isoform 1 [Homo sapiens] ;NP_001177978.1:protein transport protein Sec31A isoform 5 [Homo sapiens] ;NP_001287673.1:protein transport protein Sec31A isoform 6 [Homo sapiens] ;NP_001287674.1:protein transport protein Sec31A isoform 7 [Homo sapiens] ;NP_001305048.1:protein…	X	X	X	X	X	X	X	19	62	62	0	62	26.94	0.00022957	X	X	X	X	X	X	X	1
IGF2BP3	0.000229	1	0.000649	2	0.000287	1	0	0	0	0	0	0	0	0	0	0	0	0	0	0	0	0	0	0	IGF2BP3	NP_006538.2	insulin-like growth factor 2 mRNA-binding protein 3 [Homo sapiens]	X	X	X	X	X	X	X	16	42	30	12	32.4144	34.02	0.00022926	28	85	67	18	72.4424	48.88	0.00104653	6
VAMP7	0.000229	1	0	0	0	0	0	0	0	0	0	0	0	0	0	0	0	0	0	0	0	0	0.000447	2	VAMP7	NP_001138621.1	VAMP7.NP_001138621.1:vesicle-associated membrane protein 7 isoform 2 [Homo sapiens] ;NP_001172112.1:vesicle-associated membrane protein 7 isoform 3 [Homo sapiens] ;NP_005629.1:vesicle-associated membrane protein 7 isoform 1 [Homo sapiens] ;	X	X	X	X	X	X	X	3	10	10	0	10	24.02	0.00022878	X	X	X	X	X	X	X	X
PSAP	0.000228	1	6.5e-05	2	0	0	0	0	0	0	0	0	0	0	0	0	0	0	0	0	0	0	0	0	PSAP	NP_001035930.1	PSAP.NP_001035930.1:prosaposin isoform b preproprotein [Homo sapiens] ;NP_001035931.1:prosaposin isoform c preproprotein [Homo sapiens] ;NP_002769.1:prosaposin isoform a preproprotein [Homo sapiens] ;	1	8	8	0	8	2.85	0.00022833	X	X	X	X	X	X	X	1	2	2	0	2	2.85	3.174e-05	2
GFPT1	0.000228	2	1.9e-05	1	0	0	0	0	0	0	0	0	0	0	0	0	0	0	0	0	0	0	0	0	GFPT1	NP_001231639.1	glutamine--fructose-6-phosphate aminotransferase [isomerizing] 1 isoform 1 [Homo sapiens]	2	4	2	2	4	3.72	8.607e-05	24	65	49	16	63.2545	47.64	0.00037058	X	X	X	X	X	X	X	1
USP19	0.000228	1	0	0	0	0	0	0	0	0	0	0	0	0	0	0	0	0	0	0	0	0	0	0	USP19	NP_001186090.1	USP19.NP_001186090.1:ubiquitin carboxyl-terminal hydrolase 19 isoform 2 [Homo sapiens] ;NP_001338030.1:ubiquitin carboxyl-terminal hydrolase 19 isoform 8 [Homo sapiens] ;	X	X	X	X	X	X	X	21	77	77	0	77	28.4	0.00022784	X	X	X	X	X	X	X	X
PFKM	0.000228	1	0	0	0	0	0	0	0	0	0	0	0	0	0	0	0	0	0	0	0	0	0	0	PFKM	NP_000280.1	ATP-dependent 6-phosphofructokinase, muscle type isoform 2 [Homo sapiens]	X	X	X	X	X	X	X	18	45	43	2	43.441	29.74	0.00022807	X	X	X	X	X	X	X	1
CSK	0.000228	1	0	0	0	0	0	0	0	0	0	0	0	0	0	0	0	0	0	0	0	0	0	0	CSK	NP_004374.1	tyrosine-protein kinase CSK [Homo sapiens]	X	X	X	X	X	X	X	10	25	25	0	25	25.33	0.00022751	X	X	X	X	X	X	X	X
MYH10	0.000227	2	0.000417	1	0.000155	1	2.4e-05	1	0	0	0	0	0	0	0	0	0	0	0	0	0	0	0.000228	2	MYH10	NP_001242941.1	myosin-10 isoform 1 [Homo sapiens]	24	45	33	12	36.4435	16.49	0.00027313	39	97	81	16	88.1597	26.11	0.00017988	42	111	91	20	100.076	27.8	0.00041708	X
PRKACA	0.000227	1	0	0	0	0	0	0	0	0	0	0	0	0	0	0	0	0	0	0	0	0	0	0	PRKACA	NP_002721.1	cAMP-dependent protein kinase catalytic subunit alpha isoform Calpha1 [Homo sapiens]	X	X	X	X	X	X	X	8	21	11	10	19.4615	30.2	0.00022706	X	X	X	X	X	X	X	X
IDH3G	0.000226	2	0	0	0	0	0	0	0	0	0	0	0	0	0	0	0	0	0	0	0	0	0	0	IDH3G	NP_004126.1	isocitrate dehydrogenase [NAD] subunit gamma, mitochondrial isoform a precursor [Homo sapiens]	1	2	2	0	2	3.56	7.655e-05	10	36	36	0	36	35.62	0.00037513	X	X	X	X	X	X	X	X
TIPRL	0.000226	1	0	0	0	0	0	0	0	0	0	0	0	0	0	0	0	0	0	0	0	0	0	0	TIPRL	NP_690866.1	TIP41-like protein isoform 1 [Homo sapiens]	X	X	X	X	X	X	X	5	15	15	0	15	29.78	0.00022584	X	X	X	X	X	X	X	X
PLD3	0.000226	1	0	0	0	0	0	0	0	0	0	0	0	0	0	0	0	0	0	0	0	0	0	0	PLD3	NP_036400.2	phospholipase D3 [Homo sapiens]	X	X	X	X	X	X	X	7	27	27	0	27	18.37	0.00022565	X	X	X	X	X	X	X	X
U2AF1	0.000225	2	0.000666	2	0	0	0	0	0	0	0	0	0	0	0	0	0	0	0	0	0	0	0.00045	1	U2AF1	NP_006749.1	splicing factor U2AF 35 kDa subunit isoform a [Homo sapiens]	1	2	2	0	2	7.5	0.00012535	5	19	19	0	19	22.08	0.0003242	8	32	32	0	32	41.67	0.00111526	2
SLBP	0.000225	2	0.000217	1	0	0	0	0	0	0	0	0	0	0	0	0	0	0	0	0	0	0	0	0	SLBP	NP_006518.1	histone RNA hairpin-binding protein isoform 1 [Homo sapiens]	1	7	7	0	7	5.19	0.00038996	1	4	4	0	4	5.19	6.067e-05	3	7	7	0	7	12.96	0.00021686	X
PPIF	0.000224	2	0.000404	1	0	0	0	0	0	0	0	0	0	0	0	0	0	0	0	0	0	0	0	0	PPIF	NP_005720.1	peptidyl-prolyl cis-trans isomerase F, mitochondrial precursor [Homo sapiens]	1	4	4	0	4	3.86	0.00029066	1	8	8	0	8	13.04	0.00015827	4	10	10	0	10	28.02	0.00040408	X
SEC13	0.000224	2	4.5e-05	1	0	0	0	0	0	0	0	0	0	0	0	0	0	0	0	0	0	0	0	0	SEC13	NP_001129498.1	SEC13.NP_001129498.1:protein SEC13 homolog isoform 3 [Homo sapiens] ;NP_001129704.1:protein SEC13 homolog isoform 2 [Homo sapiens] ;NP_109598.2:protein SEC13 homolog isoform 4 [Homo sapiens] ;NP_899195.1:protein SEC13 homolog isoform 1 [Homo sapiens] ;	1	2	2	0	2	4.62	8.175e-05	8	33	33	0	33	38.59	0.00036723	1	2	2	0	2	4.62	4.546e-05	X
AAR2	0.000224	1	0	0	0	0	0	0	0	0	0	0	0	0	0	0	0	0	0	0	0	0	0	0	AAR2	NP_001258803.1	protein AAR2 homolog [Homo sapiens]	X	X	X	X	X	X	X	7	21	21	0	21	21.09	0.00022395	X	X	X	X	X	X	X	X
HNRNPH2	0.000223	2	0.000288	2	0.000392	1	0.0002	1	0	0	0	0	0	0	0	0	0	0	0.000119	1	0	0	0.0001	2	HNRNPH2	NP_062543.1	heterogeneous nuclear ribonucleoprotein H2 [Homo sapiens]	4	11	4	7	5.66667	14.48	0.00018983	7	53	16	37	28.0976	20.49	0.00025627	12	44	17	27	21.3383	34.3	0.00039751	6
	0.000223	1	5.5e-05	2	0	0	0	0	0	0	0	0	0	0	0	0	0	0	0	0	0	0	0	0		NP_001356442.1	STAT3. 1 proteins in this group did not match any genes. NP_001356442.1:signal transducer and activator of transcription 3 isoform 1 [Homo sapiens] ;NP_998827.1:signal transducer and activator of transcription 3 isoform 3 [Homo sapiens] ;	X	X	X	X	X	X	X	10	42	42	0	42	23.77	0.00022337	4	7	7	0	7	10.52	7.604e-05	1
PGM3	0.000223	1	2.3e-05	1	0	0	0	0	0	0	0	0	0	0	0	0	0	0	0	0	0	0	0.000189	1	PGM3	NP_001186846.1	PGM3. 1 proteins in this group did not match any genes. NP_001186846.1:phosphoacetylglucosamine mutase isoform 1 [Homo sapiens] ;NP_001186848.1:phosphoacetylglucosamine mutase isoform 4 [Homo sapiens] ;NP_001354215.1:phosphoacetylglucosamine mutase isoform 5 [Homo sapiens] ;NP_056414.1:phosphoacetylglucosamine mutase isoform 2 [Homo sapiens] ;	X	X	X	X	X	X	X	8	31	31	0	31	20.18	0.00022272	X	X	X	X	X	X	X	1
NUDT2	0.000223	1	0	0	0	0	0	0	0	0	0	0	0	0	0	0	0	0	0	0	0	0	0	0	NUDT2	NP_671702.1	bis(5'-nucleosyl)-tetraphosphatase [asymmetrical] [Homo sapiens]	X	X	X	X	X	X	X	2	8	8	0	8	25.85	0.00022287	X	X	X	X	X	X	X	X
DDX17	0.000222	2	0.000987	2	0.000111	1	0	0	0	0	0	0	0.00033	1	0	0	0	0	0.000195	1	0	0	9.3e-05	2	DDX17	NP_001091974.1	probable ATP-dependent RNA helicase DDX17 isoform 3 [Homo sapiens]	7	14	7	7	11.4333	14.23	0.00023526	26	48	34	14	37.4249	39.4	0.00020966	43	127	98	29	116.171	56.5	0.00132928	21
SRSF9	0.000222	1	0.000416	1	0	0	0	0	0.000841	1	0	0	0	0	0	0	0	0	0	0	0	0	0	0	SRSF9	NP_003760.1	serine/arginine-rich splicing factor 9 [Homo sapiens]	X	X	X	X	X	X	X	3	12	12	0	12	14.48	0.00022236	4	11	11	0	11	21.72	0.00041633	X
EIF2B2	0.000222	1	0	0	0	0	0	0	0	0	0	0	0	0	0	0	0	0	0	0	0	0	0	0	EIF2B2	NP_055054.1	translation initiation factor eIF-2B subunit beta [Homo sapiens]	X	X	X	X	X	X	X	8	19	19	0	19	31.62	0.00022168	X	X	X	X	X	X	X	X
RPA2	0.000221	1	0	0	0	0	0	0	0	0	0	0	0	0	0	0	0	0	0	0	0	0	0	0	RPA2	NP_001284487.1	RPA2.NP_001284487.1:replication protein A 32 kDa subunit isoform 3 [Homo sapiens] ;NP_001342058.1:replication protein A 32 kDa subunit isoform 4 [Homo sapiens] ;NP_002937.1:replication protein A 32 kDa subunit isoform 1 [Homo sapiens] ;	X	X	X	X	X	X	X	6	15	15	0	15	29.86	0.00022096	X	X	X	X	X	X	X	X
SLC16A1	0.00022	2	5.6e-05	2	0	0	0	0	0.001115	1	0	0	0.000182	1	0	0	0	0	0	0	0	0	0.000268	2	SLC16A1	NP_003042.3	monocarboxylate transporter 1 [Homo sapiens]	4	10	10	0	10	8.2	0.00030083	6	17	17	0	17	14.2	0.00013924	1	2	2	0	2	2.4	3.346e-05	2
ANKFY1	0.00022	1	0	0	0	0	0	0	0	0	0	0	0	0	0	0	0	0	0	0	0	0	0	0	ANKFY1	NP_001244928.1	ANKFY1.NP_001244928.1:rabankyrin-5 isoform 3 [Homo sapiens] ;NP_001316992.1:rabankyrin-5 isoform 4 [Homo sapiens] ;	X	X	X	X	X	X	X	20	65	65	0	65	26.84	0.00021981	X	X	X	X	X	X	X	X
LYPLAL1	0.00022	1	0	0	0	0	0	0	0	0	0	0	0	0	0	0	0	0	0	0	0	0	0	0	LYPLAL1	NP_001287698.1	LYPLAL1.NP_001287698.1:lysophospholipase-like protein 1 isoform b [Homo sapiens] ;NP_001287699.1:lysophospholipase-like protein 1 isoform c [Homo sapiens] ;NP_001337557.1:lysophospholipase-like protein 1 isoform e [Homo sapiens] ;NP_001337558.1:lysophospholipase-like protein 1 isoform f [Homo sapiens] ;NP_620149.2:lysophospholipase-like protein 1 isoform a [Homo sapiens] ;	X	X	X	X	X	X	X	3	10	10	0	10	26.34	0.00022017	X	X	X	X	X	X	X	X
TOR1AIP1	0.000219	2	0.00012	2	0	0	0	0	0	0	0	0	7.8e-05	1	0	0	0	0	0	0	0	0	0.000252	2	TOR1AIP1	NP_001254507.1	TOR1AIP1.NP_001254507.1:torsin-1A-interacting protein 1 isoform 1 [Homo sapiens] ;NP_056417.2:torsin-1A-interacting protein 1 isoform 2 [Homo sapiens] ;	3	8	8	0	8	10.1	0.00020605	11	33	33	0	33	24.66	0.0002314	5	9	9	0	9	10.1	0.0001289	1
EIF2A	0.000219	1	2.3e-05	1	0	0	0	0	0	0	0	0	0	0	0	0	0	0	0	0	0	0	0	0	EIF2A	NP_001305972.1	EIF2A.NP_001305972.1:eukaryotic translation initiation factor 2A isoform 2 [Homo sapiens] ;NP_001305974.1:eukaryotic translation initiation factor 2A isoform 4 [Homo sapiens] ;NP_114414.2:eukaryotic translation initiation factor 2A isoform 1 [Homo sapiens] ;	X	X	X	X	X	X	X	9	30	30	0	30	29.29	0.00021938	X	X	X	X	X	X	X	1
SCO1	0.000218	1	4.3e-05	1	0	0	0	0	0	0	0	0	0	0	0	0	0	0	0	0	0	0	0	0	SCO1	NP_004580.1	protein SCO1 homolog, mitochondrial [Homo sapiens]	X	X	X	X	X	X	X	4	16	16	0	16	22.92	0.00021768	X	X	X	X	X	X	X	1
SPCS2	0.000217	1	0.000444	1	0	0	0	0	0	0	0	0	0	0	0	0	0	0	0	0	0	0	0.000946	2	SPCS2	NP_055567.2	signal peptidase complex subunit 2 [Homo sapiens]	X	X	X	X	X	X	X	5	12	12	0	12	27.43	0.00021744	4	12	12	0	12	19.91	0.00044413	X
ACBD3	0.000217	1	4.9e-05	1	0	0	0	0	0	0	0	0	0	0	0	0	0	0	0	0	0	0	0.000204	1	ACBD3	NP_073572.2	Golgi resident protein GCP60 [Homo sapiens]	X	X	X	X	X	X	X	11	28	28	0	28	33.14	0.00021717	X	X	X	X	X	X	X	1
CYP51A1	0.000217	1	3.3e-05	1	0	0	0	0	0	0	0	0	8.9e-05	1	0	0	0	0	0	0	0	0	0.000848	1	CYP51A1	NP_000777.1	lanosterol 14-alpha demethylase isoform 1 precursor [Homo sapiens]	X	X	X	X	X	X	X	4	27	27	0	27	13.16	0.00021723	1	2	2	0	2	4.91	3.287e-05	X
HNRNPUL1	0.000216	1	0.0012	1	0	0	0	0	0	0	0	0	0	0	0	0	0	0	0	0	0	0	0.000104	2	HNRNPUL1	NP_001287945.1	HNRNPUL1.NP_001287945.1:heterogeneous nuclear ribonucleoprotein U-like protein 1 isoform e [Homo sapiens] ;NP_001308137.1:heterogeneous nuclear ribonucleoprotein U-like protein 1 isoform d [Homo sapiens] ;NP_008971.2:heterogeneous nuclear ribonucleoprotein U-like protein 1 isoform a [Homo sapiens] ;	5	11	11	0	11	8.74	0.00021572	X	X	X	X	X	X	X	29	110	110	0	110	43.42	0.00119959	X
MRPS11	0.000216	2	0.000477	1	0	0	0	0	0	0	0	0	0	0	0	0	0	0	0	0	0	0	0	0	MRPS11	NP_001308899.1	MRPS11.NP_001308899.1:28S ribosomal protein S11, mitochondrial isoform c [Homo sapiens] ;NP_073750.2:28S ribosomal protein S11, mitochondrial isoform a [Homo sapiens] ;	1	2	2	0	2	5.7	0.00015587	5	13	13	0	13	37.31	0.00027584	4	11	11	0	11	37.31	0.00047673	X
CNIH4	0.000216	1	0.000342	1	0	0	0	0	0	0	0	0	0	0	0	0	0	0	0	0	0	0	0	0	CNIH4	NP_001264128.1	CNIH4.NP_001264128.1:protein cornichon homolog 4 isoform 4 [Homo sapiens] ;NP_001264129.1:protein cornichon homolog 4 isoform 5 [Homo sapiens] ;NP_054903.1:protein cornichon homolog 4 isoform 1 [Homo sapiens] ;	X	X	X	X	X	X	X	2	4	4	0	4	26.32	0.00021553	X	X	X	X	X	X	X	1
	0.000216	1	0.00017	2	0	0	0.000803	1	0	0	0	0	0	0	0	0	0	0	0	0	0	0	0	0		NP_001361328.1	four and a half LIM domains protein 2 isoform a [Homo sapiens]	2	4	4	0	4	9.32	0.00021565	X	X	X	X	X	X	X	1	2	2	0	2	3.94	5.996e-05	2
POLR1C	0.000216	1	0.000152	1	0	0	0	0	0	0	0	0	0	0	0	0	0	0	0	0	0	0	0	0	POLR1C	NP_001305805.1	POLR1C.NP_001305805.1:DNA-directed RNA polymerases I and III subunit RPAC1 isoform 2 [Homo sapiens] ;NP_001350587.1:DNA-directed RNA polymerases I and III subunit RPAC1 isoform 3 [Homo sapiens] ;NP_976035.1:DNA-directed RNA polymerases I and III subunit RPAC1 isoform 1 [Homo sapiens] ;	X	X	X	X	X	X	X	6	18	18	0	18	24.27	0.00021553	X	X	X	X	X	X	X	2
CHCHD2	0.000216	2	0.0001	1	0	0	0	0	0	0	0	0	0	0	0	0	0	0	0	0	0	0	0	0	CHCHD2	NP_001307256.1	CHCHD2.NP_001307256.1:coiled-coil-helix-coiled-coil-helix domain-containing protein 2 precursor isoform 1 [Homo sapiens] ;NP_057223.1:coiled-coil-helix-coiled-coil-helix domain-containing protein 2 precursor isoform 2 [Homo sapiens] ;	2	4	4	0	4	16.67	0.00035813	1	3	3	0	3	16.67	7.313e-05	1	2	2	0	2	16.67	9.958e-05	X
CBS	0.000216	1	0	0	0	0	0	0	0	0	0	0	0	0	0	0	0	0	0	0	0	0	0	0	CBS	NP_001171479.1	CBS,CBSL.NP_001171479.1:cystathionine beta-synthase isoform 1 [Homo sapiens] ;NP_001340944.1:cystathionine beta-synthase-like protein isoform b [Homo sapiens] ;	X	X	X	X	X	X	X	7	29	29	0	29	22.69	0.00021553	X	X	X	X	X	X	X	X
OVCA2	0.000216	1	0	0	0	0	0	0	0	0	0	0	0	0	0	0	0	0	0	0	0	0	0	0	OVCA2	NP_543012.1	esterase OVCA2 [Homo sapiens]	X	X	X	X	X	X	X	3	12	12	0	12	28.63	0.00021648	X	X	X	X	X	X	X	X
SSR1	0.000215	2	0.000227	1	0	0	0	0	0	0	0	0	0	0	0	0	0	0	0	0	0	0	0.000377	1	SSR1	NP_003135.2	translocon-associated protein subunit alpha isoform 1 precursor [Homo sapiens]	2	3	3	0	3	9.09	0.00015778	3	19	19	0	19	11.89	0.00027206	X	X	X	X	X	X	X	2
PDIA4	0.000215	2	0.00014	2	0	0	0	0	0	0	0	0	7.1e-05	1	0	0	0	0	0	0	0	0	0.000167	1	PDIA4	NP_004902.1	protein disulfide-isomerase A4 isofrom 2 precursor [Homo sapiens]	2	4	4	0	4	2.79	9.328e-05	22	53	53	0	53	41.24	0.0003365	3	6	6	0	6	4.5	7.781e-05	5
DNM2	0.000215	2	9e-05	1	0	0	0	0	0	0	0	0	0	0	0	0	0	0	0	0	0	0	0	0	DNM2	NP_001005360.1	dynamin-2 isoform 1 [Homo sapiens]	1	2	2	0	2	1.26	3.458e-05	29	87	63	24	84	41.84	0.00039539	X	X	X	X	X	X	X	5
TM9SF3	0.000215	2	7.1e-05	1	0	0	0	0	0	0	0	0	0	0	0	0	0	0	0	0	0	0	0.00055	1	TM9SF3	NP_064508.3	transmembrane 9 superfamily member 3 precursor [Homo sapiens]	3	13	13	0	13	8.49	0.00033199	6	14	14	0	14	9.17	9.734e-05	3	5	5	0	5	8.32	7.101e-05	X
ARHGDIA	0.000214	1	0.000156	1	0	0	0	0	0	0	0	0	0	0	0	0	0	0	0	0	0	0	0	0	ARHGDIA	NP_001288172.1	ARHGDIA.NP_001288172.1:rho GDP-dissociation inhibitor 1 isoform e [Homo sapiens] ;NP_004300.1:rho GDP-dissociation inhibitor 1 isoform a [Homo sapiens] ;	X	X	X	X	X	X	X	6	13	13	0	13	29.32	0.0002138	X	X	X	X	X	X	X	2
MSH2	0.000214	2	1.4e-05	1	0	0	0	0	0	0	0	0	0	0	0	0	0	0	0	0	0	0	0	0	MSH2	NP_000242.1	DNA mismatch repair protein Msh2 isoform 1 [Homo sapiens]	7	17	17	0	17	12.63	0.00027377	14	35	35	0	35	17.77	0.00015346	X	X	X	X	X	X	X	1
SDF2	0.000214	1	0	0	0	0	0	0	0	0	0	0	0	0	0	0	0	0	0	0	0	0	0	0	SDF2	NP_008854.2	stromal cell-derived factor 2 precursor [Homo sapiens]	1	3	3	0	3	11.37	0.00021386	X	X	X	X	X	X	X	X	X	X	X	X	X	X	X
NCLN	0.000214	2	0	0	0	0	0	0	0	0	0	0	0	0	0	0	0	0	0	0	0	0	0	0	NCLN	NP_001308392.1	NCLN.NP_001308392.1:nicalin isoform 2 precursor [Homo sapiens] ;NP_064555.2:nicalin isoform 1 precursor [Homo sapiens] ;	3	7	7	0	7	8.54	0.00018735	11	33	33	0	33	27.05	0.00024046	X	X	X	X	X	X	X	X
ENO1	0.000213	2	0.000311	2	0	0	0.000722	1	0	0	0	0	0.000448	2	0.000592	1	0	0	0.001803	1	0.000535	1	0.000989	3	ENO1	NP_001340275.1	ENO1.NP_001340275.1:alpha-enolase isoform 3 [Homo sapiens] ;NP_001419.1:alpha-enolase isoform 1 [Homo sapiens] ;	5	9	9	0	9	20.74	0.00031192	6	12	12	0	12	25.81	0.00011323	7	23	23	0	23	24.88	0.00044328	3
SNU13	0.000213	2	0.000101	1	0	0	0	0	0	0	0	0	0	0	0	0	0	0	0	0	0	0	0	0	SNU13	NP_004999.1	NHP2-like protein 1 [Homo sapiens]	1	2	2	0	2	9.38	0.00023502	3	6	6	0	6	31.25	0.00019196	X	X	X	X	X	X	X	1
MPI	0.000213	1	0	0	0	0	0	0	0	0	0	0	0	0	0	0	0	0	0	0	0	0	0	0	MPI	NP_002426.1	mannose-6-phosphate isomerase isoform 1 [Homo sapiens]	X	X	X	X	X	X	X	10	22	22	0	22	39.48	0.00021299	X	X	X	X	X	X	X	X
SAMD1	0.000213	2	0	0	0	0	0	0	0	0	0	0	0	0	0	0	0	0	0	0	0	0	0	0	SAMD1	NP_612361.1	atherin [Homo sapiens]	3	12	12	0	12	10.04	0.0003355	4	12	12	0	12	12.27	9.134e-05	X	X	X	X	X	X	X	X
NDUFA6	0.000213	2	0	0	0	0	0	0	0	0	0	0	0	0	0	0	0	0	0	0	0	0	0	0	NDUFA6	NP_002481.3	NADH dehydrogenase [ubiquinone] 1 alpha subcomplex subunit 6 [Homo sapiens]	1	2	2	0	2	8.59	0.00023502	1	6	6	0	6	8.59	0.00019196	X	X	X	X	X	X	X	X
RTCA	0.000213	1	0	0	0	0	0	0	0	0	0	0	0	0	0	0	0	0	0	0	0	0	0	0	RTCA	NP_003720.1	RNA 3'-terminal phosphate cyclase isoform b [Homo sapiens]	X	X	X	X	X	X	X	7	19	19	0	19	27.32	0.00021259	X	X	X	X	X	X	X	X
NAA10	0.000212	2	0.000198	2	0	0	0	0	0	0	0	0	0	0	0	0	0	0	0	0	0	0	0	0	NAA10	NP_003482.1	N-alpha-acetyltransferase 10 isoform 1 [Homo sapiens]	1	2	2	0	2	4.26	0.00012801	7	17	17	0	17	45.53	0.00029625	2	8	8	0	8	14.89	0.00028475	1
PSMD4	0.000212	2	0.000171	2	0	0	0	0	0	0	0	0	0	0	0	0	0	0	0	0	0	0	0	0	PSMD4	NP_002801.1	26S proteasome non-ATPase regulatory subunit 4 isoform 2 [Homo sapiens]	2	3	3	0	3	10.88	0.00011969	12	28	28	0	28	35.28	0.00030415	1	3	3	0	3	3.98	6.656e-05	6
MRPL3	0.000212	1	0.000121	2	0	0	0	0	0	0	0	0	0	0	0	0	0	0	0	0	0	0	0	0	MRPL3	NP_009139.1	39S ribosomal protein L3, mitochondrial [Homo sapiens]	X	X	X	X	X	X	X	6	18	18	0	18	30.17	0.00021182	3	7	7	0	7	17.82	0.00016825	1
PNKD	0.000212	1	0.000118	1	0	0	0	0	0	0	0	0	0	0	0	0	0	0	0	0	0	0	0	0	PNKD	NP_001070867.1	probable hydrolase PNKD isoform 3 precursor [Homo sapiens]	1	2	2	0	2	11.97	0.00021185	X	X	X	X	X	X	X	1	2	2	0	2	11.97	0.00011781	X
PPP2CA	0.000212	1	9e-05	2	0	0	0	0	0	0	0	0	0	0	0	0	0	0	0	0	0	0	0.000137	1	PPP2CA	NP_002706.1	serine/threonine-protein phosphatase 2A catalytic subunit alpha isoform isoform 1 [Homo sapiens]	X	X	X	X	X	X	X	6	16	16	0	16	30.1	0.00021205	2	2	2	0	2	12.94	5.414e-05	2
MRPL16	0.000212	1	6.7e-05	1	0	0	0	0	0	0	0	0	0	0	0	0	0	0	0	0	0	0	0	0	MRPL16	NP_060310.1	39S ribosomal protein L16, mitochondrial [Homo sapiens]	X	X	X	X	X	X	X	5	13	13	0	13	15.54	0.0002121	1	2	2	0	2	3.98	6.665e-05	X
ECD	0.000212	1	0	0	0	0	0	0	0	0	0	0	0	0	0	0	0	0	0	0	0	0	0	0	ECD	NP_001129224.1	ECD.NP_001129224.1:protein ecdysoneless homolog isoform 2 [Homo sapiens] ;NP_009196.1:protein ecdysoneless homolog isoform 1 [Homo sapiens] ;	X	X	X	X	X	X	X	8	35	35	0	35	17.28	0.00021171	X	X	X	X	X	X	X	X
SEC23B	0.000212	1	0	0	0	0	0	0	0	0	0	0	0	0	0	0	0	0	0	0	0	0	0	0	SEC23B	NP_001166217.1	protein transport protein Sec23B isoform 2 [Homo sapiens]	X	X	X	X	X	X	X	18	40	38	2	38.8261	29.91	0.00021228	X	X	X	X	X	X	X	X
GRHPR	0.000212	1	0	0	0	0	0	0	0	0	0	0	0	0	0	0	0	0	0	0	0	0	0	0	GRHPR	NP_036335.1	glyoxylate reductase/hydroxypyruvate reductase [Homo sapiens]	X	X	X	X	X	X	X	7	17	17	0	17	35.98	0.00021225	X	X	X	X	X	X	X	X
GIPC1	0.000211	2	0.000156	1	0	0	0	0	0	0	0	0	0	0	0	0	0	0	0	0	0	0	0	0	GIPC1	NP_974197.1	PDZ domain-containing protein GIPC1 isoform 1 [Homo sapiens]	1	2	2	0	2	4.8	9.034e-05	7	27	25	2	26.9231	28.83	0.00033109	X	X	X	X	X	X	X	2
	0.000211	1	0	0	0	0	0	0	0	0	0	0	0	0	0	0	0	0	0	0	0	0	0	0		NP_003972.2	0 genes:. 2 proteins in this group did not match any genes. NP_003972.2:protein regulator of cytokinesis 1 isoform 1 [Homo sapiens] ;NP_955445.2:protein regulator of cytokinesis 1 isoform 2 [Homo sapiens] ;	X	X	X	X	X	X	X	13	32	32	0	32	29.84	0.00021136	X	X	X	X	X	X	X	X
OGT	0.000211	1	0	0	0	0	0	0	0	0	0	0	0	0	0	0	0	0	0	0	0	0	0	0	OGT	NP_858058.1	UDP-N-acetylglucosamine--peptide N-acetylglucosaminyltransferase 110 kDa subunit isoform 1 [Homo sapiens]	X	X	X	X	X	X	X	18	54	54	0	54	25.81	0.00021141	X	X	X	X	X	X	X	X
GCN1	0.00021	2	2.3e-05	2	0	0	0	0	0	0	0	0	0	0	0	0	0	0	0	0	0	0	0.000202	1	GCN1	NP_006827.1	eIF-2-alpha kinase activator GCN1 [Homo sapiens]	5	10	10	0	10	2.77	5.631e-05	66	237	237	0	237	34.52	0.00036337	2	2	2	0	2	1.2	6.26e-06	4
RBM25	0.000209	1	0.000238	2	0	0	0	0	0	0	0	0	0	0	0	0	0	0	0.000127	1	0	0	0.000128	1	RBM25	NP_067062.1	RNA-binding protein 25 [Homo sapiens]	X	X	X	X	X	X	X	12	43	43	0	43	20.4	0.00020889	2	6	6	0	6	2.97	5.953e-05	9
CLTB	0.000209	1	0.000116	1	0	0	0	0	0	0	0	0	0	0	0	0	0	0	0	0	0	0	0	0	CLTB	NP_001351055.1	CLTB.NP_001351055.1:clathrin light chain B isoform c [Homo sapiens] ;NP_001825.1:clathrin light chain B isoform a [Homo sapiens] ;NP_009028.1:clathrin light chain B isoform b [Homo sapiens] ;	1	2	2	0	2	6.94	0.00020891	X	X	X	X	X	X	X	1	2	2	0	2	6.94	0.00011617	X
ILKAP	0.000209	1	6.6e-05	1	0	0	0	0	0	0	0	0	0	0	0	0	0	0	0	0	0	0	0	0	ILKAP	NP_110395.1	integrin-linked kinase-associated serine/threonine phosphatase 2C [Homo sapiens]	X	X	X	X	X	X	X	9	20	20	0	20	31.89	0.00020894	X	X	X	X	X	X	X	1
UBE2O	0.000209	1	6e-05	1	0	0	0	0	0	0	0	0	0	0	0	0	0	0	0	0	0	0	0	0	UBE2O	NP_071349.3	(E3-independent) E2 ubiquitin-conjugating enzyme [Homo sapiens]	X	X	X	X	X	X	X	24	66	66	0	66	29.72	0.0002092	X	X	X	X	X	X	X	4
MRPL15	0.000208	1	0.000135	2	0	0	0	0	0.000628	1	0	0	0	0	0	0	0	0	0	0	0	0	0	0	MRPL15	NP_054894.1	39S ribosomal protein L15, mitochondrial [Homo sapiens]	X	X	X	X	X	X	X	9	15	15	0	15	36.82	0.00020752	4	8	8	0	8	17.91	0.00022607	1
NOMO2	0.000208	2	3.7e-05	2	0	0	0	0	0	0	0	0	1.8e-05	1	0	0	0	0	0	0	0	0	0.000128	1	NOMO2	NP_001004060.1	nodal modulator 2 isoform 1 precursor [Homo sapiens]	6	23	0	23	11.5	8.05	0.00013652	32	155	3	152	86.4	39.54	0.00027926	10	21	0	21	10.5	14.36	6.932e-05	1
	0.000208	1	1.3e-05	1	0	0	0	0	0	0	0	0	0	0	0	0	0	0	0	0	0	0	0	0		NP_065796.2	alanine--tRNA ligase, mitochondrial [Homo sapiens]	X	X	X	X	X	X	X	18	50	50	0	50	29.75	0.00020788	X	X	X	X	X	X	X	1
MAT2A	0.000207	1	0.000164	1	0	0	0	0	0	0	0	0	0	0	0	0	0	0	0	0	0	0	0	0	MAT2A	NP_005902.1	S-adenosylmethionine synthase isoform type-2 [Homo sapiens]	X	X	X	X	X	X	X	10	20	20	0	20	31.65	0.00020735	X	X	X	X	X	X	X	2
UGDH	0.000207	1	5.3e-05	1	0	0	0	0	0	0	0	0	0	0	0	0	0	0	0	0	0	0	0	0	UGDH	NP_003350.1	UDP-glucose 6-dehydrogenase isoform 1 [Homo sapiens]	X	X	X	X	X	X	X	12	25	25	0	25	36.44	0.00020724	X	X	X	X	X	X	X	1
ABCB7	0.000207	1	2e-05	2	0	0	0	0	0	0	0	0	0	0	0	0	0	0	0	0	0	0	0.000144	1	ABCB7	NP_001258625.1	ABCB7.NP_001258625.1:ATP-binding cassette sub-family B member 7, mitochondrial isoform 2 [Homo sapiens] ;NP_001258627.1:ATP-binding cassette sub-family B member 7, mitochondrial isoform 4 [Homo sapiens] ;NP_004290.2:ATP-binding cassette sub-family B member 7, mitochondrial isoform 1 [Homo sapiens] ;	X	X	X	X	X	X	X	11	38	38	0	38	29.12	0.00020694	1	2	2	0	2	3.19	2.225e-05	1
AIP	0.000207	2	0	0	0	0	0	0	0	0	0	0	0	0	0	0	0	0	0	0	0	0	0	0	AIP	NP_001289888.1	AIP.NP_001289888.1:AH receptor-interacting protein isoform 2 [Homo sapiens] ;NP_001289889.1:AH receptor-interacting protein isoform 3 [Homo sapiens] ;NP_003968.3:AH receptor-interacting protein isoform 1 [Homo sapiens] ;	3	5	5	0	5	14.76	0.00027752	4	9	9	0	9	22.88	0.000136	X	X	X	X	X	X	X	X
GFM1	0.000207	1	0	0	0	0	0	0	0	0	0	0	0	0	0	0	0	0	0	0	0	0	0	0	GFM1	NP_001295093.1	GFM1.NP_001295093.1:elongation factor G, mitochondrial isoform 1 [Homo sapiens] ;NP_079272.4:elongation factor G, mitochondrial isoform 2 [Homo sapiens] ;	X	X	X	X	X	X	X	17	39	39	0	39	25.71	0.00020742	X	X	X	X	X	X	X	X
PCBP2	0.000206	2	0.000446	2	0	0	0	0	0.000343	1	0	0	0	0	0	0	0	0	6.6e-05	1	0	0	0.000136	2	PCBP2	NP_001122384.1	poly(rC)-binding protein 2 isoform e [Homo sapiens]	8	14	0	14	2.66667	43.49	0.00011111	23	102	4	98	26.4677	80.89	0.00030025	12	40	1	39	34.129	55.4	0.00079077	7
TBC1D10B	0.000206	2	0.000145	1	0	0	0	0	0	0	0	0	0	0	0	0	0	0	0	0	0	0	0	0	TBC1D10B	NP_056342.3	TBC1 domain family member 10B [Homo sapiens]	4	14	14	0	14	11.76	0.00026062	12	30	30	0	30	26.49	0.00015205	5	14	14	0	14	15.72	0.00014493	X
RPRD1B	0.000206	1	4e-05	1	0	0	0	0	0	0	0	0	0	0	0	0	0	0	0	0	0	0	0	0	RPRD1B	NP_067038.1	regulation of nuclear pre-mRNA domain-containing protein 1B [Homo sapiens]	X	X	X	X	X	X	X	6	17	15	2	16.3636	21.47	0.00020556	X	X	X	X	X	X	X	1
ANAPC7	0.000206	1	0	0	0	0	0	0	0	0	0	0	0	0	0	0	0	0	0	0	0	0	0	0	ANAPC7	NP_001131136.1	ANAPC7.NP_001131136.1:anaphase-promoting complex subunit 7 isoform b [Homo sapiens] ;NP_057322.2:anaphase-promoting complex subunit 7 isoform a [Homo sapiens] ;	X	X	X	X	X	X	X	12	27	27	0	27	33.15	0.0002059	X	X	X	X	X	X	X	X
PUS1	0.000205	1	0	0	0	0	0	0	0	0	0	0	0	0	0	0	0	0	0	0	0	0	0	0	PUS1	NP_001002019.1	PUS1.NP_001002019.1:tRNA pseudouridine synthase A isoform 2 [Homo sapiens] ;NP_079491.2:tRNA pseudouridine synthase A isoform 1 [Homo sapiens] ;	X	X	X	X	X	X	X	7	20	20	0	20	23.81	0.00020527	X	X	X	X	X	X	X	X
YBX3	0.000204	2	0.000887	2	0.000164	1	0	0	0	0	0	0	0	0	0	0	0	0	0	0	0	0	7.2e-05	2	YBX3	NP_003642.3	Y-box-binding protein 3 isoform a [Homo sapiens]	6	20	4	16	7.09524	20.7	0.00028689	8	14	4	10	10.9412	41.67	0.00012045	36	149	36	113	76.5647	61.83	0.00172156	4
PSPC1	0.000204	1	0.000245	2	0	0	0	0	0	0	0	0	0	0	0	0	0	0	0	0	0	0	0	0	PSPC1	NP_001341838.1	paraspeckle component 1 isoform 1 [Homo sapiens]	X	X	X	X	X	X	X	12	26	26	0	26	33.46	0.00020358	5	12	12	0	12	18.36	0.00019192	5
PDIA6	0.000204	2	0.000142	2	0	0	0	0	0	0	0	0	0	0	0	0	0	0	0	0	0	0	0.000326	3	PDIA6	NP_001269633.1	PDIA6.NP_001269633.1:protein disulfide-isomerase A6 isoform a [Homo sapiens] ;NP_001269634.1:protein disulfide-isomerase A6 isoform b [Homo sapiens] ;NP_001269635.1:protein disulfide-isomerase A6 isoform c [Homo sapiens] ;NP_001269636.1:protein disulfide-isomerase A6 isoform e precursor [Homo sapiens] ;NP_005733.1:protein disulfide-isomerase A6 isoform d precursor [Homo sapiens] ;	2	6	6	0	6	8.13	0.00018343	8	27	27	0	27	27.03	0.00022473	4	9	9	0	9	18.5	0.00015301	3
CTBP2	0.000204	1	5.8e-05	1	0	0	0	0	0	0	0	0	0	0	0	0	0	0	0	0	0	0	0	0	CTBP2	NP_001307942.1	C-terminal-binding protein 2 isoform 1 [Homo sapiens]	X	X	X	X	X	X	X	11	25	21	4	22.12	36.4	0.00020356	X	X	X	X	X	X	X	1
MRPS7	0.000203	1	0.000442	2	0	0	0	0	0	0	0	0	0	0	0	0	0	0	0	0	0	0	0	0	MRPS7	NP_057055.2	28S ribosomal protein S7, mitochondrial [Homo sapiens]	X	X	X	X	X	X	X	7	12	12	0	12	36.36	0.00020307	13	24	24	0	24	53.31	0.00082953	1
PRKRA	0.000203	1	0.000312	2	0	0	0	0	0	0	0	0	0	0	0	0	0	0	0	0	0	0	0	0	PRKRA	NP_001132989.1	PRKRA.NP_001132989.1:interferon-inducible double-stranded RNA-dependent protein kinase activator A isoform 2 [Homo sapiens] ;NP_001132990.1:interferon-inducible double-stranded RNA-dependent protein kinase activator A isoform 3 [Homo sapiens] ;NP_003681.1:interferon-inducible double-stranded RNA-dependent protein kinase activator A isoform 1 [Homo sapiens] ;	X	X	X	X	X	X	X	7	15	15	0	15	35.1	0.0002034	9	21	21	0	21	35.43	0.00058163	1
TBC1D4	0.000203	1	0	0	0	0	0	0	0	0	0	0	0	0	0	0	0	0	0	0	0	0	0	0	TBC1D4	NP_001273587.1	TBC1D4.NP_001273587.1:TBC1 domain family member 4 isoform 2 [Homo sapiens] ;NP_001273588.1:TBC1 domain family member 4 isoform 3 [Homo sapiens] ;NP_055647.2:TBC1 domain family member 4 isoform 1 [Homo sapiens] ;	X	X	X	X	X	X	X	25	64	64	0	64	23.72	0.00020317	X	X	X	X	X	X	X	X
SRP72	0.000202	2	0.000183	2	0	0	0	0	0.001385	1	0	0	0	0	0	0	0	0	0	0	0	0	0	0	SRP72	NP_008878.3	signal recognition particle subunit SRP72 isoform 1 [Homo sapiens]	2	6	6	0	6	3.58	0.0001345	19	44	44	0	44	43.82	0.00026853	9	20	20	0	20	22.8	0.00024931	3
GGH	0.000202	2	0.000155	2	0	0	0	0	0	0	0	0	0	0	0	0	0	0	0	0	0	0	0.000133	1	GGH	NP_003869.1	gamma-glutamyl hydrolase precursor [Homo sapiens]	3	8	8	0	8	11.64	0.0003784	1	2	2	0	2	3.14	2.576e-05	2	4	4	0	4	11.64	0.00010521	2
VAT1	0.000202	2	0.000128	1	0	0	0	0	0	0	0	0	0	0	0	0	0	0	0	0	0	0	0	0	VAT1	NP_006364.2	synaptic vesicle membrane protein VAT-1 homolog [Homo sapiens]	3	10	10	0	10	7.38	0.00038274	1	2	2	0	2	3.82	2.084e-05	2	6	6	0	6	4.83	0.0001277	X
SMC1A	0.000202	2	5.5e-05	2	0	0	0	0	0	0	0	0	0	0	0	0	0	0	0	0	0	0	0	0	SMC1A	NP_006297.2	structural maintenance of chromosomes protein 1A isoform 1 [Homo sapiens]	6	11	11	0	11	6	0.00013419	36	81	81	0	81	36.09	0.00026902	2	7	7	0	7	1.87	4.749e-05	3
GTF3C5	0.000202	1	3.2e-05	1	0	0	0	0	0	0	0	0	0	0	0	0	0	0	0	0	0	0	0	0	GTF3C5	NP_001116295.1	GTF3C5.NP_001116295.1:general transcription factor 3C polypeptide 5 isoform 1 [Homo sapiens] ;NP_036219.2:general transcription factor 3C polypeptide 5 isoform 2 [Homo sapiens] ;	X	X	X	X	X	X	X	10	26	26	0	26	21.67	0.00020242	1	2	2	0	2	2.28	3.18e-05	X
RAB13	0.000202	1	0	0	0	0	0	0	0	0	0	0	0	0	0	0	0	0	0	0	0	0	0	0	RAB13	NP_002861.1	ras-related protein Rab-13 isoform 1 [Homo sapiens]	X	X	X	X	X	X	X	5	10	10	0	10	26.6	0.00020173	X	X	X	X	X	X	X	X
SRRT	0.000201	2	0.000203	2	0	0	0	0	0	0	0	0	0	0	6.5e-05	1	0	0	0.000163	1	0	0	0	0	SRRT	NP_001122324.1	SRRT.NP_001122324.1:serrate RNA effector molecule homolog isoform c [Homo sapiens] ;NP_001122325.1:serrate RNA effector molecule homolog isoform d [Homo sapiens] ;NP_001122326.1:serrate RNA effector molecule homolog isoform e [Homo sapiens] ;NP_056992.4:serrate RNA effector molecule homolog isoform a [Homo sapiens] ;	3	3	3	0	3	4.91	5.157e-05	29	75	75	0	75	33.14	0.00035101	13	27	27	0	27	24.11	0.0002581	6
WDR5	0.000201	2	0.0001	1	0	0	0	0	0	0	0	0	0	0	0	0	0	0	0	0	0	0	0	0	WDR5	NP_060058.1	WD repeat-containing protein 5 [Homo sapiens]	2	7	7	0	7	11.98	0.00031524	1	7	7	0	7	4.79	8.583e-05	2	4	4	0	4	11.98	0.00010017	X
PTCD3	0.0002	2	0.000538	2	0.00053	1	0	0	0	0	0	0	0	0	0	0	0	0	0	0	0	0	0	0	PTCD3	NP_060422.4	pentatricopeptide repeat domain-containing protein 3, mitochondrial precursor [Homo sapiens]	4	5	5	0	5	7.26	0.00010915	16	49	49	0	49	32.95	0.00029124	23	87	87	0	87	42.67	0.00105618	1
KHDRBS1	0.0002	2	0.000468	2	0.000275	1	0.000404	1	0	0	0	0	0	0	0	0	0	0	0	0	0	0	0	0	KHDRBS1	NP_006550.1	KH domain-containing, RNA-binding, signal transduction-associated protein 1 isoform 1 [Homo sapiens]	1	2	2	0	2	2.48	6.791e-05	8	36	36	0	36	17.61	0.00033279	6	17	17	0	17	15.35	0.00032098	6
PRKAR2A	0.0002	2	0.000169	2	0.000201	1	0	0	0	0	0	0	0	0	0	0	0	0	0.000176	1	0	0	0	0	PRKAR2A	NP_001308911.1	cAMP-dependent protein kinase type II-alpha regulatory subunit isoform a [Homo sapiens]	3	6	6	0	6	11.63	0.00022339	8	18	14	4	17.5	29.21	0.00017739	3	7	7	0	7	11.63	0.00014493	3
DYNLT1	0.0002	1	0	0	0	0	0	0	0	0	0	0	0	0	0	0	0	0	0	0	0	0	0.001316	1	DYNLT1	NP_001278532.1	DYNLT1.NP_001278532.1:dynein light chain Tctex-type 1 isoform 3 [Homo sapiens] ;NP_006510.1:dynein light chain Tctex-type 1 isoform 1 [Homo sapiens] ;	X	X	X	X	X	X	X	2	4	4	0	4	41.46	0.00019976	X	X	X	X	X	X	X	X
MRPL21	0.0002	1	0	0	0	0	0	0	0	0	0	0	0	0	0	0	0	0	0	0	0	0	0	0	MRPL21	NP_852615.1	39S ribosomal protein L21, mitochondrial isoform d [Homo sapiens]	X	X	X	X	X	X	X	4	10	10	0	10	29.27	0.00019976	X	X	X	X	X	X	X	X
SERBP1	0.000199	2	0.000549	2	0.000398	1	0	0	0	0	0	0	0.000223	1	0	0	0	0	0	0	0	0	0.000252	3	SERBP1	NP_001018077.1	SERBP1.NP_001018077.1:plasminogen activator inhibitor 1 RNA-binding protein isoform 1 [Homo sapiens] ;NP_001018079.1:plasminogen activator inhibitor 1 RNA-binding protein isoform 3 [Homo sapiens] ;	5	7	7	0	7	13.97	0.00025806	8	14	14	0	14	25.49	0.00014052	10	21	21	0	21	28.68	0.00043052	7
ECI1	0.000199	1	0.000249	1	0	0	0	0	0	0	0	0	0	0	0	0	0	0	0	0	0	0	0.000249	2	ECI1	NP_001910.2	enoyl-CoA delta isomerase 1, mitochondrial isoform 1 precursor [Homo sapiens]	2	4	4	0	4	9.27	0.00019923	X	X	X	X	X	X	X	5	9	9	0	9	26.16	0.00024927	X
CTSD	0.000199	1	0.000221	1	0	0	0	0	0	0	0	0	0	0	0	0	0	0	0	0	0	0	0	0	CTSD	NP_001900.1	cathepsin D preproprotein [Homo sapiens]	X	X	X	X	X	X	X	9	20	20	0	20	31.07	0.00019879	X	X	X	X	X	X	X	3
	0.000199	1	0.000116	1	0	0	0	0	0	0	0	0	0	0	0	0	0	0	0	0	0	0	0	0		NP_001357336.1	protein BUD31 homolog [Homo sapiens]	X	X	X	X	X	X	X	3	7	7	0	7	29.86	0.00019907	1	2	2	0	2	6.94	0.00011617	X
TIMM44	0.000199	1	2.9e-05	1	0	0	0	0	0	0	0	0	0	0	0	0	0	0	0	0	0	0	0	0	TIMM44	NP_006342.2	mitochondrial import inner membrane translocase subunit TIM44 [Homo sapiens]	X	X	X	X	X	X	X	9	22	22	0	22	22.79	0.00019932	X	X	X	X	X	X	X	1
TK1	0.000199	1	0	0	0	0	0	0	0	0	0	0	0	0	0	0	0	0	0	0	0	0	0	0	TK1	NP_001350777.1	TK1.NP_001350777.1:thymidine kinase, cytosolic isoform 3 [Homo sapiens] ;NP_003249.3:thymidine kinase, cytosolic isoform 1 [Homo sapiens] ;	X	X	X	X	X	X	X	6	13	13	0	13	32.21	0.00019939	X	X	X	X	X	X	X	X
TRUB1	0.000199	1	0	0	0	0	0	0	0	0	0	0	0	0	0	0	0	0	0	0	0	0	0	0	TRUB1	NP_631908.1	probable tRNA pseudouridine synthase 1 [Homo sapiens]	X	X	X	X	X	X	X	6	17	17	0	17	15.47	0.00019948	X	X	X	X	X	X	X	X
PCMT1	0.000198	2	0.000318	1	0.000284	1	0	0	0	0	0	0	0	0	0	0	0	0	0	0	0	0	0.000148	1	PCMT1	NP_001238978.1	PCMT1.NP_001238978.1:protein-L-isoaspartate(D-aspartate) O-methyltransferase isoform 2 [Homo sapiens] ;NP_001238979.1:protein-L-isoaspartate(D-aspartate) O-methyltransferase isoform 3 [Homo sapiens] ;NP_001238981.1:protein-L-isoaspartate(D-aspartate) O-methyltransferase isoform 5 [Homo sapiens] ;NP_001347381.1:protein-L-isoaspartate(D-aspartate) O-methyltransferase isoform 6 [Homo sapiens] ;NP_00…	3	7	7	0	7	17.13	0.00036815	1	2	2	0	2	11.89	2.864e-05	X	X	X	X	X	X	X	4
ALDH2	0.000198	2	0.000176	1	0	0	0	0	0	0	0	0	0	0	0	0	0	0	0	0	0	0	0	0	ALDH2	NP_000681.2	aldehyde dehydrogenase, mitochondrial isoform 1 precursor [Homo sapiens]	2	3	3	0	3	6.96	8.728e-05	18	39	39	0	39	51.06	0.00030892	X	X	X	X	X	X	X	4
CALM2	0.000198	2	0.000108	2	0.000412	1	0	0	0	0	0	0	0	0	0	0	0	0	0	0	0	0	0.000548	1	CALM2	NP_001292553.1	CALM1,CALM2.NP_001292553.1:calmodulin-2 isoform 1 [Homo sapiens] ;NP_001350599.1:calmodulin-1 isoform 1 [Homo sapiens] ;NP_008819.1:calmodulin-1 isoform 2 [Homo sapiens] ;	2	3	3	0	3	27.41	0.00022906	4	8	8	0	8	46.7	0.0001663	1	2	2	0	2	18.78	8.492e-05	1
ABCD3	0.000198	2	8.7e-05	2	0	0	0	0	0	0	0	0	6.9e-05	1	0	0	0	0	0	0	0	0	0.000164	1	ABCD3	NP_002849.1	ATP-binding cassette sub-family D member 3 isoform a [Homo sapiens]	6	13	13	0	13	12.75	0.00029672	8	16	16	0	16	16.54	9.943e-05	4	9	9	0	9	10.93	0.00011423	2
TARS2	0.000198	2	4.8e-05	2	0	0	0	0	0	0	0	0	0	0	0	0	0	0	0	0	0	0	0	0	TARS2	NP_079426.2	threonine--tRNA ligase, mitochondrial isoform a [Homo sapiens]	1	2	2	0	2	3.34	4.19e-05	23	62	62	0	62	39.28	0.00035362	2	2	2	0	2	3.48	2.33e-05	2
TIMM8A	0.000197	2	0.000373	2	0	0	0	0	0	0	0	0	0	0	0	0	0	0	0	0	0	0	0	0	TIMM8A	NP_004076.1	mitochondrial import inner membrane translocase subunit Tim8 A isoform 1 [Homo sapiens]	1	2	2	0	2	11.34	0.00031013	1	2	2	0	2	15.46	8.444e-05	1	4	4	0	4	15.46	0.00034492	2
MBD3	0.000197	1	0.000357	1	0	0	0	0	0	0	0	0	0	0	0	0	0	0	0	0	0	0	0	0	MBD3	NP_001268382.1	MBD3.NP_001268382.1:methyl-CpG-binding domain protein 3 isoform 1 [Homo sapiens] ;NP_001268383.1:methyl-CpG-binding domain protein 3 isoform 2 [Homo sapiens] ;	X	X	X	X	X	X	X	6	14	14	0	14	34.36	0.00019702	X	X	X	X	X	X	X	3
PRPF31	0.000197	1	0.000151	1	0	0	0	0	0	0	0	0	0.000274	1	0	0	0	0	0	0	0	0	0	0	PRPF31	NP_056444.3	U4/U6 small nuclear ribonucleoprotein Prp31 [Homo sapiens]	X	X	X	X	X	X	X	5	24	24	0	24	18.84	0.00019696	3	9	9	0	9	12.22	0.00015086	X
CTSB	0.000197	2	6e-05	1	0	0	0	0	0	0	0	0	0	0	0	0	0	0	0	0	0	0	0	0	CTSB	NP_001304166.1	CTSB.NP_001304166.1:cathepsin B isoform 2 [Homo sapiens] ;NP_680093.1:cathepsin B isoform 1 preproprotein [Homo sapiens] ;	2	4	4	0	4	16.28	0.00027984	2	6	6	0	6	14.88	0.00011428	X	X	X	X	X	X	X	1
COX7A2	0.000197	1	0	0	0	0	0	0	0	0	0	0	0	0	0	0	0	0	0	0	0	0	0.000939	1	COX7A2	NP_001353222.1	COX7A2.NP_001353222.1:cytochrome c oxidase subunit 7A2, mitochondrial isoform b [Homo sapiens] ;NP_001856.2:cytochrome c oxidase subunit 7A2, mitochondrial isoform a precursor [Homo sapiens] ;	X	X	X	X	X	X	X	2	4	4	0	4	27.71	0.00019736	X	X	X	X	X	X	X	X
RHOG	0.000197	2	0	0	0	0	0	0	0	0	0	0	0	0	0	0	0	0	0	0	0	0	0	0	RHOG	NP_001656.2	rho-related GTP-binding protein RhoG precursor [Homo sapiens]	1	2	2	0	2	5.24	0.0001575	4	11	11	0	11	34.03	0.00023585	X	X	X	X	X	X	X	X
MOV10	0.000196	1	0.001134	1	0.000121	1	0	0	0	0	0	0	0	0	0	0	0	0	0	0	0	0	0	0	MOV10	NP_066014.1	helicase MOV-10 isoform 1 [Homo sapiens]	X	X	X	X	X	X	X	21	48	48	0	48	28.22	0.00019598	46	136	136	0	136	55.33	0.00113416	X
ARHGAP1	0.000196	1	3e-05	1	0	0	0	0	0	0	0	0	0	0	0	0	0	0	0	0	0	0	0	0	ARHGAP1	NP_004299.1	rho GTPase-activating protein 1 [Homo sapiens]	X	X	X	X	X	X	X	7	21	21	0	21	23.23	0.0001959	X	X	X	X	X	X	X	1
SEL1L	0.000196	1	0	0	0	0	0	0	0	0	0	0	0	0	0	0	0	0	0	0	0	0	0	0	SEL1L	NP_005056.3	protein sel-1 homolog 1 isoform 1 precursor [Homo sapiens]	X	X	X	X	X	X	X	10	38	38	0	38	23.05	0.00019599	X	X	X	X	X	X	X	X
	0.000195	1	0.000127	2	0	0	0	0	0	0	0	0	0	0	0	0	0	0	0	0	0	0	0	0		NP_001362541.1	0 genes:. 6 proteins in this group did not match any genes. NP_001362541.1:ubiquitin-associated protein 2-like isoform f [Homo sapiens] ;NP_001362543.1:ubiquitin-associated protein 2-like isoform g [Homo sapiens] ;NP_001362545.1:ubiquitin-associated protein 2-like isoform h [Homo sapiens] ;NP_001362546.1:ubiquitin-associated protein 2-like isoform i [Homo sapiens] ;NP_001362548.1:ubiquitin-associ…	X	X	X	X	X	X	X	18	53	53	0	53	27.89	0.00019466	5	6	6	0	6	8.07	4.501e-05	8
MRPL37	0.000195	2	0.000119	1	0	0	0	0	0	0	0	0	0	0	0	0	0	0	0	0	0	0	0	0	MRPL37	NP_057575.2	39S ribosomal protein L37, mitochondrial isoform 2 [Homo sapiens]	3	5	5	0	5	15.37	0.0001778	10	22	22	0	22	33.57	0.00021299	3	6	6	0	6	10.64	0.00011864	X
ARMT1	0.000195	1	0	0	0	0	0	0	0	0	0	0	0	0	0	0	0	0	0	0	0	0	0	0	ARMT1	NP_078849.1	damage-control phosphatase ARMT1 isoform a [Homo sapiens]	X	X	X	X	X	X	X	7	21	21	0	21	18.82	0.00019501	X	X	X	X	X	X	X	X
ANAPC11	0.000195	1	0	0	0	0	0	0	0	0	0	0	0	0	0	0	0	0	0	0	0	0	0	0	ANAPC11	NP_001002245.1	anaphase-promoting complex subunit 11 isoform 2 [Homo sapiens]	X	X	X	X	X	X	X	1	4	4	0	4	17.86	0.00019501	X	X	X	X	X	X	X	X
NDUFA3	0.000195	1	0	0	0	0	0	0	0	0	0	0	0	0	0	0	0	0	0	0	0	0	0	0	NDUFA3	NP_004533.1	NADH dehydrogenase [ubiquinone] 1 alpha subcomplex subunit 3 [Homo sapiens]	X	X	X	X	X	X	X	1	4	4	0	4	41.67	0.00019501	X	X	X	X	X	X	X	X
SNRNP27	0.000194	1	0.000249	2	0	0	0	0	0	0	0	0	0	0	0	0	0	0	0	0	0	0	0	0	SNRNP27	NP_006848.1	U4/U6.U5 small nuclear ribonucleoprotein 27 kDa protein [Homo sapiens]	1	2	2	0	2	7.74	0.00019408	X	X	X	X	X	X	X	2	3	3	0	3	7.74	0.00016189	2
FLNB	0.000194	2	3.1e-05	2	0	0	0	0	0	0	0	0	0	0	0	0	0	0	0	0	0	0	0	0	FLNB	NP_001157790.1	filamin-B isoform 3 [Homo sapiens]	1	2	2	0	2	0.54	1.161e-05	81	246	230	16	237.757	47.12	0.00037578	7	11	8	3	8.3038	3.51	2.681e-05	6
DNAJB12	0.000194	2	0	0	0	0	0	0	0	0	0	0	0	0	0	0	0	0	0	0	0	0	0	0	DNAJB12	NP_001352009.1	DNAJB12.NP_001352009.1:dnaJ homolog subfamily B member 12 isoform 2 [Homo sapiens] ;NP_001352010.1:dnaJ homolog subfamily B member 12 isoform 1 [Homo sapiens] ;	2	7	7	0	7	11.67	0.00027928	5	10	10	0	10	18.83	0.00010862	X	X	X	X	X	X	X	X
RPL36AL	0.000193	1	0.000596	2	0	0	0	0	0.000877	1	0	0	0	0	0	0	0	0	0	0	0	0	0	0	RPL36AL	NP_000992.1	60S ribosomal protein L36a-like [Homo sapiens]	X	X	X	X	X	X	X	6	13	1	12	5	39.62	0.00019317	7	12	1	11	12	40.57	0.00094692	2
MRPS26	0.000193	2	0.000481	2	0	0	0	0	0	0	0	0	0	0	0	0	0	0	0	0	0	0	0	0	MRPS26	NP_110438.1	28S ribosomal protein S26, mitochondrial [Homo sapiens]	1	2	2	0	2	4.39	0.00014675	6	12	12	0	12	27.32	0.00023972	8	22	22	0	22	24.39	0.00089765	1
DAP3	0.000193	2	0.000479	2	0	0	0	0	0.001021	1	0	0	0	0	0	0	0	0	0	0	0	0	0	0	DAP3	NP_001186779.1	DAP3.NP_001186779.1:28S ribosomal protein S29, mitochondrial isoform 2 [Homo sapiens] ;NP_001186780.1:28S ribosomal protein S29, mitochondrial isoform 3 [Homo sapiens] ;NP_004623.1:28S ribosomal protein S29, mitochondrial isoform 1 [Homo sapiens] ;	1	2	2	0	2	3.85	8.265e-05	6	27	27	0	27	26.92	0.00030376	16	37	37	0	37	50	0.00085023	2
STRAP	0.000193	2	0.000103	2	0	0	0	0	0	0	0	0	0	0	0	0	0	0	0	0	0	0	0.000617	1	STRAP	NP_009109.3	serine-threonine kinase receptor-associated protein [Homo sapiens]	3	3	3	0	3	11.43	0.00012893	7	22	22	0	22	27.71	0.00025741	2	4	4	0	4	7.43	9.559e-05	1
CDC73	0.000193	2	9.5e-05	1	0	0	0	0	0	0	0	0	0	0	0	0	0	0	0	0	0	0	0	0	CDC73	NP_078805.3	parafibromin [Homo sapiens]	2	3	3	0	3	3.77	8.498e-05	13	39	39	0	39	29.94	0.00030077	3	6	6	0	6	7.72	9.451e-05	X
RAC1	0.000193	1	8.7e-05	1	0	0	0	0	0	0	0	0	0	0	0	0	0	0	0	0	0	0	0	0	RAC1	NP_008839.2	ras-related C3 botulinum toxin substrate 1 isoform Rac1 [Homo sapiens]	X	X	X	X	X	X	X	4	10	8	2	9.06667	20.31	0.00019338	1	2	2	0	2	7.29	8.713e-05	X
ACLY	0.000193	2	3e-05	1	0	0	0	0	0	0	0	0	0	0	0	0	0	0	0	0	0	0	0	0	ACLY	NP_001087.2	ACLY.NP_001087.2:ATP-citrate synthase isoform 1 [Homo sapiens] ;NP_001290203.1:ATP-citrate synthase isoform 3 [Homo sapiens] ;	2	4	4	0	4	2.82	5.465e-05	24	89	89	0	89	29.25	0.00033103	3	4	4	0	4	2.82	3.039e-05	X
SRPRA	0.000193	1	0	0	0	0	0	0	0	0	0	0	0	0	0	0	0	0	0	0	0	0	0.000169	1	SRPRA	NP_003130.2	signal recognition particle receptor subunit alpha isoform 1 [Homo sapiens]	X	X	X	X	X	X	X	10	30	30	0	30	20.53	0.00019256	X	X	X	X	X	X	X	X
CLN6	0.000193	1	0	0	0	0	0	0	0	0	0	0	0	0	0	0	0	0	0	0	0	0	0.000347	1	CLN6	NP_060352.1	ceroid-lipofuscinosis neuronal protein 6 [Homo sapiens]	2	4	4	0	4	10.93	0.00019346	X	X	X	X	X	X	X	X	X	X	X	X	X	X	X
MPC2	0.000193	1	0	0	0	0	0	0	0	0	0	0	0.000358	1	0	0	0	0	0	0	0	0	0	0	MPC2	NP_056230.1	mitochondrial pyruvate carrier 2 [Homo sapiens]	X	X	X	X	X	X	X	3	6	6	0	6	26.77	0.00019347	X	X	X	X	X	X	X	X
NCBP1	0.000192	1	0.000498	1	0	0	0	0	0	0	0	0	0	0	0	0	0	0	0	0	0	0	0	0	NCBP1	NP_002477.1	nuclear cap-binding protein subunit 1 isoform 1 [Homo sapiens]	X	X	X	X	X	X	X	13	37	37	0	37	20.89	0.0001918	16	47	47	0	47	32.78	0.00049763	X
PRDX2	0.000192	1	0.000484	2	0	0	0.000452	1	0	0	0	0	0	0	0	0	0	0	0	0	0	0	0.000545	1	PRDX2	NP_005800.3	peroxiredoxin-2 [Homo sapiens]	1	2	0	2	0	5.56	X	5	11	9	2	9.27273	23.74	0.00019178	1	2	2	0	2	9.09	8.449e-05	7
SRRM2	0.000192	2	0.000366	2	3e-05	1	0	0	0	0	0	0	0	0	0	0	0	0	2.6e-05	1	0	0	3.1e-05	2	SRRM2	NP_057417.3	serine/arginine repetitive matrix protein 2 [Homo sapiens]	17	40	40	0	40	7.59	0.00021863	46	111	111	0	111	23.36	0.00016518	67	171	171	0	171	30.23	0.00051974	22
MTCH2	0.000192	1	0.00032	1	0	0	0	0	0	0	0	0	0.000145	1	0	0	0	0	0	0	0	0	0.000475	2	MTCH2	NP_001304160.1	mitochondrial carrier homolog 2 isoform 1x [Homo sapiens]	2	4	2	2	4	10.83	0.00019161	X	X	X	X	X	X	X	5	13	3	10	12	25.48	0.00031966	X
RFC4	0.000192	1	0.000136	2	0	0	0	0	0.000512	1	0	0	0	0	0	0	0	0	0	0	0	0	0	0	RFC4	NP_853551.1	replication factor C subunit 4 [Homo sapiens]	X	X	X	X	X	X	X	9	17	17	0	17	31.96	0.00019178	1	4	4	0	4	7.71	9.217e-05	2
MRPL11	0.000192	1	0	0	0	0	0	0	0	0	0	0	0	0	0	0	0	0	0	0	0	0	0	0	MRPL11	NP_057134.1	39S ribosomal protein L11, mitochondrial isoform a [Homo sapiens]	X	X	X	X	X	X	X	5	9	9	0	9	31.77	0.00019196	X	X	X	X	X	X	X	X
LPCAT1	0.000192	1	0	0	0	0	0	0	0	0	0	0	0	0	0	0	0	0	0	0	0	0	0	0	LPCAT1	NP_079106.3	lysophosphatidylcholine acyltransferase 1 [Homo sapiens]	X	X	X	X	X	X	X	11	25	25	0	25	25.84	0.00019172	X	X	X	X	X	X	X	X
CTNNBL1	0.000191	1	0	0	0	0	0	0	0	0	0	0	0	0	0	0	0	0	0	0	0	0	0	0	CTNNBL1	NP_001268424.1	CTNNBL1.NP_001268424.1:beta-catenin-like protein 1 isoform 2 [Homo sapiens] ;NP_110517.2:beta-catenin-like protein 1 isoform 1 [Homo sapiens] ;	X	X	X	X	X	X	X	10	25	25	0	25	17.72	0.00019101	X	X	X	X	X	X	X	X
WDR61	0.00019	2	0.000152	2	0	0	0	0	0	0	0	0	0	0	0	0	0	0	0	0	0	0	0.000354	1	WDR61	NP_001290176.1	WD repeat-containing protein 61 isoform a [Homo sapiens]	2	5	5	0	5	9.84	0.00024658	5	10	10	0	10	31.48	0.00013427	3	8	8	0	8	19.34	0.00021939	1
SAR1B	0.00019	1	0.000131	1	0	0	0	0	0	0	0	0	0	0	0	0	0	0	0	0	0	0	0	0	SAR1B	NP_001028675.1	GTP-binding protein SAR1b [Homo sapiens]	X	X	X	X	X	X	X	6	14	8	6	9.2	28.28	0.00019028	X	X	X	X	X	X	X	1
ATP6V1A	0.00019	2	0.000126	1	0	0	0	0	0	0	0	0	0	0	0	0	0	0	0	0	0	0	0	0	ATP6V1A	NP_001681.2	V-type proton ATPase catalytic subunit A [Homo sapiens]	2	5	5	0	5	4.54	0.00012189	13	39	39	0	39	29.17	0.00025885	X	X	X	X	X	X	X	3
DDX41	0.00019	1	0	0	0	0	0	0	0	0	0	0	0	0	0	0	0	0	0	0	0	0	0	0	DDX41	NP_001308661.1	DDX41.NP_001308661.1:probable ATP-dependent RNA helicase DDX41 isoform 2 [Homo sapiens] ;NP_057306.2:probable ATP-dependent RNA helicase DDX41 isoform 1 [Homo sapiens] ;	X	X	X	X	X	X	X	6	23	23	0	23	19.15	0.0001899	X	X	X	X	X	X	X	X
SIGMAR1	0.000189	2	0.000544	1	0	0	0	0	0	0	0	0	0	0	0	0	0	0	0	0	0	0	0.001633	2	SIGMAR1	NP_001269135.1	SIGMAR1.NP_001269135.1:sigma non-opioid intracellular receptor 1 isoform 7 [Homo sapiens] ;NP_001269136.1:sigma non-opioid intracellular receptor 1 isoform 8 [Homo sapiens] ;NP_005857.1:sigma non-opioid intracellular receptor 1 isoform 1 [Homo sapiens] ;	1	2	2	0	2	26.83	0.00024458	1	4	4	0	4	26.83	0.00013318	2	8	8	0	8	36.59	0.00054403	X
MRPS17	0.000189	1	0.000386	1	0	0	0	0	0	0	0	0	0	0	0	0	0	0	0	0	0	0	0	0	MRPS17	NP_057053.1	28S ribosomal protein S17, mitochondrial [Homo sapiens]	X	X	X	X	X	X	X	3	6	6	0	6	36.15	0.00018901	2	6	6	0	6	30.77	0.00038605	X
CPSF3	0.000189	2	0.000259	1	0	0	0	0	0	0	0	0	7e-05	1	0	0	0	0	0	0	0	0	0.000167	1	CPSF3	NP_001308762.1	CPSF3.NP_001308762.1:cleavage and polyadenylation specificity factor subunit 3 isoform b [Homo sapiens] ;NP_001308764.1:cleavage and polyadenylation specificity factor subunit 3 isoform c [Homo sapiens] ;NP_001308765.1:cleavage and polyadenylation specificity factor subunit 3 isoform d [Homo sapiens] ;NP_057291.1:cleavage and polyadenylation specificity factor subunit 3 isoform a [Homo sapiens] ;	3	4	4	0	4	7.11	9.299e-05	19	45	45	0	45	40.34	0.00028483	8	20	20	0	20	22.72	0.00025856	X
RNPS1	0.000189	1	0.000203	2	0	0	0	0	0	0	0	0	0	0	0	0	0	0	0	0	0	0	0	0	RNPS1	NP_001273555.1	RNPS1.NP_001273555.1:RNA-binding protein with serine-rich domain 1 isoform b [Homo sapiens] ;NP_542161.1:RNA-binding protein with serine-rich domain 1 isoform a [Homo sapiens] ;	X	X	X	X	X	X	X	4	13	13	0	13	16.31	0.00018878	5	9	9	0	9	21.63	0.00026695	2
PCNP	0.000189	1	0.0002	1	0	0	0	0	0	0	0	0	0	0	0	0	0	0	0	0	0	0	0	0	PCNP	NP_001307324.1	PCNP.NP_001307324.1:PEST proteolytic signal-containing nuclear protein isoform b [Homo sapiens] ;NP_001307327.1:PEST proteolytic signal-containing nuclear protein isoform d [Homo sapiens] ;NP_001307329.1:PEST proteolytic signal-containing nuclear protein isoform f [Homo sapiens] ;NP_001307330.1:PEST proteolytic signal-containing nuclear protein isoform g [Homo sapiens] ;NP_065090.1:PEST proteolyt…	X	X	X	X	X	X	X	3	6	6	0	6	33.08	0.00018901	X	X	X	X	X	X	X	1
DDX19A	0.000189	2	0.000163	1	0	0	0	0	0	0	0	0	0	0	0	0	0	0	0	0	0	0	0	0	DDX19A	NP_060802.1	ATP-dependent RNA helicase DDX19A isoform 1 [Homo sapiens]	2	3	0	3	1.5	4.81	4.72e-05	19	43	12	31	38.5714	42.26	0.00033045	X	X	X	X	X	X	X	3
	0.000189	1	0.000162	2	0	0	0	0	0	0	0	0	0	0	0	0	0	0	0	0	0	0	7e-05	1		NP_001363673.1	FIP1L1. 16 proteins in this group did not match any genes. NP_001363673.1:pre-mRNA 3'-end-processing factor FIP1 isoform 4 [Homo sapiens] ;NP_001363674.1:pre-mRNA 3'-end-processing factor FIP1 isoform 5 [Homo sapiens] ;NP_001363675.1:pre-mRNA 3'-end-processing factor FIP1 isoform 6 [Homo sapiens] ;NP_001363677.1:pre-mRNA 3'-end-processing factor FIP1 isoform 8 [Homo sapiens] ;NP_001363678.1:pre-m…	X	X	X	X	X	X	X	12	28	28	0	28	33.17	0.00018922	5	11	11	0	11	17	0.00015183	3
RFC2	0.000189	2	7.3e-05	1	0	0	0	0	0	0	0	0	0	0	0	0	0	0	0	0	0	0	0	0	RFC2	NP_852136.1	replication factor C subunit 2 isoform 1 [Homo sapiens]	2	4	4	0	4	9.04	0.00016996	7	18	18	0	18	28.81	0.00020823	X	X	X	X	X	X	X	2
PSMA1	0.000189	1	0	0	0	0	0	0	0	0	0	0	0	0	0	0	0	0	0	0	0	0	0	0	PSMA1	NP_001137409.1	PSMA1.NP_001137409.1:proteasome subunit alpha type-1 isoform 3 [Homo sapiens] ;NP_002777.1:proteasome subunit alpha type-1 isoform 2 [Homo sapiens] ;NP_683877.1:proteasome subunit alpha type-1 isoform 1 [Homo sapiens] ;	X	X	X	X	X	X	X	3	6	6	0	6	16.92	0.00018901	X	X	X	X	X	X	X	X
MRPL13	0.000188	2	0.000329	1	0	0	0	0	0	0	0	0	0	0	0	0	0	0	0	0	0	0	0	0	MRPL13	NP_054797.2	39S ribosomal protein L13, mitochondrial [Homo sapiens]	1	2	2	0	2	7.3	0.00016901	3	9	9	0	9	28.09	0.00020706	4	7	7	0	7	35.39	0.00032894	X
P3H1	0.000188	1	0.000205	2	0	0	0	0	0	0	0	0	0	0	0	0	0	0	0	0	0	0	0.00031	1	P3H1	NP_001139761.1	P3H1.NP_001139761.1:prolyl 3-hydroxylase 1 isoform 2 precursor [Homo sapiens] ;NP_001230175.1:prolyl 3-hydroxylase 1 isoform 3 precursor [Homo sapiens] ;NP_071751.3:prolyl 3-hydroxylase 1 isoform 1 precursor [Homo sapiens] ;	X	X	X	X	X	X	X	11	32	32	0	32	26.4	0.00018801	9	31	31	0	31	25.54	0.00037202	1
DDA1	0.000188	2	0.000164	1	0	0	0	0	0	0	0	0	0	0	0	0	0	0	0	0	0	0	0	0	DDA1	NP_076955.1	DET1- and DDB1-associated protein 1 [Homo sapiens]	1	2	2	0	2	8.82	0.00029493	1	2	2	0	2	8.82	8.03e-05	1	2	2	0	2	8.82	0.00016401	X
SMC3	0.000188	2	8.5e-05	1	0	0	0	0	0	0	0	0	0	0	0	0	0	0	0	0	0	0	0	0	SMC3	NP_005436.1	structural maintenance of chromosomes protein 3 [Homo sapiens]	7	13	13	0	13	8.96	0.00016067	29	64	64	0	64	30.73	0.00021536	X	X	X	X	X	X	X	4
EIF3K	0.000188	1	6.8e-05	2	0	0	0	0	0	0	0	0	0	0	0	0	0	0	0	0	0	0	0	0	EIF3K	NP_037366.1	eukaryotic translation initiation factor 3 subunit K isoform 1 [Homo sapiens]	X	X	X	X	X	X	X	4	10	10	0	10	26.61	0.00018785	1	2	2	0	2	5.05	7.674e-05	1
MRPL10	0.000188	1	0	0	0	0	0	0	0	0	0	0	0	0	0	0	0	0	0	0	0	0	0	0	MRPL10	NP_660298.2	MRPL10.NP_660298.2:39S ribosomal protein L10, mitochondrial isoform a precursor [Homo sapiens] ;NP_683685.1:39S ribosomal protein L10, mitochondrial isoform b [Homo sapiens] ;	X	X	X	X	X	X	X	3	12	12	0	12	21.07	0.00018828	X	X	X	X	X	X	X	X
ACOT7	0.000188	1	0	0	0	0	0	0	0	0	0	0	0	0	0	0	0	0	0	0	0	0	0	0	ACOT7	NP_009205.3	ACOT7.NP_009205.3:cytosolic acyl coenzyme A thioester hydrolase isoform hBACHa [Homo sapiens] ;NP_863654.1:cytosolic acyl coenzyme A thioester hydrolase isoform hBACHb [Homo sapiens] ;NP_863656.1:cytosolic acyl coenzyme A thioester hydrolase isoform hBACHd [Homo sapiens] ;	X	X	X	X	X	X	X	8	17	17	0	17	27.57	0.00018816	X	X	X	X	X	X	X	X
DDX42	0.000187	2	0.00027	2	0.00013	1	0.000191	1	0	0	0	0	0	0	0.000183	1	0.0002	1	0.000455	1	0	0	0.000241	3	DDX42	NP_987095.1	ATP-dependent RNA helicase DDX42 [Homo sapiens]	6	13	13	0	13	12.69	0.00020846	17	38	38	0	38	26.55	0.0001659	15	31	31	0	31	31.13	0.00027644	10
DCTN2	0.000187	1	0.000228	1	0	0	0	0	0	0	0	0	0	0	0	0	0	0	0	0	0	0	0.000268	1	DCTN2	NP_001248341.1	DCTN2.NP_001248341.1:dynactin subunit 2 isoform 2 [Homo sapiens] ;NP_001248342.1:dynactin subunit 2 isoform 3 [Homo sapiens] ;NP_006391.1:dynactin subunit 2 isoform 1 [Homo sapiens] ;	3	5	5	0	5	9.68	0.00018662	X	X	X	X	X	X	X	6	11	11	0	11	20.35	0.00022831	X
SCML2	0.000187	1	0	0	0	0	0	0	0	0	0	0	0	0	0	0	0	0	0	0	0	0	0	0	SCML2	NP_006080.1	sex comb on midleg-like protein 2 [Homo sapiens]	X	X	X	X	X	X	X	9	32	32	0	32	18.14	0.00018721	X	X	X	X	X	X	X	X
TBCE	0.000187	1	0	0	0	0	0	0	0	0	0	0	0	0	0	0	0	0	0	0	0	0	0	0	TBCE	NP_001072983.1	TBCE.NP_001072983.1:tubulin-specific chaperone E isoform a [Homo sapiens] ;NP_001274730.1:tubulin-specific chaperone E isoform b [Homo sapiens] ;	X	X	X	X	X	X	X	11	24	24	0	24	29.22	0.0001865	X	X	X	X	X	X	X	X
	0.000186	2	0.000151	2	0	0	0	0	0	0	0	0	0	0	0	0	0	0	0	0	0	0	0.000167	1		NP_001123525.3	elongation factor 1-delta isoform 1 [Homo sapiens]	5	12	8	4	10	9.43	0.00023248	12	23	21	2	21.8936	20.4	0.00013857	6	12	10	2	11	10.82	0.00014221	4
AASDHPPT	0.000186	1	8.4e-05	1	0	0	0	0	0	0	0	0	0	0	0	0	0	0	0	0	0	0	0	0	AASDHPPT	NP_056238.2	L-aminoadipate-semialdehyde dehydrogenase-phosphopantetheinyl transferase [Homo sapiens]	X	X	X	X	X	X	X	5	14	14	0	14	17.8	0.00018554	X	X	X	X	X	X	X	1
AP3B1	0.000186	2	0	0	0	0	0	0	0	0	0	0	0	0	0	0	0	0	0	0	0	0	7.6e-05	2	AP3B1	NP_001258698.1	AP3B1.NP_001258698.1:AP-3 complex subunit beta-1 isoform 2 [Homo sapiens] ;NP_003655.3:AP-3 complex subunit beta-1 isoform 1 [Homo sapiens] ;	5	10	10	0	10	5.26	0.00014394	18	58	58	0	58	20.67	0.00022729	X	X	X	X	X	X	X	X
RSL1D1	0.000185	2	0.000683	1	0	0	0	0	0	0	0	0	0	0	0	0	0	0	0	0	0	0	0	0	RSL1D1	NP_056474.2	ribosomal L1 domain-containing protein 1 [Homo sapiens]	1	2	2	0	2	2.24	6.139e-05	17	37	37	0	37	26.53	0.00030923	18	40	40	0	40	34.69	0.00068281	X
IGF2BP2	0.000185	1	0.000244	2	0.000199	1	0	0	0	0	0	0	0	0	0	0	0	0	0	0	0	0	0	0	IGF2BP2	NP_001007226.1	insulin-like growth factor 2 mRNA-binding protein 2 isoform b [Homo sapiens]	X	X	X	X	X	X	X	12	32	24	8	25.0667	24.1	0.00018463	17	42	29	13	30.5411	37.95	0.00045946	3
PPP1CA	0.000185	2	0.000148	2	0	0	0	0	0	0	0	0	0	0	0	0	0	0	0	0	0	0	0.000164	1	PPP1CA	NP_002699.1	serine/threonine-protein phosphatase PP1-alpha catalytic subunit isoform 1 [Homo sapiens]	1	2	2	0	2	5.45	9.116e-05	11	27	9	18	22.5	42.42	0.00027922	3	5	1	4	2.33333	13.94	5.914e-05	3
MTX1	0.000185	1	5.6e-05	1	0	0	0	0	0	0	0	0	0	0	0	0	0	0	0	0	0	0	0	0	MTX1	NP_002446.3	metaxin-1 isoform 1 [Homo sapiens]	X	X	X	X	X	X	X	7	21	21	0	21	22.1	0.00018455	X	X	X	X	X	X	X	2
GNA13	0.000185	1	0	0	0	0	0	0	0	0	0	0	0	0	0	0	0	0	0	0	0	0	0	0	GNA13	NP_006563.2	guanine nucleotide-binding protein subunit alpha-13 isoform 1 [Homo sapiens]	X	X	X	X	X	X	X	8	17	17	0	17	27.85	0.00018466	X	X	X	X	X	X	X	X
	0.000185	1	0	0	0	0	0	0	0	0	0	0	0	0	0	0	0	0	0	0	0	0	0	0		NP_001361224.1	mannose-1-phosphate guanyltransferase alpha [Homo sapiens]	X	X	X	X	X	X	X	8	19	19	0	19	16.67	0.00018526	X	X	X	X	X	X	X	X
SRSF7	0.000184	2	0.000444	2	0.000171	1	0	0	0.002342	1	0	0	0	0	0	0	0	0	0	0	0	0	0	0	SRSF7	NP_001026854.1	serine/arginine-rich splicing factor 7 isoform 1 [Homo sapiens]	1	2	2	0	2	7.14	0.0001264	6	14	14	0	14	28.15	0.00024089	10	25	20	5	20.6154	35.29	0.00072452	2
DRG1	0.000184	1	0.000142	1	0	0	0	0	0	0	0	0	0	0	0	0	0	0	0	0	0	0	0	0	DRG1	NP_004138.1	developmentally-regulated GTP-binding protein 1 [Homo sapiens]	X	X	X	X	X	X	X	8	17	16	1	16.5333	24.52	0.00018449	X	X	X	X	X	X	X	2
SPART	0.000184	1	3.9e-05	1	0	0	0	0	0	0	0	0	0	0	0	0	0	0	0	0	0	0	0	0	SPART	NP_001135768.1	spartin [Homo sapiens]	X	X	X	X	X	X	X	6	30	30	0	30	19.37	0.00018447	X	X	X	X	X	X	X	1
FLAD1	0.000184	1	0	0	0	0	0	0	0	0	0	0	0	0	0	0	0	0	0	0	0	0	0	0	FLAD1	NP_001171820.1	FLAD1.NP_001171820.1:FAD synthase isoform 3 [Homo sapiens] ;NP_079483.3:FAD synthase isoform 1 [Homo sapiens] ;NP_958800.1:FAD synthase isoform 2 [Homo sapiens] ;	X	X	X	X	X	X	X	7	20	20	0	20	26.23	0.00018364	X	X	X	X	X	X	X	X
RNASEH2B	0.000184	1	0	0	0	0	0	0	0	0	0	0	0	0	0	0	0	0	0	0	0	0	0	0	RNASEH2B	NP_078846.2	ribonuclease H2 subunit B isoform 1 [Homo sapiens]	X	X	X	X	X	X	X	6	14	14	0	14	13.14	0.00018376	X	X	X	X	X	X	X	X
TSNAX	0.000184	1	0	0	0	0	0	0	0	0	0	0	0	0	0	0	0	0	0	0	0	0	0	0	TSNAX	NP_005990.1	translin-associated protein X [Homo sapiens]	X	X	X	X	X	X	X	4	13	13	0	13	18.97	0.00018358	X	X	X	X	X	X	X	X
XRN2	0.000183	2	0.000621	2	0	0	0	0	0	0	0	0	0	0	0	0	0	0	0	0	0	0	0	0	XRN2	NP_036387.2	5'-3' exoribonuclease 2 isoform 2 [Homo sapiens]	5	13	13	0	13	8.42	0.00020583	18	37	37	0	37	30.84	0.0001595	44	138	138	0	138	57.37	0.00121504	1
RAB9A	0.000183	1	0.000208	1	0	0	0	0	0	0	0	0	0	0	0	0	0	0	0	0	0	0	0	0	RAB9A	NP_004242.1	ras-related protein Rab-9A [Homo sapiens]	X	X	X	X	X	X	X	3	9	9	0	9	25.87	0.00018337	2	5	5	0	5	17.91	0.00020807	X
CSTF3	0.000183	1	0	0	0	0	0	0	0	0	0	0	0	0	0	0	0	0	0	0	0	0	0	0	CSTF3	NP_001317.1	cleavage stimulation factor subunit 3 isoform 1 [Homo sapiens]	X	X	X	X	X	X	X	10	32	32	0	32	20.22	0.00018277	X	X	X	X	X	X	X	X
	0.000182	1	0.000297	1	0	0	0	0	0	0	0	0	0	0	0	0	0	0	0	0	0	0	0.000319	1		NP_059142.3	0 genes:. 2 proteins in this group did not match any genes. NP_059142.3:39S ribosomal protein L39, mitochondrial isoform a [Homo sapiens] ;NP_542984.3:39S ribosomal protein L39, mitochondrial isoform b [Homo sapiens] ;	X	X	X	X	X	X	X	6	15	15	0	15	18.34	0.00018174	7	12	12	0	12	26.92	0.00029696	X
NCAPG	0.000182	1	1.3e-05	1	0	0	0	0	0	0	0	0	0	0	0	0	0	0	0	0	0	0	0.000106	1	NCAPG	NP_071741.2	condensin complex subunit 3 [Homo sapiens]	X	X	X	X	X	X	X	16	45	45	0	45	18.13	0.00018156	X	X	X	X	X	X	X	1
QTRT2	0.000182	1	0	0	0	0	0	0	0	0	0	0	0	0	0	0	0	0	0	0	0	0	0	0	QTRT2	NP_001243764.1	QTRT2.NP_001243764.1:queuine tRNA-ribosyltransferase accessory subunit 2 isoform 2 [Homo sapiens] ;NP_078914.1:queuine tRNA-ribosyltransferase accessory subunit 2 isoform 1 [Homo sapiens] ;	X	X	X	X	X	X	X	4	19	19	0	19	17.8	0.00018222	X	X	X	X	X	X	X	X
PGAM5	0.000181	2	0.000589	2	0	0	0	0	0.000322	1	0	0	0	0	0	0	0	0	0	0	0	0	0	0	PGAM5	NP_001164014.1	serine/threonine-protein phosphatase PGAM5, mitochondrial isoform 1 [Homo sapiens]	5	8	1	7	6	30.1	0.00031228	5	7	0	7	3.5	24.91	4.96e-05	19	52	3	49	35.25	73.36	0.00102023	5
	0.000181	2	0.00013	2	0	0	0	0	0	0	0	0	0.00028	1	0	0	0	0	0	0	0	0	0.001039	1		NP_001907.3	cytochrome c1, heme protein, mitochondrial precursor [Homo sapiens]	2	4	4	0	4	8.62	0.00018513	4	14	14	0	14	16.31	0.00017641	2	7	7	0	7	12.31	0.00018016	1
CLPB	0.000181	1	5e-05	2	0	0	0	0	0	0	0	0	0	0	0	0	0	0	0	0	0	0	0	0	CLPB	NP_001245321.1	caseinolytic peptidase B protein homolog isoform 2 [Homo sapiens]	X	X	X	X	X	X	X	12	30	30	0	30	28.51	0.00018147	3	5	5	0	5	7.24	6.178e-05	1
ERLIN2	0.000181	1	0	0	0	0	0	0	0	0	0	0	0	0	0	0	0	0	0	0	0	0	0.000306	1	ERLIN2	NP_001349807.1	erlin-2 isoform 1 [Homo sapiens]	X	X	X	X	X	X	X	8	15	13	2	15	33.04	0.0001812	X	X	X	X	X	X	X	X
NABP2	0.000181	2	0	0	0	0	0	0	0	0	0	0	0	0	0	0	0	0	0	0	0	0	0	0	NABP2	NP_076973.1	SOSS complex subunit B1 [Homo sapiens]	1	4	4	0	4	10.43	0.00028515	1	4	4	0	4	10.43	7.763e-05	X	X	X	X	X	X	X	X
LAP3	0.000181	1	0	0	0	0	0	0	0	0	0	0	0	0	0	0	0	0	0	0	0	0	0	0	LAP3	NP_056991.2	cytosol aminopeptidase [Homo sapiens]	X	X	X	X	X	X	X	8	23	23	0	23	20.04	0.00018148	X	X	X	X	X	X	X	X
CBX5	0.00018	2	0.000891	2	0.000638	1	0.000469	1	0	0	0	0	0	0	0.000299	1	0	0	0.000372	1	0.000811	1	0.000842	2	CBX5	NP_001120794.1	chromobox protein homolog 5 [Homo sapiens]	2	5	2	3	3.2	14.14	0.000252	3	5	5	0	5	21.47	0.0001072	3	5	5	0	5	14.66	0.00021896	8
HSPA4L	0.00018	2	0.000205	1	0	0	0	0	0	0	0	0	0.000119	2	0.002853	1	0	0	4.1e-05	1	0.000739	1	0	0	HSPA4L	NP_001304310.1	heat shock 70 kDa protein 4L isoform 2 [Homo sapiens]	9	17	11	6	11.9169	15.86	0.00020603	18	38	32	6	32.7935	28.39	0.00015436	9	25	20	5	21.2987	15.86	0.00020477	1
DDB1	0.00018	2	0.000139	1	0	0	0	0	0	0	0	0	0	0	0	0	0	0	0	0	0	0	0	0	DDB1	NP_001914.3	DNA damage-binding protein 1 [Homo sapiens]	10	21	21	0	21	14.04	0.00027708	9	23	23	0	23	13.51	8.262e-05	9	19	19	0	19	13.68	0.00013941	X
SURF4	0.00018	1	0.000134	2	0	0	0	0	0	0	0	0	0.000573	1	0	0	0	0	0	0	0	0	0.001848	2	SURF4	NP_001267718.1	SURF4.NP_001267718.1:surfeit locus protein 4 isoform 3 [Homo sapiens] ;NP_149351.1:surfeit locus protein 4 isoform 1 [Homo sapiens] ;	X	X	X	X	X	X	X	4	7	7	0	7	25.79	0.00018029	1	2	2	0	2	11.32	0.00010521	1
SCARB2	0.00018	1	0.000125	1	0	0	0	0	0	0	0	0	0.000136	1	0	0	0	0	0	0	0	0	0.000322	1	SCARB2	NP_001191184.1	SCARB2.NP_001191184.1:lysosome membrane protein 2 isoform 2 precursor [Homo sapiens] ;NP_005497.1:lysosome membrane protein 2 isoform 1 precursor [Homo sapiens] ;	2	4	4	0	4	12.54	0.0001796	X	X	X	X	X	X	X	3	5	5	0	5	14.33	0.00012484	X
TMCO1	0.00018	2	0.000113	2	0	0	0	0	0	0	0	0	0	0	0	0	0	0	0	0	0	0	0.000526	1	TMCO1	NP_001243093.1	calcium load-activated calcium channel isoform b [Homo sapiens]	3	3	3	0	3	25.37	0.00022012	3	7	7	0	7	18.05	0.00013983	2	4	4	0	4	14.15	0.00016321	1
BRD3	0.00018	1	7e-05	2	0	0	0	0	0	0	0	0	0	0	0	0	0	0	0	0	0	0	0.000341	2	BRD3	NP_031397.1	bromodomain-containing protein 3 [Homo sapiens]	4	10	6	4	8.66667	8.68	0.00017956	X	X	X	X	X	X	X	4	10	5	5	6.4881	5.92	7.475e-05	4
MAPK3	0.00018	2	1.9e-05	1	0	0	0	0	0	0	0	0	0	0	0	0	0	0	0	0	0	0	0	0	MAPK3	NP_001103361.1	mitogen-activated protein kinase 3 isoform 3 [Homo sapiens]	1	2	0	2	1	2.99	4.49e-05	10	26	20	6	25.7143	45.97	0.00031434	X	X	X	X	X	X	X	1
DNAJC19	0.00018	1	0	0	0	0	0	0	0	0	0	0	0	0	0	0	0	0	0	0	0	0	0	0	DNAJC19	NP_001177162.1	DNAJC19.NP_001177162.1:mitochondrial import inner membrane translocase subunit TIM14 isoform 2 [Homo sapiens] ;NP_660304.1:mitochondrial import inner membrane translocase subunit TIM14 isoform 1 [Homo sapiens] ;	X	X	X	X	X	X	X	1	4	4	0	4	19.78	0.00018001	X	X	X	X	X	X	X	X
SRSF1	0.000179	2	0.001024	2	0.000327	1	0	0	0	0	0	0	0.000367	1	0	0	0	0	0	0	0	0	0	0	SRSF1	NP_008855.1	serine/arginine-rich splicing factor 1 isoform 1 [Homo sapiens]	2	4	4	0	4	8.87	0.0002426	5	7	7	0	7	21.77	0.00011559	12	39	39	0	39	41.94	0.00131537	8
TRIP13	0.000179	2	0	0	0	0	0	0	0	0	0	0	0	0	0	0	0	0	0	0	0	0	0	0	TRIP13	NP_004228.1	pachytene checkpoint protein 2 homolog isoform 1 [Homo sapiens]	3	7	7	0	7	10.65	0.00024373	5	12	12	0	12	16.2	0.00011375	X	X	X	X	X	X	X	X
TIMM50	0.000178	2	0.000222	2	0	0	0	0	0	0	0	0	0.000129	1	0	0	0	0	0	0	0	0	0.001223	1	TIMM50	NP_001001563.2	mitochondrial import inner membrane translocase subunit TIM50 isoform 1 [Homo sapiens]	2	4	4	0	4	6.8	0.00017044	7	16	16	0	16	20.11	0.00018562	5	11	11	0	11	20.4	0.00026065	3
GLO1	0.000178	1	0.000126	2	0	0	0	0	0	0	0	0	0	0	0	0	0	0	0	0	0	0	0	0	GLO1	NP_006699.2	lactoylglutathione lyase [Homo sapiens]	X	X	X	X	X	X	X	2	8	8	0	8	20.11	0.00017805	2	4	4	0	4	20.11	0.00018184	1
KIF11	0.000178	1	4.9e-05	1	0	0	0	0	0	0	0	0	0	0	0	0	0	0	0	0	0	0	0	0	KIF11	NP_004514.2	kinesin-like protein KIF11 [Homo sapiens]	X	X	X	X	X	X	X	20	46	46	0	46	22.92	0.00017839	X	X	X	X	X	X	X	2
PUS7	0.000178	1	3.9e-05	1	0	0	0	0	0	0	0	0	0	0	0	0	0	0	0	0	0	0	0	0	PUS7	NP_001305092.1	PUS7.NP_001305092.1:pseudouridylate synthase 7 homolog isoform a [Homo sapiens] ;NP_001305093.1:pseudouridylate synthase 7 homolog isoform b [Homo sapiens] ;	X	X	X	X	X	X	X	15	29	29	0	29	33.73	0.00017805	X	X	X	X	X	X	X	2
CPD	0.000178	1	1.8e-05	1	0	0	0	0	0	0	0	0	0	0	0	0	0	0	0	0	0	0	0	0	CPD	NP_001295.2	carboxypeptidase D isoform 1 precursor [Homo sapiens]	X	X	X	X	X	X	X	23	60	60	0	60	23.77	0.00017805	1	3	3	0	3	2.54	1.818e-05	X
HSDL2	0.000178	2	0	0	0	0	0	0	0	0	0	0	0	0	0	0	0	0	0	0	0	0	0	0	HSDL2	NP_115679.2	hydroxysteroid dehydrogenase-like protein 2 isoform 1 [Homo sapiens]	1	2	2	0	2	4.07	7.197e-05	10	29	29	0	29	31.34	0.00028411	X	X	X	X	X	X	X	X
FAM162A	0.000177	2	0.000217	1	0	0	0	0	0	0	0	0	0	0	0	0	0	0	0	0	0	0	0	0	FAM162A	NP_055182.3	protein FAM162A [Homo sapiens]	1	2	2	0	2	9.74	0.00019534	3	6	6	0	6	16.88	0.00015955	2	4	4	0	4	12.34	0.00021726	X
WDR6	0.000177	2	0.000209	1	0	0	0	0	0	0	0	0	0	0	0	0	0	0	0	0	0	0	0	0	WDR6	NP_060501.4	WD repeat-containing protein 6 isoform 1 [Homo sapiens]	6	13	13	0	13	11.78	0.00017443	15	49	49	0	49	23.55	0.000179	12	28	28	0	28	19.63	0.00020892	X
SRP68	0.000177	2	0.000104	2	0	0	0	0	0	0	0	0	0	0	0	0	0	0	0	0	0	0	0	0	SRP68	NP_055045.2	signal recognition particle subunit SRP68 isoform 1 [Homo sapiens]	2	2	2	0	2	8.61	4.798e-05	18	47	47	0	47	37.8	0.00030697	5	14	14	0	14	15.63	0.00018677	1
GNL1	0.000177	2	4.9e-05	2	0.000134	1	0.000295	1	0	0	0.000119	1	0.00015	1	0	0	0	0	0.000352	1	0	0	0.000176	2	GNL1	NP_005266.2	guanine nucleotide-binding protein-like 1 [Homo sapiens]	2	5	5	0	5	3.79	0.0001239	14	34	34	0	34	32.78	0.00022938	2	4	4	0	4	3.95	5.512e-05	1
	0.000177	2	1.7e-05	2	0	0	0	0	0	0	0	0	0	0	0	0	0	0	0	0	0	0	0.000249	1		NP_001354702.1	extended synaptotagmin-2 isoform 1 [Homo sapiens]	6	10	10	0	10	12.12	0.00017369	17	38	38	0	38	25.17	0.0001797	1	2	2	0	2	3.7	1.932e-05	1
PKN2	0.000177	2	1.6e-05	2	0	0	0	0	0	0	0	0	0	0	0	0	0	0	0	0	0	0	0	0	PKN2	NP_001307636.1	PKN2.NP_001307636.1:serine/threonine-protein kinase N2 isoform 2 [Homo sapiens] ;NP_001307638.1:serine/threonine-protein kinase N2 isoform 4 [Homo sapiens] ;NP_006247.1:serine/threonine-protein kinase N2 isoform 1 [Homo sapiens] ;	1	6	6	0	6	2.88	9.642e-05	23	59	59	0	59	30.13	0.00025813	1	2	2	0	2	2.88	1.787e-05	1
RECQL	0.000177	1	0	0	0	0	0	0	0	0	0	0	0	0	0	0	0	0	0	0	0	0	0	0	RECQL	NP_002898.2	ATP-dependent DNA helicase Q1 [Homo sapiens]	X	X	X	X	X	X	X	10	28	28	0	28	15.56	0.00017668	X	X	X	X	X	X	X	X
FAM49B	0.000177	1	0	0	0	0	0	0	0	0	0	0	0	0	0	0	0	0	0	0	0	0	0	0	FAM49B	NP_001340172.1	FAM49B.NP_001340172.1:protein FAM49B isoform 1 [Homo sapiens] ;NP_001340232.1:protein FAM49B isoform 3 [Homo sapiens] ;NP_001340245.1:protein FAM49B isoform 4 [Homo sapiens] ;	X	X	X	X	X	X	X	7	14	14	0	14	27.16	0.00017695	X	X	X	X	X	X	X	X
MRPS31	0.000176	2	0.000535	2	0	0	0	0	0	0	0	0	0	0	0	0	0	0	0	0	0	0	0	0	MRPS31	NP_005821.2	28S ribosomal protein S31, mitochondrial [Homo sapiens]	4	6	6	0	6	16.96	0.00022848	6	12	12	0	12	15.95	0.00012441	14	49	49	0	49	41.77	0.00103761	1
U2SURP	0.000176	2	0.000318	2	7.9e-05	1	8.7e-05	1	0	0	0	0	0	0	0	0	0	0	0	0	0	0	0.000351	2	U2SURP	NP_001073884.1	U2SURP.NP_001073884.1:U2 snRNP-associated SURP motif-containing protein isoform 1 [Homo sapiens] ;NP_001307148.1:U2 snRNP-associated SURP motif-containing protein isoform 2 [Homo sapiens] ;	8	17	17	0	17	15.26	0.0002485	11	26	26	0	26	15.45	0.00010347	17	41	41	0	41	24.1	0.00033328	12
FLYWCH2	0.000176	1	0.000278	1	0	0	0	0	0	0	0	0	0	0	0	0	0	0	0	0	0	0	0	0	FLYWCH2	NP_612448.1	FLYWCH family member 2 [Homo sapiens]	X	X	X	X	X	X	X	3	6	6	0	6	34.29	0.00017551	X	X	X	X	X	X	X	2
PRPF19	0.000176	2	0.000264	2	0	0	0	0	0	0	0	0	0	0	0	0	0	0	0	0	0	0	0	0	PRPF19	NP_055317.1	pre-mRNA-processing factor 19 [Homo sapiens]	3	5	5	0	5	10.91	0.00014922	8	25	25	0	25	26.98	0.00020313	7	21	21	0	21	22.22	0.00034852	4
SACM1L	0.000176	2	6.9e-05	1	0	0	0	0	0	0	0	0	0.000224	1	0	0	0	0	0	0	0	0	0.000709	1	SACM1L	NP_001306000.1	SACM1L.NP_001306000.1:phosphatidylinositide phosphatase SAC1 isoform 1x [Homo sapiens] ;NP_054735.3:phosphatidylinositide phosphatase SAC1 isoform 1 [Homo sapiens] ;	1	2	2	0	2	1.48	4.94e-05	15	45	45	0	45	25.12	0.0003026	3	5	5	0	5	5.42	6.867e-05	X
SLC25A22	0.000176	2	5.2e-05	1	0	0	0	0	0	0	0	0	0	0	0	0	0	0	0	0	0	0	0	0	SLC25A22	NP_078974.1	mitochondrial glutamate carrier 1 [Homo sapiens]	3	7	7	0	7	15.17	0.00032598	1	2	2	0	2	10.22	2.536e-05	1	2	2	0	2	10.22	5.179e-05	X
BOP1	0.000176	1	3.4e-05	1	0	0	0	0	0	0	0	0	0	0	0	0	0	0	0	0	0	0	0	0	BOP1	NP_056016.1	ribosome biogenesis protein BOP1 [Homo sapiens]	X	X	X	X	X	X	X	6	32	32	0	32	16.22	0.00017566	2	3	3	0	3	6.57	3.364e-05	X
SMC2	0.000176	2	2.9e-05	2	0	0	0	0	0	0	0	0	0	0	0	0	0	0	0	0	0	0	0	0	SMC2	NP_001036015.1	structural maintenance of chromosomes protein 2 [Homo sapiens]	3	7	7	0	7	3.84	8.796e-05	34	77	77	0	77	38.85	0.00026343	1	2	2	0	2	1.09	1.398e-05	2
NRBP1	0.000176	1	0	0	0	0	0	0	0	0	0	0	0	0	0	0	0	0	0	0	0	0	0	0	NRBP1	NP_001308286.1	NRBP1.NP_001308286.1:nuclear receptor-binding protein isoform 1 [Homo sapiens] ;NP_001308291.1:nuclear receptor-binding protein isoform 4 [Homo sapiens] ;	X	X	X	X	X	X	X	5	23	23	0	23	18.88	0.00017605	X	X	X	X	X	X	X	X
	0.000176	1	0	0	0	0	0	0	0	0	0	0	0	0	0	0	0	0	0	0	0	0	0	0		NP_001363498.1	MPC1. 1 proteins in this group did not match any genes. NP_001363498.1:mitochondrial pyruvate carrier 1 isoform 3 [Homo sapiens] ;NP_057182.1:mitochondrial pyruvate carrier 1 isoform 1 [Homo sapiens] ;	X	X	X	X	X	X	X	1	3	3	0	3	38.57	0.00017551	X	X	X	X	X	X	X	X
COX7A2L	0.000176	1	0	0	0	0	0	0	0	0	0	0	0	0	0	0	0	0	0	0	0	0	0	0	COX7A2L	NP_001305967.1	COX7A2L.NP_001305967.1:cytochrome c oxidase subunit 7A-related protein, mitochondrial isoform c [Homo sapiens] ;NP_001305969.1:cytochrome c oxidase subunit 7A-related protein, mitochondrial isoform d [Homo sapiens] ;NP_004709.2:cytochrome c oxidase subunit 7A-related protein, mitochondrial isoform a [Homo sapiens] ;	X	X	X	X	X	X	X	1	3	3	0	3	47.14	0.00017551	X	X	X	X	X	X	X	X
FHL3	0.000175	1	9.7e-05	1	0	0	0	0	0	0	0	0	0	0	0	0	0	0	0	0	0	0	0	0	FHL3	NP_001230807.1	FHL3.NP_001230807.1:four and a half LIM domains protein 3 isoform 2 [Homo sapiens] ;NP_004459.2:four and a half LIM domains protein 3 isoform 1 [Homo sapiens] ;	1	2	2	0	2	5.81	0.0001749	X	X	X	X	X	X	X	1	2	2	0	2	5.81	9.726e-05	X
THOC3	0.000175	1	3.7e-05	1	0	0	0	0	0	0	0	0	0	0	0	0	0	0	0	0	0	0	0	0	THOC3	NP_115737.1	THO complex subunit 3 isoform 1 [Homo sapiens]	X	X	X	X	X	X	X	7	15	15	0	15	27.92	0.00017501	X	X	X	X	X	X	X	1
IRF2BP1	0.000175	1	2.2e-05	1	0	0	0	0	0	0	0	0	0	0	0	0	0	0	0	0	0	0	0	0	IRF2BP1	NP_056464.1	interferon regulatory factor 2-binding protein 1 [Homo sapiens]	X	X	X	X	X	X	X	8	25	25	0	25	29.62	0.00017531	X	X	X	X	X	X	X	1
NOC4L	0.000175	1	0	0	0	0	0	0	0	0	0	0	0	0	0	0	0	0	0	0	0	0	0	0	NOC4L	NP_076983.1	nucleolar complex protein 4 homolog [Homo sapiens]	X	X	X	X	X	X	X	6	22	22	0	22	19.96	0.0001746	X	X	X	X	X	X	X	X
DNAJA4	0.000175	1	0	0	0	0	0	0	0	0	0	0	0	0	0	0	0	0	0	0	0	0	0	0	DNAJA4	NP_001123654.1	DNAJA4.NP_001123654.1:dnaJ homolog subfamily A member 4 isoform 2 [Homo sapiens] ;NP_001123655.1:dnaJ homolog subfamily A member 4 isoform 3 [Homo sapiens] ;NP_061072.3:dnaJ homolog subfamily A member 4 isoform 1 [Homo sapiens] ;	X	X	X	X	X	X	X	1	17	17	0	17	4.79	0.00017536	X	X	X	X	X	X	X	X
UBE2Q1	0.000175	1	0	0	0	0	0	0	0	0	0	0	0	0	0	0	0	0	0	0	0	0	0	0	UBE2Q1	NP_060052.3	ubiquitin-conjugating enzyme E2 Q1 [Homo sapiens]	X	X	X	X	X	X	X	6	18	18	0	18	21.8	0.00017467	X	X	X	X	X	X	X	X
EPB41L3	0.000175	1	0	0	0	0	0	0	0	0	0	0	0	0	0	0	0	0	0	0	0	0	0	0	EPB41L3	NP_001268462.1	band 4.1-like protein 3 isoform 2 [Homo sapiens]	X	X	X	X	X	X	X	20	44	34	10	37.7097	29.67	0.00017489	X	X	X	X	X	X	X	X
RALA	0.000174	1	0.000237	1	0	0	0	0	0	0	0	0	0.001547	1	0	0	0	0	0	0	0	0	0.000262	1	RALA	NP_005393.2	ras-related protein Ral-A precursor [Homo sapiens]	X	X	X	X	X	X	X	5	11	5	6	8.75	32.52	0.00017394	3	6	5	1	5.83333	17.48	0.00023686	X
GRWD1	0.000174	1	0.000156	2	0	0	0	0	0	0	0	0	0	0	0	0	0	0	0	0	0	0	0.00019	1	GRWD1	NP_113673.3	glutamate-rich WD repeat-containing protein 1 [Homo sapiens]	X	X	X	X	X	X	X	5	19	19	0	19	21.3	0.00017446	7	12	12	0	12	30.04	0.00022505	2
THUMPD1	0.000174	1	0	0	0	0	0	0	0	0	0	0	0	0	0	0	0	0	0	0	0	0	0	0	THUMPD1	NP_060206.2	THUMP domain-containing protein 1 [Homo sapiens]	X	X	X	X	X	X	X	6	15	15	0	15	17.56	0.00017402	X	X	X	X	X	X	X	X
MRPL4	0.000173	2	0.000323	1	0	0	0	0	0	0	0	0	0	0	0	0	0	0	0	0	0	0	0	0	MRPL4	NP_057040.2	39S ribosomal protein L4, mitochondrial isoform a [Homo sapiens]	1	2	2	0	2	3.54	9.673e-05	7	19	19	0	19	29.26	0.00025019	5	12	12	0	12	25.4	0.00032274	X
PAK4	0.000173	1	7.1e-05	1	0	0	0	0	0	0	0	0	0	0	0	0	0	0	0	0	0	0	0	0	PAK4	NP_005875.1	serine/threonine-protein kinase PAK 4 isoform 1 [Homo sapiens]	X	X	X	X	X	X	X	7	25	25	0	25	19.29	0.00017323	2	5	5	0	5	9.64	7.077e-05	X
PCK2	0.000173	1	2e-05	1	0	0	0	0	0	0	0	0	0	0	0	0	0	0	0	0	0	0	0	0	PCK2	NP_004554.3	phosphoenolpyruvate carboxykinase [GTP], mitochondrial isoform 1 precursor [Homo sapiens]	X	X	X	X	X	X	X	12	27	27	0	27	22.66	0.00017276	X	X	X	X	X	X	X	1
RAB23	0.000173	1	0	0	0	0	0	0	0	0	0	0	0	0	0	0	0	0	0	0	0	0	0	0	RAB23	NP_057361.3	ras-related protein Rab-23 [Homo sapiens]	X	X	X	X	X	X	X	1	10	10	0	10	13.08	0.00017279	X	X	X	X	X	X	X	X
FUS	0.000172	1	0.000855	1	0.000155	1	0	0	0	0	0	0	0	0	0	0	0	0	0	0	0	0	0	0	FUS	NP_001164105.1	RNA-binding protein FUS isoform 2 [Homo sapiens]	3	6	6	0	6	12.95	0.0001719	X	X	X	X	X	X	X	9	54	52	2	53.6774	22.1	0.0008552	X
GORASP2	0.000172	1	0.000144	1	0	0	0	0	0	0	0	0	0	0	0	0	0	0	0	0	0	0	0	0	GORASP2	NP_056345.3	Golgi reassembly-stacking protein 2 isoform 1 [Homo sapiens]	X	X	X	X	X	X	X	8	19	19	0	19	19.69	0.00017214	X	X	X	X	X	X	X	3
HADHA	0.000172	2	5.5e-05	2	0	0	0	0	0	0	0	0	0	0	0	0	0	0	0	0	0	0	0.000424	1	HADHA	NP_000173.2	trifunctional enzyme subunit alpha, mitochondrial precursor [Homo sapiens]	3	6	6	0	6	6.16	0.00011828	15	42	42	0	42	28.7	0.00022542	4	7	7	0	7	9.17	7.674e-05	1
EEF1AKNMT	0.000172	2	0	0	0	0	0	0	0	0	0	0	0	0	0	0	0	0	0	0	0	0	0	0	EEF1AKNMT	NP_055770.1	EEF1AKNMT.NP_055770.1:eEF1A lysine and N-terminal methyltransferase isoform 2 [Homo sapiens] ;NP_057019.3:eEF1A lysine and N-terminal methyltransferase isoform 1 [Homo sapiens] ;	5	11	11	0	11	14.52	0.00026991	6	11	11	0	11	12.72	7.349e-05	X	X	X	X	X	X	X	X
UBE2G2	0.000172	1	0	0	0	0	0	0	0	0	0	0	0	0	0	0	0	0	0	0	0	0	0	0	UBE2G2	NP_001189418.1	UBE2G2.NP_001189418.1:ubiquitin-conjugating enzyme E2 G2 isoform 3 [Homo sapiens] ;NP_003334.2:ubiquitin-conjugating enzyme E2 G2 isoform 1 [Homo sapiens] ;NP_872630.1:ubiquitin-conjugating enzyme E2 G2 isoform 2 [Homo sapiens] ;	X	X	X	X	X	X	X	2	4	4	0	4	38.95	0.00017243	X	X	X	X	X	X	X	X
MTHFD1L	0.000172	2	0	0	0	0	0	0	0	0	0	0	0	0	0	0	0	0	0	0	0	0	0	0	MTHFD1L	NP_001229696.1	MTHFD1L.NP_001229696.1:monofunctional C1-tetrahydrofolate synthase, mitochondrial isoform 1 precursor [Homo sapiens] ;NP_001229697.1:monofunctional C1-tetrahydrofolate synthase, mitochondrial isoform 3 [Homo sapiens] ;NP_001337415.1:monofunctional C1-tetrahydrofolate synthase, mitochondrial isoform 5 [Homo sapiens] ;NP_056255.2:monofunctional C1-tetrahydrofolate synthase, mitochondrial isoform 2 …	1	2	2	0	2	1.63	3.073e-05	24	75	75	0	75	32.69	0.00031373	X	X	X	X	X	X	X	X
TMEM14C	0.000171	2	0.000373	1	0	0	0	0	0	0	0	0	0.002845	1	0	0	0	0	0	0	0	0	0.003221	2	TMEM14C	NP_057546.1	transmembrane protein 14C [Homo sapiens]	1	2	2	0	2	8.93	0.0002686	1	2	2	0	2	8.93	7.313e-05	2	5	5	0	5	8.93	0.00037341	X
MFAP1	0.000171	1	0.00011	2	0	0	0	0	0	0	0	0	0	0	0	0	0	0	0.000243	1	0	0	0.000263	2	MFAP1	NP_005917.2	microfibrillar-associated protein 1 [Homo sapiens]	3	5	5	0	5	12.07	0.00017132	X	X	X	X	X	X	X	5	10	10	0	10	18.45	0.00019053	1
PPP2R5D	0.000171	1	0	0	0	0	0	0	0	0	0	0	0	0	0	0	0	0	0	0	0	0	0	0	PPP2R5D	NP_006236.1	serine/threonine-protein phosphatase 2A 56 kDa regulatory subunit delta isoform isoform 1 [Homo sapiens]	X	X	X	X	X	X	X	12	27	17	10	25.0952	31.73	0.00017071	X	X	X	X	X	X	X	X
RBFOX2	0.00017	2	0.000214	2	0	0	0	0	0	0	0	0	0	0	0	0	0	0	0	0	0	0	0	0	RBFOX2	NP_001076047.1	RBFOX2.NP_001076047.1:RNA binding protein fox-1 homolog 2 isoform 5 [Homo sapiens] ;NP_001076048.1:RNA binding protein fox-1 homolog 2 isoform 6 [Homo sapiens] ;NP_001336928.1:RNA binding protein fox-1 homolog 2 isoform 18 [Homo sapiens] ;	2	5	5	0	5	5.54	0.00016676	10	19	19	0	19	32.59	0.00017252	8	20	20	0	20	21.95	0.00037093	2
VPS4A	0.00017	1	0	0	0	0	0	0	0	0	0	0	0	0	0	0	0	0	0	0	0	0	8.2e-05	1	VPS4A	NP_037377.1	vacuolar protein sorting-associated protein 4A [Homo sapiens]	X	X	X	X	X	X	X	6	19	17	2	18.1724	21.05	0.00017029	X	X	X	X	X	X	X	X
VAPB	0.000169	2	0.000241	1	0	0	0	0	0	0	0	0	0.001311	1	0	0	0	0	0	0	0	0	0.000923	2	VAPB	NP_004729.1	vesicle-associated membrane protein-associated protein B/C isoform 1 [Homo sapiens]	1	3	3	0	3	5.76	0.0001857	4	9	9	0	9	25.1	0.00015167	2	7	7	0	7	13.99	0.00024095	X
RAC3	0.000169	1	0.000111	2	0	0	0	0	0	0	0	0	0	0	0	0	0	0	0	0	0	0	0	0	RAC3	NP_005043.1	ras-related C3 botulinum toxin substrate 3 isoform 1 [Homo sapiens]	X	X	X	X	X	X	X	5	9	7	2	7.93333	20.31	0.00016921	1	2	2	0	2	7.29	8.713e-05	1
EMC7	0.000169	1	8.8e-05	2	0	0	0	0	0	0	0	0	0	0	0	0	0	0	0	0	0	0	0	0	EMC7	NP_064539.1	ER membrane protein complex subunit 7 precursor [Homo sapiens]	X	X	X	X	X	X	X	4	10	10	0	10	32.23	0.00016922	1	2	2	0	2	6.61	6.913e-05	1
POLD2	0.000169	2	5.9e-05	2	0	0	0	0	0	0	0	0	0	0	0	0	0	0	0	0	0	0	0	0	POLD2	NP_001243808.1	POLD2.NP_001243808.1:DNA polymerase delta subunit 2 isoform 1 [Homo sapiens] ;NP_006221.2:DNA polymerase delta subunit 2 isoform 2 [Homo sapiens] ;	1	4	4	0	4	3.2	0.00012829	9	24	24	0	24	28.57	0.00020956	1	2	2	0	2	3.2	3.567e-05	2
CCNK	0.000169	1	2.9e-05	1	0	0	0	0	0	0	0	0	0	0	0	0	0	0	0	0	0	0	0	0	CCNK	NP_001092872.1	cyclin-K [Homo sapiens]	X	X	X	X	X	X	X	6	24	24	0	24	19.66	0.00016945	1	2	2	0	2	4.14	2.884e-05	X
NDRG3	0.000169	1	0	0	0	0	0	0	0	0	0	0	0	0	0	0	0	0	0	0	0	0	0	0	NDRG3	NP_071922.2	NDRG3.NP_071922.2:protein NDRG3 isoform b [Homo sapiens] ;NP_114402.1:protein NDRG3 isoform a [Homo sapiens] ;	X	X	X	X	X	X	X	6	15	15	0	15	22.04	0.00016922	X	X	X	X	X	X	X	X
ZW10	0.000168	1	0	0	0	0	0	0	0	0	0	0	0	0	0	0	0	0	0	0	0	0	0.000139	1	ZW10	NP_004715.1	centromere/kinetochore protein zw10 homolog [Homo sapiens]	X	X	X	X	X	X	X	13	32	32	0	32	25.8	0.00016822	X	X	X	X	X	X	X	X
EMG1	0.000168	1	0	0	0	0	0	0	0	0	0	0	0	0	0	0	0	0	0	0	0	0	0	0	EMG1	NP_006322.4	ribosomal RNA small subunit methyltransferase NEP1 isoform 1 [Homo sapiens]	X	X	X	X	X	X	X	5	10	10	0	10	27.05	0.00016783	X	X	X	X	X	X	X	X
TTC9C	0.000168	1	0	0	0	0	0	0	0	0	0	0	0	0	0	0	0	0	0	0	0	0	0	0	TTC9C	NP_776171.1	tetratricopeptide repeat protein 9C isoform a [Homo sapiens]	X	X	X	X	X	X	X	4	7	7	0	7	25.73	0.00016764	X	X	X	X	X	X	X	X
EBNA1BP2	0.000167	1	0.000425	2	0	0	0	0	0.001544	1	0	0	0	0	0	0	0	0	0	0	0	0	0	0	EBNA1BP2	NP_001153408.1	EBNA1BP2.NP_001153408.1:probable rRNA-processing protein EBP2 isoform 1 [Homo sapiens] ;NP_006815.2:probable rRNA-processing protein EBP2 isoform 2 [Homo sapiens] ;	2	4	4	0	4	7.2	0.00016666	X	X	X	X	X	X	X	13	32	32	0	32	33.52	0.00074144	2
FXR2	0.000167	2	0.000279	2	0	0	0	0	0	0	0	0	0	0	0	0	0	0	0	0	0	0	0	0	FXR2	NP_004851.2	fragile X mental retardation syndrome-related protein 2 [Homo sapiens]	1	2	2	0	2	1.78	4.47e-05	15	48	45	3	47.45	32.69	0.00028873	21	46	37	9	41.7935	48.44	0.00051943	2
MLEC	0.000167	2	0.00016	1	0	0	0	0	0	0	0	0	0.000436	1	0	0	0	0	0	0	0	0	0.000703	2	MLEC	NP_001290556.1	MLEC.NP_001290556.1:malectin isoform 2 [Homo sapiens] ;NP_055545.1:malectin isoform1 precursor [Homo sapiens] ;	2	3	3	0	3	13.88	0.00021591	3	6	6	0	6	18.18	0.00011756	2	4	4	0	4	11.96	0.00016008	X
TUBA3C	0.000167	2	9.5e-05	2	0.000171	1	8.1e-05	1	0.004054	1	0	0	0.000396	1	6.3e-05	1	0	0	8.2e-05	1	0.000201	1	0.0003	3	TUBA3C	NP_005992.1	tubulin alpha-3C chain [Homo sapiens]	36	531	0	531	1	64.44	3.343e-05	28	1811	0	1811	33	61.56	0.00030031	21	112	0	112	3.05	56.44	5.669e-05	18
TM9SF2	0.000167	1	8.8e-05	1	0	0	0	0	0	0	0	0	0	0	0	0	0	0	0	0	0	0	0.000651	1	TM9SF2	NP_004791.1	transmembrane 9 superfamily member 2 precursor [Homo sapiens]	X	X	X	X	X	X	X	11	27	27	0	27	21.12	0.00016677	5	7	7	0	7	13.12	8.831e-05	X
NOMO1	0.000167	2	3.9e-05	2	0	0	0	0	0	0	0	0	1.9e-05	1	0	0	0	0	0	0	0	0	0.000132	1	NOMO1	NP_055102.3	nodal modulator 1 precursor [Homo sapiens]	6	23	0	23	11.5	8.35	0.00014155	32	154	2	152	57.6	40.59	0.00019303	10	21	0	21	10.5	14.89	7.187e-05	1
CNOT2	0.000167	1	3.1e-05	1	0	0	0	0	0	0	0	0	0	0	0	0	0	0	0	0	0	0	0	0	CNOT2	NP_055330.1	CCR4-NOT transcription complex subunit 2 [Homo sapiens]	X	X	X	X	X	X	X	8	22	22	0	22	32.78	0.00016684	1	2	2	0	2	3.15	3.098e-05	X
PAPOLA	0.000167	1	0	0	0	0	0	0	0	0	0	0	0	0	0	0	0	0	0	0	0	0	0	0	PAPOLA	NP_001280556.1	poly(A) polymerase alpha isoform 4 [Homo sapiens]	X	X	X	X	X	X	X	12	31	29	2	30.3182	26.34	0.00016688	X	X	X	X	X	X	X	X
AUP1	0.000167	2	0	0	0	0	0	0	0	0	0	0	0	0	0	0	0	0	0	0	0	0	0.000526	1	AUP1	NP_853553.1	ancient ubiquitous protein 1 [Homo sapiens]	2	2	2	0	2	14.15	7.337e-05	6	26	26	0	26	24.39	0.00025969	X	X	X	X	X	X	X	X
PYCR2	0.000166	1	0.000203	1	0	0	0	0	0	0	0	0	0	0	0	0	0	0	0	0	0	0	0.000337	1	PYCR2	NP_037460.2	pyrroline-5-carboxylate reductase 2 isoform 1 [Homo sapiens]	X	X	X	X	X	X	X	7	13	13	0	13	23.13	0.00016637	X	X	X	X	X	X	X	2
GAPVD1	0.000166	1	9e-06	1	0	0	0	0	0	0	0	0	0	0	0	0	0	0	0	0	0	0	0	0	GAPVD1	NP_001269608.1	GTPase-activating protein and VPS9 domain-containing protein 1 isoform 1 [Homo sapiens]	X	X	X	X	X	X	X	24	60	60	0	60	21.99	0.00016624	X	X	X	X	X	X	X	1
BRIX1	0.000165	2	0.001327	1	0	0	0	0	0	0	0	0	0	0	0	0	0	0	0	0	0	0	0.000306	1	BRIX1	NP_060791.3	ribosome biogenesis protein BRX1 homolog [Homo sapiens]	3	5	5	0	5	17.56	0.00021305	4	10	10	0	10	22.38	0.00011601	17	56	56	0	56	52.12	0.00132693	X
C1orf52	0.000165	1	0.000184	1	0	0	0	0	0	0	0	0	0	0	0	0	0	0	0	0	0	0	0	0	C1orf52	NP_932343.1	UPF0690 protein C1orf52 [Homo sapiens]	1	2	2	0	2	7.69	0.00016529	X	X	X	X	X	X	X	1	4	4	0	4	7.69	0.00018383	X
CTNND1	0.000165	2	0.000131	2	0	0	0	0	0	0	0	0	0	0	0	0	0	0	0	0	0	0	0	0	CTNND1	NP_001078929.1	CTNND1.NP_001078929.1:catenin delta-1 isoform 1A [Homo sapiens] ;NP_001193813.1:catenin delta-1 isoform 2AC [Homo sapiens] ;NP_001193814.1:catenin delta-1 isoform 1AC [Homo sapiens] ;NP_001193820.1:catenin delta-1 isoform 2A [Homo sapiens] ;	5	8	8	0	8	6	0.00012897	20	46	46	0	46	33.98	0.0002019	13	20	20	0	20	20.04	0.0001793	5
HINT3	0.000165	1	9.2e-05	1	0	0	0	0	0	0	0	0	0	0	0	0	0	0	0	0	0	0	0	0	HINT3	NP_612638.3	histidine triad nucleotide-binding protein 3 [Homo sapiens]	1	2	2	0	2	8.24	0.00016529	X	X	X	X	X	X	X	1	2	2	0	2	8.24	9.192e-05	X
WRAP53	0.000165	1	6.2e-05	2	0	0	0	0	0	0	0	0	0	0	0	0	0	0	0	0	0	0	0	0	WRAP53	NP_060551.2	telomerase Cajal body protein 1 [Homo sapiens]	1	6	6	0	6	5.84	0.00016469	X	X	X	X	X	X	X	3	5	5	0	5	12.04	7.632e-05	1
RAB1A	0.000165	1	5.4e-05	1	0	0	0	0	0	0	0	0	0.000444	1	0	0	0	0	0	0	0	0	0.001411	2	RAB1A	NP_004152.1	ras-related protein Rab-1A isoform 1 [Homo sapiens]	1	2	0	2	0	7.8	X	3	19	7	12	8.25373	22.93	0.00016488	2	3	1	2	1.33333	12.2	5.44e-05	1
PSMA7	0.000165	1	5.2e-05	1	0	0	0	0	0	0	0	0	0	0	0	0	0	0	0	0	0	0	0	0	PSMA7	NP_002783.1	proteasome subunit alpha type-7 [Homo sapiens]	X	X	X	X	X	X	X	4	10	1	9	10	25.4	0.00016513	X	X	X	X	X	X	X	1
PLAA	0.000165	1	1.6e-05	1	0	0	0	0	0	0	0	0	0	0	0	0	0	0	0	0	0	0	0	0	PLAA	NP_001026859.1	phospholipase A-2-activating protein isoform 1 [Homo sapiens]	X	X	X	X	X	X	X	17	32	32	0	32	30.19	0.00016484	X	X	X	X	X	X	X	1
PDS5A	0.000165	1	1.1e-05	2	0	0	0	0	0	0	0	0	0	0	0	0	0	0	0	0	0	0	0	0	PDS5A	NP_001093869.1	sister chromatid cohesion protein PDS5 homolog A isoform 1 [Homo sapiens]	1	2	0	2	0	1.05	X	21	58	48	10	53.8182	20.19	0.00016484	2	2	2	0	2	3.74	1.251e-05	1
NEK9	0.000165	1	0	0	0	0	0	0	0	0	0	0	0	0	0	0	0	0	0	0	0	0	0	0	NEK9	NP_001316166.1	NEK9.NP_001316166.1:serine/threonine-protein kinase Nek9 isoform 1 [Homo sapiens] ;NP_149107.4:serine/threonine-protein kinase Nek9 isoform 2 [Homo sapiens] ;	X	X	X	X	X	X	X	16	40	40	0	40	29.47	0.00016529	X	X	X	X	X	X	X	X
RHOB	0.000165	2	0	0	0	0	0	0	0	0	0	0	0	0	0	0	0	0	0	0	0	0	0.000184	1	RHOB	NP_004031.1	rho-related GTP-binding protein RhoB precursor [Homo sapiens]	1	4	4	0	4	7.65	0.00030697	2	5	1	4	1.12903	20.92	2.359e-05	X	X	X	X	X	X	X	1
NTMT1	0.000165	1	0	0	0	0	0	0	0	0	0	0	0	0	0	0	0	0	0	0	0	0	0	0	NTMT1	NP_001273726.1	N-terminal Xaa-Pro-Lys N-methyltransferase 1 isoform a [Homo sapiens]	X	X	X	X	X	X	X	3	9	9	0	9	22.42	0.00016528	X	X	X	X	X	X	X	X
NEK7	0.000165	2	0	0	0	0	0	0	0	0	0	0	0	0	0	0	0	0	0	0	0	0	0	0	NEK7	NP_598001.1	serine/threonine-protein kinase Nek7 [Homo sapiens]	1	2	2	0	2	4.97	9.961e-05	5	17	17	0	17	24.17	0.00023052	X	X	X	X	X	X	X	X
EMC4	0.000165	1	0	0	0	0	0	0	0	0	0	0	0.000611	1	0	0	0	0	0	0	0	0	0	0	EMC4	NP_001273349.1	EMC4.NP_001273349.1:ER membrane protein complex subunit 4 isoform b [Homo sapiens] ;NP_057538.1:ER membrane protein complex subunit 4 isoform a [Homo sapiens] ;	X	X	X	X	X	X	X	2	6	6	0	6	19.46	0.00016491	X	X	X	X	X	X	X	X
MRPL24	0.000164	2	0.001162	1	0	0	0	0	0	0	0	0	0	0	0	0	0	0	0	0	0	0	0.0005	1	MRPL24	NP_078816.2	39S ribosomal protein L24, mitochondrial [Homo sapiens]	1	2	2	0	2	6.02	0.00013927	5	10	10	0	10	34.72	0.00018959	8	30	30	0	30	47.69	0.00116173	X
LMNB2	0.000164	2	0.000189	1	0	0	0	0	0	0	0	0	0.000367	1	0	0	0	0	0	0	0	0	0	0	LMNB2	NP_116126.3	lamin-B2 [Homo sapiens]	5	13	13	0	13	10.97	0.00031539	1	2	2	0	2	4.03	1.321e-05	6	14	14	0	14	13.06	0.00018887	X
BCAP31	0.000164	2	0.000134	1	0	0	0	0	0	0	0	0	0.000727	1	0	0	0	0	0	0	0.000742	1	0	0	BCAP31	NP_001132929.1	BCAP31.NP_001132929.1:B-cell receptor-associated protein 31 isoform a [Homo sapiens] ;NP_001243376.1:B-cell receptor-associated protein 31 isoform b [Homo sapiens] ;	3	6	6	0	6	9.58	0.00028834	1	3	3	0	3	5.11	3.925e-05	3	5	5	0	5	8.63	0.00013362	X
STAT1	0.000164	1	1.7e-05	1	0	0	0	0	0	0	0	0	0	0	0	0	0	0	0	0	0	0	0	0	STAT1	NP_009330.1	signal transducer and activator of transcription 1-alpha/beta isoform alpha [Homo sapiens]	X	X	X	X	X	X	X	12	30	30	0	30	22.93	0.00016381	X	X	X	X	X	X	X	1
ZC3HAV1L	0.000164	1	0	0	0	0	0	0	0	0	0	0	0	0	0	0	0	0	0	0	0	0	0	0	ZC3HAV1L	NP_542391.2	zinc finger CCCH-type antiviral protein 1-like [Homo sapiens]	X	X	X	X	X	X	X	4	12	12	0	12	22	0.00016381	X	X	X	X	X	X	X	X
RNASEH2A	0.000164	1	0	0	0	0	0	0	0	0	0	0	0	0	0	0	0	0	0	0	0	0	0	0	RNASEH2A	NP_006388.2	ribonuclease H2 subunit A [Homo sapiens]	X	X	X	X	X	X	X	6	12	12	0	12	29.1	0.00016435	X	X	X	X	X	X	X	X
OSBPL11	0.000164	1	0	0	0	0	0	0	0	0	0	0	0	0	0	0	0	0	0	0	0	0	0	0	OSBPL11	NP_073613.2	oxysterol-binding protein-related protein 11 [Homo sapiens]	X	X	X	X	X	X	X	11	30	30	0	30	21.69	0.00016446	X	X	X	X	X	X	X	X
EIF4G1	0.000163	2	5.6e-05	2	0	0	0	0	0	0	0	0	0	0	0	0	0	0	0	0	0	0	0	0	EIF4G1	NP_886553.3	eukaryotic translation initiation factor 4 gamma 1 isoform 1 [Homo sapiens]	5	10	0	10	4	5.63	3.76e-05	56	237	3	234	112.383	40.81	0.00028764	5	12	0	12	5	6.94	2.614e-05	9
DRG2	0.000163	1	0	0	0	0	0	0	0	0	0	0	0	0	0	0	0	0	0	0	0	0	0	0	DRG2	NP_001379.1	developmentally-regulated GTP-binding protein 2 isoform 1 [Homo sapiens]	X	X	X	X	X	X	X	9	15	14	1	14.4667	32.97	0.00016276	X	X	X	X	X	X	X	X
NELFB	0.000163	1	0	0	0	0	0	0	0	0	0	0	0	0	0	0	0	0	0	0	0	0	0	0	NELFB	NP_056271.3	negative elongation factor B [Homo sapiens]	X	X	X	X	X	X	X	11	25	25	0	25	28.18	0.00016302	X	X	X	X	X	X	X	X
CPSF2	0.000162	2	7.5e-05	2	0	0	0	0	0	0	0	0	0	0	0	0	0	0	0	0	0	0	5.4e-05	1	CPSF2	NP_059133.1	cleavage and polyadenylation specificity factor subunit 2 isoform 1 [Homo sapiens]	2	4	4	0	4	3.58	7.694e-05	15	47	47	0	47	24.3	0.00024613	5	11	11	0	11	9.59	0.00011766	1
SYNCRIP	0.000162	1	7.5e-05	2	0	0	0	0	0	0	0	0	0	0	0	0	0	0	0	0	0	0	0	0	SYNCRIP	NP_001153148.1	heterogeneous nuclear ribonucleoprotein Q isoform 5 [Homo sapiens]	X	X	X	X	X	X	X	13	28	19	9	22.2264	29.41	0.00016225	4	8	6	2	8	12.12	0.00011928	4
DDX47	0.000162	1	2.9e-05	1	0	0	0	0	0	0	0	0	0	0	0	0	0	0	0	0	0	0	0.000237	1	DDX47	NP_057439.2	probable ATP-dependent RNA helicase DDX47 isoform 1 [Homo sapiens]	X	X	X	X	X	X	X	8	18	18	0	18	24.4	0.00016201	X	X	X	X	X	X	X	1
PRMT3	0.000162	1	0	0	0	0	0	0	0	0	0	0	0	0	0	0	0	0	0	0	0	0	0	0	PRMT3	NP_005779.1	protein arginine N-methyltransferase 3 isoform 1 [Homo sapiens]	X	X	X	X	X	X	X	8	21	21	0	21	17.14	0.00016196	X	X	X	X	X	X	X	X
BOLA2	0.000162	1	0	0	0	0	0	0	0	0	0	0	0	0	0	0	0	0	0	0	0	0	0	0	BOLA2	NP_001026997.1	BOLA2,BOLA2B.NP_001026997.1:bolA-like protein 2 isoform 1 [Homo sapiens] ;NP_001034271.2:bolA-like protein 2 isoform 1 [Homo sapiens] ;	X	X	X	X	X	X	X	2	6	6	0	6	18.42	0.00016165	X	X	X	X	X	X	X	X
RPS6KA3	0.000162	1	0	0	0	0	0	0	0	0	0	0	0	0	0	0	0	0	0	0	0	0	0	0	RPS6KA3	NP_004577.1	ribosomal protein S6 kinase alpha-3 [Homo sapiens]	X	X	X	X	X	X	X	13	37	24	13	29.2174	22.84	0.00016169	X	X	X	X	X	X	X	X
IDI1	0.000162	1	0	0	0	0	0	0	0	0	0	0	0	0	0	0	0	0	0	0	0	0	0	0	IDI1	NP_001304885.1	IDI1.NP_001304885.1:isopentenyl-diphosphate Delta-isomerase 1 isoform b [Homo sapiens] ;NP_001304886.1:isopentenyl-diphosphate Delta-isomerase 1 isoform c [Homo sapiens] ;NP_004499.2:isopentenyl-diphosphate Delta-isomerase 1 isoform a [Homo sapiens] ;	X	X	X	X	X	X	X	4	9	9	0	9	28.51	0.00016165	X	X	X	X	X	X	X	X
PTGES2	0.000162	1	0	0	0	0	0	0	0	0	0	0	0	0	0	0	0	0	0	0	0	0	0	0	PTGES2	NP_001243264.1	PTGES2.NP_001243264.1:prostaglandin E synthase 2 isoform 2 [Homo sapiens] ;NP_079348.1:prostaglandin E synthase 2 isoform 1 [Homo sapiens] ;	1	2	2	0	2	7.53	0.00016174	X	X	X	X	X	X	X	X	X	X	X	X	X	X	X
NACA	0.000161	2	0.000342	2	0.000307	1	0.000291	1	0	0	0.000157	1	0.000513	2	0.000956	1	0.000202	1	0.000808	1	0.000335	1	0.000213	2	NACA	NP_001106674.2	NACA.NP_001106674.2:nascent polypeptide-associated complex subunit alpha isoform a [Homo sapiens] ;NP_001352825.1:nascent polypeptide-associated complex subunit alpha isoform d [Homo sapiens] ;NP_005585.1:nascent polypeptide-associated complex subunit alpha isoform b [Homo sapiens] ;	7	16	16	0	16	7.89	0.00026018	5	14	14	0	14	6.38	6.198e-05	9	29	29	0	29	6.7	0.00026224	7
OCIAD1	0.000161	1	0.000224	1	0	0	0	0	0	0	0	0	0	0	0	0	0	0	0	0	0	0	0.000577	1	OCIAD1	NP_001073310.1	OCIAD1.NP_001073310.1:OCIA domain-containing protein 1 isoform 3 [Homo sapiens] ;NP_001073311.2:OCIA domain-containing protein 1 isoform 2 [Homo sapiens] ;NP_001161726.1:OCIA domain-containing protein 1 isoform 4 [Homo sapiens] ;NP_060300.1:OCIA domain-containing protein 1 isoform 1 [Homo sapiens] ;	1	2	2	0	2	5.88	0.00016087	X	X	X	X	X	X	X	2	5	5	0	5	24.6	0.00022365	X
TWF2	0.000161	1	7.4e-05	1	0	0	0	0	0	0	0	0	0	0	0	0	0	0	0	0	0	0	0	0	TWF2	NP_009215.1	twinfilin-2 [Homo sapiens]	X	X	X	X	X	X	X	7	14	13	1	13.7222	31.52	0.00016102	X	X	X	X	X	X	X	2
MPG	0.000161	2	5.7e-05	1	0	0	0	0	0	0	0	0	0	0	0	0	0	0	0	0	0	0	0	0	MPG	NP_001015052.1	MPG.NP_001015052.1:DNA-3-methyladenine glycosylase isoform b [Homo sapiens] ;NP_001015054.1:DNA-3-methyladenine glycosylase isoform c [Homo sapiens] ;NP_002425.2:DNA-3-methyladenine glycosylase isoform a [Homo sapiens] ;	2	3	3	0	3	14.33	0.00015401	7	12	12	0	12	33.79	0.00016772	1	2	2	0	2	10.58	5.71e-05	X
OXSR1	0.000161	1	2.5e-05	1	0	0	0	0	0	0	0	0	0	0	0	0	0	0	0	0	0	0	0	0	OXSR1	NP_005100.1	serine/threonine-protein kinase OSR1 [Homo sapiens]	X	X	X	X	X	X	X	9	24	18	6	20.7	28.46	0.00016085	X	X	X	X	X	X	X	1
VPS45	0.000161	1	0	0	0	0	0	0	0	0	0	0	0	0	0	0	0	0	0	0	0	0	0.000202	1	VPS45	NP_001266283.1	VPS45.NP_001266283.1:vacuolar protein sorting-associated protein 45 isoform 3 [Homo sapiens] ;NP_009190.2:vacuolar protein sorting-associated protein 45 isoform 1 [Homo sapiens] ;	X	X	X	X	X	X	X	9	21	21	0	21	25.28	0.00016105	X	X	X	X	X	X	X	X
POLR3E	0.000161	1	0	0	0	0	0	0	0	0	0	0	0	0	0	0	0	0	0	0	0	0	0	0	POLR3E	NP_001244962.1	POLR3E.NP_001244962.1:DNA-directed RNA polymerase III subunit RPC5 isoform 2 [Homo sapiens] ;NP_001244965.1:DNA-directed RNA polymerase III subunit RPC5 isoform 5 [Homo sapiens] ;NP_060589.1:DNA-directed RNA polymerase III subunit RPC5 isoform 1 [Homo sapiens] ;	X	X	X	X	X	X	X	8	27	27	0	27	18.34	0.00016095	X	X	X	X	X	X	X	X
PRIM2	0.000161	1	0	0	0	0	0	0	0	0	0	0	0	0	0	0	0	0	0	0	0	0	0	0	PRIM2	NP_000938.2	DNA primase large subunit isoform a [Homo sapiens]	X	X	X	X	X	X	X	10	20	20	0	20	28.68	0.00016091	X	X	X	X	X	X	X	X
EIF2AK2	0.000161	1	0	0	0	0	0	0	0	0	0	0	0	0	0	0	0	0	0	0	0	0	0	0	EIF2AK2	NP_001129124.1	EIF2AK2.NP_001129124.1:interferon-induced, double-stranded RNA-activated protein kinase isoform b [Homo sapiens] ;NP_002750.1:interferon-induced, double-stranded RNA-activated protein kinase isoform a [Homo sapiens] ;	X	X	X	X	X	X	X	9	20	20	0	20	24.71	0.00016059	X	X	X	X	X	X	X	X
ZC3HAV1	0.00016	1	9.3e-05	2	0	0	0	0	0	0	0	0	0	0	0	0	0	0	0	0	0	0	0	0	ZC3HAV1	NP_001350420.1	ZC3HAV1.NP_001350420.1:zinc finger CCCH-type antiviral protein 1 isoform 3 [Homo sapiens] ;NP_064504.2:zinc finger CCCH-type antiviral protein 1 isoform 1 [Homo sapiens] ;	X	X	X	X	X	X	X	17	40	40	0	40	23.24	0.00015997	8	15	15	0	15	11.23	0.00012253	2
B4GAT1	0.00016	2	8.1e-05	1	0	0	0	0	0	0	0	0	0	0	0	0	0	0	0	0	0	0	0.00026	1	B4GAT1	NP_006867.1	beta-1,4-glucuronyltransferase 1 [Homo sapiens]	2	5	5	0	5	9.88	0.00018122	2	14	14	0	14	12.77	0.00013815	2	4	4	0	4	9.88	8.062e-05	X
MRPL44	0.00016	1	4.5e-05	2	0	0	0	0	0	0	0	0	0	0	0	0	0	0	0	0	0	0	0	0	MRPL44	NP_075066.1	39S ribosomal protein L44, mitochondrial [Homo sapiens]	X	X	X	X	X	X	X	7	13	13	0	13	27.11	0.00016035	2	2	2	0	2	6.63	5.039e-05	1
ARHGAP17	0.00016	2	0	0	0	0	0	0	0	0	0	0	0	0	0	0	0	0	0	0	0	0	0	0	ARHGAP17	NP_001006635.1	rho GTPase-activating protein 17 isoform 1 [Homo sapiens]	1	3	3	0	3	3.52	5.122e-05	18	58	58	0	58	35.3	0.0002696	X	X	X	X	X	X	X	X
KLF10	0.00016	1	0	0	0	0	0	0	0	0	0	0	0	0	0	0	0	0	0	0	0	0	0	0	KLF10	NP_001027453.1	KLF10.NP_001027453.1:Krueppel-like factor 10 isoform b [Homo sapiens] ;NP_005646.1:Krueppel-like factor 10 isoform a [Homo sapiens] ;	1	5	5	0	5	3.84	0.00016036	X	X	X	X	X	X	X	X	X	X	X	X	X	X	X
ISOC2	0.00016	1	0	0	0	0	0	0	0	0	0	0	0	0	0	0	0	0	0	0	0	0	0	0	ISOC2	NP_001129673.1	ISOC2.NP_001129673.1:isochorismatase domain-containing protein 2 isoform 1 [Homo sapiens] ;NP_078986.1:isochorismatase domain-containing protein 2 isoform 2 [Homo sapiens] ;	X	X	X	X	X	X	X	3	8	8	0	8	34.63	0.00015981	X	X	X	X	X	X	X	X
AP2B1	0.00016	1	0	0	0	0	0	0	0	0	0	0	0	0	0	0	0	0	0	0	0	0	0	0	AP2B1	NP_001025177.1	AP-2 complex subunit beta isoform a [Homo sapiens]	X	X	X	X	X	X	X	16	46	29	17	37.0556	23.87	0.00015957	X	X	X	X	X	X	X	X
LSM14B	0.00016	1	0	0	0	0	0	0	0	0	0	0	0	0	0	0	0	0	0	0	0	0	0	0	LSM14B	NP_653304.2	protein LSM14 homolog B [Homo sapiens]	X	X	X	X	X	X	X	5	15	15	0	15	26.49	0.00015955	X	X	X	X	X	X	X	X
CDKN2A	0.00016	2	0	0	0	0	0	0	0	0	0	0	0	0	0	0	0	0	0	0	0	0	0	0	CDKN2A	NP_478102.2	cyclin-dependent kinase inhibitor 2A isoform p14ARF [Homo sapiens]	1	2	2	0	2	14.39	0.0002279	2	3	3	0	3	18.94	9.307e-05	X	X	X	X	X	X	X	X
ILK	0.00016	2	0	0	0	0	0	0	0	0	0	0	0	0	0	0	0	0	0	0	0	0	0	0	ILK	NP_001014795.1	integrin-linked protein kinase isoform 1 [Homo sapiens]	1	2	2	0	2	3.32	6.656e-05	10	28	28	0	28	28.54	0.00025368	X	X	X	X	X	X	X	X
EIF2B5	0.00016	2	0	0	0	0	0	0	0	0	0	0	0	0	0	0	0	0	0	0	0	0	0	0	EIF2B5	NP_003898.2	translation initiation factor eIF-2B subunit epsilon [Homo sapiens]	4	11	11	0	11	8.04	0.00022948	6	16	16	0	16	12.62	9.088e-05	X	X	X	X	X	X	X	X
TRA2A	0.000159	1	0.000435	2	0	0	0	0	0	0	0	0	0	0	0	0	0	0	0	0	0	0	0	0	TRA2A	NP_001269688.1	transformer-2 protein homolog alpha isoform 3 [Homo sapiens]	X	X	X	X	X	X	X	4	7	7	0	7	25	0.00015926	7	17	15	2	15.6122	41.11	0.00072549	1
ZNF207	0.000159	2	0.000349	2	0.000175	1	0	0	0	0	0	0	0.000295	1	0	0	0	0	0	0	0.000334	1	0	0	ZNF207	NP_001027464.1	ZNF207.NP_001027464.1:BUB3-interacting and GLEBS motif-containing protein ZNF207 isoform b [Homo sapiens] ;NP_001091977.1:BUB3-interacting and GLEBS motif-containing protein ZNF207 isoform c [Homo sapiens] ;NP_003448.1:BUB3-interacting and GLEBS motif-containing protein ZNF207 isoform a [Homo sapiens] ;	4	9	9	0	9	9.29	0.00029238	2	3	3	0	3	6.26	2.653e-05	8	20	20	0	20	15.98	0.00036131	5
MRPL22	0.000159	1	0.000244	1	0	0	0	0	0	0	0	0	0	0	0	0	0	0	0	0	0	0	0	0	MRPL22	NP_054899.2	39S ribosomal protein L22, mitochondrial isoform a [Homo sapiens]	X	X	X	X	X	X	X	3	8	8	0	8	16.5	0.00015904	3	6	6	0	6	16.5	0.00024362	X
MRPL43	0.000159	2	0.000158	1	0	0	0	0	0.002338	1	0	0	0	0	0	0	0	0	0	0	0	0	0	0	MRPL43	NP_115488.2	39S ribosomal protein L43, mitochondrial isoform a [Homo sapiens]	1	2	2	0	2	7.55	0.0001892	2	5	5	0	5	15.72	0.00012878	2	3	3	0	3	15.72	0.00015782	X
TCERG1	0.000159	2	0.000118	2	0	0	0	0	0	0	0	0	0	0	0	0	0	0	0	0	0	0	0	0	TCERG1	NP_006697.2	transcription elongation regulator 1 isoform 1 [Homo sapiens]	6	12	12	0	12	6.92	0.00016439	15	41	41	0	41	15.39	0.00015292	7	20	20	0	20	8.11	0.00015236	3
SPCS3	0.000159	1	0	0	0	0	0	0	0	0	0	0	0.000506	1	0	0	0	0	0	0	0	0	0.000577	1	SPCS3	NP_068747.1	signal peptidase complex subunit 3 [Homo sapiens]	X	X	X	X	X	X	X	4	7	7	0	7	22.78	0.00015926	X	X	X	X	X	X	X	X
SUCLA2	0.000159	1	0	0	0	0	0	0	0	0	0	0	0	0	0	0	0	0	0	0	0	0	0	0	SUCLA2	NP_003841.1	succinate--CoA ligase [ADP-forming] subunit beta, mitochondrial precursor [Homo sapiens]	X	X	X	X	X	X	X	9	18	18	0	18	28.73	0.00015921	X	X	X	X	X	X	X	X
RAB3GAP1	0.000159	1	0	0	0	0	0	0	0	0	0	0	0	0	0	0	0	0	0	0	0	0	0	0	RAB3GAP1	NP_036365.1	rab3 GTPase-activating protein catalytic subunit isoform 2 [Homo sapiens]	X	X	X	X	X	X	X	17	38	38	0	38	25.69	0.00015863	X	X	X	X	X	X	X	X
C2orf49	0.000159	1	0	0	0	0	0	0	0	0	0	0	0	0	0	0	0	0	0	0	0	0	0	0	C2orf49	NP_076998.1	ashwin isoform 1 [Homo sapiens]	X	X	X	X	X	X	X	5	9	9	0	9	33.62	0.00015886	X	X	X	X	X	X	X	X
FAM98B	0.000159	1	0	0	0	0	0	0	0	0	0	0	0	0	0	0	0	0	0	0	0	0	0	0	FAM98B	NP_775882.2	protein FAM98B [Homo sapiens]	X	X	X	X	X	X	X	5	30	9	21	16.8	16.63	0.00015889	2	5	0	5	0	4.39	X	X
UPF1	0.000158	2	0.000992	2	0	0	0	0	0	0	0	0	0	0	0	0	0	0	0	0	0	0	0	0	UPF1	NP_001284478.1	regulator of nonsense transcripts 1 isoform 1 [Homo sapiens]	3	5	5	0	5	3.1	6.661e-05	27	69	69	0	69	33.75	0.00025028	63	260	260	0	260	62.36	0.00192626	3
MRPS34	0.000158	2	0.000615	2	0	0	0	0	0	0	0	0	0	0	0	0	0	0	0	0	0	0	0	0	MRPS34	NP_001287829.1	MRPS34.NP_001287829.1:28S ribosomal protein S34, mitochondrial isoform 1 [Homo sapiens] ;NP_076425.1:28S ribosomal protein S34, mitochondrial isoform 2 [Homo sapiens] ;	1	2	2	0	2	6.22	0.0001337	5	10	10	0	10	27.11	0.00018201	11	30	30	0	30	56	0.00111526	1
SF1	0.000158	2	0.00037	2	0.000234	1	0.000663	1	0.000153	1	0	0	0	0	0	0	0	0	0	0	0	0	0.000178	1	SF1	NP_001333292.1	splicing factor 1 isoform 9 [Homo sapiens]	5	10	2	8	7.33333	14.97	0.00018142	8	25	3	22	20	18.42	0.00013471	12	34	8	26	29	31.09	0.00039896	6
CLPP	0.000158	2	0.000141	1	0	0	0	0	0	0	0	0	0	0	0	0	0	0	0	0	0	0	0	0	CLPP	NP_006003.1	ATP-dependent Clp protease proteolytic subunit, mitochondrial precursor [Homo sapiens]	1	2	2	0	2	3.97	0.0001086	7	14	14	0	14	31.05	0.00020698	X	X	X	X	X	X	X	2
NCBP2	0.000158	1	0.000107	1	0	0	0	0	0	0	0	0	0	0	0	0	0	0	0	0	0	0	0	0	NCBP2	NP_031388.2	nuclear cap-binding protein subunit 2 isoform 1 [Homo sapiens]	X	X	X	X	X	X	X	3	6	6	0	6	20.51	0.00015751	1	2	2	0	2	15.38	0.00010724	X
ATG7	0.000158	1	0	0	0	0	0	0	0	0	0	0	0	0	0	0	0	0	0	0	0	0	0	0	ATG7	NP_001138384.1	ATG7.NP_001138384.1:ubiquitin-like modifier-activating enzyme ATG7 isoform c [Homo sapiens] ;NP_001336163.1:ubiquitin-like modifier-activating enzyme ATG7 isoform a [Homo sapiens] ;NP_001336165.1:ubiquitin-like modifier-activating enzyme ATG7 isoform d [Homo sapiens] ;	X	X	X	X	X	X	X	9	24	24	0	24	14.45	0.00015776	X	X	X	X	X	X	X	X
SCYL2	0.000158	1	0	0	0	0	0	0	0	0	0	0	0	0	0	0	0	0	0	0	0	0	0	0	SCYL2	NP_001317182.1	SCYL2.NP_001317182.1:SCY1-like protein 2 isoform 2 [Homo sapiens] ;NP_060458.3:SCY1-like protein 2 isoform 1 [Homo sapiens] ;	X	X	X	X	X	X	X	12	36	36	0	36	25.4	0.00015801	X	X	X	X	X	X	X	X
IDH1	0.000158	1	0	0	0	0	0	0	0	0	0	0	0	0	0	0	0	0	0	0	0	0	0	0	IDH1	NP_005887.2	isocitrate dehydrogenase [NADP] cytoplasmic [Homo sapiens]	X	X	X	X	X	X	X	7	16	16	0	16	23.91	0.00015827	X	X	X	X	X	X	X	X
ALDH9A1	0.000158	1	0	0	0	0	0	0	0	0	0	0	0	0	0	0	0	0	0	0	0	0	0	0	ALDH9A1	NP_000687.3	4-trimethylaminobutyraldehyde dehydrogenase isoform 1 [Homo sapiens]	X	X	X	X	X	X	X	11	20	20	0	20	27.61	0.00015811	X	X	X	X	X	X	X	X
TTC5	0.000158	1	0	0	0	0	0	0	0	0	0	0	0	0	0	0	0	0	0	0	0	0	0	0	TTC5	NP_612385.2	tetratricopeptide repeat protein 5 [Homo sapiens]	X	X	X	X	X	X	X	6	17	17	0	17	27.5	0.00015822	X	X	X	X	X	X	X	X
C6orf120	0.000158	1	0	0	0	0	0	0	0	0	0	0	0	0	0	0	0	0	0	0	0	0	0	0	C6orf120	NP_001025034.1	C6orf120.NP_001025034.1:UPF0669 protein C6orf120 isoform 1 precursor [Homo sapiens] ;NP_001304271.1:UPF0669 protein C6orf120 isoform 2 precursor [Homo sapiens] ;	1	2	2	0	2	10.99	0.0001575	X	X	X	X	X	X	X	X	X	X	X	X	X	X	X
MRPL27	0.000157	2	0.000339	1	0	0	0	0	0	0	0	0	0	0	0	0	0	0	0	0	0	0	0	0	MRPL27	NP_057588.1	39S ribosomal protein L27, mitochondrial [Homo sapiens]	1	2	2	0	2	10.14	0.00020326	1	4	4	0	4	10.14	0.00011068	2	6	6	0	6	17.57	0.0003391	X
CHID1	0.000157	2	0.00014	2	0	0	0	0	0	0	0	0	0	0	0	0	0	0	0.000393	1	0	0	0.000266	2	CHID1	NP_001136149.1	CHID1.NP_001136149.1:chitinase domain-containing protein 1 isoform c precursor [Homo sapiens] ;NP_076436.3:chitinase domain-containing protein 1 isoform a precursor [Homo sapiens] ;	4	7	7	0	7	17.13	0.00029086	1	2	2	0	2	3.31	2.263e-05	5	9	9	0	9	17.4	0.00020796	1
FAM50A	0.000157	1	0.000115	1	0	0	0	0	0	0	0	0	0	0	0	0	0	0	0	0	0	0	0	0	FAM50A	NP_004690.1	protein FAM50A [Homo sapiens]	X	X	X	X	X	X	X	7	13	13	0	13	23.3	0.00015704	X	X	X	X	X	X	X	2
PLRG1	0.000157	2	7.5e-05	2	0	0	0	0	0	0	0	0	0	0	0	0	0	0	0	0	0	0	0	0	PLRG1	NP_002660.1	pleiotropic regulator 1 isoform 1 [Homo sapiens]	1	2	2	0	2	3.31	5.853e-05	10	32	32	0	32	35.02	0.00025495	2	3	3	0	3	6.42	4.882e-05	2
AP3M1	0.000157	2	4e-05	1	0	0	0	0	0	0	0	0	0	0	0	0	0	0	0	0	0	0	0.000258	1	AP3M1	NP_001307193.1	AP-3 complex subunit mu-1 isoform a [Homo sapiens]	2	3	3	0	3	10.53	0.00010795	7	21	21	0	21	30.14	0.00020574	1	2	2	0	2	5.5	4.002e-05	X
CMSS1	0.000157	1	0	0	0	0	0	0	0	0	0	0	0	0	0	0	0	0	0	0	0	0	0	0	CMSS1	NP_001161396.1	CMSS1.NP_001161396.1:protein CMSS1 isoform 2 [Homo sapiens] ;NP_115735.2:protein CMSS1 isoform 1 [Homo sapiens] ;	X	X	X	X	X	X	X	3	10	10	0	10	12.64	0.0001569	X	X	X	X	X	X	X	X
MRPL45	0.000156	2	0.000301	1	0	0	0	0	0	0	0	0	0	0	0	0	0	0	0	0	0	0	0	0	MRPL45	NP_115727.5	39S ribosomal protein L45, mitochondrial isoform 1 [Homo sapiens]	2	2	2	0	2	11.11	9.831e-05	6	16	16	0	16	34.31	0.00021413	5	11	11	0	11	30.07	0.00030068	X
PRPF6	0.000156	2	4.4e-05	1	0	0	0	0	0	0	0	0	0	0	0	0	0	0	0	0	0	0	0	0	PRPF6	NP_036601.2	pre-mRNA-processing factor 6 [Homo sapiens]	3	7	7	0	7	3.93	0.00011189	21	46	46	0	46	27.21	0.00020019	3	5	5	0	5	3.93	4.444e-05	X
SART3	0.000156	2	4e-05	2	0	0	0	0	0	0	0	0	0	0	0	0	0	0	0	0	0	0	0	0	SART3	NP_055521.1	squamous cell carcinoma antigen recognized by T-cells 3 [Homo sapiens]	1	2	2	0	2	3.32	3.124e-05	27	66	66	0	66	34.99	0.00028067	2	6	6	0	6	4.98	5.211e-05	1
RPA1	0.000156	1	3.5e-05	2	0	0	0	0	0	0	0	0	0	0	0	0	0	0	0	0	0	0	0	0	RPA1	NP_001342049.1	RPA1.NP_001342049.1:replication protein A 70 kDa DNA-binding subunit isoform 2 [Homo sapiens] ;NP_002936.1:replication protein A 70 kDa DNA-binding subunit isoform 1 [Homo sapiens] ;	X	X	X	X	X	X	X	11	23	23	0	23	29.68	0.0001562	1	2	2	0	2	2.65	2.774e-05	1
UNC45A	0.000156	1	1.4e-05	1	0	0	0	0	0	0	0	0	0	0	0	0	0	0	0	0	0	0	0	0	UNC45A	NP_061141.2	protein unc-45 homolog A isoform 2 [Homo sapiens]	X	X	X	X	X	X	X	14	36	36	0	36	19.81	0.00015617	X	X	X	X	X	X	X	1
B3GAT3	0.000156	2	0	0	0	0	0	0	0	0	0	0	0	0	0	0	0	0	0	0	0	0	0	0	B3GAT3	NP_001275650.1	B3GAT3.NP_001275650.1:galactosylgalactosylxylosylprotein 3-beta-glucuronosyltransferase 3 isoform 2 [Homo sapiens] ;NP_036332.2:galactosylgalactosylxylosylprotein 3-beta-glucuronosyltransferase 3 isoform 1 [Homo sapiens] ;	1	3	3	0	3	8.23	0.00013757	5	14	14	0	14	18.9	0.00017479	X	X	X	X	X	X	X	X
PIGS	0.000155	1	0.000121	1	0	0	0	0	0	0	0	0	0.000492	1	0	0	0	0	0	0	0	0	0.000385	2	PIGS	NP_149975.1	GPI transamidase component PIG-S [Homo sapiens]	X	X	X	X	X	X	X	9	21	21	0	21	32.25	0.00015495	1	8	8	0	8	5.59	0.00012057	X
DDX46	0.000155	2	3.7e-05	2	0	0	0	0	0	0	0	0	0.000198	1	0	0	0	0	0.000827	1	7.5e-05	1	0.000257	2	DDX46	NP_001287789.1	probable ATP-dependent RNA helicase DDX46 isoform 1 [Homo sapiens]	2	6	0	6	2	3.39	2.915e-05	34	81	1	80	71	35.08	0.00028174	5	11	0	11	4.5	5.33	3.647e-05	3
CIAO2B	0.000155	2	0	0	0	0	0	0	0	0	0	0	0	0	0	0	0	0	0	0	0	0	0	0	CIAO2B	NP_057146.1	cytosolic iron-sulfur assembly component 2B [Homo sapiens]	1	2	2	0	2	11.04	0.00018456	2	5	5	0	5	25.77	0.00012562	X	X	X	X	X	X	X	X
TUBA1B	0.000154	1	0.00016	2	0.000284	1	0.000205	1	0.009292	1	0	0	0.000698	1	6.3e-05	1	0	0	0.000318	1	0.000315	1	0.00031	4	TUBA1B	NP_006073.2	tubulin alpha-1B chain [Homo sapiens]	54	939	0	939	0	81.37	X	47	2944	0	2944	17	95.12	0.00015436	30	169	0	169	8.55	78.71	0.00015857	25
RBM7	0.000154	2	9.4e-05	1	0	0	0	0	0	0	0	0	0	0	0	0	0	0	0	0	0	0	0	0	RBM7	NP_001272974.1	RNA-binding protein 7 isoform a [Homo sapiens]	1	3	3	0	3	11.99	0.00016901	3	9	9	0	9	27.72	0.00013804	2	3	3	0	3	23.6	9.398e-05	X
MAP1S	0.000154	2	2.5e-05	1	0	0	0	0	0	0	0	0	0	0	0	0	0	0	0	0	0	0	0	0	MAP1S	NP_001295292.1	MAP1S.NP_001295292.1:microtubule-associated protein 1S isoform 2 [Homo sapiens] ;NP_060644.4:microtubule-associated protein 1S isoform 1 [Homo sapiens] ;	1	4	4	0	4	1.74	5.824e-05	17	63	63	0	63	27.01	0.00024975	X	X	X	X	X	X	X	1
IPO4	0.000154	2	1.2e-05	1	0	0	0	0	0	0	0	0	0	0	0	0	0	0	0	0	0	0	0.0001	1	IPO4	NP_078934.3	importin-4 [Homo sapiens]	3	5	5	0	5	3.15	6.957e-05	21	63	63	0	63	30.9	0.00023866	X	X	X	X	X	X	X	1
	0.000153	2	0.0012	2	7.4e-05	1	0	0	0	0	0	0	0	0	0	0	0	0	0	0	0	0	0	0		NP_291029.2	la-related protein 1 isoform 2 [Homo sapiens]	4	6	0	6	3	6.48	4.117e-05	31	85	22	63	71	36.59	0.00026529	78	393	41	352	310.534	63.78	0.00236992	4
ACSL4	0.000153	2	5.9e-05	1	0	0	0	0	0	0	0	0	0	0	0	0	0	0	0	0	0	0	0	0	ACSL4	NP_001305438.1	long-chain-fatty-acid--CoA ligase 4 isoform 2 [Homo sapiens]	3	5	3	2	3.6	7.17	7.616e-05	17	42	39	3	39.8571	33.76	0.00022957	4	5	5	0	5	9.14	5.882e-05	X
EIF2S3	0.000153	2	5.5e-05	1	0	0	0	0	0	0	0	0	0	0	0	0	0	0	0	0	0	0	0	0	EIF2S3	NP_001406.1	eukaryotic translation initiation factor 2 subunit 3 [Homo sapiens]	1	2	2	0	2	3.39	6.374e-05	13	28	28	0	28	39.83	0.00024293	X	X	X	X	X	X	X	1
RAVER1	0.000153	2	4.6e-05	2	0	0	0	0	0	0	0	0	0	0	0	0	0	0	0	0	0	0	0	0	RAVER1	NP_597709.3	ribonucleoprotein PTB-binding 1 isoform 1 [Homo sapiens]	2	5	5	0	5	7.04	0.00010177	13	37	37	0	37	33.69	0.00020503	1	5	5	0	5	4.19	5.659e-05	2
SPTLC2	0.000153	1	0	0	0	0	0	0	0	0	0	0	0	0	0	0	0	0	0	0	0	0	0	0	SPTLC2	NP_004854.1	serine palmitoyltransferase 2 [Homo sapiens]	X	X	X	X	X	X	X	8	21	21	0	21	28.65	0.00015302	X	X	X	X	X	X	X	X
SULT1A1	0.000153	1	0	0	0	0	0	0	0	0	0	0	0	0	0	0	0	0	0	0	0	0	0	0	SULT1A1	NP_803566.1	sulfotransferase 1A1 isoform a [Homo sapiens]	X	X	X	X	X	X	X	3	11	11	0	11	20.34	0.0001527	X	X	X	X	X	X	X	X
NUP155	0.000153	1	0	0	0	0	0	0	0	0	0	0	0	0	0	0	0	0	0	0	0	0	0	0	NUP155	NP_705618.1	nuclear pore complex protein Nup155 isoform 1 [Homo sapiens]	X	X	X	X	X	X	X	21	52	52	0	52	25.31	0.00015309	X	X	X	X	X	X	X	X
DNAJC2	0.000152	1	6.3e-05	1	0	0	0	0	0	0	0	0	0	0	0	0	0	0	0	0	0	0	0	0	DNAJC2	NP_055192.1	dnaJ homolog subfamily C member 2 isoform 1 [Homo sapiens]	X	X	X	X	X	X	X	8	23	23	0	23	18.2	0.00015167	X	X	X	X	X	X	X	2
RAB11A	0.000152	1	5.8e-05	1	0	0	0	0	0	0	0	0	0.001686	1	0	0	0	0	0	0	0	0	0.001249	1	RAB11A	NP_004654.1	ras-related protein Rab-11A isoform 1 [Homo sapiens]	X	X	X	X	X	X	X	7	18	3	15	8	48.61	0.00015167	2	3	0	3	1.5	9.26	5.809e-05	X
RAB5B	0.000152	1	0	0	0	0	0	0	0	0	0	0	0.001016	1	0	0	0	0	0	0	0	0	0	0	RAB5B	NP_002859.1	ras-related protein Rab-5B isoform 1 [Homo sapiens]	3	5	0	5	0	14.88	X	7	18	7	11	8	36.74	0.00015238	3	5	0	5	0	9.77	X	X
MRPL1	0.000151	1	0.000206	1	0	0	0	0	0	0	0	0	0	0	0	0	0	0	0	0	0	0	0	0	MRPL1	NP_064621.3	39S ribosomal protein L1, mitochondrial precursor [Homo sapiens]	X	X	X	X	X	X	X	4	12	12	0	12	13.54	0.00015121	4	8	8	0	8	20.92	0.00020589	X
HINT2	0.000151	1	0.000157	2	0	0	0	0	0	0	0	0	0	0	0	0	0	0	0	0	0	0	0	0	HINT2	NP_115982.1	histidine triad nucleotide-binding protein 2, mitochondrial precursor [Homo sapiens]	X	X	X	X	X	X	X	3	6	6	0	6	31.29	0.00015074	2	3	3	0	3	21.47	0.00015395	1
WDR77	0.000151	2	4.7e-05	1	0	0	0	0	0	0	0	0	0	0	0	0	0	0	0	0	0	0	0	0	WDR77	NP_001303991.1	WDR77.NP_001303991.1:methylosome protein 50 isoform 1 [Homo sapiens] ;NP_001303992.1:methylosome protein 50 isoform 3 [Homo sapiens] ;NP_077007.1:methylosome protein 50 isoform 2 [Homo sapiens] ;	2	6	6	0	6	7.91	0.00025494	1	4	4	0	4	3.67	4.627e-05	1	2	2	0	2	3.95	4.726e-05	X
NXN	0.000151	1	3e-05	1	0	0	0	0	0	0	0	0	0	0	0	0	0	0	0	0	0	0	0	0	NXN	NP_071908.2	nucleoredoxin isoform 1 [Homo sapiens]	X	X	X	X	X	X	X	6	16	16	0	16	26.67	0.00015063	X	X	X	X	X	X	X	1
ZMAT2	0.000151	1	0	0	0	0	0	0	0	0	0	0	0	0	0	0	0	0	0	0	0	0	0	0	ZMAT2	NP_653324.1	zinc finger matrin-type protein 2 [Homo sapiens]	1	2	2	0	2	10.05	0.00015117	X	X	X	X	X	X	X	X	X	X	X	X	X	X	X
ELP1	0.000151	1	0	0	0	0	0	0	0	0	0	0	0	0	0	0	0	0	0	0	0	0	0	0	ELP1	NP_003631.2	elongator complex protein 1 isoform 1 [Homo sapiens]	X	X	X	X	X	X	X	23	49	49	0	49	24.47	0.00015065	X	X	X	X	X	X	X	X
CNOT7	0.000151	1	0	0	0	0	0	0	0	0	0	0	0	0	0	0	0	0	0	0	0	0	0	0	CNOT7	NP_001309017.1	CNOT7.NP_001309017.1:CCR4-NOT transcription complex subunit 7 isoform 2 [Homo sapiens] ;NP_001309019.1:CCR4-NOT transcription complex subunit 7 isoform 1 [Homo sapiens] ;NP_001309022.1:CCR4-NOT transcription complex subunit 7 isoform 3 [Homo sapiens] ;NP_001309023.1:CCR4-NOT transcription complex subunit 7 isoform 4 [Homo sapiens] ;	X	X	X	X	X	X	X	3	9	9	0	9	22.95	0.00015105	X	X	X	X	X	X	X	X
POLDIP2	0.00015	2	0.000131	2	0	0	0	0	0	0	0	0	0	0	0	0	0	0	0	0	0	0	0.000293	1	POLDIP2	NP_056399.1	polymerase delta-interacting protein 2 isoform 1 [Homo sapiens]	2	3	3	0	3	7.61	0.00012262	8	16	16	0	16	34.24	0.00017805	5	10	10	0	10	22.55	0.00022729	1
PREB	0.00015	2	0.000119	1	0	0	0	0	0	0	0	0	0	0	0	0	0	0	0	0	0	0	0.000303	2	PREB	NP_001317415.1	PREB.NP_001317415.1:prolactin regulatory element-binding protein isoform 4 [Homo sapiens] ;NP_037520.1:prolactin regulatory element-binding protein isoform 1 [Homo sapiens] ;	2	4	4	0	4	9.71	0.0001719	4	11	11	0	11	17.43	0.0001287	3	5	5	0	5	14.57	0.00011949	X
THOC2	0.00015	2	4.2e-05	1	0	0	0	0	0	0	0	0	0	0	0	0	0	0	0	0	0	0	0	0	THOC2	NP_001075019.1	THO complex subunit 2 [Homo sapiens]	4	9	9	0	9	3.77	8.498e-05	24	84	84	0	84	20.34	0.00021594	4	8	8	0	8	3.64	4.201e-05	X
PLS1	0.00015	1	1.3e-05	1	0	0	0	0	0	0	0	0	0	0	0	0	0	0	0	0	0	0	0	0	PLS1	NP_002661.2	plastin-1 [Homo sapiens]	X	X	X	X	X	X	X	4	25	21	4	23	8.9	0.00014974	1	2	0	2	1	1.91	1.33e-05	X
	0.00015	1	0	0	0	0	0	0	0	0	0	0	0	0	0	0	0	0	0	0	0	0	0	0		NP_001354876.1	tripeptidyl-peptidase 2 isoform 3 [Homo sapiens]	X	X	X	X	X	X	X	26	57	10	47	47.2727	28.74	0.00014995	X	X	X	X	X	X	X	X
EXOSC3	0.00015	1	0	0	0	0	0	0	0	0	0	0	0	0	0	0	0	0	0	0	0	0	0	0	EXOSC3	NP_001002269.1	EXOSC3.NP_001002269.1:exosome complex component RRP40 isoform 2 [Homo sapiens] ;NP_057126.2:exosome complex component RRP40 isoform 1 [Homo sapiens] ;	X	X	X	X	X	X	X	3	6	6	0	6	45.73	0.00014982	X	X	X	X	X	X	X	X
LBR	0.000149	2	0.000232	2	0	0	0	0	0	0	0	0	0	0	0	0	0	0	0	0	0	0	0.000366	2	LBR	NP_002287.2	delta(14)-sterol reductase LBR [Homo sapiens]	3	4	4	0	4	5.85	9.783e-05	7	30	30	0	30	14.63	0.00019976	8	31	31	0	31	16.1	0.00042162	1
DOHH	0.000149	1	0	0	0	0	0	0	0	0	0	0	0	0	0	0	0	0	0	0	0	0	0	0	DOHH	NP_001138637.1	deoxyhypusine hydroxylase [Homo sapiens]	X	X	X	X	X	X	X	5	11	11	0	11	29.8	0.00014916	X	X	X	X	X	X	X	X
FOXK1	0.000149	1	0	0	0	0	0	0	0	0	0	0	0	0	0	0	0	0	0	0	0	0	0	0	FOXK1	NP_001032242.1	forkhead box protein K1 [Homo sapiens]	X	X	X	X	X	X	X	11	29	24	5	26.7273	23.74	0.00014932	X	X	X	X	X	X	X	X
RAB5IF	0.000149	1	0	0	0	0	0	0	0	0	0	0	0	0	0	0	0	0	0	0	0	0	0	0	RAB5IF	NP_001186463.1	RAB5IF. 1 proteins in this group did not match any genes. NP_001186463.1:uncharacterized protein RAB5IF isoform c [Homo sapiens] ;NP_001361107.1:uncharacterized protein RAB5IF isoform d [Homo sapiens] ;NP_061328.1:uncharacterized protein RAB5IF isoform a [Homo sapiens] ;NP_955777.1:uncharacterized protein RAB5IF isoform b [Homo sapiens] ;	X	X	X	X	X	X	X	1	5	5	0	5	11.68	0.00014946	X	X	X	X	X	X	X	X
LRRC47	0.000148	1	0.000401	1	0	0	0	0	0	0	0	0	0	0	0	0	0	0	0	0	0	0	0	0	LRRC47	NP_065761.1	leucine-rich repeat-containing protein 47 [Homo sapiens]	X	X	X	X	X	X	X	8	21	21	0	21	27.44	0.00014751	X	X	X	X	X	X	X	8
UBE2S	0.000148	2	0.000176	1	0	0	0	0	0	0	0	0	0	0	0	0	0	0	0	0	0	0	0	0	UBE2S	NP_055316.2	ubiquitin-conjugating enzyme E2 S [Homo sapiens]	2	3	3	0	3	12.16	0.00020326	2	5	5	0	5	13.06	9.223e-05	X	X	X	X	X	X	X	2
CHTOP	0.000148	1	0.000112	2	0	0	0	0	0	0	0	0	0	0	0	0	0	0	0	0	0	0	0	0	CHTOP	NP_001193541.1	CHTOP.NP_001193541.1:chromatin target of PRMT1 protein isoform 2 [Homo sapiens] ;NP_001231593.1:chromatin target of PRMT1 protein isoform 3 [Homo sapiens] ;NP_001304006.1:chromatin target of PRMT1 protein isoform 4 [Homo sapiens] ;NP_056422.2:chromatin target of PRMT1 protein isoform 1 [Homo sapiens] ;	X	X	X	X	X	X	X	3	9	9	0	9	11.65	0.00014802	2	2	2	0	2	11.65	6.718e-05	2
HADH	0.000148	1	7.8e-05	1	0	0	0	0	0	0	0	0	0	0	0	0	0	0	0	0	0	0	0	0	HADH	NP_001171634.2	HADH. 2 proteins in this group did not match any genes. NP_001171634.2:hydroxyacyl-coenzyme A dehydrogenase, mitochondrial isoform 1 precursor [Homo sapiens] ;NP_001317956.1:hydroxyacyl-coenzyme A dehydrogenase, mitochondrial isoform 3 [Homo sapiens] ;NP_005318.4:hydroxyacyl-coenzyme A dehydrogenase, mitochondrial isoform 2 precursor [Homo sapiens] ;NP_005318.5:hydroxyacyl-coenzyme A dehydrogenas…	X	X	X	X	X	X	X	6	12	12	0	12	33.53	0.00014846	X	X	X	X	X	X	X	2
JMJD6	0.000148	1	6.3e-05	1	0	0	0	0	0	0	0	0	0	0	0	0	0	0	0	0	0	0	0	0	JMJD6	NP_001074930.1	JMJD6.NP_001074930.1:bifunctional arginine demethylase and lysyl-hydroxylase JMJD6 isoform 1 [Homo sapiens] ;NP_055982.2:bifunctional arginine demethylase and lysyl-hydroxylase JMJD6 isoform 2 [Homo sapiens] ;	X	X	X	X	X	X	X	5	15	15	0	15	20.05	0.00014838	X	X	X	X	X	X	X	2
GDI2	0.000148	1	1.6e-05	1	0	0	0	0	0	0	0	0	0	0	0	0	0	0	0	0	0	0	0.00027	1	GDI2	NP_001108628.1	rab GDP dissociation inhibitor beta isoform 2 [Homo sapiens]	X	X	X	X	X	X	X	6	19	11	8	14.4375	20	0.00014781	X	X	X	X	X	X	X	1
PIP5K1A	0.000148	1	0	0	0	0	0	0	0	0	0	0	0	0	0	0	0	0	0	0	0	0	0	0	PIP5K1A	NP_001129108.1	phosphatidylinositol 4-phosphate 5-kinase type-1 alpha isoform 3 [Homo sapiens]	X	X	X	X	X	X	X	4	19	16	3	18.8235	11.69	0.00014767	X	X	X	X	X	X	X	X
MAPK14	0.000148	1	0	0	0	0	0	0	0	0	0	0	0	0	0	0	0	0	0	0	0	0	0	0	MAPK14	NP_620581.1	mitogen-activated protein kinase 14 isoform 2 [Homo sapiens]	X	X	X	X	X	X	X	8	13	13	0	13	31.39	0.00014788	X	X	X	X	X	X	X	X
	0.000147	2	0.000332	1	0	0	0	0	0	0	0	0	0.001071	1	0	0	0	0	0	0	0	0	0.000908	2		NP_001354491.1	NADPH--cytochrome P450 reductase [Homo sapiens]	5	10	10	0	10	14.41	0.0002212	6	12	12	0	12	14.56	7.227e-05	11	27	27	0	27	23.09	0.00033212	X
CADM1	0.000147	2	0.000121	1	0	0	0	0	0	0	0	0	0	0	0	0	0	0	0	0	0	0	0	0	CADM1	NP_001091987.1	CADM1.NP_001091987.1:cell adhesion molecule 1 isoform E precursor [Homo sapiens] ;NP_001287972.1:cell adhesion molecule 1 isoform A precursor [Homo sapiens] ;NP_001287973.1:cell adhesion molecule 1 isoform B precursor [Homo sapiens] ;NP_001287974.1:cell adhesion molecule 1 isoform C precursor [Homo sapiens] ;NP_055148.3:cell adhesion molecule 1 isoform D precursor [Homo sapiens] ;	2	7	7	0	7	12.08	0.00025432	2	4	4	0	4	11.35	3.957e-05	3	6	6	0	6	11.35	0.00012122	X
BRD2	0.000147	2	9.2e-05	2	0	0	0	0	0	0	0	0	0	0	0	0	0	0	0	0	0	0	0.000174	2	BRD2	NP_001106653.1	bromodomain-containing protein 2 isoform 1 [Homo sapiens]	4	8	8	0	8	7.99	0.00015023	10	28	28	0	28	27.84	0.00014315	4	6	5	1	5.2381	8.86	5.47e-05	3
MRPL46	0.000147	1	0	0	0	0	0	0	0	0	0	0	0	0	0	0	0	0	0	0	0	0	0	0	MRPL46	NP_071446.2	39S ribosomal protein L46, mitochondrial [Homo sapiens]	X	X	X	X	X	X	X	5	10	10	0	10	27.24	0.00014678	X	X	X	X	X	X	X	X
MRPS28	0.000146	2	0.000447	1	0	0	0	0	0	0	0	0	0	0	0	0	0	0	0	0	0	0	0	0	MRPS28	NP_054737.1	28S ribosomal protein S28, mitochondrial [Homo sapiens]	1	2	2	0	2	5.88	0.00016087	2	6	6	0	6	17.65	0.0001314	6	10	10	0	10	33.16	0.0004473	X
DIMT1	0.000146	2	0.00016	1	0	0	0	0	0	0	0	0	0	0	0	0	0	0	0	0	0	0	0	0	DIMT1	NP_055288.1	probable dimethyladenosine transferase isoform 1 [Homo sapiens]	1	2	2	0	2	4.15	9.611e-05	6	15	15	0	15	30.99	0.00019625	3	6	6	0	6	13.1	0.00016034	X
RDH14	0.000146	1	0.0001	1	0	0	0	0	0	0	0	0	0	0	0	0	0	0	0	0	0	0	0	0	RDH14	NP_065956.1	retinol dehydrogenase 14 [Homo sapiens]	X	X	X	X	X	X	X	3	12	12	0	12	9.23	0.00014626	1	4	4	0	4	5.36	9.958e-05	X
XPO5	0.000146	2	4.3e-05	1	0	0	0	0	0	0	0	0	0	0	0	0	0	0	0	0	0	0	0	0	XPO5	NP_065801.1	exportin-5 [Homo sapiens]	2	3	3	0	3	1.33	3.748e-05	24	75	75	0	75	27.99	0.0002551	X	X	X	X	X	X	X	2
BSG	0.000146	1	0	0	0	0	0	0	0	0	0	0	0	0	0	0	0	0	0	0	0	0	0	0	BSG	NP_940992.1	basigin isoform 3 [Homo sapiens]	7	16	1	15	1.70588	48.86	0.00014579	6	15	0	15	0	48.3	X	4	10	0	10	0	32.39	X	4
AES	0.000146	1	0	0	0	0	0	0	0	0	0	0	0	0	0	0	0	0	0	0	0	0	0	0	AES	NP_001121.2	AES.NP_001121.2:TLE family member 5 isoform b [Homo sapiens] ;NP_945321.1:TLE family member 5 isoform c [Homo sapiens] ;	X	X	X	X	X	X	X	2	7	7	0	7	19.29	0.00014551	X	X	X	X	X	X	X	X
RPS29	0.000146	1	0	0	0	0	0	0	0	0	0	0	0	0	0	0	0	0	0	0	0	0	0	0	RPS29	NP_001023.1	RPS29.NP_001023.1:40S ribosomal protein S29 isoform 1 [Homo sapiens] ;NP_001025172.1:40S ribosomal protein S29 isoform 2 [Homo sapiens] ;	X	X	X	X	X	X	X	1	2	2	0	2	19.64	0.00014626	X	X	X	X	X	X	X	X
MNAT1	0.000146	1	0	0	0	0	0	0	0	0	0	0	0	0	0	0	0	0	0	0	0	0	0	0	MNAT1	NP_002422.1	CDK-activating kinase assembly factor MAT1 isoform 1 [Homo sapiens]	2	3	3	0	3	6.47	0.00014603	X	X	X	X	X	X	X	X	X	X	X	X	X	X	X
EIF2B4	0.000145	2	6.4e-05	1	0	0	0	0	0	0	0	0	0	0	0	0	0	0	0	0	0	0	0	0	EIF2B4	NP_001029288.1	EIF2B4.NP_001029288.1:translation initiation factor eIF-2B subunit delta isoform 2 [Homo sapiens] ;NP_001305894.1:translation initiation factor eIF-2B subunit delta isoform 4 [Homo sapiens] ;NP_001305895.1:translation initiation factor eIF-2B subunit delta isoform 5 [Homo sapiens] ;NP_001305896.1:translation initiation factor eIF-2B subunit delta isoform 6 [Homo sapiens] ;NP_056451.3:translation …	3	3	3	0	3	11.85	8.628e-05	10	26	26	0	26	28.11	0.00020358	2	4	4	0	4	7.27	6.397e-05	X
DHRS7B	0.000145	1	0	0	0	0	0	0	0	0	0	0	0.000147	1	0	0	0	0	0	0	0	0	0.000348	1	DHRS7B	NP_001317088.1	DHRS7B.NP_001317088.1:dehydrogenase/reductase SDR family member 7B isoform 2 [Homo sapiens] ;NP_056325.2:dehydrogenase/reductase SDR family member 7B isoform 1 [Homo sapiens] ;	X	X	X	X	X	X	X	5	11	11	0	11	21.61	0.00014531	X	X	X	X	X	X	X	X
EXOSC1	0.000145	1	0	0	0	0	0	0	0	0	0	0	0	0	0	0	0	0	0	0	0	0	0	0	EXOSC1	NP_001305291.1	EXOSC1.NP_001305291.1:exosome complex component CSL4 isoform b [Homo sapiens] ;NP_057130.1:exosome complex component CSL4 isoform a [Homo sapiens] ;	X	X	X	X	X	X	X	3	6	6	0	6	21.76	0.00014453	X	X	X	X	X	X	X	X
PSMA3	0.000145	1	0	0	0	0	0	0	0	0	0	0	0	0	0	0	0	0	0	0	0	0	0	0	PSMA3	NP_002779.1	PSMA3.NP_002779.1:proteasome subunit alpha type-3 isoform 1 [Homo sapiens] ;NP_687033.1:proteasome subunit alpha type-3 isoform 2 [Homo sapiens] ;	X	X	X	X	X	X	X	4	9	9	0	9	17.65	0.00014453	X	X	X	X	X	X	X	X
S100A9	0.000144	1	0.001823	1	0	0	0	0	0	0	0	0	0	0	0	0	0	0	0	0	0	0	0.000844	2	S100A9	NP_002956.1	protein S100-A9 [Homo sapiens]	X	X	X	X	X	X	X	2	4	4	0	4	24.56	0.00014369	X	X	X	X	X	X	X	6
POLR2H	0.000144	1	0.00044	1	0	0	0	0	0	0	0	0	0	0	0	0	0	0	0	0	0	0	0	0	POLR2H	NP_001265628.1	POLR2H.NP_001265628.1:DNA-directed RNA polymerases I, II, and III subunit RPABC3 isoform 3 [Homo sapiens] ;NP_006223.2:DNA-directed RNA polymerases I, II, and III subunit RPABC3 isoform 2 [Homo sapiens] ;	X	X	X	X	X	X	X	2	4	4	0	4	23.68	0.00014369	3	6	6	0	6	35.09	0.00044023	X
SNRPB2	0.000144	2	0.000272	1	0	0	0	0	0	0	0	0	0	0	0	0	0	0	0	0	0	0	0.003198	1	SNRPB2	NP_937863.1	U2 small nuclear ribonucleoprotein B'' [Homo sapiens]	2	4	4	0	4	14.67	0.0002674	2	2	1	1	1.11111	9.33	2.022e-05	5	8	7	1	7.31818	28	0.00027206	X
RBM4B	0.000144	1	0.000187	2	0	0	0	0	0	0	0	0	0	0	0	0	0	0	0	0	0	0	0	0	RBM4B	NP_113680.1	RNA-binding protein 4B isoform 1 [Homo sapiens]	2	2	0	2	0	5.57	X	7	17	4	13	12.6667	24.51	0.00014449	16	40	2	38	11.4286	37.33	0.00026628	2
DDX20	0.000144	2	0.000122	2	0	0	0	0	0	0	0	0	0	0	0	0	0	0	0	0	0	0	0	0	DDX20	NP_009135.4	probable ATP-dependent RNA helicase DDX20 [Homo sapiens]	4	6	6	0	6	8.13	0.00010953	13	36	36	0	36	20.63	0.00017891	8	21	21	0	21	15.05	0.00021317	1
HUWE1	0.000144	2	2.5e-05	2	0	0	0	0	0	0	0	0	0	0	0	0	0	0	0	0	0	0	0	0	HUWE1	NP_113584.3	E3 ubiquitin-protein ligase HUWE1 [Homo sapiens]	4	9	9	0	9	2.06	3.095e-05	75	275	275	0	275	25.65	0.00025747	4	8	8	0	8	2.42	1.53e-05	6
GTF3C4	0.000144	1	0	0	0	0	0	0	0	0	0	0	0	0	0	0	0	0	0	0	0	0	0	0	GTF3C4	NP_036336.2	general transcription factor 3C polypeptide 4 [Homo sapiens]	X	X	X	X	X	X	X	15	29	29	0	29	28.35	0.00014448	X	X	X	X	X	X	X	X
COMMD2	0.000144	1	0	0	0	0	0	0	0	0	0	0	0	0	0	0	0	0	0	0	0	0	0	0	COMMD2	NP_057178.2	COMM domain-containing protein 2 [Homo sapiens]	X	X	X	X	X	X	X	1	7	7	0	7	9.55	0.00014405	X	X	X	X	X	X	X	X
TSR1	0.000143	2	0.000113	1	0	0	0	0	0	0	0	0	0	0	0	0	0	0	0	0	0	0	0	0	TSR1	NP_060598.3	pre-rRNA-processing protein TSR1 homolog [Homo sapiens]	1	2	2	0	2	1.87	3.742e-05	19	49	49	0	49	32.59	0.00024958	X	X	X	X	X	X	X	3
AQR	0.000143	1	4e-05	2	0	0	0	0	0	0	0	0	0	0	0	0	0	0	0	0	0	0	0	0	AQR	NP_055506.1	RNA helicase aquarius [Homo sapiens]	X	X	X	X	X	X	X	18	52	52	0	52	19.87	0.0001434	5	11	11	0	11	5.86	6.196e-05	1
MRPS10	0.000143	1	0	0	0	0	0	0	0	0	0	0	0	0	0	0	0	0	0	0	0	0	0	0	MRPS10	NP_060611.2	28S ribosomal protein S10, mitochondrial [Homo sapiens]	X	X	X	X	X	X	X	2	7	7	0	7	18.91	0.00014262	X	X	X	X	X	X	X	X
PRXL2A	0.000143	1	0	0	0	0	0	0	0	0	0	0	0	0	0	0	0	0	0	0	0	0	0.000943	1	PRXL2A	NP_001230707.1	PRXL2A.NP_001230707.1:peroxiredoxin-like 2A isoform 1 precursor [Homo sapiens] ;NP_001230710.1:peroxiredoxin-like 2A isoform 2 precursor [Homo sapiens] ;NP_001230711.1:peroxiredoxin-like 2A isoform 3 precursor [Homo sapiens] ;	X	X	X	X	X	X	X	5	8	8	0	8	24.02	0.00014306	X	X	X	X	X	X	X	X
NFS1	0.000143	1	0	0	0	0	0	0	0	0	0	0	0	0	0	0	0	0	0	0	0	0	0	0	NFS1	NP_066923.3	cysteine desulfurase, mitochondrial isoform a precursor [Homo sapiens]	X	X	X	X	X	X	X	7	16	16	0	16	20.35	0.00014338	X	X	X	X	X	X	X	X
TMEM11	0.000142	2	0.000131	1	0	0	0	0	0	0	0	0	0	0	0	0	0	0	0	0	0	0	0.000406	1	TMEM11	NP_003867.1	transmembrane protein 11, mitochondrial [Homo sapiens]	1	2	2	0	2	8.33	0.00015668	2	6	6	0	6	13.54	0.00012797	1	3	3	0	3	8.33	0.00013069	X
NDUFA13	0.000142	1	9e-05	1	0	0	0	0	0	0	0	0	0.000632	1	0	0	0	0	0	0	0	0	0.00075	1	NDUFA13	NP_057049.5	NADH dehydrogenase [ubiquinone] 1 alpha subcomplex subunit 13 [Homo sapiens]	X	X	X	X	X	X	X	3	5	5	0	5	25.69	0.00014219	X	X	X	X	X	X	X	1
SEC63	0.000142	2	6.9e-05	2	0	0	0	0	0	0	0	0	0	0	0	0	0	0	0	0	0	0	0.000264	2	SEC63	NP_009145.1	translocation protein SEC63 homolog [Homo sapiens]	2	4	4	0	4	3.16	7.917e-05	13	38	38	0	38	18.42	0.00020476	5	11	11	0	11	8.29	0.00012106	1
FECH	0.000142	1	5.9e-05	1	0	0	0	0	0	0	0	0	0	0	0	0	0	0	0	0	0	0	0	0	FECH	NP_000131.2	FECH. 1 proteins in this group did not match any genes. NP_000131.2:ferrochelatase, mitochondrial isoform b precursor [Homo sapiens] ;NP_001012533.1:ferrochelatase, mitochondrial isoform a precursor [Homo sapiens] ;NP_001358023.1:ferrochelatase, mitochondrial isoform c [Homo sapiens] ;	2	4	4	0	4	8.04	0.00014224	X	X	X	X	X	X	X	2	3	3	0	3	9.22	5.932e-05	X
TOR1AIP2	0.000142	2	2.8e-05	1	0	0	0	0	0	0	0	0	0	0	0	0	0	0	0	0	0	0	0	0	TOR1AIP2	NP_001336864.1	torsin-1A-interacting protein 2 isoform b [Homo sapiens]	2	4	4	0	4	11.28	0.00012801	7	18	18	0	18	21.7	0.00015684	X	X	X	X	X	X	X	1
RHOT2	0.000142	2	2.8e-05	1	0	0	0	0	0	0	0	0	0	0	0	0	0	0	0	0	0	0	0.00036	1	RHOT2	NP_001339206.1	mitochondrial Rho GTPase 2 isoform 4 [Homo sapiens]	2	6	6	0	6	5.33	0.00015041	9	20	18	2	19.6364	21	0.00013402	1	2	2	0	2	2.5	2.788e-05	X
AP1B1	0.000142	1	0	0	0	0	0	0	0	0	0	0	0	0	0	0	0	0	0	0	0	0	0	0	AP1B1	NP_001159491.1	AP-1 complex subunit beta-1 isoform c [Homo sapiens]	X	X	X	X	X	X	X	14	42	25	17	31.9444	23.29	0.00014235	X	X	X	X	X	X	X	X
SEC24C	0.000142	1	0	0	0	0	0	0	0	0	0	0	0	0	0	0	0	0	0	0	0	0	0	0	SEC24C	NP_004913.2	protein transport protein Sec24C [Homo sapiens]	X	X	X	X	X	X	X	14	38	38	0	38	21.02	0.00014224	X	X	X	X	X	X	X	X
NR2F1	0.000142	1	0	0	0	0	0	0	0	0	0	0	0	0	0	0	0	0	0	0	0	0	0	0	NR2F1	NP_005645.1	COUP transcription factor 1 [Homo sapiens]	2	4	4	0	4	12.77	0.00014224	X	X	X	X	X	X	X	X	X	X	X	X	X	X	X
SARS2	0.000142	1	0	0	0	0	0	0	0	0	0	0	0	0	0	0	0	0	0	0	0	0	0	0	SARS2	NP_001139373.1	SARS2.NP_001139373.1:serine--tRNA ligase, mitochondrial isoform a precursor [Homo sapiens] ;NP_060297.1:serine--tRNA ligase, mitochondrial isoform b precursor [Homo sapiens] ;	X	X	X	X	X	X	X	5	18	18	0	18	12.69	0.00014176	X	X	X	X	X	X	X	X
CFAP298	0.000141	1	0.000134	1	0	0	0	0	0	0	0	0	0	0	0	0	0	0	0	0	0	0	0	0	CFAP298	NP_067077.1	cilia- and flagella-associated protein 298 isoform 1 [Homo sapiens]	X	X	X	X	X	X	X	4	10	10	0	10	28.97	0.00014121	X	X	X	X	X	X	X	1
AURKB	0.000141	2	7.3e-05	1	0	0	0	0	0	0	0	0	0	0	0	0	0	0	0	0	0	0	0	0	AURKB	NP_001271455.1	AURKB.NP_001271455.1:aurora kinase B isoform 3 [Homo sapiens] ;NP_001300882.1:aurora kinase B isoform 5 [Homo sapiens] ;NP_004208.2:aurora kinase B isoform 1 [Homo sapiens] ;	1	4	4	0	4	3.77	0.00017439	4	9	9	0	9	15.36	0.00010683	1	3	3	0	3	3.77	7.273e-05	X
COPB2	0.000141	2	5.7e-05	1	0	0	0	0	0	0	0	0	0	0	0	0	0	0	0	0	0	0	0	0	COPB2	NP_004757.1	coatomer subunit beta' [Homo sapiens]	1	2	2	0	2	2.21	3.32e-05	23	55	55	0	55	39.29	0.0002486	X	X	X	X	X	X	X	2
LNPK	0.000141	2	3.4e-05	1	0	0	0	0	0	0	0	0	0	0	0	0	0	0	0	0	0	0	0	0	LNPK	NP_001291937.1	LNPK.NP_001291937.1:endoplasmic reticulum junction formation protein lunapark isoform 1 precursor [Homo sapiens] ;NP_001291938.1:endoplasmic reticulum junction formation protein lunapark isoform 2 [Homo sapiens] ;NP_001291939.1:endoplasmic reticulum junction formation protein lunapark isoform 3 precursor [Homo sapiens] ;NP_001291940.1:endoplasmic reticulum junction formation protein lunapark isof…	2	6	6	0	6	7.29	0.00018269	3	12	12	0	12	9.92	9.948e-05	1	2	2	0	2	5.06	3.386e-05	X
RIOK1	0.000141	1	2.8e-05	1	0	0	0	0	0	0	0	0	0	0	0	0	0	0	0	0	0	0	0	0	RIOK1	NP_001335123.1	RIOK1.NP_001335123.1:serine/threonine-protein kinase RIO1 isoform 3 [Homo sapiens] ;NP_113668.2:serine/threonine-protein kinase RIO1 isoform 1 [Homo sapiens] ;	X	X	X	X	X	X	X	8	16	16	0	16	24.57	0.00014121	X	X	X	X	X	X	X	1
IPO11	0.000141	1	1.3e-05	1	0	0	0	0	0	0	0	0	0	0	0	0	0	0	0	0	0	0	0.000319	1	IPO11	NP_001128251.1	IPO11.NP_001128251.1:importin-11 isoform 1 [Homo sapiens] ;NP_057422.3:importin-11 isoform 2 [Homo sapiens] ;	X	X	X	X	X	X	X	10	35	35	0	35	14.48	0.00014121	X	X	X	X	X	X	X	1
SCRIB	0.000141	1	8e-06	1	0	0	0	0	0	0	0	0	0	0	0	0	0	0	0	0	0	0	0	0	SCRIB	NP_056171.3	SCRIB.NP_056171.3:protein scribble homolog isoform b [Homo sapiens] ;NP_874365.3:protein scribble homolog isoform a [Homo sapiens] ;	X	X	X	X	X	X	X	20	56	56	0	56	21.35	0.00014069	X	X	X	X	X	X	X	1
RPS6KA1	0.000141	1	0	0	0	0	0	0	0	0	0	0	0	0	0	0	0	0	0	0	0	0	0	0	RPS6KA1	NP_001006666.1	ribosomal protein S6 kinase alpha-1 isoform b [Homo sapiens]	X	X	X	X	X	X	X	12	34	21	13	25.5652	23.39	0.00014072	X	X	X	X	X	X	X	X
MPP1	0.000141	1	0	0	0	0	0	0	0	0	0	0	0	0	0	0	0	0	0	0	0	0	0	0	MPP1	NP_002427.1	55 kDa erythrocyte membrane protein isoform 1 [Homo sapiens]	X	X	X	X	X	X	X	8	16	16	0	16	21.89	0.00014061	X	X	X	X	X	X	X	X
CAMK2D	0.000141	1	0	0	0	0	0	0	0.000186	1	0	0	0	0	0	0	0	0	0	0	0	0	0	0	CAMK2D	NP_001212.2	calcium/calmodulin-dependent protein kinase type II subunit delta isoform 3 [Homo sapiens]	X	X	X	X	X	X	X	5	19	15	4	17.2222	15.23	0.00014134	X	X	X	X	X	X	X	X
MRPL19	0.00014	1	0.000172	1	0	0	0	0	0	0	0	0	0	0	0	0	0	0	0	0	0	0	0	0	MRPL19	NP_055578.2	39S ribosomal protein L19, mitochondrial [Homo sapiens]	X	X	X	X	X	X	X	6	10	10	0	10	28.77	0.00014025	3	6	6	0	6	10.96	0.00017187	X
GMDS	0.00014	2	7.6e-05	1	0	0	0	0	0	0	0	0	0	0	0	0	0	0	0	0	0	0	0	0	GMDS	NP_001240775.1	GMDS.NP_001240775.1:GDP-mannose 4,6 dehydratase isoform 2 [Homo sapiens] ;NP_001491.1:GDP-mannose 4,6 dehydratase isoform 1 [Homo sapiens] ;	1	2	2	0	2	5.85	8.796e-05	6	16	16	0	16	23.1	0.00019159	X	X	X	X	X	X	X	1
LEMD3	0.00014	1	2.9e-05	1	0	0	0	0	0	0	0	0	0	0	0	0	0	0	0	0	0	0	0	0	LEMD3	NP_001161086.1	LEMD3.NP_001161086.1:inner nuclear membrane protein Man1 isoform 2 [Homo sapiens] ;NP_055134.2:inner nuclear membrane protein Man1 isoform 1 [Homo sapiens] ;	X	X	X	X	X	X	X	14	31	31	0	31	23.41	0.00013951	X	X	X	X	X	X	X	1
ALG1	0.00014	2	0	0	0	0	0	0	0	0	0	0	0	0	0	0	0	0	0	0	0	0	0	0	ALG1	NP_061982.3	chitobiosyldiphosphodolichol beta-mannosyltransferase isoform 1 [Homo sapiens]	3	7	7	0	7	7.33	0.00022692	3	6	6	0	6	7.33	5.295e-05	X	X	X	X	X	X	X	X
ARF6	0.00014	1	0	0	0	0	0	0	0	0	0	0	0	0	0	0	0	0	0	0	0	0	0	0	ARF6	NP_001654.1	ADP-ribosylation factor 6 [Homo sapiens]	X	X	X	X	X	X	X	3	6	6	0	6	30.29	0.00014041	X	X	X	X	X	X	X	X
ARID3B	0.000139	1	4.6e-05	1	0	0	0	0	0	0	0	0	0	0	0	0	0	0	0	0	0	0	0	0	ARID3B	NP_001294868.1	AT-rich interactive domain-containing protein 3B isoform 1 [Homo sapiens]	X	X	X	X	X	X	X	8	20	18	2	18.973	21.21	0.0001385	X	X	X	X	X	X	X	1
PUM3	0.000139	1	0	0	0	0	0	0	0.00086	1	0	0	0	0	0	0	0	0	0	0	0	0	0	0	PUM3	NP_055693.4	pumilio homolog 3 [Homo sapiens]	X	X	X	X	X	X	X	9	22	22	0	22	22.22	0.00013903	X	X	X	X	X	X	X	X
ATP5F1D	0.000138	2	0.000448	1	0.000483	1	0	0	0	0	0	0	0.000542	1	0.00034	1	0	0	0.000423	1	0.001383	1	0.000406	2	ATP5F1D	NP_001001975.1	ATP synthase subunit delta, mitochondrial precursor [Homo sapiens]	1	2	2	0	2	8.33	0.00017907	2	4	4	0	4	13.69	9.75e-05	4	9	9	0	9	37.5	0.00044809	X
MRPL9	0.000138	1	0.000188	1	0	0	0	0	0	0	0	0	0	0	0	0	0	0	0	0	0	0	0.000404	1	MRPL9	NP_113608.1	39S ribosomal protein L9, mitochondrial isoform 1 [Homo sapiens]	X	X	X	X	X	X	X	5	9	9	0	9	19.1	0.00013804	3	6	6	0	6	12.36	0.00018796	X
EIF4E	0.000138	1	0.00011	1	0	0	0	0	0	0	0	0	0	0	0	0	0	0	0	0	0	0	0	0	EIF4E	NP_001124150.1	EIF4E.NP_001124150.1:eukaryotic translation initiation factor 4E isoform 3 [Homo sapiens] ;NP_001124151.1:eukaryotic translation initiation factor 4E isoform 2 [Homo sapiens] ;NP_001317946.1:eukaryotic translation initiation factor 4E isoform 4 [Homo sapiens] ;NP_001959.1:eukaryotic translation initiation factor 4E isoform 1 [Homo sapiens] ;	X	X	X	X	X	X	X	3	8	8	0	8	13.92	0.00013823	X	X	X	X	X	X	X	1
PDK3	0.000138	1	6.2e-05	2	0	0	0	0	0	0	0	0	0	0	0	0	0	0	0	0	0	0	0.00052	1	PDK3	NP_001135858.1	PDK3.NP_001135858.1:pyruvate dehydrogenase kinase, isozyme 3 isoform 1 precursor [Homo sapiens] ;NP_005382.1:pyruvate dehydrogenase kinase, isozyme 3 isoform 2 precursor [Homo sapiens] ;	X	X	X	X	X	X	X	3	14	14	0	14	12.77	0.00013815	2	3	3	0	3	7.71	6.047e-05	1
SIN3A	0.000138	2	5.3e-05	1	0	0	0	0	0	0	0	0	0	0	0	0	0	0	0	0	0	0	0	0	SIN3A	NP_001138829.1	paired amphipathic helix protein Sin3a [Homo sapiens]	4	6	6	0	6	4.87	7.089e-05	22	64	64	0	64	21.37	0.00020588	6	8	8	0	8	8.17	5.257e-05	X
GLUD1	0.000138	2	5e-05	2	0	0	0	0	0	0	0	0	0	0	0	0	0	0	0	0	0	0	0	0	GLUD1	NP_001305829.1	GLUD1.NP_001305829.1:glutamate dehydrogenase 1, mitochondrial isoform b [Homo sapiens] ;NP_001305835.1:glutamate dehydrogenase 1, mitochondrial isoform c [Homo sapiens] ;NP_005262.1:glutamate dehydrogenase 1, mitochondrial isoform a precursor [Homo sapiens] ;	4	7	7	0	7	14.82	0.00024774	2	3	3	0	3	5.65	2.891e-05	1	2	2	0	2	3.76	3.936e-05	1
UBTF	0.000138	2	4.6e-05	1	0	0	0	0	0	0	0	0	0	0	0	0	0	0	0	0	0	0	0	0	UBTF	NP_001070151.1	nucleolar transcription factor 1 isoform b [Homo sapiens]	4	6	6	0	6	9.63	0.00012414	13	27	27	0	27	22.15	0.00015209	3	4	4	0	4	6.33	4.602e-05	X
SNX1	0.000138	1	2.5e-05	1	0	0	0	0	0	0	0	0	0	0	0	0	0	0	0	0	0	0	0	0	SNX1	NP_003090.2	sorting nexin-1 isoform a [Homo sapiens]	X	X	X	X	X	X	X	11	19	17	2	17.5667	25.86	0.00013781	X	X	X	X	X	X	X	1
ARID3A	0.000138	1	2.2e-05	1	0	0	0	0	0	0	0	0	0	0	0	0	0	0	0	0	0	0	0	0	ARID3A	NP_005215.1	AT-rich interactive domain-containing protein 3A [Homo sapiens]	X	X	X	X	X	X	X	9	21	19	2	20.027	19.9	0.0001383	X	X	X	X	X	X	X	1
ELP3	0.000138	1	0	0	0	0	0	0	0	0	0	0	0	0	0	0	0	0	0	0	0	0	0	0	ELP3	NP_001271149.1	ELP3.NP_001271149.1:elongator complex protein 3 isoform 2 [Homo sapiens] ;NP_001271151.1:elongator complex protein 3 isoform 3 [Homo sapiens] ;NP_060561.3:elongator complex protein 3 isoform 1 [Homo sapiens] ;	X	X	X	X	X	X	X	10	16	16	0	16	28.63	0.00013794	X	X	X	X	X	X	X	X
CRCP	0.000138	1	0	0	0	0	0	0	0	0	0	0	0	0	0	0	0	0	0	0	0	0	0	0	CRCP	NP_055293.1	DNA-directed RNA polymerase III subunit RPC9 isoform a [Homo sapiens]	X	X	X	X	X	X	X	1	5	5	0	5	13.51	0.00013835	X	X	X	X	X	X	X	X
MED6	0.000138	2	0	0	0	0	0	0	0	0	0	0	0	0	0	0	0	0	0	0	0	0	0	0	MED6	NP_001271138.1	MED6.NP_001271138.1:mediator of RNA polymerase II transcription subunit 6 isoform 1 [Homo sapiens] ;NP_001271140.1:mediator of RNA polymerase II transcription subunit 6 isoform 4 [Homo sapiens] ;NP_005457.2:mediator of RNA polymerase II transcription subunit 6 isoform 2 [Homo sapiens] ;	2	3	3	0	3	7.11	0.00017836	3	6	6	0	6	11.46	9.712e-05	X	X	X	X	X	X	X	X
RAB8A	0.000138	1	0	0	0	0	0	0	0	0	0	0	0	0	0	0	0	0	0	0	0	0	0.000521	1	RAB8A	NP_005361.2	ras-related protein Rab-8A [Homo sapiens]	X	X	X	X	X	X	X	4	7	7	0	7	19.81	0.00013848	X	X	X	X	X	X	X	X
WDHD1	0.000138	1	0	0	0	0	0	0	0	0	0	0	0	0	0	0	0	0	0	0	0	0	0	0	WDHD1	NP_009017.1	WD repeat and HMG-box DNA-binding protein 1 isoform 1 [Homo sapiens]	X	X	X	X	X	X	X	17	38	38	0	38	26.22	0.00013784	X	X	X	X	X	X	X	X
ARPC3	0.000138	1	0	0	0	0	0	0	0	0	0	0	0	0	0	0	0	0	0	0	0	0	0	0	ARPC3	NP_001265485.1	ARPC3.NP_001265485.1:actin-related protein 2/3 complex subunit 3 isoform 1 [Homo sapiens] ;NP_001274151.1:actin-related protein 2/3 complex subunit 3 isoform 2 [Homo sapiens] ;	X	X	X	X	X	X	X	3	6	6	0	6	17.42	0.00013804	X	X	X	X	X	X	X	X
PFN1	0.000137	2	0.000299	1	0	0	0	0	0	0	0	0	0	0	0	0	0	0	0	0	0	0	0.001035	2	PFN1	NP_005013.1	profilin-1 isoform 2 [Homo sapiens]	2	2	2	0	2	17.86	0.00021488	1	2	2	0	2	11.43	5.85e-05	3	5	5	0	5	29.29	0.00029873	X
HSPBP1	0.000137	1	0.000233	1	0	0	0	0	0	0	0	0	0	0	0	0	0	0	0	0	0	0	0	0	HSPBP1	NP_001123578.1	HSPBP1.NP_001123578.1:hsp70-binding protein 1 isoform 2 [Homo sapiens] ;NP_001284529.1:hsp70-binding protein 1 isoform 1 [Homo sapiens] ;	X	X	X	X	X	X	X	6	12	12	0	12	22.84	0.00013689	5	10	10	0	10	22.01	0.00023299	X
CLTA	0.000137	2	0.000212	2	0	0	0	0	0	0	0	0	0	0	0	0	0	0	0.00127	1	0.001106	1	0.000738	3	CLTA	NP_001298132.1	CLTA.NP_001298132.1:clathrin light chain A isoform g [Homo sapiens] ;NP_001298135.1:clathrin light chain A isoform j [Homo sapiens] ;NP_001824.1:clathrin light chain A isoform a [Homo sapiens] ;	1	2	2	0	2	15	0.00021488	1	2	2	0	2	15	5.85e-05	1	4	4	0	4	15	0.00023898	1
RRBP1	0.000137	2	0.000147	2	0	0	0	0	0	0	0	0	0	0	0	0	0	0	0	0	0	0	0	0	RRBP1	NP_001352542.1	ribosome-binding protein 1 isoform 1 [Homo sapiens]	5	10	10	0	10	7.59	0.00010668	23	58	57	1	57.95	22.98	0.00016831	15	37	37	0	37	16.6	0.00021949	5
HLTF	0.000137	2	3.3e-05	1	0	0	0	0	0	0	0	0	0	0	0	0	0	0	0	0	0	0	0	0	HLTF	NP_001305863.1	HLTF.NP_001305863.1:helicase-like transcription factor isoform 2 [Homo sapiens] ;NP_620636.1:helicase-like transcription factor isoform 1 [Homo sapiens] ;	7	11	11	0	11	12.1	0.00016414	14	27	27	0	27	18.75	0.00010969	2	4	4	0	4	3.67	3.319e-05	X
POLA1	0.000137	1	1.8e-05	1	0	0	0	0	0	0	0	0	0	0	0	0	0	0	0	0	0	0	0	0	POLA1	NP_001317289.1	POLA1.NP_001317289.1:DNA polymerase alpha catalytic subunit isoform 1 [Homo sapiens] ;NP_058633.2:DNA polymerase alpha catalytic subunit isoform 2 [Homo sapiens] ;	X	X	X	X	X	X	X	21	49	49	0	49	19.35	0.00013669	X	X	X	X	X	X	X	1
NARS2	0.000137	1	0	0	0	0	0	0	0	0	0	0	0	0	0	0	0	0	0	0	0	0	0	0	NARS2	NP_078954.4	probable asparagine--tRNA ligase, mitochondrial isoform 1 precursor [Homo sapiens]	X	X	X	X	X	X	X	4	16	16	0	16	16.77	0.00013736	X	X	X	X	X	X	X	X
PRKAB1	0.000137	1	0	0	0	0	0	0	0	0	0	0	0	0	0	0	0	0	0	0	0	0	0	0	PRKAB1	NP_006244.2	5'-AMP-activated protein kinase subunit beta-1 [Homo sapiens]	X	X	X	X	X	X	X	3	9	9	0	9	22.22	0.00013651	X	X	X	X	X	X	X	X
HBS1L	0.000136	2	7.3e-05	1	0	0	0	0	0	0	0	0	0	0	0	0	0	0	0	0	0	0	0	0	HBS1L	NP_006611.1	HBS1-like protein isoform 1 [Homo sapiens]	1	2	2	0	2	3.36	4.398e-05	16	38	38	0	38	33.92	0.00022751	4	6	6	0	6	7.75	7.337e-05	X
PITPNB	0.000136	2	5.5e-05	2	0	0	0	0	0	0	0	0	0	0	0	0	0	0	0	0	0	0	0	0	PITPNB	NP_001271206.1	PITPNB.NP_001271206.1:phosphatidylinositol transfer protein beta isoform isoform 2 [Homo sapiens] ;NP_001271207.1:phosphatidylinositol transfer protein beta isoform isoform 3 [Homo sapiens] ;NP_036531.1:phosphatidylinositol transfer protein beta isoform isoform 1 [Homo sapiens] ;	2	3	3	0	3	11.03	0.0001659	4	7	7	0	7	19.49	0.00010539	1	2	2	0	2	3.31	6.15e-05	1
NUDCD3	0.000136	1	0	0	0	0	0	0	0	0	0	0	0	0	0	0	0	0	0	0	0	0	0	0	NUDCD3	NP_056147.2	nudC domain-containing protein 3 [Homo sapiens]	X	X	X	X	X	X	X	6	12	12	0	12	27.98	0.00013613	X	X	X	X	X	X	X	X
PRPSAP1	0.000136	1	0	0	0	0	0	0	0	0	0	0	0	0	0	0	0	0	0	0	0	0	0	0	PRPSAP1	NP_001353165.1	phosphoribosyl pyrophosphate synthase-associated protein 1 isoform 2 [Homo sapiens]	X	X	X	X	X	X	X	4	10	9	1	9.33333	22.34	0.00013554	X	X	X	X	X	X	X	X
SRSF10	0.000135	1	0.000717	1	0	0	0	0	0.000511	1	0	0	0	0	0	0	0	0	0	0	0	0	0	0	SRSF10	NP_001177936.1	serine/arginine-rich splicing factor 10 isoform 5 [Homo sapiens]	X	X	X	X	X	X	X	3	6	6	0	6	28.57	0.00013501	6	16	13	3	15.6	41.21	0.00071695	X
CCDC124	0.000135	1	0.000349	1	0	0	0	0	0	0	0	0	0	0	0	0	0	0	0	0	0	0	0	0	CCDC124	NP_001129675.1	coiled-coil domain-containing protein 124 [Homo sapiens]	1	2	2	0	2	5.83	0.0001349	X	X	X	X	X	X	X	X	X	X	X	X	X	X	4
STUB1	0.000135	1	0	0	0	0	0	0	0	0	0	0	0	0	0	0	0	0	0	0	0	0	0	0	STUB1	NP_005852.2	E3 ubiquitin-protein ligase CHIP isoform a [Homo sapiens]	X	X	X	X	X	X	X	6	10	10	0	10	21.12	0.00013515	X	X	X	X	X	X	X	X
EGLN1	0.000135	1	0	0	0	0	0	0	0	0	0	0	0	0	0	0	0	0	0	0	0	0	0	0	EGLN1	NP_071334.1	egl nine homolog 1 [Homo sapiens]	X	X	X	X	X	X	X	6	14	14	0	14	19.72	0.00013458	X	X	X	X	X	X	X	X
MAT2B	0.000135	1	0	0	0	0	0	0	0	0	0	0	0	0	0	0	0	0	0	0	0	0	0	0	MAT2B	NP_037415.1	MAT2B.NP_037415.1:methionine adenosyltransferase 2 subunit beta isoform 1 [Homo sapiens] ;NP_877725.1:methionine adenosyltransferase 2 subunit beta isoform 2 [Homo sapiens] ;	X	X	X	X	X	X	X	5	11	11	0	11	21.56	0.00013487	X	X	X	X	X	X	X	X
MRPL2	0.000134	1	8.2e-05	1	0	0	0	0	0	0	0	0	0	0	0	0	0	0	0	0	0	0	0	0	MRPL2	NP_057034.2	39S ribosomal protein L2, mitochondrial isoform 1 [Homo sapiens]	X	X	X	X	X	X	X	6	10	10	0	10	25.9	0.00013427	2	3	3	0	3	10.82	8.227e-05	X
GNA11	0.000134	1	7.2e-05	1	0	0	0	0	0	0	0	0	0	0	0	0	0	0	0	0	0	0	0	0	GNA11	NP_002058.2	guanine nucleotide-binding protein subunit alpha-11 [Homo sapiens]	X	X	X	X	X	X	X	4	12	11	1	11.7857	13.09	0.00013444	X	X	X	X	X	X	X	1
METTL7A	0.000134	1	0	0	0	0	0	0	0	0	0	0	0	0	0	0	0	0	0	0	0	0	0	0	METTL7A	NP_054752.3	methyltransferase-like protein 7A precursor [Homo sapiens]	X	X	X	X	X	X	X	3	8	8	0	8	21.72	0.00013427	X	X	X	X	X	X	X	X
SMAD5	0.000134	1	0	0	0	0	0	0	0	0	0	0	0	0	0	0	0	0	0	0	0	0	0	0	SMAD5	NP_001001419.1	mothers against decapentaplegic homolog 5 [Homo sapiens]	X	X	X	X	X	X	X	5	18	8	10	15.2479	10.75	0.00013428	X	X	X	X	X	X	X	X
PSMG3	0.000134	1	0	0	0	0	0	0	0	0	0	0	0	0	0	0	0	0	0	0	0	0	0	0	PSMG3	NP_115678.1	proteasome assembly chaperone 3 [Homo sapiens]	X	X	X	X	X	X	X	2	4	4	0	4	22.95	0.00013427	X	X	X	X	X	X	X	X
GPALPP1	0.000133	1	0.000326	2	0.000597	1	0.000527	1	0	0	0	0	0.000402	1	0	0	0	0	0.001151	1	0.000456	1	0.000314	2	GPALPP1	NP_061029.2	GPALPP motifs-containing protein 1 isoform a [Homo sapiens]	2	3	3	0	3	7.65	0.00013272	X	X	X	X	X	X	X	7	11	11	0	11	16.76	0.00027061	8
TOMM34	0.000133	1	8.4e-05	1	0	0	0	0	0	0	0	0	0	0	0	0	0	0	0	0	0	0	0	0	TOMM34	NP_006800.2	mitochondrial import receptor subunit TOM34 [Homo sapiens]	X	X	X	X	X	X	X	5	10	10	0	10	22.65	0.00013253	X	X	X	X	X	X	X	1
FAM3C	0.000133	1	7.4e-05	1	0	0	0	0	0	0	0	0	0.000201	1	0	0	0	0	0	0	0	0	0.000475	1	FAM3C	NP_001035109.1	protein FAM3C precursor [Homo sapiens]	1	2	2	0	2	7.49	0.00013252	X	X	X	X	X	X	X	2	2	2	0	2	8.81	7.37e-05	X
TLK2	0.000133	1	0	0	0	0	0	0	0	0	0	0	0	0	0	0	0	0	0	0	0	0	0	0	TLK2	NP_001271262.1	TLK2. 1 proteins in this group did not match any genes. NP_001271262.1:serine/threonine-protein kinase tousled-like 2 isoform C [Homo sapiens] ;NP_001362200.1:serine/threonine-protein kinase tousled-like 2 isoform A [Homo sapiens] ;	X	X	X	X	X	X	X	8	25	25	0	25	15.54	0.00013262	X	X	X	X	X	X	X	X
SMARCB1	0.000133	2	0	0	0	0	0	0	0	0	0	0	0	0	0	0	0	0	0	0	0	0	0	0	SMARCB1	NP_001007469.1	SMARCB1.NP_001007469.1:SWI/SNF-related matrix-associated actin-dependent regulator of chromatin subfamily B member 1 isoform b [Homo sapiens] ;NP_003064.2:SWI/SNF-related matrix-associated actin-dependent regulator of chromatin subfamily B member 1 isoform a [Homo sapiens] ;	1	2	2	0	2	6.91	8.001e-05	6	17	17	0	17	29.79	0.00018515	X	X	X	X	X	X	X	X
PREP	0.000133	1	0	0	0	0	0	0	0	0	0	0	0	0	0	0	0	0	0	0	0	0	0	0	PREP	NP_002717.3	prolyl endopeptidase [Homo sapiens]	X	X	X	X	X	X	X	12	23	23	0	23	20.85	0.00013266	X	X	X	X	X	X	X	X
PRPF3	0.000132	1	0.000245	1	0	0	0	0	0	0	0	0	0.000133	1	0	0	0	0	0	0	0	0	0.000125	2	PRPF3	NP_004689.1	U4/U6 small nuclear ribonucleoprotein Prp3 isoform 1 [Homo sapiens]	X	X	X	X	X	X	X	11	22	22	0	22	26.35	0.00013191	9	20	20	0	20	21.23	0.00024493	X
AKAP8L	0.000132	2	0.000142	1	0	0	0	0	0	0	0	0	0	0	0	0	0	0	0	0	0	0	0	0	AKAP8L	NP_055186.3	A-kinase anchor protein 8-like isoform 1 [Homo sapiens]	4	7	7	0	7	7.43	0.00016299	8	16	16	0	16	19.5	0.00010143	6	11	11	0	11	15.33	0.00014243	X
POP1	0.000132	1	9e-05	1	0	0	0	0	0	0	0	0	0	0	0	0	0	0	0	0	0	0	0	0	POP1	NP_001139333.1	ribonucleases P/MRP protein subunit POP1 [Homo sapiens]	X	X	X	X	X	X	X	17	33	33	0	33	24.02	0.00013197	6	11	11	0	11	8.01	8.985e-05	X
STXBP2	0.000132	1	0	0	0	0	0	0	0	0	0	0	0	0	0	0	0	0	0	0	0	0	0	0	STXBP2	NP_001120868.1	STXBP2.NP_001120868.1:syntaxin-binding protein 2 isoform b [Homo sapiens] ;NP_001258963.1:syntaxin-binding protein 2 isoform c [Homo sapiens] ;NP_008880.2:syntaxin-binding protein 2 isoform a [Homo sapiens] ;	X	X	X	X	X	X	X	7	19	19	0	19	22.2	0.00013188	X	X	X	X	X	X	X	X
PYGL	0.000132	1	0	0	0	0	0	0	0	0	0	0	0	0	0	0	0	0	0	0	0	0	0	0	PYGL	NP_001157412.1	glycogen phosphorylase, liver form isoform 2 [Homo sapiens]	X	X	X	X	X	X	X	9	27	25	2	26.1364	14.88	0.00013165	X	X	X	X	X	X	X	X
RBBP9	0.000132	1	0	0	0	0	0	0	0	0	0	0	0	0	0	0	0	0	0	0	0	0	0	0	RBBP9	NP_006597.2	serine hydrolase RBBP9 [Homo sapiens]	X	X	X	X	X	X	X	3	6	6	0	6	26.88	0.0001321	X	X	X	X	X	X	X	X
RFK	0.000132	1	0	0	0	0	0	0	0	0	0	0	0	0	0	0	0	0	0	0	0	0	0	0	RFK	NP_060809.3	riboflavin kinase [Homo sapiens]	X	X	X	X	X	X	X	3	5	5	0	5	20.65	0.0001321	X	X	X	X	X	X	X	X
PPP6C	0.000132	1	0	0	0	0	0	0	0	0	0	0	0	0	0	0	0	0	0	0	0	0	0	0	PPP6C	NP_001116827.1	PPP6C.NP_001116827.1:serine/threonine-protein phosphatase 6 catalytic subunit isoform a [Homo sapiens] ;NP_002712.1:serine/threonine-protein phosphatase 6 catalytic subunit isoform b [Homo sapiens] ;	X	X	X	X	X	X	X	6	11	11	0	11	22.22	0.00013172	X	X	X	X	X	X	X	X
H2AFX	0.000131	1	0.000195	1	0	0	0	0	0	0	0	0	0.000159	1	0.0001	1	0	0	0	0	0	0	0.000377	1	H2AFX	NP_002096.1	histone H2AX [Homo sapiens]	2	5	0	5	1.25	11.19	0.00013148	2	4	0	4	0	11.19	X	3	10	2	8	3.33333	27.27	0.00019497	2
MRPL47	0.000131	1	6.7e-05	1	0	0	0	0	0.00223	1	0	0	0	0	0	0	0	0	0	0	0	0	0	0	MRPL47	NP_065142.2	39S ribosomal protein L47, mitochondrial isoform a [Homo sapiens]	X	X	X	X	X	X	X	4	8	8	0	8	17.6	0.00013105	1	2	2	0	2	4	6.692e-05	X
AFG3L2	0.000131	2	0	0	0	0	0	0	0	0	0	0	0	0	0	0	0	0	0	0	0	0	0.000201	2	AFG3L2	NP_006787.2	AFG3-like protein 2 [Homo sapiens]	3	6	6	0	6	3.51	0.00011324	14	29	27	2	29	22.84	0.00014901	X	X	X	X	X	X	X	X
DPF2	0.00013	2	8.8e-05	2	0	0	0	0	0	0	0	0	0	0	0	0	0	0	0	0	0	0	0	0	DPF2	NP_001317237.1	DPF2.NP_001317237.1:zinc finger protein ubi-d4 isoform 2 [Homo sapiens] ;NP_006259.1:zinc finger protein ubi-d4 isoform 1 [Homo sapiens] ;	1	4	4	0	4	4.44	0.00014856	5	11	11	0	11	21.73	0.00011123	3	7	7	0	7	17.04	0.00014457	1
MRPS23	0.000129	1	0.001145	1	0	0	0	0	0	0	0	0	0	0	0	0	0	0	0	0	0	0	0	0	MRPS23	NP_057154.2	28S ribosomal protein S23, mitochondrial [Homo sapiens]	X	X	X	X	X	X	X	3	6	6	0	6	24.21	0.00012932	10	26	26	0	26	46.84	0.00114461	X
TMEM41B	0.000129	1	0.000117	2	0	0	0	0	0	0	0	0	0	0	0	0	0	0	0	0	0	0	0	0	TMEM41B	NP_001158502.1	TMEM41B.NP_001158502.1:transmembrane protein 41B isoform 2 [Homo sapiens] ;NP_055827.1:transmembrane protein 41B isoform 1 [Homo sapiens] ;	X	X	X	X	X	X	X	1	4	4	0	4	14.96	0.00012898	1	2	2	0	2	14.96	0.00013172	1
DHX29	0.000129	1	1.9e-05	1	0	0	0	0	0	0	0	0	0	0	0	0	0	0	0	0	0	0	0	0	DHX29	NP_061903.2	ATP-dependent RNA helicase DHX29 isoform 1 [Homo sapiens]	X	X	X	X	X	X	X	16	43	43	0	43	15.05	0.00012863	X	X	X	X	X	X	X	1
PTK7	0.000129	1	1.6e-05	1	0	0	0	0	0	0	0	0	0	0	0	0	0	0	0	0	0	0	0.0001	1	PTK7	NP_001257327.1	PTK7.NP_001257327.1:inactive tyrosine-protein kinase 7 isoform e [Homo sapiens] ;NP_002812.2:inactive tyrosine-protein kinase 7 isoform a precursor [Homo sapiens] ;	X	X	X	X	X	X	X	9	34	34	0	34	17.35	0.00012916	1	2	2	0	2	2.5	1.552e-05	X
ATP6V1C1	0.000129	1	0	0	0	0	0	0	0	0	0	0	0	0	0	0	0	0	0	0	0	0	0	0	ATP6V1C1	NP_001686.1	V-type proton ATPase subunit C 1 [Homo sapiens]	X	X	X	X	X	X	X	6	12	12	0	12	27.75	0.00012864	X	X	X	X	X	X	X	X
APOBEC3C	0.000129	1	0	0	0	0	0	0	0	0	0	0	0	0	0	0	0	0	0	0	0	0	0	0	APOBEC3C	NP_055323.2	DNA dC- dU-editing enzyme APOBEC-3C [Homo sapiens]	X	X	X	X	X	X	X	3	6	4	2	6	22.11	0.00012932	1	3	0	3	0	6.32	X	X
USP5	0.000129	1	0	0	0	0	0	0	0	0	0	0	0	0	0	0	0	0	0	0	0	0	0	0	USP5	NP_001092006.1	USP5.NP_001092006.1:ubiquitin carboxyl-terminal hydrolase 5 isoform 1 [Homo sapiens] ;NP_003472.2:ubiquitin carboxyl-terminal hydrolase 5 isoform 2 [Homo sapiens] ;	X	X	X	X	X	X	X	8	27	27	0	27	15.38	0.00012887	X	X	X	X	X	X	X	X
NOB1	0.000129	1	0	0	0	0	0	0	0	0	0	0	0	0	0	0	0	0	0	0	0	0	0	0	NOB1	NP_054781.1	RNA-binding protein NOB1 [Homo sapiens]	X	X	X	X	X	X	X	5	13	13	0	13	17.72	0.00012922	X	X	X	X	X	X	X	X
SYNJ2BP-COX16	0.000129	1	0	0	0	0	0	0	0	0	0	0	0	0	0	0	0	0	0	0	0	0	0.000272	1	SYNJ2BP-COX16	NP_001189476.1	SYNJ2BP,SYNJ2BP-COX16.NP_001189476.1:SYNJ2BP-COX16 protein isoform 1 [Homo sapiens] ;NP_060843.2:synaptojanin-2-binding protein [Homo sapiens] ;	X	X	X	X	X	X	X	3	6	6	0	6	18.32	0.00012864	X	X	X	X	X	X	X	X
PRDX3	0.000128	1	0.000216	2	0	0	0	0	0	0	0	0	0	0	0	0	0	0	0	0	0	0	0.001265	1	PRDX3	NP_006784.1	thioredoxin-dependent peroxide reductase, mitochondrial isoform a precursor [Homo sapiens]	X	X	X	X	X	X	X	4	8	8	0	8	21.09	0.00012797	4	7	7	0	7	26.56	0.00022871	2
SUN2	0.000128	1	0.000147	1	0	0	0	0	0	0	0	0	0	0	0	0	0	0	0	0	0	0	0.000439	1	SUN2	NP_001186508.1	SUN2.NP_001186508.1:SUN domain-containing protein 2 isoform a [Homo sapiens] ;NP_001186509.1:SUN domain-containing protein 2 isoform b [Homo sapiens] ;	X	X	X	X	X	X	X	9	23	23	0	23	21.27	0.00012763	6	13	13	0	13	14.63	0.00014734	X
FAM120A	0.000128	1	0.000135	1	0	0	0	0	0	0	0	0	0	0	0	0	0	0	0	0	0	0	0	0	FAM120A	NP_055427.2	constitutive coactivator of PPAR-gamma-like protein 1 isoform a [Homo sapiens]	X	X	X	X	X	X	X	16	35	35	0	35	22.27	0.0001282	10	18	18	0	18	14.31	0.00013467	X
MRPL28	0.000128	1	0.000131	1	0	0	0	0	0	0	0	0	0	0	0	0	0	0	0	0	0	0	0	0	MRPL28	NP_006419.2	39S ribosomal protein L28, mitochondrial [Homo sapiens]	X	X	X	X	X	X	X	4	8	8	0	8	20.7	0.00012797	2	4	4	0	4	17.58	0.00013069	X
SUPT6H	0.000128	1	7.3e-05	1	0	0	0	0	0	0	0	0	0	0	0	0	0	0	0	0	0	0	0	0	SUPT6H	NP_003161.2	transcription elongation factor SPT6 [Homo sapiens]	X	X	X	X	X	X	X	21	54	54	0	54	18.83	0.00012812	7	15	15	0	15	7.65	7.269e-05	X
NDUFS1	0.000128	2	4.1e-05	2	0	0	0	0	0	0	0	0	0.00034	1	0	0	0	0	0	0	0	0	0.000255	2	NDUFS1	NP_001186912.1	NDUFS1.NP_001186912.1:NADH-ubiquinone oxidoreductase 75 kDa subunit, mitochondrial isoform 4 [Homo sapiens] ;NP_001186913.1:NADH-ubiquinone oxidoreductase 75 kDa subunit, mitochondrial isoform 5 [Homo sapiens] ;NP_004997.4:NADH-ubiquinone oxidoreductase 75 kDa subunit, mitochondrial isoform 1 precursor [Homo sapiens] ;	2	3	3	0	3	6.87	6.735e-05	14	31	31	0	31	32.24	0.00018948	2	5	5	0	5	4.18	6.242e-05	1
UBE2E1	0.000128	1	0	0	0	0	0	0	0	0	0	0	0	0	0	0	0	0	0	0	0	0	0	0	UBE2E1	NP_001189405.1	ubiquitin-conjugating enzyme E2 E1 isoform 3 [Homo sapiens]	X	X	X	X	X	X	X	3	5	2	3	5	23.13	0.00012797	X	X	X	X	X	X	X	X
WDR1	0.000128	1	0	0	0	0	0	0	0	0	0	0	0	0	0	0	0	0	0	0	0	0	0	0	WDR1	NP_059830.1	WD repeat-containing protein 1 isoform 1 [Homo sapiens]	X	X	X	X	X	X	X	8	19	19	0	19	24.92	0.0001284	X	X	X	X	X	X	X	X
KHSRP	0.000127	2	0.000408	2	0.000489	1	0	0	0	0	0	0	0	0	0.000115	1	0	0	0.000143	1	0	0	9e-05	3	KHSRP	NP_001353228.1	KHSRP.NP_001353228.1:far upstream element-binding protein 2 isoform 2 [Homo sapiens] ;NP_003676.2:far upstream element-binding protein 2 isoform 1 [Homo sapiens] ;	6	11	11	0	11	14.99	0.00022149	3	6	6	0	6	4.55	3.289e-05	14	31	31	0	31	23.83	0.00034712	14
CAPZA1	0.000127	2	0.000205	1	0	0	0	0	0	0	0	0	0	0	0	0	0	0	0	0	0	0	0	0	CAPZA1	NP_006126.1	F-actin-capping protein subunit alpha-1 [Homo sapiens]	2	4	4	0	4	9.79	0.00021037	1	3	3	0	3	6.29	4.296e-05	3	7	7	0	7	13.99	0.00020472	X
PIH1D1	0.000127	1	0.000173	1	0	0	0	0	0	0	0	0	0	0	0	0	0	0	0	0	0	0	0	0	PIH1D1	NP_060386.1	PIH1 domain-containing protein 1 [Homo sapiens]	X	X	X	X	X	X	X	4	9	9	0	9	27.24	0.00012709	3	6	6	0	6	22.07	0.00017306	X
PICALM	0.000127	1	6e-05	1	0	0	0	0	0	0	0	0	0	0	0	0	0	0	0	0	0	0	0	0	PICALM	NP_001193875.1	PICALM.NP_001193875.1:phosphatidylinositol-binding clathrin assembly protein isoform 3 [Homo sapiens] ;NP_009097.2:phosphatidylinositol-binding clathrin assembly protein isoform 1 [Homo sapiens] ;	X	X	X	X	X	X	X	9	20	20	0	20	26.98	0.00012698	X	X	X	X	X	X	X	2
SBSN	0.000127	1	2.2e-05	1	0	0	0.000683	1	0	0	0	0	0	0	0	0	0	0	0	0	0	0	0	0	SBSN	NP_001159506.1	suprabasin isoform 1 precursor [Homo sapiens]	2	5	5	0	5	6.1	0.00012747	X	X	X	X	X	X	X	X	X	X	X	X	X	X	1
AP3S1	0.000127	1	0	0	0	0	0	0	0	0	0	0	0	0	0	0	0	0	0.000553	1	0	0	0.000438	1	AP3S1	NP_001275.1	AP3S1.NP_001275.1:AP-3 complex subunit sigma-1 isoform 1 [Homo sapiens] ;NP_001305020.1:AP-3 complex subunit sigma-1 isoform 4 [Homo sapiens] ;	X	X	X	X	X	X	X	3	6	6	0	6	18.65	0.00012731	X	X	X	X	X	X	X	X
QRICH1	0.000127	1	0	0	0	0	0	0	0	0	0	0	0	0	0	0	0	0	0	0	0	0	0	0	QRICH1	NP_942581.1	glutamine-rich protein 1 [Homo sapiens]	X	X	X	X	X	X	X	12	24	24	0	24	23.32	0.00012665	X	X	X	X	X	X	X	X
TCF25	0.000127	1	0	0	0	0	0	0	0	0	0	0	0	0	0	0	0	0	0	0	0	0	0	0	TCF25	NP_055787.1	transcription factor 25 [Homo sapiens]	X	X	X	X	X	X	X	8	21	21	0	21	20.71	0.00012722	X	X	X	X	X	X	X	X
MMS19	0.000127	2	0	0	0	0	0	0	0	0	0	0	0	0	0	0	0	0	0	0	0	0	0	0	MMS19	NP_001276332.1	MMS19.NP_001276332.1:MMS19 nucleotide excision repair protein homolog isoform 2 [Homo sapiens] ;NP_001338285.1:MMS19 nucleotide excision repair protein homolog isoform 6 [Homo sapiens] ;NP_071757.4:MMS19 nucleotide excision repair protein homolog isoform 1 [Homo sapiens] ;	5	9	9	0	9	9.02	0.00013716	10	28	28	0	28	18.24	0.00011617	X	X	X	X	X	X	X	X
MMACHC	0.000127	1	0	0	0	0	0	0	0	0	0	0	0	0	0	0	0	0	0	0	0	0	0	0	MMACHC	NP_001317469.1	MMACHC.NP_001317469.1:methylmalonic aciduria and homocystinuria type C protein isoform 2 [Homo sapiens] ;NP_056321.2:methylmalonic aciduria and homocystinuria type C protein isoform 1 [Homo sapiens] ;	X	X	X	X	X	X	X	3	7	7	0	7	25.78	0.0001274	X	X	X	X	X	X	X	X
PRIM1	0.000127	1	0	0	0	0	0	0	0	0	0	0	0	0	0	0	0	0	0	0	0	0	0	0	PRIM1	NP_000937.1	DNA primase small subunit [Homo sapiens]	X	X	X	X	X	X	X	6	13	13	0	13	20	0.00012675	X	X	X	X	X	X	X	X
ZNF24	0.000126	2	6.9e-05	2	0	0	0	0	0	0	0	0	0	0	0	0	0	0	0	0	0	0	0	0	ZNF24	NP_008896.2	zinc finger protein 24 isoform 1 [Homo sapiens]	3	4	4	0	4	9.78	0.00016349	4	8	8	0	8	12.5	8.903e-05	2	3	3	0	3	10.05	6.819e-05	1
CDC42EP1	0.000126	2	5.5e-05	2	0	0	0	0	0	0	0	0	0	0	0	0	0	0	0	0	0	0	0	0	CDC42EP1	NP_689449.1	cdc42 effector protein 1 [Homo sapiens]	3	6	6	0	6	9.46	0.00023082	1	2	2	0	2	4.86	2.095e-05	1	2	2	0	2	4.86	4.278e-05	1
SMG9	0.000126	1	5e-05	1	0	0	0	0	0	0	0	0	0	0	0	0	0	0	0	0	0	0	0	0	SMG9	NP_061981.2	protein SMG9 [Homo sapiens]	X	X	X	X	X	X	X	7	16	16	0	16	20.19	0.000126	X	X	X	X	X	X	X	1
SEC24B	0.000126	1	0	0	0	0	0	0	0	0	0	0	0	0	0	0	0	0	0	0	0	0	0	0	SEC24B	NP_001036199.1	SEC24B.NP_001036199.1:protein transport protein Sec24B isoform b [Homo sapiens] ;NP_001287742.1:protein transport protein Sec24B isoform c [Homo sapiens] ;NP_001305014.1:protein transport protein Sec24B isoform d [Homo sapiens] ;NP_001305015.1:protein transport protein Sec24B isoform e [Homo sapiens] ;NP_006314.2:protein transport protein Sec24B isoform a [Homo sapiens] ;	X	X	X	X	X	X	X	14	38	38	0	38	15.49	0.00012621	X	X	X	X	X	X	X	X
GOPC	0.000126	1	0	0	0	0	0	0	0	0	0	0	0	0	0	0	0	0	0	0	0	0	0	0	GOPC	NP_001017408.1	GOPC.NP_001017408.1:Golgi-associated PDZ and coiled-coil motif-containing protein isoform b [Homo sapiens] ;NP_065132.1:Golgi-associated PDZ and coiled-coil motif-containing protein isoform a [Homo sapiens] ;	X	X	X	X	X	X	X	6	14	14	0	14	17.62	0.00012628	X	X	X	X	X	X	X	X
TMEM126A	0.000126	1	0	0	0	0	0	0	0	0	0	0	0	0	0	0	0	0	0	0	0	0	0	0	TMEM126A	NP_115649.1	transmembrane protein 126A isoform 1 [Homo sapiens]	X	X	X	X	X	X	X	1	6	6	0	6	10.26	0.000126	X	X	X	X	X	X	X	X
USP22	0.000126	2	0	0	0	0	0	0	0	0	0	0	0	0	0	0	0	0	0	0	0	0	0	0	USP22	NP_056091.1	ubiquitin carboxyl-terminal hydrolase 22 [Homo sapiens]	1	2	2	0	2	2.29	5.73e-05	7	25	25	0	25	14.86	0.00019501	X	X	X	X	X	X	X	X
EIF2D	0.000126	1	0	0	0	0	0	0	0	0	0	0	0	0	0	0	0	0	0	0	0	0	0	0	EIF2D	NP_008824.2	eukaryotic translation initiation factor 2D isoform 1 [Homo sapiens]	X	X	X	X	X	X	X	8	18	18	0	18	29.97	0.00012622	X	X	X	X	X	X	X	X
TOMM40	0.000125	1	0.000255	1	0	0	0	0	0	0	0	0	0.000252	1	0	0	0	0	0	0	0	0	0.000216	1	TOMM40	NP_006105.1	mitochondrial import receptor subunit TOM40 homolog [Homo sapiens]	1	3	3	0	3	9.42	0.000125	X	X	X	X	X	X	X	2	11	11	0	11	13.3	0.00025487	X
GEMIN7	0.000125	1	0.000128	1	0	0	0	0	0	0	0	0	0	0	0	0	0	0	0	0	0	0	0	0	GEMIN7	NP_078983.1	gem-associated protein 7 [Homo sapiens]	X	X	X	X	X	X	X	2	4	4	0	4	35.11	0.00012504	1	2	2	0	2	20.61	0.0001277	X
SMARCA5	0.000125	1	1.2e-05	1	0	0	0	0	0	0	0	0	0	0	0	0	0	0	0	0	0	0	0	0	SMARCA5	NP_003592.3	SWI/SNF-related matrix-associated actin-dependent regulator of chromatin subfamily A member 5 [Homo sapiens]	1	2	0	2	0	1.14	X	19	38	23	15	32.0789	21.1	0.00012487	1	2	0	2	0	0.76	X	1
ARHGEF2	0.000125	1	0	0	0	0	0	0	0	0	0	0	0	0	0	0	0	0	0	0	0	0	0	0	ARHGEF2	NP_001155855.1	ARHGEF2.NP_001155855.1:rho guanine nucleotide exchange factor 2 isoform 1 [Homo sapiens] ;NP_001155856.1:rho guanine nucleotide exchange factor 2 isoform 2 [Homo sapiens] ;NP_001337039.1:rho guanine nucleotide exchange factor 2 isoform 4 [Homo sapiens] ;NP_001337041.1:rho guanine nucleotide exchange factor 2 isoform 5 [Homo sapiens] ;NP_004714.2:rho guanine nucleotide exchange factor 2 isoform 3 …	X	X	X	X	X	X	X	10	30	30	0	30	18.26	0.0001246	X	X	X	X	X	X	X	X
PC	0.000125	1	0	0	0	0	0	0	0	0	0	0	0	0	0	0	0	0	0	0	0	0	0	0	PC	NP_001035806.1	pyruvate carboxylase, mitochondrial precursor [Homo sapiens]	X	X	X	X	X	X	X	15	36	36	0	36	20.88	0.00012515	X	X	X	X	X	X	X	X
TOR1AIP2	0.000125	1	0	0	0	0	0	0	0	0	0	0	0	0	0	0	0	0	0	0	0	0	0	0	TOR1AIP2	NP_071742.1	interferon alpha responsive protein isoform a [Homo sapiens]	X	X	X	X	X	X	X	1	4	4	0	4	10.69	0.00012504	X	X	X	X	X	X	X	X
EHD4	0.000125	1	0	0	0	0	0	0	0	0	0	0	0	0	0	0	0	0	0	0	0	0	0	0	EHD4	NP_644670.1	EH domain-containing protein 4 [Homo sapiens]	X	X	X	X	X	X	X	8	18	14	4	16.5	21.07	0.0001249	X	X	X	X	X	X	X	X
ILF3	0.000124	1	0.000156	2	0	0	0	0	0	0	0	0	0	0	0	0	0	0	0	0	0	0	0	0	ILF3	NP_036350.2	interleukin enhancer-binding factor 3 isoform a [Homo sapiens]	X	X	X	X	X	X	X	13	28	25	3	27.1429	21.36	0.00012433	2	4	4	0	4	3.13	3.742e-05	8
CERS2	0.000124	2	0.000144	2	0	0	0	0	0	0	0	0	0	0	0	0	0	0	0	0	0	0	0.000284	1	CERS2	NP_859530.1	ceramide synthase 2 [Homo sapiens]	3	3	3	0	3	8.16	0.00011875	4	12	12	0	12	9.74	0.00012932	3	10	10	0	10	8.95	0.00022012	1
	0.000124	1	0.000105	1	0	0	0	0	0	0	0	0	0	0	0	0	0	0	0	0	0	0	0	0		NP_001362942.1	protein 4.1 isoform 1 [Homo sapiens]	X	X	X	X	X	X	X	14	29	24	5	26.069	19.1	0.00012356	X	X	X	X	X	X	X	2
NOP56	0.000124	2	0.000102	2	0	0	0	0	0.000313	1	0	0	0	0	0	0	0	0	0	0	0	0	0	0	NOP56	NP_006383.2	nucleolar protein 56 [Homo sapiens]	2	3	3	0	3	4.71	7.597e-05	10	25	25	0	25	19.02	0.00017236	6	13	13	0	13	16.5	0.00018306	1
ECI2	0.000124	1	3.6e-05	1	0	0	0	0	0	0	0	0	0	0	0	0	0	0	0	0	0	0	0	0	ECI2	NP_001159482.1	ECI2.NP_001159482.1:enoyl-CoA delta isomerase 2, mitochondrial isoform 1 [Homo sapiens] ;NP_996667.2:enoyl-CoA delta isomerase 2, mitochondrial isoform 2 [Homo sapiens] ;	X	X	X	X	X	X	X	5	11	11	0	11	22.25	0.00012375	X	X	X	X	X	X	X	1
SNX9	0.000124	1	2.8e-05	1	0	0	0	0	0	0	0	0	0	0	0	0	0	0	0	0	0	0	0	0	SNX9	NP_057308.1	sorting nexin-9 [Homo sapiens]	X	X	X	X	X	X	X	9	18	18	0	18	27.23	0.00012389	1	2	2	0	2	2.69	2.812e-05	X
POLR3A	0.000124	1	9e-06	1	0	0	0	0	0	0	0	0	0	0	0	0	0	0	0	0	0	0	0	0	POLR3A	NP_008986.2	DNA-directed RNA polymerase III subunit RPC1 [Homo sapiens]	X	X	X	X	X	X	X	19	42	42	0	42	19.64	0.00012374	X	X	X	X	X	X	X	1
ECPAS	0.000124	2	7e-06	1	0	0	0	0	0	0	0	0	0	0	0	0	0	0	0	0	0	0	0	0	ECPAS	NP_001350685.1	ECPAS.NP_001350685.1:proteasome adapter and scaffold protein ECM29 isoform 2 [Homo sapiens] ;NP_001351858.1:proteasome adapter and scaffold protein ECM29 isoform 3 [Homo sapiens] ;NP_001351860.1:proteasome adapter and scaffold protein ECM29 isoform 4 [Homo sapiens] ;	2	5	5	0	5	2.18	4.09e-05	31	93	93	0	93	24.69	0.0002071	X	X	X	X	X	X	X	1
NMD3	0.000124	1	0	0	0	0	0	0	0	0	0	0	0	0	0	0	0	0	0	0	0	0	0	0	NMD3	NP_001307156.1	NMD3.NP_001307156.1:60S ribosomal export protein NMD3 isoform 1 [Homo sapiens] ;NP_057022.2:60S ribosomal export protein NMD3 isoform 2 [Homo sapiens] ;	X	X	X	X	X	X	X	9	16	16	0	16	20.79	0.00012386	X	X	X	X	X	X	X	X
HNRNPLL	0.000123	2	0.001298	2	0.000907	1	0	0	0	0	0	0	0.000151	1	0	0	0	0	0	0	0	0	0	0	HNRNPLL	NP_001136122.1	heterogeneous nuclear ribonucleoprotein L-like isoform 2 [Homo sapiens]	1	2	2	0	2	1.86	5.602e-05	10	25	25	0	25	30.73	0.00019065	40	162	162	0	162	84.73	0.00252335	2
KLHDC4	0.000123	1	3e-05	2	0	0	0	0	0	0	0	0	0	0	0	0	0	0	0	0	0	0	0	0	KLHDC4	NP_001171785.1	KLHDC4.NP_001171785.1:kelch domain-containing protein 4 isoform 2 [Homo sapiens] ;NP_060036.2:kelch domain-containing protein 4 isoform 1 [Homo sapiens] ;	3	4	4	0	4	9.61	0.00012304	X	X	X	X	X	X	X	1	2	2	0	2	2.25	3.421e-05	1
MPP6	0.000123	1	2.4e-05	1	0	0	0	0	0	0	0	0	0	0	0	0	0	0	0	0	0	0	0	0	MPP6	NP_057531.2	MAGUK p55 subfamily member 6 [Homo sapiens]	X	X	X	X	X	X	X	9	19	13	6	16.25	17.78	0.00012323	X	X	X	X	X	X	X	1
OPA1	0.000123	2	2e-05	1	0	0	0	0	0	0	0	0	0	0	0	0	0	0	0	0	0	0	0	0	OPA1	NP_001341592.1	OPA1.NP_001341592.1:dynamin-like 120 kDa protein, mitochondrial isoform 9 [Homo sapiens] ;NP_570846.1:dynamin-like 120 kDa protein, mitochondrial isoform 4 [Homo sapiens] ;NP_570848.1:dynamin-like 120 kDa protein, mitochondrial isoform 6 [Homo sapiens] ;NP_570849.2:dynamin-like 120 kDa protein, mitochondrial isoform 7 [Homo sapiens] ;NP_570850.2:dynamin-like 120 kDa protein, mitochondrial isoform…	1	2	2	0	2	1.67	3.594e-05	16	43	43	0	43	25.69	0.00021038	1	2	2	0	2	1.67	1.999e-05	X
POLD1	0.000123	2	0	0	0	0	0	0	0	0	0	0	0	0	0	0	0	0	0	0	0	0	0	0	POLD1	NP_001243778.1	POLD1.NP_001243778.1:DNA polymerase delta catalytic subunit isoform 1 [Homo sapiens] ;NP_001295561.1:DNA polymerase delta catalytic subunit isoform 2 [Homo sapiens] ;	3	10	10	0	10	5.15	0.00013588	15	30	30	0	30	22.13	0.00011098	X	X	X	X	X	X	X	X
YTHDF2	0.000122	2	0.000238	2	0	0	0	0	0	0	0	0	0	0	0	0	0	0	0	0	0	0	0	0	YTHDF2	NP_001166599.1	YTH domain-containing family protein 2 isoform 1 [Homo sapiens]	2	3	3	0	3	9.5	7.794e-05	10	24	22	2	23.5714	23.32	0.00016672	9	27	25	2	26.7241	21.93	0.00038607	2
MSI2	0.000122	2	0.000228	1	0	0	0	0	0	0	0	0	0	0	0	0	0	0	0	0	0	0	0	0	MSI2	NP_620412.1	RNA-binding protein Musashi homolog 2 isoform a [Homo sapiens]	2	4	2	2	2.28571	7.32	0.00010482	5	14	10	4	11.0811	26.83	0.00013835	6	12	8	4	8.94118	33.54	0.00022801	X
TMX1	0.000122	2	0.000179	1	0	0	0	0	0	0	0	0	0.00065	1	0	0	0	0	0	0	0	0	0.000771	1	TMX1	NP_110382.3	thioredoxin-related transmembrane protein 1 precursor [Homo sapiens]	1	4	4	0	4	4.64	0.00021488	1	2	2	0	2	4.64	2.925e-05	3	6	6	0	6	12.14	0.00017924	X
NUP35	0.000122	2	0.000126	1	0	0	0	0	0	0	0	0	0	0	0	0	0	0	0	0	0	0	0	0	NUP35	NP_001274513.1	NUP35.NP_001274513.1:nucleoporin NUP35 isoform b [Homo sapiens] ;NP_612142.2:nucleoporin NUP35 isoform a [Homo sapiens] ;	1	2	2	0	2	5.83	9.736e-05	6	11	11	0	11	36.89	0.00014578	X	X	X	X	X	X	X	2
CAPNS1	0.000122	1	0.000102	2	0	0	0	0	0	0	0	0	0	0	0	0	0	0	0	0	0	0	0	0	CAPNS1	NP_001740.1	calpain small subunit 1 isoform 1 [Homo sapiens]	X	X	X	X	X	X	X	4	8	8	0	8	42.54	0.00012224	2	5	5	0	5	20.15	0.00015605	1
RAP1A	0.000122	1	0	0	0	0	0	0	0	0	0	0	0.000618	1	0	0	0	0	0	0	0	0	0	0	RAP1A	NP_001010935.1	ras-related protein Rap-1A precursor [Homo sapiens]	1	2	0	2	0	6.52	X	5	11	2	9	5.5	27.72	0.00012241	2	6	0	6	0	7.61	X	1
TRMT5	0.000122	1	0	0	0	0	0	0	0	0	0	0	0	0	0	0	0	0	0	0	0	0	0	0	TRMT5	NP_001337182.1	TRMT5.NP_001337182.1:tRNA (guanine(37)-N1)-methyltransferase isoform 1 [Homo sapiens] ;NP_001337183.1:tRNA (guanine(37)-N1)-methyltransferase isoform 2 [Homo sapiens] ;NP_065861.3:tRNA (guanine(37)-N1)-methyltransferase isoform 3 [Homo sapiens] ;	X	X	X	X	X	X	X	5	16	16	0	16	15.27	0.00012202	X	X	X	X	X	X	X	X
ADD1	0.000122	1	0	0	0	0	0	0	0	0	0	0	0	0	0	0	0	0	0	0	0	0	0	0	ADD1	NP_001110.2	alpha-adducin isoform a [Homo sapiens]	X	X	X	X	X	X	X	10	22	21	1	21.913	21.85	0.00012176	X	X	X	X	X	X	X	X
CPNE1	0.000122	1	0	0	0	0	0	0	0	0	0	0	0	0	0	0	0	0	0	0	0	0	0	0	CPNE1	NP_001185792.1	CPNE1.NP_001185792.1:copine-1 isoform c [Homo sapiens] ;NP_003906.2:copine-1 isoform b [Homo sapiens] ;NP_690904.1:copine-1 isoform a [Homo sapiens] ;	X	X	X	X	X	X	X	5	16	16	0	16	12.69	0.00012224	X	X	X	X	X	X	X	X
ASF1B	0.000122	1	0	0	0	0	0	0	0	0	0	0	0	0	0	0	0	0	0	0	0	0	0	0	ASF1B	NP_060624.1	histone chaperone ASF1B [Homo sapiens]	X	X	X	X	X	X	X	3	6	6	0	6	24.26	0.00012164	X	X	X	X	X	X	X	X
ADPGK	0.000121	2	4.7e-05	2	0	0	0	0	0	0	0	0	0	0	0	0	0	0	0	0	0	0	0	0	ADPGK	NP_001352154.1	ADPGK.NP_001352154.1:ADP-dependent glucokinase isoform 4 precursor [Homo sapiens] ;NP_001352156.1:ADP-dependent glucokinase isoform 6 precursor [Homo sapiens] ;NP_001352157.1:ADP-dependent glucokinase isoform 7 precursor [Homo sapiens] ;NP_112574.3:ADP-dependent glucokinase isoform 1 precursor [Homo sapiens] ;	1	2	2	0	2	2.82	6.053e-05	5	22	22	0	22	20.32	0.00018127	1	4	4	0	4	2.82	6.732e-05	1
ACOT9	0.000121	1	0	0	0	0	0	0	0	0	0	0	0	0	0	0	0	0	0	0	0	0	0	0	ACOT9	NP_001028755.2	ACOT9.NP_001028755.2:acyl-coenzyme A thioesterase 9, mitochondrial isoform b precursor [Homo sapiens] ;NP_001032248.1:acyl-coenzyme A thioesterase 9, mitochondrial isoform a precursor [Homo sapiens] ;NP_001317188.1:acyl-coenzyme A thioesterase 9, mitochondrial isoform c [Homo sapiens] ;	X	X	X	X	X	X	X	7	13	13	0	13	17.31	0.00012127	X	X	X	X	X	X	X	X
MAGED1	0.00012	2	0.00014	1	0	0	0	0	0	0	0	0	0	0	0	0	0	0	0	0	0	0	0.000129	1	MAGED1	NP_001005333.1	melanoma-associated antigen D1 isoform a [Homo sapiens]	3	6	6	0	6	7.31	0.00010821	7	28	26	2	26.7429	15.23	0.00013131	4	14	14	0	14	7.19	0.00014041	X
PRPF38B	0.00012	1	0.000138	1	0	0	0	0	0	0	0	0	0	0	0	0	0	0	0.00013	1	0	0	0.000155	1	PRPF38B	NP_060531.2	pre-mRNA-splicing factor 38B isoform a [Homo sapiens]	X	X	X	X	X	X	X	8	16	16	0	16	21.43	0.00012	5	9	9	0	9	13.37	0.00013788	X
MAP2K4	0.00012	1	0.000127	1	0	0	0	0	0	0	0	0	0	0	0	0	0	0	0	0	0	0	0	0	MAP2K4	NP_001268364.1	MAP2K4.NP_001268364.1:dual specificity mitogen-activated protein kinase kinase 4 isoform 2 [Homo sapiens] ;NP_003001.1:dual specificity mitogen-activated protein kinase kinase 4 isoform 1 [Homo sapiens] ;	X	X	X	X	X	X	X	6	12	12	0	12	16.59	0.00011986	X	X	X	X	X	X	X	1
CCNT1	0.00012	2	9.2e-05	1	0	0	0	0	0	0	0	0	0	0	0	0	0	0	0	0	0	0	5.8e-05	1	CCNT1	NP_001231.2	cyclin-T1 isoform a [Homo sapiens]	5	7	7	0	7	13.22	0.00014503	5	17	17	0	17	15.43	9.589e-05	5	8	8	0	8	15.84	9.217e-05	X
GBA	0.00012	2	3.1e-05	1	0	0	0	0	0	0	0	0	0	0	0	0	0	0	0	0	0	0	0	0	GBA	NP_001005741.1	GBA.NP_001005741.1:lysosomal acid glucosylceramidase isoform 1 precursor [Homo sapiens] ;NP_001165282.1:lysosomal acid glucosylceramidase isoform 2 [Homo sapiens] ;NP_001165283.1:lysosomal acid glucosylceramidase isoform 3 [Homo sapiens] ;	3	8	8	0	8	11.94	0.0002245	1	2	2	0	2	4.29	1.528e-05	1	2	2	0	2	1.49	3.121e-05	X
ESYT1	0.00012	2	3.1e-05	2	0	0	0	0	0	0	0	0	0	0	0	0	0	0	0	0	0	0	9.7e-05	1	ESYT1	NP_001171725.1	ESYT1.NP_001171725.1:extended synaptotagmin-1 isoform 1 [Homo sapiens] ;NP_056107.1:extended synaptotagmin-1 isoform 2 [Homo sapiens] ;	1	2	2	0	2	2.33	2.7e-05	25	58	58	0	58	33.12	0.00021321	2	2	2	0	2	4.49	1.502e-05	2
KIF1BP	0.00012	2	2.1e-05	1	0	0	0	0	0	0	0	0	0	0	0	0	0	0	0	0	0	0	0	0	KIF1BP	NP_056449.1	KIF-binding protein [Homo sapiens]	1	2	2	0	2	2.09	4.844e-05	13	29	29	0	29	32.69	0.00019124	X	X	X	X	X	X	X	1
MGARP	0.00012	2	0	0	0	0	0	0	0	0	0	0	0	0	0	0	0	0	0	0	0	0	0	0	MGARP	NP_116012.2	protein MGARP [Homo sapiens]	1	3	3	0	3	13.33	0.00018802	1	3	3	0	3	13.33	5.119e-05	X	X	X	X	X	X	X	X
C9orf64	0.00012	1	0	0	0	0	0	0	0	0	0	0	0	0	0	0	0	0	0	0	0	0	0	0	C9orf64	NP_115683.3	queuosine salvage protein isoform 1 [Homo sapiens]	X	X	X	X	X	X	X	5	10	10	0	10	15.25	0.00012009	X	X	X	X	X	X	X	X
MRPL57	0.00012	1	0	0	0	0	0	0	0	0	0	0	0	0	0	0	0	0	0	0	0	0	0	0	MRPL57	NP_076931.1	ribosomal protein 63, mitochondrial [Homo sapiens]	X	X	X	X	X	X	X	1	3	3	0	3	12.75	0.00012045	X	X	X	X	X	X	X	X
GATD1	0.00012	1	0	0	0	0	0	0	0	0	0	0	0	0	0	0	0	0	0	0	0	0	0	0	GATD1	NP_001305747.1	GATD1.NP_001305747.1:glutamine amidotransferase-like class 1 domain-containing protein 1 isoform 2 [Homo sapiens] ;NP_001305750.1:glutamine amidotransferase-like class 1 domain-containing protein 1 isoform 4 precursor [Homo sapiens] ;NP_001305752.1:glutamine amidotransferase-like class 1 domain-containing protein 1 isoform 6 [Homo sapiens] ;NP_872418.1:glutamine amidotransferase-like class 1 doma…	X	X	X	X	X	X	X	1	5	5	0	5	14.12	0.00012045	X	X	X	X	X	X	X	X
HIST1H2BG	0.000119	2	0.000186	2	0	0	0	0	0.002212	1	0	0	0	0	0	0	0	0	0.000282	1	0	0	0.000407	3	HIST1H2BG	NP_003509.1	histone H2B type 1-C/E/F/G/I [Homo sapiens]	1	2	0	2	0.5	11.9	5.969e-05	3	20	0	20	5.5	29.37	0.00017876	6	10	0	10	2.5	57.94	0.00016596	3
MRPL54	0.000119	1	0.000185	2	0	0	0	0	0	0	0	0	0	0	0	0	0	0	0	0	0	0	0	0	MRPL54	NP_758455.1	39S ribosomal protein L54, mitochondrial [Homo sapiens]	X	X	X	X	X	X	X	1	4	4	0	4	18.84	0.0001187	1	3	3	0	3	18.84	0.00018184	1
HIST2H2BE	0.000119	2	0.000135	2	0	0	0	0	0.002212	1	0	0	0	0	0	0	0	0	0.000282	1	0	0	0.000407	3	HIST2H2BE	NP_003519.1	histone H2B type 2-E [Homo sapiens]	1	2	0	2	0.5	11.9	5.969e-05	3	20	0	20	5.5	29.37	0.00017876	6	10	0	10	2.5	57.94	0.00016596	2
ACADS	0.000119	1	0	0	0	0	0	0	0	0	0	0	0	0	0	0	0	0	0	0	0	0	0	0	ACADS	NP_000008.1	ACADS.NP_000008.1:short-chain specific acyl-CoA dehydrogenase, mitochondrial isoform 1 precursor [Homo sapiens] ;NP_001289483.1:short-chain specific acyl-CoA dehydrogenase, mitochondrial isoform 2 precursor [Homo sapiens] ;	X	X	X	X	X	X	X	3	12	12	0	12	13.35	0.00011928	X	X	X	X	X	X	X	X
NXF1	0.000119	1	0	0	0	0	0	0	0	0	0	0	0	0	0	0	0	0	0	0	0	0	0	0	NXF1	NP_006353.2	nuclear RNA export factor 1 isoform 1 [Homo sapiens]	X	X	X	X	X	X	X	9	18	18	0	18	19.06	0.00011908	X	X	X	X	X	X	X	X
MRPS12	0.000119	1	0	0	0	0	0	0	0	0	0	0	0	0	0	0	0	0	0	0	0	0	0	0	MRPS12	NP_203527.1	28S ribosomal protein S12, mitochondrial precursor [Homo sapiens]	X	X	X	X	X	X	X	3	4	4	0	4	15.22	0.0001187	X	X	X	X	X	X	X	X
ATP6V1H	0.000119	1	0	0	0	0	0	0	0	0	0	0	0	0	0	0	0	0	0	0	0	0	0	0	ATP6V1H	NP_057025.2	ATP6V1H.NP_057025.2:V-type proton ATPase subunit H isoform 1 [Homo sapiens] ;NP_998784.1:V-type proton ATPase subunit H isoform 2 [Homo sapiens] ;	X	X	X	X	X	X	X	6	14	14	0	14	14.91	0.0001187	X	X	X	X	X	X	X	X
KCMF1	0.000118	1	6.6e-05	1	0	0	0	0	0	0	0	0	0	0	0	0	0	0	0	0	0	0	0	0	KCMF1	NP_064507.3	E3 ubiquitin-protein ligase KCMF1 [Homo sapiens]	X	X	X	X	X	X	X	3	11	11	0	11	18.37	0.00011823	2	3	3	0	3	7.87	6.586e-05	X
AAAS	0.000118	2	6.1e-05	1	0	0	0	0	0	0	0	0	0	0	0	0	0	0	0	0	0	0	0.000395	1	AAAS	NP_056480.1	aladin isoform 1 [Homo sapiens]	1	2	2	0	2	5.86	5.51e-05	8	24	24	0	24	21.25	0.00018001	2	4	4	0	4	8.79	6.128e-05	X
LIN7A	0.000118	2	0	0	0	0	0	0	0	0	0	0	0	0	0	0	0	0	0	0	0	0	0	0	LIN7A	NP_001311352.1	LIN7A,LIN7C.NP_001311352.1:protein lin-7 homolog A isoform 2 [Homo sapiens] ;NP_004655.1:protein lin-7 homolog A isoform 1 [Homo sapiens] ;NP_060832.1:protein lin-7 homolog C [Homo sapiens] ;	1	2	2	0	2	9.88	0.0001857	1	2	2	0	2	9.88	5.056e-05	X	X	X	X	X	X	X	X
FBXO7	0.000118	1	0	0	0	0	0	0	0	0	0	0	0	0	0	0	0	0	0	0	0	0	0	0	FBXO7	NP_036311.3	F-box only protein 7 isoform 1 [Homo sapiens]	X	X	X	X	X	X	X	5	15	15	0	15	15.13	0.00011768	X	X	X	X	X	X	X	X
PI4KB	0.000118	1	0	0	0	0	0	0	0	0	0	0	0	0	0	0	0	0	0	0	0	0	0	0	PI4KB	NP_001185702.1	PI4KB. 4 proteins in this group did not match any genes. NP_001185702.1:phosphatidylinositol 4-kinase beta isoform 2 [Homo sapiens] ;NP_001356552.1:phosphatidylinositol 4-kinase beta isoform 5 [Homo sapiens] ;NP_001356554.1:phosphatidylinositol 4-kinase beta isoform 6 [Homo sapiens] ;NP_001356555.1:phosphatidylinositol 4-kinase beta isoform 7 [Homo sapiens] ;NP_001356557.1:phosphatidylinositol 4-…	X	X	X	X	X	X	X	12	23	23	0	23	17.35	0.00011759	X	X	X	X	X	X	X	X
PYCR1	0.000118	2	0	0	0	0	0	0	0	0	0	0	0	0	0	0	0	0	0	0	0	0	0	0	PYCR1	NP_001269210.1	PYCR1.NP_001269210.1:pyrroline-5-carboxylate reductase 1, mitochondrial isoform 5 [Homo sapiens] ;NP_008838.2:pyrroline-5-carboxylate reductase 1, mitochondrial isoform 1 [Homo sapiens] ;	2	3	3	0	3	8.96	0.00013042	3	9	9	0	9	11.56	0.00010652	X	X	X	X	X	X	X	X
PFN2	0.000117	1	0.000186	1	0	0	0	0	0	0	0	0	0.001149	1	0.000408	1	0	0	0	0	0	0	0	0	PFN2	NP_002619.1	profilin-2 isoform b [Homo sapiens]	X	X	X	X	X	X	X	2	4	4	0	4	15.71	0.000117	X	X	X	X	X	X	X	1
NAMPT	0.000117	1	0	0	0	0	0	0	0	0	0	0	0	0	0	0	0	0	0	0	0	0	0	0	NAMPT	NP_005737.1	nicotinamide phosphoribosyltransferase precursor [Homo sapiens]	X	X	X	X	X	X	X	6	14	14	0	14	28.72	0.00011677	X	X	X	X	X	X	X	X
SRP54	0.000117	1	0	0	0	0	0	0	0	0	0	0	0	0	0	0	0	0	0	0	0	0	0	0	SRP54	NP_001139754.1	SRP54.NP_001139754.1:signal recognition particle 54 kDa protein isoform 2 [Homo sapiens] ;NP_003127.1:signal recognition particle 54 kDa protein isoform 1 [Homo sapiens] ;	X	X	X	X	X	X	X	7	13	13	0	13	22.86	0.000117	X	X	X	X	X	X	X	X
ATP1B1	0.000117	2	0	0	0	0	0	0	0	0	0	0	0	0	0	0	0	0	0	0	0	0	0	0	ATP1B1	NP_001668.1	sodium/potassium-transporting ATPase subunit beta-1 [Homo sapiens]	1	2	2	0	2	4.62	9.928e-05	4	10	10	0	10	16.5	0.00013515	X	X	X	X	X	X	X	X
ACOT1	0.000117	1	0	0	0	0	0	0	0	0	0	0	0	0	0	0	0	0	0	0	0	0	0	0	ACOT1	NP_001032238.1	acyl-coenzyme A thioesterase 1 [Homo sapiens]	X	X	X	X	X	X	X	6	12	12	0	12	25.89	0.00011673	X	X	X	X	X	X	X	X
LEO1	0.000116	2	2.2e-05	2	0	0	0	0	0	0	0	0	0	0	0	0	0	0	0	0	0	0	0	0	LEO1	NP_001310832.1	LEO1.NP_001310832.1:RNA polymerase-associated protein LEO1 isoform 3 [Homo sapiens] ;NP_001310833.1:RNA polymerase-associated protein LEO1 isoform 4 [Homo sapiens] ;NP_620147.1:RNA polymerase-associated protein LEO1 isoform 1 [Homo sapiens] ;	2	3	3	0	3	3.92	6.559e-05	8	28	28	0	28	17.3	0.00016666	1	2	2	0	2	1.89	2.432e-05	1
ACO2	0.000116	1	1.7e-05	1	0	0	0	0	0	0	0	0	0	0	0	0	0	0	0	0	0	0	0	0	ACO2	NP_001089.1	aconitate hydratase, mitochondrial precursor [Homo sapiens]	X	X	X	X	X	X	X	10	22	22	0	22	22.31	0.0001155	X	X	X	X	X	X	X	1
TRIM33	0.000116	1	1.2e-05	1	0	0	0	0	0	0	0	0	0	0	0	0	0	0	0	0	0	0	0	0	TRIM33	NP_056990.3	TRIM33.NP_056990.3:E3 ubiquitin-protein ligase TRIM33 isoform alpha [Homo sapiens] ;NP_148980.2:E3 ubiquitin-protein ligase TRIM33 isoform beta [Homo sapiens] ;	X	X	X	X	X	X	X	16	32	32	0	32	16.59	0.00011628	X	X	X	X	X	X	X	1
POLA2	0.000116	1	0	0	0	0	0	0	0	0	0	0	0	0	0	0	0	0	0	0	0	0	0	0	POLA2	NP_002680.2	DNA polymerase alpha subunit B [Homo sapiens]	X	X	X	X	X	X	X	6	17	17	0	17	17.73	0.00011642	X	X	X	X	X	X	X	X
HIKESHI	0.000116	1	0	0	0	0	0	0	0	0	0	0	0	0	0	0	0	0	0	0	0	0	0	0	HIKESHI	NP_001309333.1	HIKESHI.NP_001309333.1:protein Hikeshi isoform 2 [Homo sapiens] ;NP_001309338.1:protein Hikeshi isoform 3 [Homo sapiens] ;NP_057485.2:protein Hikeshi isoform 1 [Homo sapiens] ;	X	X	X	X	X	X	X	3	5	5	0	5	9.6	0.00011568	X	X	X	X	X	X	X	X
ARMC1	0.000116	1	0	0	0	0	0	0	0	0	0	0	0	0	0	0	0	0	0	0	0	0	0	0	ARMC1	NP_060590.1	armadillo repeat-containing protein 1 isoform 1 [Homo sapiens]	X	X	X	X	X	X	X	3	8	8	0	8	20.92	0.00011617	X	X	X	X	X	X	X	X
ATP2B1	0.000116	1	0	0	0	0	0	0	0	0	0	0	0	0	0	0	0	0	0	0	0	0	0.000133	1	ATP2B1	NP_001353450.1	plasma membrane calcium-transporting ATPase 1 isoform 1b [Homo sapiens]	X	X	X	X	X	X	X	18	40	25	15	34.6154	19.02	0.00011619	X	X	X	X	X	X	X	X
DKC1	0.000115	2	0.000116	2	0	0	0	0	0	0	0	0	0	0	0	0	0	0	0	0	0	0	0.000212	1	DKC1	NP_001135935.1	DKC1.NP_001135935.1:H/ACA ribonucleoprotein complex subunit DKC1 isoform 2 [Homo sapiens] ;NP_001354.1:H/ACA ribonucleoprotein complex subunit DKC1 isoform 1 [Homo sapiens] ;	2	4	4	0	4	5.7	0.0001182	5	14	14	0	14	16.5	0.00011264	5	11	11	0	11	16.5	0.00018076	1
GIGYF2	0.000115	2	9.3e-05	2	0	0	0	0	0	0	0	0	0	0	0	0	0	0	0	0	0	0	0	0	GIGYF2	NP_001096616.1	GIGYF2.NP_001096616.1:GRB10-interacting GYF protein 2 isoform b [Homo sapiens] ;NP_001096618.1:GRB10-interacting GYF protein 2 isoform c [Homo sapiens] ;	3	7	7	0	7	5.16	8.105e-05	14	47	47	0	47	15.94	0.00014817	5	15	15	0	15	8.31	9.659e-05	5
TIMMDC1	0.000115	1	5.9e-05	1	0	0	0	0	0	0	0	0	0	0	0	0	0	0	0	0	0	0	0	0	TIMMDC1	NP_057673.2	complex I assembly factor TIMMDC1, mitochondrial precursor [Homo sapiens]	X	X	X	X	X	X	X	3	8	8	0	8	9.47	0.00011495	1	2	2	0	2	7.72	5.87e-05	X
MTA1	0.000115	2	5.4e-05	1	0	0	0	0	0	0	0	0	0	0	0	0	0	0	0	0	0	0	0	0	MTA1	NP_004680.2	metastasis-associated protein MTA1 isoform MTA1 [Homo sapiens]	2	3	2	1	2.10526	2.66	4.429e-05	17	33	29	4	32.3143	30.49	0.00018508	X	X	X	X	X	X	X	1
P4HA1	0.000115	2	3.6e-05	2	0	0	0	0	0	0	0	0	8.5e-05	1	0	0	0	0	0	0	0	0	0.000202	1	P4HA1	NP_000908.2	P4HA1.NP_000908.2:prolyl 4-hydroxylase subunit alpha-1 isoform 1 precursor [Homo sapiens] ;NP_001136067.1:prolyl 4-hydroxylase subunit alpha-1 isoform 2 precursor [Homo sapiens] ;	2	3	3	0	3	6.55	8.45e-05	8	19	19	0	19	21.54	0.00014571	2	3	3	0	3	5.99	4.699e-05	1
SUMO2	0.000115	1	0	0	0	0	0	0	0	0	0	0	0	0	0	0	0	0	0.001503	1	0	0	0.000732	1	SUMO2	NP_001005849.1	SUMO2.NP_001005849.1:small ubiquitin-related modifier 2 isoform b precursor [Homo sapiens] ;NP_008868.3:small ubiquitin-related modifier 2 isoform a precursor [Homo sapiens] ;	X	X	X	X	X	X	X	1	2	2	0	2	14.08	0.00011536	X	X	X	X	X	X	X	X
IRF3	0.000115	1	0	0	0	0	0	0	0	0	0	0	0	0	0	0	0	0	0	0	0	0	0	0	IRF3	NP_001184052.1	IRF3.NP_001184052.1:interferon regulatory factor 3 isoform 3 [Homo sapiens] ;NP_001184055.1:interferon regulatory factor 3 isoform 5 [Homo sapiens] ;NP_001562.1:interferon regulatory factor 3 isoform 1 [Homo sapiens] ;	X	X	X	X	X	X	X	6	11	11	0	11	29.59	0.00011492	X	X	X	X	X	X	X	X
NIP7	0.000114	1	0.000744	1	0	0	0	0	0	0	0	0	0	0	0	0	0	0	0	0	0	0	0	0	NIP7	NP_057185.1	60S ribosome subunit biogenesis protein NIP7 homolog isoform 1 [Homo sapiens]	X	X	X	X	X	X	X	1	5	5	0	5	10.56	0.00011375	5	16	16	0	16	35	0.0007435	X
PRPF38A	0.000114	2	6.8e-05	2	0	0	0	0	0	0	0	0	0	0	0	0	0	0	0	0	0	0	0	0	PRPF38A	NP_116253.2	pre-mRNA-splicing factor 38A [Homo sapiens]	1	2	2	0	2	3.85	9.642e-05	5	10	10	0	10	21.79	0.00013126	1	2	2	0	2	5.13	5.362e-05	1
	0.000114	2	5.5e-05	2	0	0	0	0	0	0	0	0	0	0	0	0	0	0	0	0	0	0	0	0		NP_001181875.2	eukaryotic translation initiation factor 4 gamma 1 isoform 6 [Homo sapiens]	5	10	0	10	4	5.6	3.746e-05	55	236	2	234	74.9217	40.6	0.00019104	5	12	0	12	5	6.91	2.604e-05	9
SNX27	0.000114	1	4.8e-05	1	0	0	0	0	0	0	0	0	0	0	0	0	0	0	0	0	0	0	0	0	SNX27	NP_001317652.1	SNX27.NP_001317652.1:sorting nexin-27 isoform 1 [Homo sapiens] ;NP_112180.4:sorting nexin-27 isoform 2 [Homo sapiens] ;	X	X	X	X	X	X	X	6	15	15	0	15	20.52	0.00011354	X	X	X	X	X	X	X	1
ELAC2	0.000114	1	1.6e-05	1	0	0	0	0	0	0	0	0	0	0	0	0	0	0	0	0	0	0	0	0	ELAC2	NP_060597.4	ELAC2.NP_060597.4:zinc phosphodiesterase ELAC protein 2 isoform 1 [Homo sapiens] ;NP_776065.1:zinc phosphodiesterase ELAC protein 2 isoform 2 [Homo sapiens] ;	X	X	X	X	X	X	X	8	23	23	0	23	15.38	0.00011403	X	X	X	X	X	X	X	1
ZNF655	0.000114	1	0	0	0	0	0	0	0	0	0	0	0	0	0	0	0	0	0	0	0	0	0	0	ZNF655	NP_001077425.1	ZNF655.NP_001077425.1:zinc finger protein 655 isoform f [Homo sapiens] ;NP_612503.1:zinc finger protein 655 isoform a [Homo sapiens] ;	2	4	4	0	4	4.37	0.00011438	X	X	X	X	X	X	X	X	X	X	X	X	X	X	X
TMEM167A	0.000114	1	0	0	0	0	0	0	0	0	0	0	0	0	0	0	0	0	0	0	0	0	0	0	TMEM167A	NP_777569.1	protein kish-A precursor [Homo sapiens]	X	X	X	X	X	X	X	1	2	2	0	2	12.5	0.00011375	X	X	X	X	X	X	X	X
PTBP2	0.000114	1	0	0	0	0	0	0	0	0	0	0	0	0	0	0	0	0	0	0	0	0	0	0	PTBP2	NP_001287915.1	polypyrimidine tract-binding protein 2 isoform 2 [Homo sapiens]	X	X	X	X	X	X	X	5	17	5	12	15	21.3	0.00011375	X	X	X	X	X	X	X	X
DESI1	0.000114	2	0	0	0	0	0	0	0	0	0	0	0	0	0	0	0	0	0	0	0	0	0	0	DESI1	NP_056519.1	desumoylating isopeptidase 1 [Homo sapiens]	1	2	2	0	2	5.36	0.00017907	1	2	2	0	2	5.36	4.875e-05	X	X	X	X	X	X	X	X
PBK	0.000114	1	0	0	0	0	0	0	0	0	0	0	0	0	0	0	0	0	0	0	0	0	0	0	PBK	NP_001349969.1	lymphokine-activated killer T-cell-originated protein kinase isoform 1 [Homo sapiens]	X	X	X	X	X	X	X	6	9	9	0	9	35.71	0.00011446	X	X	X	X	X	X	X	X
POLR3K	0.000114	1	0	0	0	0	0	0	0	0	0	0	0	0	0	0	0	0	0	0	0	0	0	0	POLR3K	NP_057394.3	DNA-directed RNA polymerase III subunit RPC10 [Homo sapiens]	X	X	X	X	X	X	X	2	3	3	0	3	21.3	0.00011375	X	X	X	X	X	X	X	X
BYSL	0.000114	2	0	0	0	0	0	0	0	0	0	0	0	0	0	0	0	0	0	0	0	0	0	0	BYSL	NP_004044.3	bystin [Homo sapiens]	1	2	2	0	2	2.75	6.884e-05	6	17	17	0	17	18.31	0.00015931	X	X	X	X	X	X	X	X
ARRB2	0.000113	2	0	0	0	0	0	0	0	0	0	0	0	0	0	0	0	0	0	0	0	0	0	0	ARRB2	NP_001244257.1	ARRB2.NP_001244257.1:beta-arrestin-2 isoform 3 [Homo sapiens] ;NP_001244259.1:beta-arrestin-2 isoform 5 [Homo sapiens] ;NP_001244260.1:beta-arrestin-2 isoform 6 [Homo sapiens] ;NP_004304.1:beta-arrestin-2 isoform 1 [Homo sapiens] ;NP_945355.1:beta-arrestin-2 isoform 2 [Homo sapiens] ;	1	4	4	0	4	4.42	0.00013992	4	9	9	0	9	13.02	8.571e-05	X	X	X	X	X	X	X	X
VPS35	0.000113	1	0	0	0	0	0	0	0	0	0	0	0	0	0	0	0	0	0	0	0	0	0	0	VPS35	NP_060676.2	vacuolar protein sorting-associated protein 35 [Homo sapiens]	X	X	X	X	X	X	X	11	22	22	0	22	16.33	0.00011318	X	X	X	X	X	X	X	X
PTPN23	0.000113	1	0	0	0	0	0	0	0	0	0	0	0	0	0	0	0	0	0	0	0	0	0	0	PTPN23	NP_056281.1	tyrosine-protein phosphatase non-receptor type 23 isoform 1 [Homo sapiens]	X	X	X	X	X	X	X	16	45	45	0	45	16.5	0.00011264	X	X	X	X	X	X	X	X
UBE2D1	0.000113	1	0	0	0	0	0	0	0	0	0	0	0	0	0	0	0	0	0	0	0	0	0	0	UBE2D1	NP_001191809.1	ubiquitin-conjugating enzyme E2 D1 isoform 2 [Homo sapiens]	X	X	X	X	X	X	X	2	4	2	2	3	26.61	0.00011271	X	X	X	X	X	X	X	X
TOR3A	0.000113	1	0	0	0	0	0	0	0	0	0	0	0	0	0	0	0	0	0	0	0	0	0	0	TOR3A	NP_071766.2	torsin-3A precursor [Homo sapiens]	X	X	X	X	X	X	X	5	11	11	0	11	23.43	0.00011347	X	X	X	X	X	X	X	X
CSNK1D	0.000113	1	0	0	0	0	0	0	0	0	0	0	0	0	0	0	0	0	0	0	0	0	0	0	CSNK1D	NP_620693.1	casein kinase I isoform delta isoform 2 [Homo sapiens]	X	X	X	X	X	X	X	7	15	5	10	11.25	22.98	0.00011264	X	X	X	X	X	X	X	X
PDXDC1	0.000113	1	0	0	0	0	0	0	0	0	0	0	0	0	0	0	0	0	0	0	0	0	0	0	PDXDC1	NP_001272373.1	PDXDC1.NP_001272373.1:pyridoxal-dependent decarboxylase domain-containing protein 1 isoform 2 [Homo sapiens] ;NP_001272374.1:pyridoxal-dependent decarboxylase domain-containing protein 1 isoform 3 [Homo sapiens] ;NP_001272376.1:pyridoxal-dependent decarboxylase domain-containing protein 1 isoform 4 [Homo sapiens] ;NP_001272377.1:pyridoxal-dependent decarboxylase domain-containing protein 1 isofor…	X	X	X	X	X	X	X	10	21	21	0	21	21.42	0.00011301	X	X	X	X	X	X	X	X
KPNA1	0.000112	1	0.003131	1	0.000226	1	0	0	0.000691	1	0	0	0	0	0	0	0	0	0	0	0	0	0	0	KPNA1	NP_002255.3	importin subunit alpha-5 [Homo sapiens]	1	2	0	2	0	2.6	X	11	22	11	11	14.6667	27.32	0.00011164	32	212	185	27	201.371	57.25	0.00313077	X
	0.000112	1	2.7e-05	1	0	0	0	0	0	0	0	0	0	0	0	0	0	0	0	0	0	0	0	0		NP_001137502.2	0 genes:. 2 proteins in this group did not match any genes. NP_001137502.2:RNA cytidine acetyltransferase isoform b [Homo sapiens] ;NP_078938.3:RNA cytidine acetyltransferase isoform a [Homo sapiens] ;	X	X	X	X	X	X	X	13	26	26	0	26	13.85	0.00011173	X	X	X	X	X	X	X	1
CTR9	0.000112	1	2.3e-05	2	0	0	0	0	0	0	0	0	0	0	0	0	0	0	0	0	0	0	0	0	CTR9	NP_055448.1	RNA polymerase-associated protein CTR9 homolog isoform 1 [Homo sapiens]	X	X	X	X	X	X	X	13	32	32	0	32	17.14	0.00011172	3	5	5	0	5	5.54	3.565e-05	1
MID1IP1	0.000112	1	0	0	0	0	0	0	0	0	0	0	0	0	0	0	0	0	0	0	0	0	0	0	MID1IP1	NP_001092260.1	mid1-interacting protein 1 [Homo sapiens]	X	X	X	X	X	X	X	3	5	5	0	5	28.42	0.00011189	X	X	X	X	X	X	X	X
BRAT1	0.000112	1	0	0	0	0	0	0	0	0	0	0	0	0	0	0	0	0	0	0	0	0	0	0	BRAT1	NP_001337555.1	BRAT1.NP_001337555.1:BRCA1-associated ATM activator 1 isoform 1 [Homo sapiens] ;NP_689956.2:BRCA1-associated ATM activator 1 isoform 2 [Homo sapiens] ;	X	X	X	X	X	X	X	10	24	24	0	24	20.2	0.00011156	X	X	X	X	X	X	X	X
GINS3	0.000112	1	0	0	0	0	0	0	0	0	0	0	0	0	0	0	0	0	0	0	0	0	0	0	GINS3	NP_001119601.1	GINS3.NP_001119601.1:DNA replication complex GINS protein PSF3 isoform a [Homo sapiens] ;NP_073607.2:DNA replication complex GINS protein PSF3 isoform b [Homo sapiens] ;	X	X	X	X	X	X	X	4	7	7	0	7	25.49	0.00011242	X	X	X	X	X	X	X	X
ANAPC16	0.000112	1	0	0	0	0	0	0	0	0	0	0	0	0	0	0	0	0	0	0	0	0	0	0	ANAPC16	NP_001229476.1	ANAPC16.NP_001229476.1:anaphase-promoting complex subunit 16 isoform 1 [Homo sapiens] ;NP_001229477.1:anaphase-promoting complex subunit 16 isoform 2 [Homo sapiens] ;	X	X	X	X	X	X	X	1	3	3	0	3	13.64	0.00011169	X	X	X	X	X	X	X	X
PRDX4	0.000111	1	0.000416	2	0	0	0	0	0	0	0	0	0	0	0	0	0	0	0.000394	1	0	0	0	0	PRDX4	NP_006397.1	peroxiredoxin-4 precursor [Homo sapiens]	1	2	2	0	2	8.49	0.00011101	2	4	0	4	0	4.43	X	9	22	22	0	22	49.45	0.00067903	4
HIST2H2BF	0.000111	2	0.000219	2	0	0	0	0	0.002212	1	0	0	0	0	0	0	0	0	0.000282	1	0	0	0.000407	3	HIST2H2BF	NP_001019770.1	histone H2B type 2-F isoform a [Homo sapiens]	1	2	0	2	0.5	11.9	5.969e-05	3	19	0	19	5	29.37	0.00016251	7	12	0	12	3.5	69.84	0.00023235	3
HIST2H3D	0.000111	1	0.000205	2	0	0	0	0	0	0	0	0	0.000167	1	0	0	0	0	0	0	0	0	0	0	HIST2H3D	NP_001116847.1	histone H3.2 [Homo sapiens]	1	2	0	2	1	6.62	0.0001106	1	4	0	4	0	6.62	X	1	4	0	4	2	6.62	0.00012301	2
HIST1H2BO	0.000111	2	0.000168	2	0	0	0	0	0.002212	1	0	0	0	0	0	0	0	0	0.000282	1	0	0	0.000407	3	HIST1H2BO	NP_003518.2	histone H2B type 1-O [Homo sapiens]	1	2	0	2	0.5	11.9	5.969e-05	3	19	0	19	5	29.37	0.00016251	7	12	0	12	3.5	69.84	0.00023235	2
NDUFS8	0.000111	2	7.1e-05	2	0	0	0	0	0	0	0	0	0	0	0	0	0	0	0	0	0	0	0	0	NDUFS8	NP_002487.1	NADH dehydrogenase [ubiquinone] iron-sulfur protein 8, mitochondrial precursor [Homo sapiens]	1	2	2	0	2	8.57	0.00014325	2	4	4	0	4	9.52	7.8e-05	1	2	2	0	2	4.29	7.966e-05	1
KDELC2	0.000111	1	7e-05	1	0	0	0	0	0	0	0	0	0	0	0	0	0	0	0	0	0	0	0	0	KDELC2	NP_001350431.1	KDELC2.NP_001350431.1:protein O-glucosyltransferase 3 isoform 2 precursor [Homo sapiens] ;NP_714916.3:protein O-glucosyltransferase 3 isoform 1 precursor [Homo sapiens] ;	X	X	X	X	X	X	X	5	10	10	0	10	19.24	0.00011098	X	X	X	X	X	X	X	1
PCBP2	0.000111	1	6.2e-05	2	0	0	0	0	0.000342	1	0	0	0	0	0	0	0	0	6.6e-05	1	0	0	0.000136	2	PCBP2	NP_114366.1	poly(rC)-binding protein 2 isoform b [Homo sapiens]	8	14	0	14	2.66667	43.37	0.0001108	23	143	0	143	0	80.94	X	12	41	0	41	1	55.52	2.311e-05	7
OSBPL8	0.000111	1	2e-05	1	0	0	0	0	0	0	0	0	0	0	0	0	0	0	0	0	0	0	0.000127	1	OSBPL8	NP_001306581.1	OSBPL8.NP_001306581.1:oxysterol-binding protein-related protein 8 isoform b [Homo sapiens] ;NP_001306582.1:oxysterol-binding protein-related protein 8 isoform c [Homo sapiens] ;NP_065892.1:oxysterol-binding protein-related protein 8 isoform a [Homo sapiens] ;	X	X	X	X	X	X	X	10	23	23	0	23	19.24	0.0001112	1	2	2	0	2	2.24	1.975e-05	X
[truncated: 4,549 more rows]
[truncated: 125 more columns]
