# Supplementary material for: The methyltransferase SETD2 couples transcription and splicing by engaging mRNA processing factors through its SHI domain
Source: Nat Commun. 2021 Mar 4;12:1443. doi: 10.1038/s41467-021-21663-w (PMC7933334; doi:10.1038/s41467-021-21663-w)
Supplement: Supplementary file 4 — Supplementary Data 1-8 [file 41467_2021_21663_MOESM4_ESM.zip › SuppData5.xlsx]

## Sheet: SuppData5
Supplementary Data 5. Proteins interaction with various SETD2C truncations including SETD2CΔSRI, SETD2CΔSHI, and SETD2C-SHI
Column ends with:
_P	Peptide Count				_S	Spectral Count
_dS	Distributed Spectral Count				_sS	Shared Spectral Count
_SC	Sequence Coverage (%)				_uS	Unique Spectral Count
_dNSAF	Distributed Normalized Spectral Abundance Factor
NCBI_Gene	SETD2C dNSAF AVG	SETD2C Detected # Out of 2	SETD2CΔSRI dNSAF AVG	SETD2CΔSRI Detected # Out of 2	SETD2CΔSHI dNSAF AVG	SETD2CΔSHI Detected # Out of 2	SETD2C_SHI (2114-2263) dNSAF AVG	SETD2C_SHI Detected # Out of 2	Mock dNSAF AVG	Mock Detected # Out of 4	SETD2C/Mock:QSPEC:LogFoldChange	SETD2C/Mock:QSPEC:Zstatistic	SETD2C/Mock:QSPEC:fdr	SETD2CΔSRI/Mock:QSPEC:LogFoldChange	SETD2CΔSRI/Mock:QSPEC:Zstatistic	SETD2CΔSRI/Mock:QSPEC:fdr	SETD2CΔSHI/Mock:QSPEC:LogFoldChange	SETD2CΔSHI/Mock:QSPEC:Zstatistic	SETD2CΔSHI/Mock:QSPEC:fdr	SETD2C_SHI/Mock:QSPEC:LogFoldChange	SETD2C_SHI/Mock:QSPEC:Zstatistic	SETD2C_SHI/Mock:QSPEC:fdr	SETD2C Significantly enriched yes = 1	SETD2CΔSRI Significantly enriched yes = 1	SETD2CΔSHI Significantly enriched yes = 1	SETD2C_SHI Significantly enriched yes = 1	NCBI_Gene	Locus	Description	Length	MW	SETD2C_1_P	SETD2C_1_S	SETD2C_1_uS	SETD2C_1_sS	SETD2C_1_dS	SETD2C_1_SC	SETD2C_1_dNSAF	SETD2C_2_P	SETD2C_2_S	SETD2C_2_uS	SETD2C_2_sS	SETD2C_2_dS	SETD2C_2_SC	SETD2C_2_dNSAF	SETD2CΔSRI_1_P	SETD2CΔSRI_1_S	SETD2CΔSRI_1_uS	SETD2CΔSRI_1_sS
SETD2C	0.13012	2	0.133207	2	0.302809	2	0.016025	2	0	0	5.732	15.4659	0	5.489	14.6302	0	5.854	21.7407	0	5.63	16.2108	0	1	1	1	1	SETD2C	SETD2C_STB	no description	1162	131215	222	9813	9813	0	9813	75.04	0.0929697	231	8315	8315	0	8315	74.1	0.16727	170	6185	6185	0
HNRNPL	0.058665	2	0.044009	2	0	0	0.061782	2	0.000357	1	5.815	15.5096	0	6.007	14.0393	0	-0.865	-1.0341	1	6.084	15.1707	0	1	1	0	1	HNRNPL	NP_001524.2	heterogeneous nuclear ribonucleoprotein L isoform a [Homo sapiens]	589	64133	56	3545	2722	823	2861	72.16	0.0534747	44	1628	1496	132	1609	67.74	0.063856	56	2084	1561	523
POLR2A	0.000141	2	0	0	0.000344	1	0	0	0	0	2.983	5.975	0.000145				2.292	4.0517	0.000205				1	0	1	0	POLR2A	NP_000928.1	DNA-directed RNA polymerase II subunit RPB1 [Homo sapiens]	1970	217204	12	25	25	0	25	10.86	0.00013971	7	12	12	0	12	8.12	0.00014239	X	X	X	X
HSPA8	0.018575	2	0.021283	2	0.025062	2	0.045765	2	0.002701	4	2.453	31.9051	0	2.295	32.1694	0	2.017	25.3681	0	2.945	31.4265	0	1	1	1	1	HSPA8	NP_006588.1	heat shock cognate 71 kDa protein isoform 1 [Homo sapiens]	646	70898	43	388	329	59	346.443	64.71	0.00590398	50	874	832	42	863.506	71.98	0.0312459	39	331	269	62
HSPA9	0.01594	2	0.019497	2	0.014481	2	0.044322	2	0.002434	3	2.457	28.832	0	2.455	34.3696	0	1.672	18.6775	0	3.087	34.0015	0	1	1	1	1	HSPA9	NP_004125.3	stress-70 protein, mitochondrial precursor [Homo sapiens]	679	73681	30	274	274	0	274	52.14	0.00444249	41	797	797	0	797	56.85	0.0274378	36	319	319	0
HSPA1A	0.014172	2	0.01628	2	0.017986	2	0.029973	2	0.00418	4	1.792	29.9583	0	1.655	24.3373	0	1.247	16.6759	0	2.039	31.7465	0	1	1	1	1	HSPA1A	NP_005336.3	heat shock 70 kDa protein 1A [Homo sapiens]	641	70052	44	527	283	244	395.437	73.79	0.00679149	45	696	419	277	591	73.79	0.0215521	40	444	213	231
NPM1	0.011943	2	0.007552	2	0.002493	2	0.001846	1	0.000417	2	4.605	18.4031	0	3.994	13.7897	0	1.883	5.8727	0	1.418	4.0168	0.001847	1	1	1	1	NPM1	NP_002511.1	nucleophosmin isoform 1 [Homo sapiens]	294	32575	30	623	623	0	623	80.61	0.0233285	4	7	7	0	7	16.67	0.00055656	25	326	326	0
TUBB	0.009405	2	0.005233	2	0.005937	2	0.004711	2	0.001867	3	2.504	21.7434	0	1.884	13.6161	0	1.361	9.1934	0	1.415	9.4003	0	1	1	1	1	TUBB	NP_001280141.1	tubulin beta chain isoform a [Homo sapiens]	464	52018	19	97	27	70	70	59.91	0.00166083	23	394	37	357	340.425	56.68	0.01715	20	149	33	116
SLC25A5	0.000561	2	0.00069	2	0.004268	1	0.008875	1	0.000629	3	1.003	2.6813	0.471411	1.168	3.446	0.129731	1.56	4.652	8e-06	2.484	8.7293	0	1	1	1	1	SLC25A5	NP_001143.2	ADP/ATP translocase 2 [Homo sapiens]	298	32852	5	7	2	5	7	20.81	0.0002586	5	14	2	12	11	18.46	0.00086285	5	17	3	14
HNRNPA1	0.025454	1	0.012501	2	0	0	0.001033	1	0	0	5.453	24.7981	0	5.427	11.3732	0				2.093	3.4815	0.012561	1	1	0	1	HNRNPA1	NP_002127.1	heterogeneous nuclear ribonucleoprotein A1 isoform a [Homo sapiens]	320	34196	28	741	738	3	739.872	72.81	0.0254538	X	X	X	X	X	X	X	31	589	588	1
RPL3	0.006624	2	0.006821	2	0.001476	2	0	0	0.000267	1	5.189	17.6773	0	5.525	8.9577	0	2.763	5.5103	0	-0.129	-0.1381	1	1	1	1	0	RPL3	NP_000958.1	60S ribosomal protein L3 isoform a [Homo sapiens]	403	46109	28	434	434	0	434	52.11	0.0118558	11	24	24	0	24	30.27	0.00139209	20	320	320	0
RPLP0	0.006234	2	0.004529	2	0.002117	2	0	0	0.000667	2	3.972	17.317	0	3.608	13.0002	0	1.673	5.0167	1e-06	-1.285	-1.5906	0.851341	1	1	1	0	RPLP0	NP_000993.1	60S acidic ribosomal protein P0 [Homo sapiens]	317	34274	21	342	342	0	342	64.98	0.0118772	6	8	8	0	8	31.86	0.00058992	23	207	207	0
RPLP2	0.006174	2	0.005001	2	0.015033	2	0.002925	2	0.002285	3	2.214	10.1717	0	1.904	8.2632	0	1.927	8.5388	0	0.522	1.6923	0.880786	1	1	1	0	RPLP2	NP_000995.1	60S acidic ribosomal protein P2 [Homo sapiens]	115	11665	18	114	90	24	101.192	100	0.00968708	7	15	8	7	13.0909	85.22	0.00266093	13	89	58	31
RPL10A	0.006116	2	0.006804	2	0.002423	1	0	0	0.000496	1	4.644	11.2759	0	4.755	10.9529	0	2.187	3.68	0.001121	-0.162	-0.1716	1	1	1	1	0	RPL10A	NP_009035.3	60S ribosomal protein L10a [Homo sapiens]	217	24831	13	205	205	0	205	53.46	0.0104002	8	17	17	0	17	33.18	0.00183126	12	193	193	0
RPLP1	0.006095	2	0.002639	2	0.008184	2	0.000828	1	0.000999	3	3.136	9.884	0	2.063	6.3589	2.3e-05	2.185	6.262	0	-0.095	-0.1759	1	1	1	1	0	RPLP1	NP_000994.1	60S acidic ribosomal protein P1 isoform 1 [Homo sapiens]	114	11514	7	127	103	24	115.808	71.05	0.0111836	4	10	3	7	4.90909	66.67	0.0010066	6	59	28	31
RPL30	0.005965	2	0.006071	2	0.002475	2	0	0	0.000677	1	3.754	9.2906	0	3.574	7.8854	0	1.582	3.2494	0.006997	-0.62	-0.6633	0.938889	1	1	1	0	RPL30	NP_000980.1	60S ribosomal protein L30 [Homo sapiens]	115	12784	7	114	114	0	114	51.3	0.0109132	2	5	5	0	5	20.87	0.00101633	9	95	95	0
RPL21	0.00578	1	0.004322	2	0.002817	1	0	0	0.000672	1	3.856	6.9056	4e-06	4.042	9.2257	0	1.852	3.0359	0.016066	-0.155	-0.1656	1	1	1	1	0	RPL21	NP_000973.2	60S ribosomal protein L21 [Homo sapiens]	160	18565	9	84	84	0	84	39.38	0.0057797	X	X	X	X	X	X	X	12	94	94	0
NCL	0.00508	2	0.006025	2	0	0	0.000898	1	0.000243	2	5.028	21.515	0	4.925	18.5115	0	-1.063	-1.1831	1	1.905	4.9011	4e-05	1	1	0	1	NCL	NP_005372.2	nucleolin [Homo sapiens]	710	76615	42	651	651	0	651	61.27	0.0100941	2	2	2	0	2	4.93	6.585e-05	39	630	630	0
RPL12	0.004469	2	0.003852	2	0.001568	2	0	0	0.001304	1	3.83	8.1634	0	3.47	8.5642	0	1.748	3.2145	0.008051	-0.362	-0.3973	0.986814	1	1	1	0	RPL12	NP_000967.1	60S ribosomal protein L12 [Homo sapiens]	165	17819	7	100	100	0	100	54.55	0.00667209	3	16	16	0	16	30.3	0.00226671	9	79	79	0
RPL13	0.004226	1	0.001827	2	0.001048	2	0	0	0.000401	3	3.068	8.288	0	2.492	6.9665	2e-06	1.05	2.281	0.164194	-0.916	-1.0351	0.900702	1	1	1	0	RPL13	NP_000968.2	60S ribosomal protein L13 isoform 1 [Homo sapiens]	211	24261	14	81	81	0	81	49.76	0.00422618	X	X	X	X	X	X	X	14	44	44	0
RPL17	0.004136	2	0.007815	1	0.001633	1	0	0	0	0	4.116	12.3401	0	4.095	7.604	0	1.453	2.3855	0.12502				1	1	1	0	RPL17	NP_001186271.1	RPL17,RPL17-C18orf32.NP_001186271.1:60S ribosomal protein L17 isoform a [Homo sapiens] ;NP_001186284.1:RPL17-C18orf32 protein isoform 1 [Homo sapiens] ;	184	21397	14	134	134	0	134	51.63	0.00801738	1	2	2	0	2	9.78	0.00025408	12	107	107	0
RPL4	0.003506	2	0.004138	2	0.000931	2	0.000212	2	0.000366	3	3.985	12.4002	0	3.83	15.4058	0	1.413	3.4326	0.003273	0.147	0.2624	1	1	1	1	0	RPL4	NP_000959.2	60S ribosomal protein L4 [Homo sapiens]	427	47697	39	221	221	0	221	62.53	0.00569784	7	24	24	0	24	25.29	0.00131384	35	205	205	0
RPL7	0.003345	2	0.005363	2	0.001861	2	0	0	0.00086	2	3.489	9.9718	0	3.669	10.164	0	1.623	3.9905	0.000274	-0.922	-1.136	0.893355	1	1	1	0	RPL7	NP_000962.2	60S ribosomal protein L7 isoform 1 [Homo sapiens]	248	29226	19	104	104	0	104	52.02	0.00461665	6	22	22	0	22	34.68	0.00207363	21	140	140	0
RPL14	0.003043	2	0.002272	2	0.002958	1	0.000778	1	0.001001	1	3.792	10.38	0	3.538	6.885	3e-06	1.944	3.8041	0.000644	0.849	1.4872	1	1	1	1	0	RPL14	NP_003964.3	60S ribosomal protein L14 [Homo sapiens]	215	23432	10	104	104	0	104	39.53	0.00532526	2	7	7	0	7	11.16	0.00076106	10	66	66	0
HNRNPLL	0.002756	2	0.003767	2	0	0	0.001626	1	0	0	5.18	9.7522	0	4.979	14.8008	0				3.082	5.0925	1.5e-05	1	1	0	1	HNRNPLL	NP_001136122.1	heterogeneous nuclear ribonucleoprotein L-like isoform 2 [Homo sapiens]	537	59648	34	254	254	0	254	80.63	0.00520721	3	7	7	0	7	11.73	0.00030471	29	281	281	0
RPL7A	0.002662	2	0.002594	2	0.002247	2	0	0	0	0	4.145	8.3316	0	4.066	7.5543	0	2.862	4.811	3e-06				1	1	1	0	RPL7A	NP_000963.1	60S ribosomal protein L7a [Homo sapiens]	266	29996	20	118	118	0	118	60.53	0.00488367	3	5	5	0	5	13.53	0.00043939	21	96	96	0
RPL10	0.002096	2	0.002576	2	0.001053	1	0	0	0	0	3.633	7.5979	0	3.576	6.5988	9e-06	1.347	2.0617	0.281867				1	1	1	0	RPL10	NP_006004.3	60S ribosomal protein L10 isoform a [Homo sapiens]	214	24577	14	73	73	0	73	55.14	0.00375539	2	4	4	0	4	17.76	0.00043692	10	62	62	0
RPL18	0.002002	2	0.001009	2	0.001891	2	0.001957	1	0.000829	1	2.686	6.9397	3e-06	1.819	4.5767	0.009327	1.335	3.237	0.007356	0.967	2.1827	0.406306	1	1	1	0	RPL18	NP_000970.1	RPL18.NP_000970.1:60S ribosomal protein L18 isoform 1 [Homo sapiens] ;NP_001257419.1:60S ribosomal protein L18 isoform 2 [Homo sapiens] ;	188	21634	9	62	62	0	62	31.91	0.00363061	2	3	3	0	3	12.77	0.00037301	6	26	26	0
KPNA1	0.001411	2	0.001349	2	0.000616	2	0	0	0	0	3.846	7.8182	0	3.767	8.5609	0	2.257	3.9818	0.000286				1	1	1	0	KPNA1	NP_002255.3	importin subunit alpha-5 [Homo sapiens]	538	60222	14	73	56	17	66.1205	41.82	0.00135301	9	39	27	12	33.7989	26.58	0.00146852	14	59	41	18
PARP1	0.001315	2	0.001488	2	0.001118	2	0.000488	2	0.000511	3	2.232	11.3807	0	2.157	11.4884	0	1.236	5.7337	0	0.717	2.9749	0.060719	1	1	1	0	PARP1	NP_001609.2	poly [ADP-ribose] polymerase 1 [Homo sapiens]	1014	113084	25	66	66	0	66	36.49	0.00071656	24	83	83	0	83	33.43	0.00191338	22	73	73	0
EEF1A1	0.001297	2	0.001852	2	0.001415	2	0.001786	2	0.000939	3	1.188	6.1728	6.9e-05	1.274	6.9307	2e-06	0.404	1.702	0.625371	1.033	5.203	9e-06	1	1	0	1	EEF1A1	NP_001393.1	elongation factor 1-alpha 1 [Homo sapiens]	462	50141	11	37	31	6	36.6364	37.23	0.000873	13	38	28	10	34	42.21	0.00172027	11	39	33	6
SRSF1	0.001287	1	0.000927	2	0	0	0.000666	1	0	0	2.774	5.2907	0.001514	2.966	4.9838	0.002902				1.402	2.0721	0.497973	1	1	0	1	SRSF1	NP_008855.1	serine/arginine-rich splicing factor 1 isoform 1 [Homo sapiens]	248	27745	11	29	29	0	29	35.08	0.00128734	X	X	X	X	X	X	X	11	32	32	0
USP11	0.00127	1	0.000782	2	0.000591	2	0	0	0	0	3.302	6.213	5.9e-05	3.41	6.178	4.8e-05	2.657	4.8731	2e-06				1	1	1	0	USP11	NP_001358001.1	ubiquitin carboxyl-terminal hydrolase 11 [Homo sapiens]	920	105031	X	X	X	X	X	X	X	19	50	50	0	50	30	0.00127041	5	9	9	0
CCT5	0.001207	1	0.00106	1	0.001011	1	0	0	0.000828	1	2.801	7.484	0	2.517	5.7891	0.000205	1.486	3.1652	0.00979	-0.786	-0.8617	0.915486	1	1	1	0	CCT5	NP_001293082.1	CCT5.NP_001293082.1:T-complex protein 1 subunit epsilon isoform b [Homo sapiens] ;NP_001293085.1:T-complex protein 1 subunit epsilon isoform e [Homo sapiens] ;NP_036205.1:T-complex protein 1 subunit epsilon isoform a [Homo sapiens] ;	520	57144	15	57	57	0	57	52.12	0.00120675	X	X	X	X	X	X	X	8	41	41	0
RPS17	0.001192	2	0.003683	1	0	0	0.002273	1	0	0	2.727	5.3137	0.001408	3.056	5.9048	0.000134				1.998	3.3908	0.016953	1	1	0	1	RPS17	NP_001012.1	40S ribosomal protein S17 [Homo sapiens]	135	15550	6	25	25	0	25	49.63	0.00203869	2	2	2	0	2	16.3	0.0003463	10	37	37	0
HNRNPM	0.000952	2	0.001372	2	0.000397	2	0.000647	1	0.000426	2	2.845	8.6828	0	3.067	8.9015	0	0.978	2.4445	0.106634	1.341	3.3563	0.018964	1	1	0	1	HNRNPM	NP_005959.2	HNRNPM.NP_005959.2:heterogeneous nuclear ribonucleoprotein M isoform a [Homo sapiens] ;NP_112480.2:heterogeneous nuclear ribonucleoprotein M isoform b [Homo sapiens] ;	730	77516	20	54	54	0	54	26.85	0.00081436	12	34	34	0	34	23.56	0.00108872	22	80	80	0
TUBA1B	0.000906	2	0.001198	2	0.000655	2	0.000798	2	0.000314	4	1.983	6.1635	7.1e-05	2.147	6.7736	4e-06	0.859	2.1904	0.206251	1.306	3.3193	0.021361	1	1	0	1	TUBA1B	NP_006073.2	tubulin alpha-1B chain [Homo sapiens]	451	50152	14	84	0	84	14.7333	49	0.00035964	23	142	0	142	28.0333	70.51	0.00145298	17	138	0	138
SRSF3	0.000888	2	0.000514	2	0	0	0.001439	1	0.000475	1	2.097	4.412	0.01739	1.421	3.0021	0.283636	-0.525	-0.5955	0.928517	1.292	2.5023	0.206712	1	1	0	1	SRSF3	NP_003008.1	serine/arginine-rich splicing factor 3 [Homo sapiens]	164	19330	5	26	14	12	20.087	35.37	0.00134839	2	3	1	2	3	14.02	0.0004276	5	13	10	3
TUBA1A	0.000782	2	0.00093	2	0.00046	2	0.000811	2	0.000263	3	2.049	5.874	0.00021	2.034	5.6329	0.000356	0.674	1.4804	0.94024	1.519	4.0768	0.001465	1	1	0	1	TUBA1A	NP_006000.2	tubulin alpha-1A chain isoform 1 [Homo sapiens]	451	50136	11	79	0	79	12.4833	42.79	0.00030472	22	123	0	123	24.2833	70.29	0.00125861	16	94	0	94
TUBA1C	0.000695	2	0.000948	2	0.000473	2	0.000814	2	0.000291	4	1.832	5.216	0.001909	2.005	5.9997	9.4e-05	0.676	1.5024	0.906639	1.46	4.0682	0.001515	1	1	0	1	TUBA1C	NP_116093.1	tubulin alpha-1C chain isoform c [Homo sapiens]	449	49895	11	70	0	70	12.2333	40.76	0.00029995	18	112	0	112	20.9333	56.79	0.00108981	13	116	0	116
ELAVL1	0.000663	2	0.000824	1	0	0	0.000434	1	0	0	3.004	5.5663	0.000617	2.475	4.2181	0.02374				1.294	2.1725	0.414278	1	1	0	1	ELAVL1	NP_001410.2	ELAV-like protein 1 [Homo sapiens]	326	36092	9	35	35	0	35	33.74	0.00118194	1	2	2	0	2	4.29	0.00014341	7	20	20	0
DDX17	0.00064	2	0.00071	2	0.000458	2	0.000276	1	9.3e-05	2	2.98	7.3307	1e-06	2.808	7.3654	0	1.447	3.2732	0.006353	0.907	1.7788	0.787863	1	1	1	0	DDX17	NP_001091974.1	probable ATP-dependent RNA helicase DDX17 isoform 3 [Homo sapiens]	731	80458	24	68	54	14	59.5045	33.11	0.00089614	6	12	12	0	12	10.12	0.00038373	20	56	43	13
TUBA4A	0.000619	2	0.000802	2	0.000411	2	0.000512	2	0.000246	4	1.918	4.984	0.003809	2.213	5.4586	0.000644	0.743	1.4962	0.916081	1.461	3.2125	0.029903	1	1	0	1	TUBA4A	NP_001265481.1	tubulin alpha-4A chain isoform 2 [Homo sapiens]	433	48329	10	52	0	52	5.98333	33.26	0.00015213	15	115	0	115	20.1167	43.65	0.001086	11	123	0	123
ACTA1	0.000511	2	0.000431	2	0.000299	1	0.000885	1	0.000571	1	2.267	4.9792	0.003862	1.912	3.4789	0.121731	0.548	0.7687	1	1.841	3.5927	0.008612	1	1	0	1	ACTA1	NP_001091.1	actin, alpha skeletal muscle [Homo sapiens]	377	42051	10	44	12	32	13.916	25.73	0.00040637	4	16	9	7	9.93103	10.08	0.00061576	8	24	7	17
MATR3	0.00048	2	0.000712	2	0.00015	1	0.000362	1	0	0	3.528	6.9008	4e-06	3.558	7.2573	0	0.694	0.9322	1	2.039	3.5858	0.008819	1	1	0	1	MATR3	NP_061322.2	matrin-3 isoform a [Homo sapiens]	847	94623	17	42	42	0	42	29.63	0.0005459	8	15	15	0	15	18.65	0.00041397	17	43	43	0
SSRP1	0.000461	2	0.000766	2	0	0	0.000666	1	0.00018	2	2.048	5.9146	0.000181	2.495	7.1311	1e-06	-1.074	-1.3272	1	1.441	3.5501	0.009965	1	1	0	1	SSRP1	NP_003137.1	FACT complex subunit SSRP1 [Homo sapiens]	709	81075	13	19	19	0	19	23.13	0.00029502	10	19	19	0	19	22.57	0.00062642	13	34	34	0
SNRNP70	0.000433	2	0.000524	2	0	0	0.000522	2	0.000236	3	1.841	3.7879	0.071479	1.965	4.2275	0.023192	-0.726	-0.8332	0.973812	1.59	3.4197	0.01542	1	1	0	1	SNRNP70	NP_003080.2	U1 small nuclear ribonucleoprotein 70 kDa isoform 1 [Homo sapiens]	437	51557	5	11	11	0	11	11.67	0.00027711	4	11	11	0	11	11.67	0.0005884	7	14	14	0
CCT3	0.000404	1	0.000419	1	0.000689	1	0	0	0.000344	2	1.837	4.2314	0.026801	1.692	3.7452	0.070683	1.171	2.3875	0.124356	-0.729	-0.8641	0.915252	1	1	1	0	CCT3	NP_005989.3	T-complex protein 1 subunit gamma isoform a [Homo sapiens]	545	60534	6	20	20	0	20	22.02	0.000404	X	X	X	X	X	X	X	8	17	17	0
PGAM5	0.000389	2	0.000407	2	0	0	0.000901	1	0	0	2.217	3.5247	0.121183	2.109	3.7673	0.067412				1.901	3.2427	0.027219	1	1	0	1	PGAM5	NP_001164015.1	serine/threonine-protein phosphatase PGAM5, mitochondrial isoform 2 [Homo sapiens]	288	31876	7	14	14	0	14	39.24	0.00053516	2	3	3	0	3	8.33	0.00024349	6	13	13	0
VCP	0.000314	1	0.00025	1	0	0	0.000234	1	0.000133	1	2.597	4.6441	0.009669	2.103	3.602	0.09528	-0.123	-0.1266	0.951372	1.548	2.3642	0.281198	1	1	0	1	VCP	NP_009057.1	transitional endoplasmic reticulum ATPase isoform 1 [Homo sapiens]	806	89322	11	23	23	0	23	25.19	0.00031415	X	X	X	X	X	X	X	8	15	15	0
BSG	0.000211	2	0.00014	1	0.003744	1	0.001129	1	0.000559	1	1.221	2.1133	0.839735	0.705	1.1203	1	2.692	5.4769	0	1.749	3.2796	0.024236	1	0	1	1	BSG	NP_001719.2	BSG.NP_001719.2:basigin isoform 1 precursor [Homo sapiens] ;NP_940991.1:basigin isoform 2 precursor [Homo sapiens] ;	385	42200	1	2	2	0	2	8.05	5.719e-05	3	6	6	0	6	15.84	0.00036429	2	4	4	0
SRRT	0.000192	2	0.000103	1	0.000436	1	0.000142	2	0	0	2.292	3.7936	0.070634	0.718	0.944	1	1.7	2.8564	0.030465	1.455	2.2518	0.354934	1	0	1	1	SRRT	NP_001122324.1	SRRT.NP_001122324.1:serrate RNA effector molecule homolog isoform c [Homo sapiens] ;NP_001122325.1:serrate RNA effector molecule homolog isoform d [Homo sapiens] ;NP_001122326.1:serrate RNA effector molecule homolog isoform e [Homo sapiens] ;NP_056992.4:serrate RNA effector molecule homolog isoform a [Homo sapiens] ;	875	100537	5	5	5	0	5	12	6.291e-05	3	12	12	0	12	8.69	0.00032058	X	X	X	X
PELP1	0.000113	2	6.2e-05	2	0.000221	2	0	0	0	0	1.973	3.2616	0.196347	1.502	2.2449	0.758944	1.966	3.0703	0.014119				1	1	1	0	PELP1	NP_055204.4	proline-, glutamic acid- and leucine-rich protein 1 isoform 1 [Homo sapiens]	1130	119700	3	4	4	0	4	3.63	3.897e-05	4	9	9	0	9	5.84	0.00018618	3	6	6	0
NONO	0.016901	2	0.008733	2	0.00044	2	0.000699	2	0.000873	3	4.574	27.7297	0	3.758	22.9005	0	-0.289	-0.8061	0.967369	0.638	2.3219	0.307529	1	1	0	0	NONO	NP_001138881.1	non-POU domain-containing octamer-binding protein isoform 1 [Homo sapiens]	471	54232	65	1387	1382	5	1384.55	77.28	0.0323619	5	29	29	0	29	16.35	0.00143926	54	578	573	5
HNRNPA2B1	0.014403	1	0.012151	1	0	0	0.000554	1	0.000214	2	4.711	15.4849	0	4.441	10.59	0	-0.87	-1.0144	1	0.806	1.6855	0.888109	1	1	0	0	HNRNPA2B1	NP_002128.1	heterogeneous nuclear ribonucleoproteins A2/B1 isoform A2 [Homo sapiens]	341	36006	22	448	445	3	446.128	66.28	0.0144029	X	X	X	X	X	X	X	24	309	308	1
RPL9	0.01141	1	0.016728	1	0	0	0.000246	1	0	0	4.723	9.5204	0	4.803	6.9989	2e-06				0.399	0.457	1	1	1	0	0	RPL9	NP_001020092.1	60S ribosomal protein L9 [Homo sapiens]	192	21863	13	199	199	0	199	64.58	0.0114103	X	X	X	X	X	X	X	14	239	239	0
RPL11	0.010885	1	0.010871	1	0	0	0	0	0	0	5.113	10.0487	0	4.262	8.1958	0							1	1	0	0	RPL11	NP_000966.2	RPL11.NP_000966.2:60S ribosomal protein L11 isoform 1 [Homo sapiens] ;NP_001186731.1:60S ribosomal protein L11 isoform 2 [Homo sapiens] ;	178	20252	9	176	176	0	176	57.3	0.0108853	X	X	X	X	X	X	X	10	144	144	0
SFPQ	0.010526	2	0.014763	1	0.000196	2	0.000305	2	0.000298	1	5.19	16.7736	0	4.695	17.1104	0	0.03	0.0599	1	0.973	2.6036	0.16251	1	1	0	0	SFPQ	NP_005057.1	splicing factor, proline- and glutamine-rich [Homo sapiens]	707	76150	57	1329	1324	5	1326.45	53.47	0.0206546	4	12	12	0	12	11.46	0.00039676	45	780	775	5
RPL22	0.009891	1	0.009239	1	0	0	0	0	0.000406	1	4.06	7.4103	0	3.763	7.0695	1e-06	-0.436	-0.4248	0.916544	-0.378	-0.3901	0.988425	1	1	0	0	RPL22	NP_000974.1	60S ribosomal protein L22 [Homo sapiens]	128	14787	8	115	115	0	115	62.5	0.00989085	X	X	X	X	X	X	X	6	88	88	0
RPS6	0.009771	1	0.007232	1	0.00034	1	0	0	0	0	4.542	9.4915	0	4.36	8.8392	0	0.385	0.4832	1				1	1	0	0	RPS6	NP_001001.2	40S ribosomal protein S6 [Homo sapiens]	249	28681	9	221	221	0	221	30.12	0.00977099	X	X	X	X	X	X	X	13	134	134	0
ALYREF	0.008674	1	0.003614	1	0	0	0.000179	1	0.00016	1	4.421	11.2094	0	3.546	7.252	0	-0.411	-0.4587	0.917274	0.067	0.0861	1	1	1	0	0	ALYREF	NP_005773.3	THO complex subunit 4 [Homo sapiens]	264	27558	11	208	208	0	208	48.11	0.00867371	X	X	X	X	X	X	X	11	71	71	0
RPS15	0.00753	2	0.01177	1	0	0	0	0	0	0	4.882	9.1129	0	4.409	8.5935	0							1	1	0	0	RPS15	NP_001009.1	RPS15.NP_001009.1:40S ribosomal protein S15 isoform 2 [Homo sapiens] ;NP_001295155.1:40S ribosomal protein S15 isoform 1 [Homo sapiens] ;	145	17040	14	192	192	0	192	69.66	0.0145774	3	3	3	0	3	42.76	0.00048363	10	127	127	0
RPL23A	0.005866	2	0.009303	1	0	0	0	0	0	0	4.928	7.3484	1e-06	3.989	10.8258	0							1	1	0	0	RPL23A	NP_000975.2	60S ribosomal protein L23a [Homo sapiens]	156	17695	19	162	162	0	162	63.46	0.0114324	1	2	2	0	2	7.69	0.00029969	10	108	108	0
RPS23	0.005081	1	0.003498	2	0	0	0	0	0	0	3.707	7.2052	1e-06	3.67	7.5045	0							1	1	0	0	RPS23	NP_001016.1	40S ribosomal protein S23 [Homo sapiens]	143	15808	8	66	66	0	66	49.65	0.00508105	X	X	X	X	X	X	X	6	70	70	0
RPL5	0.004842	2	0.008597	1	0.000885	1	0	0	0.001087	1	4.46	13.3725	0	4.2	10.6851	0	1	1.849	0.458571	-0.595	-0.611	0.946642	1	1	0	0	RPL5	NP_000960.2	60S ribosomal protein L5 [Homo sapiens]	297	34363	24	257	257	0	257	62.63	0.00952626	1	2	2	0	2	4.71	0.00015741	18	190	190	0
RPS7	0.00437	1	0.007412	1	0	0	0	0	0	0	3.783	5.7446	0.000333	4.037	8.3753	0							1	1	0	0	RPS7	NP_001002.1	40S ribosomal protein S7 [Homo sapiens]	194	22127	10	77	77	0	77	49.48	0.00436953	X	X	X	X	X	X	X	11	107	107	0
RPL18A	0.004128	1	0.002164	2	0.000427	1	0	0	0	0	3.543	7.213	1e-06	3.356	6.5471	1.1e-05	0.301	0.3666	1				1	1	0	0	RPL18A	NP_000971.1	60S ribosomal protein L18a [Homo sapiens]	176	20762	16	66	66	0	66	57.95	0.00412835	X	X	X	X	X	X	X	10	50	50	0
RPS24	0.004056	1	0.002448	2	0.001275	1	0	0	0	0	3.365	5.8258	0.00025	3.182	5.8455	0.000167	0.854	1.2964	1				1	1	0	0	RPS24	NP_001017.1	RPS24.NP_001017.1:40S ribosomal protein S24 isoform c [Homo sapiens] ;NP_001135754.1:40S ribosomal protein S24 isoform b [Homo sapiens] ;NP_001135755.1:40S ribosomal protein S24 isoform e [Homo sapiens] ;NP_001135757.1:40S ribosomal protein S24 isoform d [Homo sapiens] ;NP_148982.1:40S ribosomal protein S24 isoform a [Homo sapiens] ;	133	15423	5	49	49	0	49	29.32	0.00405593	X	X	X	X	X	X	X	5	44	44	0
RPL27A	0.003794	1	0.002018	2	0.000508	1	0	0	0	0	3.28	6.6344	1.1e-05	3.166	5.6971	0.000284	0.344	0.4363	1				1	1	0	0	RPL27A	NP_000981.1	60S ribosomal protein L27a [Homo sapiens]	148	16561	8	51	51	0	51	39.19	0.00379362	X	X	X	X	X	X	X	9	40	40	0
SRSF10	0.00375	1	0.001037	2	0	0	0	0	0	0	3.607	6.0541	0.000108	2.598	5.0493	0.00238							1	1	0	0	SRSF10	NP_001177936.1	serine/arginine-rich splicing factor 10 isoform 5 [Homo sapiens]	182	22135	5	62	60	2	62	40.66	0.0037503	X	X	X	X	X	X	X	5	24	21	3
RPL37A	0.00371	1	0.007011	1	0	0	0	0	0	0	2.866	5.1169	0.002579	3.345	6.0037	9.3e-05							1	1	0	0	RPL37A	NP_000989.1	60S ribosomal protein L37a [Homo sapiens]	92	10275	4	31	31	0	31	42.39	0.00370954	X	X	X	X	X	X	X	4	48	48	0
RPL8	0.003475	2	0.00331	2	0.000714	2	0.00052	1	0.00083	2	3.623	10.8069	0	3.242	10.0201	0	0.696	1.3854	1	0.047	0.0835	1	1	1	0	0	RPL8	NP_000964.1	60S ribosomal protein L8 [Homo sapiens]	257	28025	16	141	141	0	141	55.64	0.00603993	4	10	10	0	10	16.34	0.00090955	15	111	111	0
RPL6	0.003067	2	0.002954	2	0.000915	2	0	0	0.000856	3	3.315	10.7402	0	3.098	10.6956	0	0.881	2.1418	0.232429	-1.258	-1.4999	0.862735	1	1	0	0	RPL6	NP_001307066.1	60S ribosomal protein L6 isoform 1 [Homo sapiens]	288	32728	21	118	118	0	118	58.33	0.00451061	7	20	20	0	20	27.78	0.0016233	14	111	111	0
RPS15A	0.003049	1	0.009097	1	0	0	0	0	0	0	2.975	5.3586	0.001221	3.889	7.2183	1e-06							1	1	0	0	RPS15A	NP_001025180.1	40S ribosomal protein S15a [Homo sapiens]	130	14839	3	36	36	0	36	33.08	0.00304863	X	X	X	X	X	X	X	4	88	88	0
HNRNPA3	0.003029	1	0.003591	1	0	0	0.000312	1	0	0	3.998	8.0893	0	3.99	8.7929	0				1.103	1.6772	0.897041	1	1	0	0	HNRNPA3	NP_001317178.1	HNRNPA3.NP_001317178.1:heterogeneous nuclear ribonucleoprotein A3 isoform a [Homo sapiens] ;NP_001317180.1:heterogeneous nuclear ribonucleoprotein A3 isoform c [Homo sapiens] ;	378	39595	21	104	104	0	104	41.8	0.00302892	X	X	X	X	X	X	X	19	101	101	0
RPL36	0.002922	2	0.001693	2	0	0	0	0	0	0	3.362	6.2053	6.1e-05	2.529	4.6866	0.006881							1	1	0	0	RPL36	NP_056229.2	60S ribosomal protein L36 [Homo sapiens]	105	12254	9	43	43	0	43	38.1	0.00450843	2	6	6	0	6	12.38	0.00133574	8	22	22	0
RPS3	0.002899	1	0.002459	2	0	0	0	0	0	0	3.605	6.6258	1.1e-05	3.83	7.4423	0							1	1	0	0	RPS3	NP_000996.2	40S ribosomal protein S3 isoform 1 [Homo sapiens]	243	26688	14	64	64	0	64	57.2	0.00289948	X	X	X	X	X	X	X	17	80	80	0
RPL31	0.002873	2	0.002981	2	0	0	0	0	0	0	3.617	7.4119	0	3.396	5.8161	0.000186							1	1	0	0	RPL31	NP_000984.1	60S ribosomal protein L31 isoform 1 [Homo sapiens]	125	14463	11	61	61	0	61	58.4	0.00537237	1	2	2	0	2	11.2	0.00037401	9	51	51	0
RPS10	0.002602	1	0.00562	1	0	0	0	0	0	0	3.039	5.3728	0.001166	3.693	6.442	1.7e-05							1	1	0	0	RPS10	NP_001190174.1	40S ribosomal protein S10 [Homo sapiens]	165	18898	8	39	39	0	39	49.09	0.00260211	X	X	X	X	X	X	X	7	69	69	0
NIPSNAP2	0.002534	1	0.002177	2	0.000502	2	0.00033	1	0.000743	3	1.309	3.929	0.052957	1.617	5.8333	0.000174	-0.28	-0.6084	0.930211	-0.654	-1.2756	0.883254	1	1	0	0	NIPSNAP2	NP_001474.1	protein NipSnap homolog 2 isoform 1 [Homo sapiens]	286	33743	X	X	X	X	X	X	X	9	31	31	0	31	37.41	0.00253371	4	8	8	0
ACTB	0.002509	2	0.00281	2	0.001336	2	0.001046	2	0.001378	3	2.029	10.6197	0	1.864	10.3939	0	0.233	0.8822	1	0.375	1.4834	1	1	1	0	0	ACTB	NP_001092.1	actin, cytoplasmic 1 [Homo sapiens]	375	41737	17	139	107	32	124.084	50.13	0.00364276	6	27	20	7	22.069	25.87	0.00137566	16	103	84	19
RPL24	0.002454	1	0.001455	1	0	0	0	0	0	0	2.957	5.5496	0.000652	2.22	4.2234	0.02343							1	1	0	0	RPL24	NP_000977.1	60S ribosomal protein L24 [Homo sapiens]	157	17779	10	35	35	0	35	55.41	0.00245422	X	X	X	X	X	X	X	6	17	17	0
SRP14	0.002428	1	0.002668	1	0	0	0.000694	1	0	0	2.829	5.2289	0.001835	2.699	4.8026	0.004947				0.927	1.4173	1	1	1	0	0	SRP14	NP_003125.3	signal recognition particle 14 kDa protein isoform 1 [Homo sapiens]	136	14570	6	30	30	0	30	39.71	0.00242844	X	X	X	X	X	X	X	6	27	27	0
RPL32	0.002293	2	0.002821	2	0.000835	1	0	0	0.001594	1	3.142	6.5125	1.8e-05	3.11	6.5913	9e-06	0.433	0.6279	1	-0.469	-0.4928	0.967074	1	1	0	0	RPL32	NP_000985.1	60S ribosomal protein L32 [Homo sapiens]	135	15860	7	52	52	0	52	29.63	0.00424048	1	2	2	0	2	9.63	0.0003463	10	50	50	0
RPS14	0.002187	1	0.005607	1	0	0	0.000782	1	0	0	2.799	5.2798	0.001566	3.65	5.9529	0.000112				1.116	1.6937	0.879279	1	1	0	0	RPS14	NP_001020241.1	40S ribosomal protein S14 [Homo sapiens]	151	16273	11	30	30	0	30	70.2	0.00218721	X	X	X	X	X	X	X	13	63	63	0
RPS2	0.002179	1	0.002459	2	0	0	0.000242	1	0	0	3.497	5.8097	0.000265	3.991	8.2844	0				0.649	0.8424	1	1	1	0	0	RPS2	NP_002943.2	40S ribosomal protein S2 [Homo sapiens]	293	31324	9	58	58	0	58	39.93	0.00217925	X	X	X	X	X	X	X	11	105	105	0
RPL15	0.002178	2	0.005338	2	0	0	0	0	0.00211	1	2.929	7.4033	0	3.518	7.662	0	-0.701	-0.7747	0.960245	-0.758	-0.8517	0.916471	1	1	0	0	RPL15	NP_001240312.1	60S ribosomal protein L15 isoform 1 [Homo sapiens]	204	24146	8	51	51	0	51	35.29	0.00275224	4	14	14	0	14	20.59	0.0016042	9	64	64	0
DHX9	0.002087	2	0.002754	2	0	0	0	0	0	0	5.595	19.6976	0	5.405	13.0503	0							1	1	0	0	DHX9	NP_001348.2	ATP-dependent RNA helicase A [Homo sapiens]	1270	140958	57	473	473	0	473	59.53	0.00410018	2	4	4	0	4	2.2	7.362e-05	55	516	516	0
RPL13A	0.002007	1	0.001125	1	0	0	0	0	0	0	3.034	5.3762	0.001154	2.303	4.1385	0.02885							1	1	0	0	RPL13A	NP_036555.1	60S ribosomal protein L13a isoform 1 [Homo sapiens]	203	23577	8	37	37	0	37	35.47	0.00200656	X	X	X	X	X	X	X	9	17	17	0
HIST1H2BO	0.001977	2	0.002941	2	0	0	0.003746	1	0.001627	3	1.712	5.6988	0.000391	1.815	6.4843	1.4e-05	-1.595	-2.035	0.96622	0.937	2.8241	0.092294	1	1	0	0	HIST1H2BO	NP_003518.2	4 genes:HIST1H2BB,HIST1H2BO,HIST2H2BE,HIST3H2BB.NP_003518.2:histone H2B type 1-O [Homo sapiens] ;NP_003519.1:histone H2B type 2-E [Homo sapiens] ;NP_066406.1:histone H2B type 1-B [Homo sapiens] ;NP_778225.1:histone H2B type 3-B [Homo sapiens] ;	126	13906	6	41	41	0	41	33.33	0.00358228	1	2	2	0	2	11.9	0.00037104	2	44	44	0
HNRNPC	0.001955	2	0.000929	2	0	0	0.000154	1	0.000173	2	3.713	8.6558	0	2.847	5.625	0.000366	-0.419	-0.4637	0.917454	0.098	0.1342	1	1	1	0	0	HNRNPC	NP_001070910.1	heterogeneous nuclear ribonucleoproteins C1/C2 isoform a [Homo sapiens]	306	33670	11	110	80	30	98.0392	52.94	0.00352715	3	5	1	4	5	17.65	0.00038195	16	52	18	34
RPS4X	0.001884	1	0.002708	1	0	0	0	0	0	0	3.113	6.1119	8.7e-05	3.414	6.4457	1.6e-05							1	1	0	0	RPS4X	NP_000998.1	40S ribosomal protein S4, X isoform [Homo sapiens]	263	29598	13	45	45	0	45	44.11	0.00188366	X	X	X	X	X	X	X	16	53	53	0
RPL35	0.00188	1	0.000874	1	0	0	0	0	0	0	2.425	4.3475	0.020342	1.557	2.4093	0.637896							1	1	0	0	RPL35	NP_009140.1	60S ribosomal protein L35 [Homo sapiens]	123	14551	7	21	21	0	21	39.84	0.00187958	X	X	X	X	X	X	X	4	8	8	0
FUS	0.001825	2	0.001276	2	0	0	0	0	0	0	4.532	8.2902	0	3.95	6.7205	5e-06							1	1	0	0	FUS	NP_001164105.1	FUS.NP_001164105.1:RNA-binding protein FUS isoform 2 [Homo sapiens] ;NP_001164408.1:RNA-binding protein FUS isoform 3 [Homo sapiens] ;NP_004951.1:RNA-binding protein FUS isoform 1 [Homo sapiens] ;	525	53355	11	155	155	0	155	24.95	0.00325026	2	9	9	0	9	10.67	0.00040072	11	93	93	0
HNRNPDL	0.001752	1	0.001914	1	0	0	0	0	0	0	3.576	6.3256	3.8e-05	3.348	6.5117	1.2e-05							1	1	0	0	HNRNPDL	NP_001193929.1	heterogeneous nuclear ribonucleoprotein D-like isoform b [Homo sapiens]	363	40040	9	58	57	1	57.76	23.14	0.00175173	X	X	X	X	X	X	X	7	52	51	1
RPS19	0.001746	1	0.002317	1	0	0	0	0	0	0	2.513	4.5433	0.012533	2.694	4.6253	0.008162							1	1	0	0	RPS19	NP_001308412.1	40S ribosomal protein S19 isoform 1 [Homo sapiens]	145	16060	6	23	23	0	23	38.62	0.00174625	X	X	X	X	X	X	X	8	25	25	0
RPL29	0.001731	1	0.001099	1	0	0	0.000297	1	0.000327	1	2.356	4.8478	0.005593	1.791	3.4596	0.126374	-0.448	-0.4623	0.917402	0.102	0.133	1	1	1	0	0	RPL29	NP_000983.1	60S ribosomal protein L29 [Homo sapiens]	159	17752	9	25	25	0	25	27.04	0.00173097	X	X	X	X	X	X	X	5	13	13	0
U2AF2	0.001728	2	0.001846	2	0.00027	1	0.000338	2	0.001601	3	1.819	11.2169	0	1.686	9.9735	0	-1.854	-3.3985	0.084771	-0.762	-2.135	0.715311	1	1	0	0	U2AF2	NP_001012496.1	U2AF2.NP_001012496.1:splicing factor U2AF 65 kDa subunit isoform b [Homo sapiens] ;NP_009210.1:splicing factor U2AF 65 kDa subunit isoform a [Homo sapiens] ;	471	53121	16	133	133	0	133	49.47	0.00310868	5	7	7	0	7	25.27	0.00034741	20	116	116	0
RPS12	0.001668	1	0.004276	1	0.000569	1	0	0	0	0	2.385	4.2205	0.027492	3.168	6.0005	9.4e-05	0.363	0.4401	1				1	1	0	0	RPS12	NP_001007.2	40S ribosomal protein S12 [Homo sapiens]	132	14515	5	20	20	0	20	47.73	0.00166802	X	X	X	X	X	X	X	9	42	42	0
RPS9	0.001589	1	0.000751	2	0.000387	1	0	0	0.000555	1	2.77	4.7365	0.007573	2.263	4.1226	0.029979	0.388	0.5104	1	-0.199	-0.2071	1	1	1	0	0	RPS9	NP_001308630.1	40S ribosomal protein S9 isoform a [Homo sapiens]	194	22591	7	28	28	0	28	24.23	0.00158892	X	X	X	X	X	X	X	8	15	15	0
RBM3	0.001543	1	0.000599	1	0	0	0	0	0	0	2.555	4.1796	0.03023	1.424	2.1178	0.854149							1	1	0	0	RBM3	NP_006734.1	RNA-binding protein 3 [Homo sapiens]	157	17170	3	22	22	0	22	41.4	0.00154265	X	X	X	X	X	X	X	2	7	7	0
RPS3A	0.001532	2	0.003614	1	0	0	0.000179	1	0	0	3.649	7.0868	2e-06	3.747	5.4043	0.000771				0.355	0.4292	1	1	1	0	0	RPS3A	NP_000997.1	40S ribosomal protein S3a isoform 1 [Homo sapiens]	264	29945	12	65	65	0	65	36.74	0.00271054	2	4	4	0	4	10.23	0.00035417	10	71	71	0
RPL27	0.001477	2	0.001896	2	0.00102	2	0	0	0.001582	1	2.587	5.4401	0.000938	2.62	4.8797	0.003953	1.05	1.6279	0.72345	-0.401	-0.4489	0.975772	1	1	0	0	RPL27	NP_000979.1	60S ribosomal protein L27 [Homo sapiens]	136	15798	6	28	28	0	28	42.65	0.00226655	2	4	4	0	4	8.09	0.00068751	6	25	25	0
CIRBP	0.001472	1	0.000859	1	0	0	0	0	0.000626	1	2.503	4.8724	0.005224	1.852	2.943	0.31133	-0.088	-0.0947	0.959939	-0.158	-0.1657	1	1	1	0	0	CIRBP	NP_001271.1	CIRBP.NP_001271.1:cold-inducible RNA-binding protein isoform 1 [Homo sapiens] ;NP_001287744.1:cold-inducible RNA-binding protein isoform 2 [Homo sapiens] ;NP_001287758.1:cold-inducible RNA-binding protein isoform 3 [Homo sapiens] ;	172	18648	3	23	23	0	23	25.58	0.00147213	X	X	X	X	X	X	X	2	11	11	0
RPS13	0.001458	1	0.001533	2	0	0	0	0	0	0	2.426	4.3697	0.019279	2.841	5.5366	0.000495							1	1	0	0	RPS13	NP_001008.1	40S ribosomal protein S13 [Homo sapiens]	151	17222	5	20	20	0	20	26.49	0.00145814	X	X	X	X	X	X	X	5	30	30	0
MYL6	0.001442	2	0.001845	2	0	0	0.000782	1	0.00231	2	1.949	5.1962	0.002029	2.106	5.7954	0.0002	-1.098	-1.2479	1	0.149	0.3001	1	1	1	0	0	MYL6	NP_524147.2	myosin light polypeptide 6 isoform 2 [Homo sapiens]	151	16961	6	29	27	2	28.9286	52.98	0.00210909	2	5	5	0	5	10.6	0.00077402	7	37	35	2
TUBB6	0.001411	1	0.000703	1	0	0	0	0	0.000479	1	2.318	4.6452	0.009641	1.557	2.6826	0.454539	-0.26	-0.2753	0.924243	-0.356	-0.3752	0.991819	1	1	0	0	TUBB6	NP_001290456.1	tubulin beta-6 chain isoform 4 [Homo sapiens]	374	41952	6	21	0	21	0	23.26	X	6	266	3	263	22.575	27.81	0.00141097	8	37	0	37
KPNA6	0.001407	2	0.00121	2	0.000185	1	0	0	0	0	3.993	7.1529	1e-06	3.606	7.8781	0	0.495	0.6881	1				1	1	0	0	KPNA6	NP_036448.1	importin subunit alpha-7 [Homo sapiens]	536	60030	13	66	27	39	53.8795	40.49	0.00110664	12	48	19	29	39.1654	39.55	0.00170804	15	65	25	40
RPS8	0.001396	2	0.001257	2	0.00078	2	0	0	0.000508	2	2.647	6.8515	4e-06	2.261	5.4001	0.000782	0.823	1.6408	0.705754	-0.747	-0.8375	0.917901	1	1	0	0	RPS8	NP_001003.1	40S ribosomal protein S8 [Homo sapiens]	208	24205	8	40	40	0	40	44.71	0.0021171	2	6	6	0	6	11.54	0.00067429	9	30	30	0
TRA2B	0.001392	1	0.002502	1	0	0	0	0	0	0	2.642	4.4492	0.015868	3.123	5.5794	0.000428							1	1	0	0	TRA2B	NP_001230808.1	transformer-2 protein homolog beta isoform 2 [Homo sapiens]	188	21935	4	24	23	1	23.7667	31.91	0.00139173	X	X	X	X	X	X	X	4	35	35	0
RPS20	0.001388	1	0.001016	1	0	0	0	0	0	0	2.144	3.5743	0.110068	1.671	2.6402	0.48099							1	1	0	0	RPS20	NP_001014.1	40S ribosomal protein S20 isoform 2 [Homo sapiens]	119	13373	3	15	15	0	15	39.5	0.00138768	X	X	X	X	X	X	X	3	9	9	0
RPL38	0.001376	2	0.001314	2	0	0	0	0	0.001537	1	1.96	3.558	0.113623	1.674	2.7014	0.443077	-0.141	-0.1437	0.947191	-0.038	-0.0399	1	1	1	0	0	RPL38	NP_001030335.1	60S ribosomal protein L38 [Homo sapiens]	70	8218	1	9	9	0	9	18.57	0.00141544	2	4	4	0	4	18.57	0.00133574	2	7	7	0
BTF3	0.001365	2	0.001379	2	0.001029	1	0.000439	2	0.000765	4	1.219	4.3121	0.022146	1.155	3.8491	0.056393	-0.532	-1.0675	1	-0.519	-1.0679	0.898259	1	1	0	0	BTF3	NP_001032726.1	transcription factor BTF3 isoform A [Homo sapiens]	206	22168	5	15	15	0	15	38.35	0.00080162	4	17	17	0	17	33.98	0.00192905	6	20	20	0
ILF2	0.001345	1	0.001985	1	0	0	0	0	0	0	3.201	5.7895	0.000285	3.303	6.6739	6e-06							1	1	0	0	ILF2	NP_001254738.1	ILF2.NP_001254738.1:interleukin enhancer-binding factor 2 isoform 2 [Homo sapiens] ;NP_004506.2:interleukin enhancer-binding factor 2 isoform 1 [Homo sapiens] ;	352	38910	10	43	43	0	43	44.6	0.00134484	X	X	X	X	X	X	X	11	52	52	0
RPL19	0.001327	2	0.000488	2	0.000865	1	0	0	0	0	3.062	6.4748	2.1e-05	2.017	3.3793	0.147248	0.881	1.2706	1				1	1	0	0	RPL19	NP_000972.1	RPL19.NP_000972.1:60S ribosomal protein L19 isoform 1 [Homo sapiens] ;NP_001317129.1:60S ribosomal protein L19 isoform 2 [Homo sapiens] ;	196	23466	11	43	43	0	43	40.82	0.00241523	1	2	2	0	2	4.59	0.00023853	6	12	12	0
DDX21	0.001315	1	0.001496	1	0	0	0	0	0.000137	1	4.102	7.3085	1e-06	3.821	8.2912	0	-0.095	-0.0964	0.959457	-0.12	-0.126	1	1	1	0	0	DDX21	NP_004719.2	nucleolar RNA helicase 2 isoform 1 [Homo sapiens]	783	87344	24	95	85	10	93.5	43.55	0.00131461	X	X	X	X	X	X	X	22	90	80	10
RBMX	0.001295	1	0.001409	1	0	0	0	0	0	0	3.2	6.3104	4e-05	3.238	5.9233	0.000125							1	1	0	0	RBMX	NP_002130.2	RNA-binding motif protein, X chromosome isoform 1 [Homo sapiens]	391	42332	15	46	46	0	46	37.6	0.00129517	X	X	X	X	X	X	X	11	41	41	0
RPL23	0.001287	2	0.001901	2	0.000839	2	0.000674	1	0.000707	2	1.67	4.1074	0.03566	1.849	4.8873	0.003866	0.126	0.2322	1	-0.059	-0.1002	1	1	1	0	0	RPL23	NP_000969.1	60S ribosomal protein L23 [Homo sapiens]	140	14865	6	20	20	0	20	47.86	0.00157271	4	6	6	0	6	27.14	0.00100181	6	24	24	0
RPS18	0.001231	1	0.001061	1	0	0	0.000776	1	0	0	2.272	4.2951	0.023061	1.964	3.4541	0.127723				1.119	1.761	0.806895	1	1	0	0	RPS18	NP_072045.1	40S ribosomal protein S18 [Homo sapiens]	152	17719	6	17	17	0	17	32.89	0.00123126	X	X	X	X	X	X	X	6	12	12	0
RPS16	0.001225	2	0.000931	2	0	0	0	0	0	0	2.755	4.7948	0.006469	2.263	4.1153	0.030511							1	1	0	0	RPS16	NP_001011.1	40S ribosomal protein S16 isoform 1 [Homo sapiens]	146	16445	7	24	24	0	24	41.78	0.00180969	2	4	4	0	4	15.75	0.00064042	6	18	18	0
PTBP1	0.001139	2	0.004101	1	0.000135	1	0	0	0.000386	1	3.886	8.7585	0	4.193	9.358	0	0.156	0.19	1	-0.375	-0.4308	0.979544	1	1	0	0	PTBP1	NP_002810.1	PTBP1.NP_002810.1:polypyrimidine tract-binding protein 1 isoform a [Homo sapiens] ;NP_114367.1:polypyrimidine tract-binding protein 1 isoform b [Homo sapiens] ;NP_114368.1:polypyrimidine tract-binding protein 1 isoform c [Homo sapiens] ;	557	59633	14	111	111	0	111	47.58	0.00219388	2	2	2	0	2	6.28	8.393e-05	15	170	170	0
FXR2	0.00111	1	0.001136	1	0	0	0	0	0	0	3.642	6.793	6e-06	3.365	7.4104	0							1	1	0	0	FXR2	NP_004851.2	fragile X mental retardation syndrome-related protein 2 [Homo sapiens]	673	74223	24	70	66	4	67.8857	59.14	0.00111048	X	X	X	X	X	X	X	15	60	55	5
RPL26	0.001101	1	0.00241	1	0	0	0	0	0	0	2.144	3.611	0.102403	2.715	4.8588	0.004203							1	1	0	0	RPL26	NP_001302460.1	60S ribosomal protein L26 [Homo sapiens]	145	17258	9	33	5	28	14.5	40.69	0.00110089	X	X	X	X	X	X	X	9	38	4	34
RPL26L1	0.001101	1	0.001205	1	0	0	0	0	0	0	2.17	3.4991	0.127272	2.045	3.2457	0.187954							1	1	0	0	RPL26L1	NP_057177.1	60S ribosomal protein L26-like 1 [Homo sapiens]	145	17256	10	33	5	28	14.5	47.59	0.00110089	X	X	X	X	X	X	X	9	36	2	34
PABPC1	0.001087	2	0.001294	2	0.000118	1	7.4e-05	1	0.000338	1	3.778	7.8357	0	3.684	9.1828	0	0.104	0.1285	1	0.123	0.1538	1	1	1	0	0	PABPC1	NP_002559.2	polyadenylate-binding protein 1 [Homo sapiens]	636	70671	26	211	32	179	73.7133	42.92	0.00127595	12	39	10	29	24.4118	29.56	0.00089723	30	219	29	190
HNRNPC	0.001013	1	0.000633	2	0	0	0.000161	1	0.00018	2	2.457	5.1367	0.00243	2.343	4.964	0.00308	-0.48	-0.4999	0.919302	0.126	0.1639	1	1	1	0	0	HNRNPC	NP_001070911.1	heterogeneous nuclear ribonucleoproteins C1/C2 isoform b [Homo sapiens]	293	32338	11	52	22	30	26.9608	50.85	0.001013	2	4	0	4	0	7.85	X	14	45	11	34
YBX1	0.000989	2	0.001172	2	0.000232	1	0.00031	1	0.000125	3	3.009	6.0631	0.000105	3.046	6.6013	9e-06	0.179	0.2199	1	0.437	0.5759	1	1	1	0	0	YBX1	NP_004550.2	Y-box-binding protein 1 [Homo sapiens]	324	35924	11	58	21	37	33.5	38.89	0.00113827	6	13	8	5	11.6364	23.15	0.00083952	11	61	17	44
H1FX	0.000982	1	0.000575	2	0	0	0	0	0	0	2.356	3.8943	0.057071	2.206	3.8221	0.059847							1	1	0	0	H1FX	NP_006017.1	histone H1x [Homo sapiens]	213	22487	5	19	19	0	19	23	0.00098202	X	X	X	X	X	X	X	5	16	16	0
HSPD1	0.000954	2	0.001686	2	0.000406	2	0.000244	2	0.001091	3	1.145	6.3625	3.3e-05	1.404	8.1217	0	-0.78	-2.247	0.813073	-0.815	-2.4032	0.599768	1	1	0	0	HSPD1	NP_955472.1	60 kDa heat shock protein, mitochondrial [Homo sapiens]	573	61055	12	59	59	0	59	32.81	0.00113356	6	19	19	0	19	15.71	0.0007751	15	68	68	0
HNRNPA0	0.000938	1	0.001895	1	0	0	0	0	0	0	2.695	5.1428	0.002386	3.145	5.4283	0.000713							1	1	0	0	HNRNPA0	NP_006796.1	heterogeneous nuclear ribonucleoprotein A0 [Homo sapiens]	305	30841	8	26	26	0	26	37.38	0.00093847	X	X	X	X	X	X	X	8	43	43	0
MYH10	0.000938	1	0.00043	2	3.5e-05	2	1.3e-05	1	0.000231	2	3.354	11.9995	0	3.041	9.5615	0	-0.706	-1.0853	1	-1.272	-1.5478	0.857007	1	1	0	0	MYH10	NP_005955.3	myosin-10 isoform 2 [Homo sapiens]	1976	228997	56	182	154	28	168.394	36.54	0.00093818	X	X	X	X	X	X	X	49	139	108	31
DHX30	0.000935	1	0.000714	2	0	0	0	0	0	0	4.255	6.8028	5e-06	4.218	7.8862	0							1	1	0	0	DHX30	NP_001317919.1	DHX30.NP_001317919.1:ATP-dependent RNA helicase DHX30 isoform 4 [Homo sapiens] ;NP_055781.2:ATP-dependent RNA helicase DHX30 isoform 2 [Homo sapiens] ;NP_619520.1:ATP-dependent RNA helicase DHX30 isoform 1 [Homo sapiens] ;	1166	130550	30	99	99	0	99	39.97	0.00093472	X	X	X	X	X	X	X	31	115	115	0
BRIX1	0.000914	2	0.000736	2	0	0	0	0	0.000305	1	3.403	6.3825	3e-05	3.003	4.7734	0.00538	-0.121	-0.1274	0.95117	-0.172	-0.1835	1	1	1	0	0	BRIX1	NP_060791.3	ribosome biogenesis protein BRX1 homolog [Homo sapiens]	353	41401	14	48	48	0	48	51.84	0.00149697	3	5	5	0	5	19.26	0.0003311	10	32	32	0
HNRNPUL1	0.00089	2	0.001664	1	0	0	0.000218	1	0.000104	2	3.784	9.0283	0	3.778	7.7123	0	-0.288	-0.33	0.919274	0.874	1.2974	1	1	1	0	0	HNRNPUL1	NP_001287945.1	HNRNPUL1.NP_001287945.1:heterogeneous nuclear ribonucleoprotein U-like protein 1 isoform e [Homo sapiens] ;NP_001308137.1:heterogeneous nuclear ribonucleoprotein U-like protein 1 isoform d [Homo sapiens] ;NP_008971.2:heterogeneous nuclear ribonucleoprotein U-like protein 1 isoform a [Homo sapiens] ;	767	86122	15	107	107	0	107	31.94	0.0015358	6	8	8	0	8	13.95	0.00024381	22	95	95	0
SUPT16H	0.000884	2	0.000944	2	7.2e-05	1	0.000203	1	0.000163	2	3.084	10.3612	0	3.129	10.2772	0	-0.679	-0.9496	1	0.685	1.497	1	1	1	0	0	SUPT16H	NP_009123.1	FACT complex subunit SPT16 [Homo sapiens]	1047	119914	18	62	62	0	62	30.37	0.00065191	18	50	50	0	50	28.27	0.00111631	20	78	78	0
RPS5	0.000863	1	0.002174	1	0	0	0	0	0	0	2.2	3.891	0.057477	3.004	4.95	0.003211							1	1	0	0	RPS5	NP_001000.2	40S ribosomal protein S5 [Homo sapiens]	204	22876	5	16	16	0	16	28.92	0.00086345	X	X	X	X	X	X	X	5	33	33	0
MYH9	0.000859	2	0.000651	2	0.000147	2	0.000216	1	0.000545	3	2.786	15.7507	0	2.309	14.5943	0	-0.249	-0.783	0.962089	0.018	0.0626	1	1	1	0	0	MYH9	NP_002464.1	myosin-9 [Homo sapiens]	1960	226530	75	294	273	21	284.57	49.18	0.00159837	5	10	10	0	10	3.78	0.00011926	60	195	166	29
RPS11	0.000836	1	0.002381	1	0	0	0	0	0	0	1.931	3.2896	0.186952	2.787	4.9985	0.002777							1	1	0	0	RPS11	NP_001006.1	40S ribosomal protein S11 [Homo sapiens]	158	18431	7	12	12	0	12	39.87	0.00083612	X	X	X	X	X	X	X	7	28	28	0
HNRNPU	0.000827	1	0.001661	1	0	0	8.6e-05	1	0	0	3.454	6.9282	3e-06	3.975	8.0064	0				0.703	0.9161	1	1	1	0	0	HNRNPU	NP_114032.2	heterogeneous nuclear ribonucleoprotein U isoform a [Homo sapiens]	825	90585	22	62	62	0	62	34.91	0.00082734	X	X	X	X	X	X	X	23	102	102	0
MIF	0.000813	1	0	0	0.004055	1	0.00874	2	0.000614	2	0.249	0.4171	1	-0.864	-1.0068	0.920529	1.122	2.2819	0.163816	2.779	7.4265	0	0	0	1	1	MIF	NP_002406.1	macrophage migration inhibitory factor [Homo sapiens]	115	12476	X	X	X	X	X	X	X	2	4	4	0	4	17.39	0.00081306	X	X	X	X
RSL1D1	0.000809	1	0.00039	2	0	0	0	0	0	0	3.031	5.1606	0.002261	2.693	4.438	0.013531							1	1	0	0	RSL1D1	NP_056474.2	ribosomal L1 domain-containing protein 1 [Homo sapiens]	490	54973	12	36	36	0	36	33.67	0.00080882	X	X	X	X	X	X	X	7	24	24	0
KPNA2	0.000805	2	0.00052	2	0	0	0	0	0.000243	2	2.805	6.2958	4.3e-05	2.146	4.3848	0.015551	-0.603	-0.6244	0.932451	-0.555	-0.6101	0.946782	1	1	0	0	KPNA2	NP_001307540.1	importin subunit alpha-1 [Homo sapiens]	529	57862	8	20	20	0	20	28.73	0.00041622	8	27	27	0	27	34.59	0.00119308	4	12	12	0
SERBP1	0.000799	2	0.001021	1	0	0	0.000116	1	0.000251	3	2.385	6.856	4e-06	1.82	4.9873	0.002872	-1.238	-1.4816	1	-0.68	-0.9584	0.906777	1	1	0	0	SERBP1	NP_001018077.1	plasminogen activator inhibitor 1 RNA-binding protein isoform 1 [Homo sapiens]	408	44965	15	55	55	0	55	35.29	0.00148405	1	2	2	0	2	3.92	0.00011459	10	31	31	0
RBM28	0.000798	1	0.000691	1	0	0	0	0	0	0	3.355	7.1828	1e-06	3.046	5.5376	0.000494							1	1	0	0	RBM28	NP_060547.2	RNA-binding protein 28 isoform 1 [Homo sapiens]	759	85738	14	55	55	0	55	27.01	0.00079775	X	X	X	X	X	X	X	10	39	39	0
ATP5IF1	0.000759	2	0.005368	1	0	0	0.001577	1	0.000398	1	1.363	2.4272	0.631944	2.149	4.1675	0.026886	-0.442	-0.4691	0.91767	0.899	1.4549	1	1	1	0	0	ATP5IF1	NP_057395.1	ATPase inhibitor, mitochondrial isoform 1 precursor [Homo sapiens]	106	12249	2	4	4	0	4	10.38	0.00041543	2	5	5	0	5	10.38	0.00110262	X	X	X	X
MRTO4	0.000737	1	0.000956	1	0	0	0	0	0	0	2.253	4.0991	0.036337	2.305	4.2581	0.021487							1	1	0	0	MRTO4	NP_057267.2	mRNA turnover protein 4 homolog [Homo sapiens]	239	27560	6	16	16	0	16	35.98	0.000737	X	X	X	X	X	X	X	6	17	17	0
RPL28	0.000723	1	0.000883	1	0	0	0	0	0.002356	1	1.235	2.1944	0.786641	1.283	2.2969	0.720167	-0.614	-0.6837	0.942036	-0.621	-0.6986	0.934064	1	1	0	0	RPL28	NP_000982.2	RPL28.NP_000982.2:60S ribosomal protein L28 isoform 2 [Homo sapiens] ;NP_001129606.1:60S ribosomal protein L28 isoform 1 [Homo sapiens] ;NP_001129607.1:60S ribosomal protein L28 isoform 3 [Homo sapiens] ;NP_001350626.1:60S ribosomal protein L28 isoform 6 [Homo sapiens] ;	137	15747	4	9	9	0	9	27.74	0.00072322	X	X	X	X	X	X	X	5	9	9	0
HNRNPD	0.0007	1	0.000997	1	0	0	0	0	0.000181	1	2.144	4.1009	0.036189	2.232	4.8684	0.004087	-0.379	-0.4155	0.916495	-0.336	-0.3495	0.997856	1	1	0	0	HNRNPD	NP_001003810.1	heterogeneous nuclear ribonucleoprotein D0 isoform d [Homo sapiens]	287	30672	7	19	18	1	18.24	26.83	0.00069966	X	X	X	X	X	X	X	8	22	21	1
SRSF2	0.000697	1	0.00079	1	0	0	0.000516	2	0.000343	3	1.488	3.1548	0.235455	1.463	2.9771	0.295132	-0.766	-0.8374	0.974833	0.843	1.6101	0.968785	1	1	0	0	SRSF2	NP_003007.2	serine/arginine-rich splicing factor 2 [Homo sapiens]	221	25476	6	14	14	0	14	17.19	0.0006974	X	X	X	X	X	X	X	3	13	13	0
PABPC4	0.000676	2	0.00144	2	0.000114	1	0	0	0	0	3.614	6.7642	6e-06	4.221	9.1258	0	0.351	0.4171	1				1	1	0	0	PABPC4	NP_001129125.1	polyadenylate-binding protein 4 isoform 1 [Homo sapiens]	660	72391	20	169	28	141	52.1462	30.76	0.00086981	10	27	7	20	13.5882	21.52	0.00048126	22	200	53	147
NIP7	0.000673	1	0.000531	2	0	0	0	0	0	0	1.851	3.0964	0.259076	2.013	3.3325	0.160627							1	1	0	0	NIP7	NP_057185.1	60S ribosome subunit biogenesis protein NIP7 homolog isoform 1 [Homo sapiens]	180	20463	5	11	11	0	11	56.11	0.00067277	X	X	X	X	X	X	X	4	12	12	0
LARP1	0.000673	1	0.000651	2	0	0	0	0	0	0	3.678	7.0868	2e-06	4.175	7.59	0							1	1	0	0	LARP1	NP_291029.2	la-related protein 1 isoform 2 [Homo sapiens]	1096	123510	24	67	65	2	67	36.04	0.00067299	X	X	X	X	X	X	X	33	104	102	2
EBNA1BP2	0.000671	1	0.000745	1	0	0	0	0	0	0	2.574	3.9565	0.049884	2.388	4.4174	0.014283							1	1	0	0	EBNA1BP2	NP_001153408.1	EBNA1BP2.NP_001153408.1:probable rRNA-processing protein EBP2 isoform 1 [Homo sapiens] ;NP_006815.2:probable rRNA-processing protein EBP2 isoform 2 [Homo sapiens] ;	361	40684	8	22	22	0	22	22.71	0.00067091	X	X	X	X	X	X	X	6	20	20	0
DNAJA1	0.000669	2	0.000396	2	0.000378	1	0	0	0.000324	2	2.281	5.3599	0.001216	1.753	3.5784	0.099946	0.531	0.8118	1	-0.562	-0.6322	0.943409	1	1	0	0	DNAJA1	NP_001530.1	dnaJ homolog subfamily A member 1 isoform 1 [Homo sapiens]	397	44868	4	10	10	0	10	24.43	0.0002773	6	18	18	0	18	35.26	0.00105985	4	10	10	0
HNRNPAB	0.000657	1	0.002405	1	0	0	0	0	0	0	2.32	4.1626	0.031437	3.311	6.7532	5e-06							1	1	0	0	HNRNPAB	NP_004490.2	HNRNPAB.NP_004490.2:heterogeneous nuclear ribonucleoprotein A/B isoform b [Homo sapiens] ;NP_112556.2:heterogeneous nuclear ribonucleoprotein A/B isoform a [Homo sapiens] ;	285	30588	7	17	17	0	17	24.56	0.00065667	X	X	X	X	X	X	X	10	51	51	0
SRSF9	0.000648	1	0.00079	1	0	0	0	0	0	0	2.109	3.5638	0.112347	2.039	3.2742	0.178611							1	1	0	0	SRSF9	NP_003760.1	serine/arginine-rich splicing factor 9 [Homo sapiens]	221	25542	7	13	13	0	13	33.94	0.00064759	X	X	X	X	X	X	X	4	13	13	0
LYAR	0.000639	1	0.001064	1	0	0	0	0	0	0	2.56	4.3938	0.018182	2.905	4.7615	0.005567							1	1	0	0	LYAR	NP_060286.1	cell growth-regulating nucleolar protein [Homo sapiens]	379	43634	8	22	22	0	22	30.87	0.00063904	X	X	X	X	X	X	X	12	30	30	0
YBX3	0.000633	2	0.000987	1	0.000202	1	0	0	0.000107	2	2.919	5.8431	0.000235	2.743	4.7943	0.005067	0.347	0.4212	1	-0.117	-0.1183	1	1	1	0	0	YBX3	NP_003642.3	Y-box-binding protein 3 isoform a [Homo sapiens]	372	40090	12	58	21	37	33.5	44.89	0.0009914	5	8	3	5	4.36364	18.01	0.0002742	12	56	12	44
TUBA3C	0.000619	2	0.000542	2	0.000351	2	0.000696	2	0.000299	3	1.384	4.2658	0.024719	1.139	3.4556	0.127354	-0.017	-0.0371	0.977991	0.945	2.6521	0.144198	1	1	0	0	TUBA3C	NP_005992.1	tubulin alpha-3C chain [Homo sapiens]	450	49960	8	68	0	68	8.98333	30.44	0.00021977	16	109	0	109	19.6167	53.11	0.001019	12	86	0	86
SRSF7	0.000597	1	0.000386	2	0	0	0	0	0	0	1.955	3.3413	0.170513	1.985	3.2496	0.186654							1	1	0	0	SRSF7	NP_001026854.1	serine/arginine-rich splicing factor 7 isoform 1 [Homo sapiens]	238	27367	4	21	9	12	12.913	19.75	0.00059731	1	2	0	2	0	5.88	X	6	14	11	3
IGF2BP1	0.000588	2	0.001255	2	0	0	0.000123	1	0	0	3.428	7.469	0	4.271	6.1755	4.8e-05				0.734	0.9389	1	1	1	0	0	IGF2BP1	NP_006537.3	insulin-like growth factor 2 mRNA-binding protein 1 isoform 1 [Homo sapiens]	577	63481	17	59	48	11	51.7493	35.18	0.00098736	2	6	2	4	4.66667	5.03	0.00018906	19	89	80	9
DDX5	0.000579	2	0.001186	2	7e-05	1	0	0	0	0	3.509	7.3186	1e-06	4.019	7.2148	1e-06	-0.056	-0.062	0.969774				1	1	0	0	DDX5	NP_001307524.1	probable ATP-dependent RNA helicase DDX5 isoform a [Homo sapiens]	614	69148	24	61	47	14	51.791	49.35	0.00092861	3	6	6	0	6	10.26	0.00022842	27	96	83	13
U2AF1	0.000576	2	0.000915	2	0	0	0	0	0.000224	1	2.62	4.8731	0.005214	2.838	5.4022	0.000777	-0.096	-0.0984	0.958894	-0.221	-0.2277	1	1	1	0	0	U2AF1	NP_006749.1	splicing factor U2AF 35 kDa subunit isoform a [Homo sapiens]	240	27872	5	36	8	28	23	28.33	0.00105502	1	2	0	2	1	7.5	9.74e-05	6	41	14	27
CLTC	0.000562	2	0.000759	2	0.000135	1	3.4e-05	2	0.000779	3	1.006	5.833	0.000244	1.335	9.1018	0	-1.608	-3.8995	0.019283	-2.227	-3.9848	0.025575	1	1	0	0	CLTC	NP_004850.1	clathrin heavy chain 1 isoform 1 [Homo sapiens]	1675	191613	10	18	18	0	18	12.84	0.00011831	28	72	72	0	72	24.9	0.0010048	24	71	71	0
SRSF5	0.000547	1	0.000255	2	0	0	0	0	0	0	2.053	3.5882	0.10711	1.714	2.8007	0.385371							1	1	0	0	SRSF5	NP_001307143.1	serine/arginine-rich splicing factor 5 [Homo sapiens]	272	31264	6	16	13	3	13.52	19.85	0.00054721	X	X	X	X	X	X	X	4	11	9	2
C8orf33	0.000529	1	0.000469	1	0	0	0	0	0	0	1.83	3.1037	0.256036	1.575	2.4468	0.611138							1	1	0	0	C8orf33	NP_075568.1	UPF0488 protein C8orf33 [Homo sapiens]	229	24992	3	11	11	0	11	21.83	0.00052881	X	X	X	X	X	X	X	3	8	8	0
CSNK2B	0.000525	2	0.001199	2	0	0	0	0	0	0	2.134	3.3657	0.163157	2.908	5.0359	0.002479							1	1	0	0	CSNK2B	NP_001311.3	casein kinase II subunit beta isoform 1 [Homo sapiens]	215	24942	4	12	12	0	12	39.53	0.00061445	2	4	4	0	4	10.7	0.00043489	6	25	25	0
FXR1	0.00052	1	0.000325	1	0	0	0	0	0	0	2.778	5.3525	0.001245	2.115	3.9034	0.049959							1	1	0	0	FXR1	NP_005078.2	fragile X mental retardation syndrome-related protein 1 isoform a [Homo sapiens]	621	69721	13	58	2	56	29.3333	35.1	0.00052001	X	X	X	X	X	X	X	12	44	0	44
SSB	0.000519	2	0.001252	1	0	0	0	0	0	0	2.922	5.8368	0.00024	3.17	5.4601	0.000641							1	1	0	0	SSB	NP_003133.1	lupus La protein [Homo sapiens]	408	46837	10	30	30	0	30	30.64	0.00080948	2	4	4	0	4	8.58	0.00022917	10	38	38	0
RNPS1	0.000508	1	0.000334	1	0	0	0	0	0	0	2.007	3.3053	0.181836	1.457	2.3503	0.68075							1	1	0	0	RNPS1	NP_001273555.1	RNPS1.NP_001273555.1:RNA-binding protein with serine-rich domain 1 isoform b [Homo sapiens] ;NP_542161.1:RNA-binding protein with serine-rich domain 1 isoform a [Homo sapiens] ;	282	31709	4	13	13	0	13	17.73	0.0005075	X	X	X	X	X	X	X	3	7	7	0
GRWD1	0.000498	2	0.000775	2	0.000168	1	0.000106	1	0.000189	1	2.335	5.6106	0.000531	2.758	6.5492	1.1e-05	-0.217	-0.2831	0.923376	-0.21	-0.3041	1	1	1	0	0	GRWD1	NP_113673.3	glutamate-rich WD repeat-containing protein 1 [Homo sapiens]	446	49419	12	34	34	0	34	48.21	0.00083925	1	3	3	0	3	3.59	0.00015723	14	47	47	0
HNRNPF	0.000492	2	0.000595	2	0.000269	2	0.000512	1	0.000202	3	1.909	4.7203	0.007908	2.003	4.978	0.002953	0.341	0.5935	1	0.941	2.009	0.555205	1	1	0	0	HNRNPF	NP_001091674.1	heterogeneous nuclear ribonucleoprotein F [Homo sapiens]	415	45672	6	21	13	8	18	29.16	0.0004775	5	9	6	3	9	26.27	0.00050694	6	25	17	8
FBL	0.000489	2	0.000763	2	0	0	0	0	0	0	2.53	4.6237	0.010196	2.953	5.2142	0.001426							1	1	0	0	FBL	NP_001427.2	rRNA 2'-O-methyltransferase fibrillarin [Homo sapiens]	321	33784	8	20	20	0	20	39.25	0.00068592	1	4	4	0	4	5.92	0.00029128	6	32	32	0
MYBBP1A	0.000479	2	0.000476	2	0	0	0	0	0	0	3.639	6.6421	1.1e-05	3.411	6.1759	4.8e-05							1	1	0	0	MYBBP1A	NP_001099008.1	MYBBP1A.NP_001099008.1:myb-binding protein 1A isoform 1 [Homo sapiens] ;NP_055335.2:myb-binding protein 1A isoform 2 [Homo sapiens] ;	1332	149366	12	31	31	0	31	16.14	0.00025621	15	40	40	0	40	20.65	0.00070197	16	32	32	0
CSNK2A1	0.000479	1	0.000502	2	0	0	0	0	0	0	2.286	3.9643	0.049042	2.699	4.8448	0.004378							1	1	0	0	CSNK2A1	NP_808227.1	casein kinase II subunit alpha isoform a [Homo sapiens]	391	45144	8	17	17	0	17	35.04	0.00047865	X	X	X	X	X	X	X	9	27	27	0
RBM14	0.000474	2	0.001265	1	0	0	0	0	0	0	3.46	6.084	9.7e-05	3.556	6.437	1.7e-05							1	1	0	0	RBM14	NP_006319.1	RNA-binding protein 14 isoform 1 [Homo sapiens]	669	69492	11	47	36	11	47	29.45	0.00077342	2	5	3	2	5	3.74	0.0001747	12	64	38	26
ILF3	0.000473	1	0.000609	1	0	0	0	0	0	0	2.753	5.4217	0.000996	2.912	4.9903	0.002846							1	1	0	0	ILF3	NP_001131145.1	interleukin enhancer-binding factor 3 isoform e [Homo sapiens]	706	76502	22	50	2	48	30.3333	49.01	0.000473	X	X	X	X	X	X	X	19	67	0	67
PRDX1	0.00047	1	0.000444	2	0.002178	1	0.00146	1	0.00053	1	0.18	0.3111	1	0.53	0.9478	1	1.124	2.562	0.076667	1.213	2.633	0.1512	0	0	1	1	PRDX1	NP_859047.1	peroxiredoxin-1 [Homo sapiens]	199	22110	X	X	X	X	X	X	X	2	4	4	0	4	19.6	0.00046986	1	2	2	0
SLC25A3	0.000463	2	0.001149	2	0.00047	1	0.000556	1	0.000627	2	1.275	3.2478	0.201107	1.852	5.5039	0.000553	-0.067	-0.1121	0.955141	0.301	0.5799	1	1	1	0	0	SLC25A3	NP_002626.1	phosphate carrier protein, mitochondrial isoform b precursor [Homo sapiens]	361	39959	2	7	7	0	7	11.36	0.00021347	4	11	11	0	11	19.11	0.00071227	1	6	6	0
BCLAF1	0.000463	2	0.000416	2	0	0	7.3e-05	1	0.000145	2	3.172	7.7373	0	2.797	6.3714	2.2e-05	-0.605	-0.6412	0.934965	-0.009	-0.0123	1	1	1	0	0	BCLAF1	NP_001287967.1	BCLAF1.NP_001287967.1:bcl-2-associated transcription factor 1 isoform 4 [Homo sapiens] ;NP_055554.1:bcl-2-associated transcription factor 1 isoform 1 [Homo sapiens] ;	918	105948	24	56	56	0	56	33.33	0.00067157	7	10	10	0	10	12.53	0.00025463	15	39	39	0
TOP2A	0.000462	1	0.000604	1	0	0	0	0	0	0	3.56	6.1827	6.6e-05	3.607	6.5606	1e-05							1	1	0	0	TOP2A	NP_001058.2	DNA topoisomerase 2-alpha [Homo sapiens]	1531	174384	28	65	63	2	64.299	27.76	0.00046235	X	X	X	X	X	X	X	27	73	65	8
WDR61	0.000458	2	0.000361	2	0	0	0	0	0.000353	1	1.876	3.1813	0.225261	1.555	2.3385	0.689415	-0.092	-0.0986	0.958838	-0.13	-0.1311	1	1	1	0	0	WDR61	NP_001290176.1	WD repeat-containing protein 61 isoform a [Homo sapiens]	305	33581	1	2	2	0	2	6.56	7.219e-05	2	11	11	0	11	12.13	0.00084305	2	3	3	0
RBM4	0.000454	1	0.000207	2	0	0	0	0	0	0	2.201	3.854	0.062198	1.615	2.6253	0.490478							1	1	0	0	RBM4	NP_002887.2	RNA-binding protein 4 isoform 1 [Homo sapiens]	364	40314	7	17	9	8	15	29.4	0.00045367	X	X	X	X	X	X	X	6	10	3	7
SNRPD3	0.000453	2	0.000747	1	0.001192	1	0.001858	1	0.000335	1	1.016	1.6952	1	1.144	2.0628	0.89494	0.661	0.9807	1	1.29	2.1261	0.451793	0	1	0	1	SNRPD3	NP_004166.1	small nuclear ribonucleoprotein Sm D3 [Homo sapiens]	126	13916	1	4	4	0	4	16.67	0.00034949	2	3	3	0	3	24.6	0.00055656	3	7	7	0
TRA2A	0.000442	1	0.000747	1	0	0	0	0	0	0	1.45	2.1922	0.788094	1.771	2.8813	0.34216							1	1	0	0	TRA2A	NP_001269688.1	transformer-2 protein homolog alpha isoform 3 [Homo sapiens]	180	20590	4	8	7	1	7.23333	29.44	0.0004424	X	X	X	X	X	X	X	2	10	10	0
DDX3X	0.000441	2	0.000424	2	0.000275	1	0.000159	1	0.000488	1	2.721	5.8273	0.000249	2.483	5.5903	0.000412	0.554	0.9363	1	0.67	1.1389	1	1	1	0	0	DDX3X	NP_001180345.1	ATP-dependent RNA helicase DDX3X isoform 2 [Homo sapiens]	661	73156	5	37	31	6	31.7045	12.25	0.00052804	4	10	10	0	10	10.59	0.00035364	10	32	28	4
G3BP1	0.000438	1	0.000577	1	0	0	0	0	0	0	2.296	4.2258	0.027154	2.542	4.1033	0.031402							1	1	0	0	G3BP1	NP_938405.1	ras GTPase-activating protein-binding protein 1 [Homo sapiens]	466	52164	10	19	18	1	18.5455	33.48	0.00043812	X	X	X	X	X	X	X	11	20	20	0
HMGB1	0.000435	2	0.001412	2	0.000707	2	0.001155	2	0.000415	3	1.019	1.8503	0.99926	1.723	3.4887	0.119427	0.595	0.9869	1	1.397	2.5082	0.203905	0	1	0	1	HMGB1	NP_001350590.1	high mobility group protein B1 isoform 2 [Homo sapiens]	158	18311	1	4	4	0	4	9.49	0.00027871	2	4	4	0	4	21.52	0.00059178	1	2	2	0
TUBA8	0.000434	2	0.000582	2	0.000249	2	0.000256	2	0.000274	3	1.664	3.1367	0.242605	2.101	4.4293	0.013844	0.369	0.5701	1	0.691	1.2318	1	1	1	0	0	TUBA8	NP_001180343.1	tubulin alpha-8 chain isoform 2 [Homo sapiens]	383	42954	5	19	0	19	2.58333	21.15	7.426e-05	9	79	0	79	13.0167	36.29	0.00079444	7	89	0	89
LUC7L2	0.00043	2	0.00092	2	0.000541	1	0.001558	2	0.000771	2	0.856	2.9729	0.314287	1.407	5.0207	0.002596	-0.492	-1.0134	1	1.391	5.0027	2.4e-05	0	1	0	1	LUC7L2	NP_057103.2	putative RNA-binding protein Luc7-like 2 isoform 1 [Homo sapiens]	392	46514	7	16	13	3	15.7857	23.47	0.00044333	4	7	7	0	7	13.01	0.00041742	6	27	26	1
KLHDC3	0.000427	2	0.000541	2	0	0	0	0	0	0	2.133	3.7868	0.071643	2.096	3.6171	0.092391							1	1	0	0	KLHDC3	NP_476502.1	kelch domain-containing protein 3 [Homo sapiens]	382	43088	2	2	2	0	2	9.16	5.764e-05	5	13	13	0	13	19.37	0.0007955	3	4	4	0
RRS1	0.000422	1	0.000225	2	0	0	0	0	0	0	2.073	3.599	0.104858	1.753	2.8737	0.346092							1	1	0	0	RRS1	NP_055984.1	ribosome biogenesis regulatory protein homolog [Homo sapiens]	365	41193	7	14	14	0	14	24.93	0.00042226	X	X	X	X	X	X	X	5	10	10	0
HIST1H1E	0.000409	1	0.000579	2	0.000317	2	0.000153	1	0	0	1.562	2.6001	0.52089	1.873	3.0306	0.27092	0.55	0.6715	1	-0.192	-0.1937	1	1	1	0	0	HIST1H1E	NP_005312.1	histone H1.4 [Homo sapiens]	219	21865	8	19	3	16	8.14286	24.66	0.00040933	X	X	X	X	X	X	X	5	11	0	11
ZNF787	0.000403	1	0.000281	1	0	0	0	0	0	0	2.081	3.7386	0.079161	1.599	2.555	0.536529							1	1	0	0	ZNF787	NP_001002836.2	zinc finger protein 787 isoform 1 [Homo sapiens]	382	40428	7	14	14	0	14	25.13	0.00040347	X	X	X	X	X	X	X	6	8	8	0
CHTOP	0.000398	1	0.000486	1	0	0	0	0	0	0	1.663	2.5846	0.530561	1.711	2.6642	0.465917							1	1	0	0	CHTOP	NP_001193541.1	CHTOP.NP_001193541.1:chromatin target of PRMT1 protein isoform 2 [Homo sapiens] ;NP_001304006.1:chromatin target of PRMT1 protein isoform 4 [Homo sapiens] ;NP_056422.2:chromatin target of PRMT1 protein isoform 1 [Homo sapiens] ;	249	26525	3	9	9	0	9	11.65	0.00039791	X	X	X	X	X	X	X	4	9	9	0
RBM39	0.000391	2	0.001916	1	0	0	0.000269	1	0.000346	2	2.001	5.3937	0.00109	2.891	7.2731	0	-1.046	-1.2617	1	0.114	0.1881	1	1	1	0	0	RBM39	NP_001310351.1	RBM39.NP_001310351.1:RNA-binding protein 39 isoform e [Homo sapiens] ;NP_001310353.1:RNA-binding protein 39 isoform g [Homo sapiens] ;NP_004893.1:RNA-binding protein 39 isoform b [Homo sapiens] ;NP_909122.1:RNA-binding protein 39 isoform a [Homo sapiens] ;	498	56190	13	29	29	0	29	31.73	0.00064108	2	3	3	0	3	6.43	0.00014082	15	71	71	0
CUL2	0.000383	2	0.000317	2	0	0	0	0	0	0	2.594	4.7729	0.006866	2.338	4.0258	0.037725							1	1	0	0	CUL2	NP_001185706.1	CUL2.NP_001185706.1:cullin-2 isoform c [Homo sapiens] ;NP_001185707.1:cullin-2 isoform a [Homo sapiens] ;NP_001185708.1:cullin-2 isoform b [Homo sapiens] ;	745	86983	2	3	3	0	3	7.79	4.433e-05	11	23	23	0	23	23.49	0.00072166	2	4	4	0
SNRPB	0.000381	1	0.000637	2	0	0	0.000307	1	0	0	1.543	2.4439	0.620967	2.182	3.617	0.09241				0.686	0.8561	1	1	1	0	0	SNRPB	NP_003082.1	SNRPB,SNRPN.NP_003082.1:small nuclear ribonucleoprotein-associated proteins B and B' isoform B [Homo sapiens] ;NP_073718.1:small nuclear ribonucleoprotein-associated protein N [Homo sapiens] ;NP_937859.1:small nuclear ribonucleoprotein-associated proteins B and B' isoform B' [Homo sapiens] ;	231	23656	4	8	8	0	8	22.51	0.00038126	X	X	X	X	X	X	X	5	13	13	0
SNRPA	0.00038	2	0.00048	2	0	0	0	0	0.000329	2	1.772	3.3894	0.156253	1.744	3.1714	0.214078	-0.364	-0.4021	0.916543	-0.399	-0.4638	0.97275	1	1	0	0	SNRPA	NP_004587.1	U1 small nuclear ribonucleoprotein A [Homo sapiens]	282	31280	2	11	11	0	11	10.64	0.00042943	2	4	4	0	4	11.35	0.00033157	4	9	9	0
G3BP2	0.000379	1	0.000778	1	0	0	0	0	0	0	2.138	3.6783	0.089511	2.772	4.0641	0.034474							1	1	0	0	G3BP2	NP_987100.1	ras GTPase-activating protein-binding protein 2 isoform b [Homo sapiens]	449	50817	7	16	15	1	15.4545	30.73	0.00037893	X	X	X	X	X	X	X	8	26	26	0
NMT1	0.000377	1	0.000252	2	0	0	0	0	0.000217	1	1.582	2.5048	0.581323	1.668	2.7636	0.406364	-0.086	-0.0964	0.959457	-0.175	-0.1884	1	1	1	0	0	NMT1	NP_066565.1	glycylpeptide N-tetradecanoyltransferase 1 [Homo sapiens]	496	56806	X	X	X	X	X	X	X	3	8	8	0	8	12.3	0.00037702	1	3	3	0
EIF3F	0.000376	2	0.000287	2	0	0	0	0	0.00057	2	1.56	3.7313	0.080356	1.177	2.7405	0.419779	-0.946	-1.0895	1	-1.048	-1.0871	0.896858	1	1	0	0	EIF3F	NP_003745.1	eukaryotic translation initiation factor 3 subunit F [Homo sapiens]	357	37564	2	18	18	0	18	9.52	0.00055507	1	3	3	0	3	5.32	0.00019643	3	13	13	0
DHX15	0.000374	1	0.00118	1	0	0	0	0	0.000135	1	2.84	4.8502	0.005556	3.614	6.8392	3e-06	-0.128	-0.1325	0.949896	-0.098	-0.0965	1	1	1	0	0	DHX15	NP_001349.2	pre-mRNA-splicing factor ATP-dependent RNA helicase DHX15 [Homo sapiens]	795	90933	12	27	27	0	27	22.52	0.00037389	X	X	X	X	X	X	X	18	70	68	2
HNRNPR	0.000372	1	0.000704	1	0	0	9.3e-05	1	0	0	2.555	4.5857	0.011247	2.887	5.0266	0.00255				0.549	0.6875	1	1	1	0	0	HNRNPR	NP_005817.1	heterogeneous nuclear ribonucleoprotein R isoform 2 [Homo sapiens]	633	70943	10	24	19	5	21.375	22.12	0.00037175	X	X	X	X	X	X	X	13	36	31	5
EIF3I	0.000366	2	0.000649	2	0.000376	2	0	0	0	0	2.152	3.6169	0.101213	2.567	4.6633	0.007344	1.121	1.7632	0.551304				1	1	0	0	EIF3I	NP_003748.1	eukaryotic translation initiation factor 3 subunit I [Homo sapiens]	325	36502	5	11	11	0	11	30.77	0.00037261	3	5	5	0	5	18.77	0.00035962	6	18	18	0
STAU1	0.000363	1	0.00032	2	0	0	0	0	0	0	2.398	4.2642	0.024813	2.664	4.4233	0.014064							1	1	0	0	STAU1	NP_001309859.1	STAU1.NP_001309859.1:double-stranded RNA-binding protein Staufen homolog 1 isoform b [Homo sapiens] ;NP_001309860.1:double-stranded RNA-binding protein Staufen homolog 1 isoform e [Homo sapiens] ;NP_059348.2:double-stranded RNA-binding protein Staufen homolog 1 isoform a [Homo sapiens] ;	577	63182	8	19	19	0	19	15.08	0.00036251	X	X	X	X	X	X	X	6	23	23	0
RPF2	0.00036	1	0.000395	1	0	0	0	0	0	0	1.779	2.6858	0.468731	1.691	2.6379	0.482448							1	1	0	0	RPF2	NP_115570.1	ribosome production factor 2 homolog isoform 1 [Homo sapiens]	306	35583	3	10	10	0	10	13.4	0.00035977	X	X	X	X	X	X	X	5	9	9	0
CPSF2	0.000359	1	0.000207	2	0	0	0	0	5.4e-05	1	1.648	3.1621	0.232614	1.71	3.3219	0.163786	-0.451	-0.4604	0.917333	-0.459	-0.4665	0.972211	1	1	0	0	CPSF2	NP_059133.1	cleavage and polyadenylation specificity factor subunit 2 isoform 1 [Homo sapiens]	782	88487	X	X	X	X	X	X	X	6	12	12	0	12	16.11	0.0003587	2	4	4	0
NOP58	0.000354	1	0.000533	1	0	0	0	0	0	0	2.319	3.9389	0.051832	2.571	4.4301	0.013815							1	1	0	0	NOP58	NP_057018.1	nucleolar protein 58 [Homo sapiens]	529	59578	9	17	17	0	17	26.84	0.00035378	X	X	X	X	X	X	X	8	21	21	0
CCT7	0.000353	1	0.000219	2	0.000226	1	0	0	0	0	2.222	3.8968	0.056766	2.089	3.7524	0.069603	0.755	1.0582	1				1	1	0	0	CCT7	NP_001159757.1	CCT7.NP_001159757.1:T-complex protein 1 subunit eta isoform d [Homo sapiens] ;NP_006420.1:T-complex protein 1 subunit eta isoform a [Homo sapiens] ;	499	54804	5	16	16	0	16	19.04	0.00035299	X	X	X	X	X	X	X	5	14	14	0
PWP1	0.000352	1	0.000295	1	0	0	0	0	0	0	2.211	3.9348	0.052296	1.902	3.0066	0.281601							1	1	0	0	PWP1	NP_008993.1	periodic tryptophan protein 1 homolog isoform 1 [Homo sapiens]	501	55828	7	16	16	0	16	27.94	0.00035158	X	X	X	X	X	X	X	5	11	11	0
DDX54	0.000349	1	0.000549	1	0	0	0	0	0	0	2.716	5.7167	0.000368	3.136	5.7694	0.00022							1	1	0	0	DDX54	NP_001104792.1	ATP-dependent RNA helicase DDX54 isoform 1 [Homo sapiens]	882	98666	12	28	28	0	28	24.83	0.00034949	X	X	X	X	X	X	X	12	36	36	0
DNAJA2	0.000346	2	0.000316	2	0	0	0	0	0	0	2.286	3.8666	0.060554	1.825	3.2663	0.181164							1	1	0	0	DNAJA2	NP_005871.1	dnaJ homolog subfamily A member 2 [Homo sapiens]	412	45746	2	11	11	0	11	10.92	0.00029393	3	7	7	0	7	15.29	0.00039716	3	6	6	0
XRCC5	0.000345	2	0.000389	2	0	0	0	0	0	0	3.071	5.8419	0.000236	2.922	5.3563	0.000903							1	1	0	0	XRCC5	NP_066964.1	X-ray repair cross-complementing protein 5 [Homo sapiens]	732	82705	11	31	31	0	31	28.83	0.00046623	4	7	7	0	7	10.52	0.00022354	10	29	29	0
PURA	0.000342	1	0.000835	1	0	0	0	0	0	0	1.757	2.8947	0.352883	2.4	4.7417	0.00589							1	1	0	0	PURA	NP_005850.1	transcriptional activator protein Pur-alpha [Homo sapiens]	322	34911	4	10	10	0	10	24.53	0.00034189	X	X	X	X	X	X	X	5	20	20	0
TCP1	0.000337	1	0.000169	1	0.000211	2	0	0	0.000194	1	2.247	3.8618	0.061176	1.411	2.2409	0.761937	1.177	1.6701	0.666514	-0.158	-0.1831	1	1	1	0	0	TCP1	NP_110379.2	T-complex protein 1 subunit alpha isoform a [Homo sapiens]	556	60344	9	17	17	0	17	28.96	0.0003366	X	X	X	X	X	X	X	5	7	7	0
THRAP3	0.000334	2	0.000368	2	0	0	0	0	4.9e-05	2	2.871	6.1538	7.4e-05	2.755	6.4331	1.7e-05	-0.541	-0.6148	0.931089	-0.538	-0.5687	0.953474	1	1	0	0	THRAP3	NP_001308400.1	THRAP3.NP_001308400.1:thyroid hormone receptor-associated protein 3 isoform 1 [Homo sapiens] ;NP_001308402.1:thyroid hormone receptor-associated protein 3 isoform 2 [Homo sapiens] ;	955	108666	18	43	43	0	43	25.24	0.00049569	3	7	7	0	7	5.34	0.00017134	13	39	39	0
NAT10	0.000333	1	0.00038	1	0	0	0	0	0	0	2.713	5.5463	0.00066	2.849	5.6054	0.000391							1	1	0	0	NAT10	NP_078938.3	RNA cytidine acetyltransferase isoform a [Homo sapiens]	1025	115730	15	31	31	0	31	19.12	0.00033295	X	X	X	X	X	X	X	11	29	29	0
CCT2	0.000329	1	0.000703	1	0.000421	1	8.8e-05	1	0.000603	1	1.822	3.8788	0.058998	2.324	4.8635	0.004146	0.853	1.4207	1	-0.104	-0.1336	1	1	1	0	0	CCT2	NP_006422.1	T-complex protein 1 subunit beta isoform 1 [Homo sapiens]	535	57488	9	16	16	0	16	27.48	0.00032924	X	X	X	X	X	X	X	12	28	28	0
ALDH18A1	0.000324	1	0.000604	1	0	0	0	0	0.000136	1	1.901	2.9988	0.30212	2.242	3.7199	0.074592	-0.133	-0.1344	0.949429	-0.151	-0.1634	1	1	1	0	0	ALDH18A1	NP_001017423.1	ALDH18A1.NP_001017423.1:delta-1-pyrroline-5-carboxylate synthase isoform 2 [Homo sapiens] ;NP_001310345.1:delta-1-pyrroline-5-carboxylate synthase isoform 3 [Homo sapiens] ;NP_001310346.1:delta-1-pyrroline-5-carboxylate synthase isoform 4 [Homo sapiens] ;NP_001310347.1:delta-1-pyrroline-5-carboxylate synthase isoform 5 [Homo sapiens] ;NP_002851.2:delta-1-pyrroline-5-carboxylate synthase isoform 1…	793	87089	X	X	X	X	X	X	X	5	11	11	0	11	10.34	0.00032425	X	X	X	X
CSNK2A2	0.000315	1	0.000307	1	0	0	0	0	0	0	1.762	2.9286	0.335813	1.542	2.4541	0.605978							1	1	0	0	CSNK2A2	NP_001887.1	casein kinase II subunit alpha' [Homo sapiens]	350	41213	4	10	10	0	10	19.14	0.00031454	X	X	X	X	X	X	X	4	8	8	0
CALM2	0.000314	2	0.000205	1	0.000381	1	0.001198	1	0.000546	1	1.571	2.4477	0.618475	0.63	0.8478	1	0.369	0.4562	1	1.81	2.9148	0.071961	1	0	0	1	CALM2	NP_001292553.1	CALM1,CALM2.NP_001292553.1:calmodulin-2 isoform 1 [Homo sapiens] ;NP_001350599.1:calmodulin-1 isoform 1 [Homo sapiens] ;NP_008819.1:calmodulin-1 isoform 2 [Homo sapiens] ;	197	22187	1	7	7	0	7	18.78	0.00039118	1	2	2	0	2	18.78	0.00023731	1	3	3	0
NOP2	0.000313	1	0.000212	2	0	0	0	0	0	0	2.656	4.8217	0.00601	2.538	4.5805	0.009231							1	1	0	0	NOP2	NP_001028886.1	NOP2.NP_001028886.1:probable 28S rRNA (cytosine(4447)-C(5))-methyltransferase isoform 1 [Homo sapiens] ;NP_001245237.1:probable 28S rRNA (cytosine(4447)-C(5))-methyltransferase isoform 2 [Homo sapiens] ;NP_001245238.1:probable 28S rRNA (cytosine(4447)-C(5))-methyltransferase isoform 3 [Homo sapiens] ;	808	88973	10	23	23	0	23	19.8	0.00031337	X	X	X	X	X	X	X	10	21	21	0
ACAT1	0.000309	2	0.000387	2	0	0	0	0	0.00011	2	1.685	3.2623	0.196108	1.719	3.6826	0.080685	-0.522	-0.5669	0.925132	-0.585	-0.6447	0.941561	1	1	0	0	ACAT1	NP_000010.1	acetyl-CoA acetyltransferase, mitochondrial precursor [Homo sapiens]	427	45200	2	7	7	0	7	10.3	0.00018047	5	8	8	0	8	19.67	0.00043795	4	9	9	0
CANX	0.000307	2	8.6e-05	2	0.003806	1	0.001175	2	0.001255	2	0.102	0.3457	1	-0.927	-2.1294	0.87975	1.309	5.8089	0	1.013	4.7947	6.7e-05	0	0	1	1	CANX	NP_001350922.1	CANX.NP_001350922.1:calnexin isoform a [Homo sapiens] ;NP_001350923.1:calnexin isoform b [Homo sapiens] ;NP_001350926.1:calnexin isoform d precursor [Homo sapiens] ;NP_001350928.1:calnexin isoform f precursor [Homo sapiens] ;	646	73410	1	2	2	0	2	2.32	3.408e-05	7	16	16	0	16	16.87	0.00057896	4	6	6	0
CCT4	0.000303	1	0.000125	2	0.000148	1	0	0	0.000211	1	2.086	3.5996	0.104734	1.36	2.2091	0.785768	0.345	0.407	1	-0.127	-0.1364	1	1	1	0	0	CCT4	NP_001243650.1	CCT4.NP_001243650.1:T-complex protein 1 subunit delta isoform b [Homo sapiens] ;NP_006421.2:T-complex protein 1 subunit delta isoform a [Homo sapiens] ;	509	54720	7	14	14	0	14	29.47	0.0003028	X	X	X	X	X	X	X	4	5	5	0
DKC1	0.000303	1	0.00026	2	0	0	0	0	0.000211	1	2.108	3.3685	0.162329	2.182	3.7614	0.068272	-0.138	-0.1419	0.947616	-0.17	-0.1759	1	1	1	0	0	DKC1	NP_001135935.1	DKC1.NP_001135935.1:H/ACA ribonucleoprotein complex subunit DKC1 isoform 2 [Homo sapiens] ;NP_001275676.1:H/ACA ribonucleoprotein complex subunit DKC1 isoform 3 [Homo sapiens] ;NP_001354.1:H/ACA ribonucleoprotein complex subunit DKC1 isoform 1 [Homo sapiens] ;	509	57033	5	14	14	0	14	18.07	0.0003028	X	X	X	X	X	X	X	4	13	13	0
FXR1	0.0003	1	0.000374	1	0	0	0	0	0	0	2.11	3.5126	0.12403	2.168	3.5463	0.106593							1	1	0	0	FXR1	NP_001013456.1	fragile X mental retardation syndrome-related protein 1 isoform b [Homo sapiens]	539	60792	13	57	1	56	14.6667	42.49	0.00029956	X	X	X	X	X	X	X	12	44	0	44
EEF1G	0.000288	2	0.000429	2	0	0	0.000162	1	0.000552	2	1.361	3.0562	0.276265	1.767	4.0449	0.036072	-0.858	-1.095	1	-0.053	-0.0824	1	1	1	0	0	EEF1G	NP_001395.1	elongation factor 1-gamma [Homo sapiens]	437	50119	5	8	8	0	8	17.85	0.00020154	4	7	7	0	7	16.7	0.00037444	9	19	19	0
MRPS18B	0.000288	2	0.000481	2	0	0	0	0	0.000417	1	1.578	2.4853	0.593944	2.187	3.7223	0.074214	-0.185	-0.1738	0.940515	-0.145	-0.1537	1	1	1	0	0	MRPS18B	NP_054765.1	28S ribosomal protein S18b, mitochondrial [Homo sapiens]	258	29396	2	5	5	0	5	19.38	0.00021335	1	4	4	0	4	12.79	0.00036241	4	14	14	0
DIMT1	0.000281	1	0.000258	1	0	0	0	0	0	0	1.652	2.4831	0.595372	1.328	2.0292	0.919565							1	1	0	0	DIMT1	NP_055288.1	probable dimethyladenosine transferase isoform 1 [Homo sapiens]	313	35236	4	8	8	0	8	22.68	0.00028138	X	X	X	X	X	X	X	2	6	6	0
HNRNPK	0.000279	2	0.000985	1	0	0	0.000356	1	0.000256	3	1.46	3.8355	0.064684	2.092	5.144	0.001778	-0.988	-1.1824	1	0.601	1.2133	1	1	1	0	0	HNRNPK	NP_002131.2	HNRNPK.NP_002131.2:heterogeneous nuclear ribonucleoprotein K isoform a [Homo sapiens] ;NP_112552.1:heterogeneous nuclear ribonucleoprotein K isoform b [Homo sapiens] ;	464	51028	8	15	15	0	15	28.02	0.00035589	2	4	4	0	4	10.99	0.00020151	10	34	34	0
UTP18	0.000277	1	0.000387	1	0	0	0	0	0	0	2.149	3.5386	0.117978	2.174	3.681	0.080956							1	1	0	0	UTP18	NP_057085.2	U3 small nucleolar RNA-associated protein 18 homolog [Homo sapiens]	556	62004	4	14	14	0	14	13.67	0.0002772	X	X	X	X	X	X	X	9	16	16	0
PRPF19	0.000276	2	0.000747	1	0	0	0	0	0	0	2.569	4.9207	0.004562	2.75	5.1369	0.001817							1	1	0	0	PRPF19	NP_055317.1	pre-mRNA-processing factor 19 [Homo sapiens]	504	55181	7	21	21	0	21	37.5	0.00045871	1	2	2	0	2	4.76	9.276e-05	7	28	28	0
NKRF	0.000267	1	0.000463	1	0	0	0	0	0	0	2.351	4.5104	0.01362	2.762	4.8655	0.004121							1	1	0	0	NKRF	NP_060014.3	NF-kappa-B-repressing factor [Homo sapiens]	784	88190	8	19	19	0	19	15.82	0.0002668	X	X	X	X	X	X	X	12	27	27	0
HNRNPH3	0.000266	1	0.000406	1	0	0	0	0	0	0	1.58	2.4089	0.644015	1.792	2.9465	0.30964							1	1	0	0	HNRNPH3	NP_001309369.1	heterogeneous nuclear ribonucleoprotein H3 isoform b [Homo sapiens]	331	35239	3	8	8	0	8	25.68	0.00026608	X	X	X	X	X	X	X	5	11	9	2
ABCF2	0.000264	2	0.000279	2	0	0	0	0	0	0	2.3	4.2878	0.023465	2.053	3.3255	0.162708							1	1	0	0	ABCF2	NP_005683.2	ABCF2.NP_005683.2:ABCF2-H2B protein [Homo sapiens] ;NP_009120.1:ATP-binding cassette sub-family F member 2 [Homo sapiens] ;	634	72444	4	7	7	0	7	8.52	0.00012155	3	11	11	0	11	6.47	0.00040557	3	4	4	0
SRSF4	0.00026	1	0.000286	2	0	0	0	0	0	0	1.972	3.3059	0.181643	2.501	4.5973	0.008816							1	1	0	0	SRSF4	NP_005617.2	serine/arginine-rich splicing factor 4 [Homo sapiens]	494	56678	8	16	8	8	11.6533	12.35	0.0002597	X	X	X	X	X	X	X	7	22	17	5
SYNCRIP	0.000258	1	0.000623	1	0	0	9.5e-05	1	0	0	2.095	3.5835	0.108103	2.859	4.4973	0.01156				0.55	0.7083	1	1	1	0	0	SYNCRIP	NP_006363.4	heterogeneous nuclear ribonucleoprotein Q isoform 1 [Homo sapiens]	623	69603	10	18	13	5	14.625	25.04	0.00025844	X	X	X	X	X	X	X	14	32	27	5
CCT6A	0.000249	1	0.000183	2	0.000212	1	0	0	0	0	1.954	3.4035	0.152256	1.813	3.1145	0.235868	0.679	0.9247	1				1	1	0	0	CCT6A	NP_001753.1	T-complex protein 1 subunit zeta isoform a [Homo sapiens]	531	58024	5	12	12	0	12	19.02	0.00024879	X	X	X	X	X	X	X	3	10	10	0
DDX50	0.000246	1	0.000636	1	0	0	0	0	0	0	2.276	3.9809	0.04729	3.012	5.6575	0.000326							1	1	0	0	DDX50	NP_076950.1	ATP-dependent RNA helicase DDX50 [Homo sapiens]	737	82565	9	25	15	10	16.5	22.25	0.00024647	X	X	X	X	X	X	X	13	42	32	10
DDX18	0.000246	1	0.000622	1	0	0	0	0	0	0	2.172	3.9521	0.050365	2.776	4.8479	0.004339							1	1	0	0	DDX18	NP_006764.3	ATP-dependent RNA helicase DDX18 [Homo sapiens]	670	75407	6	15	15	0	15	14.78	0.00024647	X	X	X	X	X	X	X	9	31	31	0
ILF3	0.000238	1	0.000613	1	0	0	0	0	0	0	2.214	3.7045	0.08488	2.918	5.7896	0.000204							1	1	0	0	ILF3	NP_004507.2	interleukin enhancer-binding factor 3 isoform b [Homo sapiens]	702	76033	22	49	1	48	15.1667	49.29	0.00023785	X	X	X	X	X	X	X	19	67	0	67
TOP2B	0.000236	1	0.000465	1	0	0	0	0	0	0	2.984	4.981	0.003842	3.488	6.0306	8.4e-05							1	1	0	0	TOP2B	NP_001059.2	DNA topoisomerase 2-beta isoform 2 [Homo sapiens]	1621	182661	23	36	34	2	34.701	23.32	0.00023567	X	X	X	X	X	X	X	24	61	53	8
RBM10	0.000232	1	0.000158	1	0	0	0	0	0	0	2.371	4.049	0.04067	1.778	2.8632	0.351575							1	1	0	0	RBM10	NP_001191395.1	RBM10.NP_001191395.1:RNA-binding protein 10 isoform 3 [Homo sapiens] ;NP_001191396.1:RNA-binding protein 10 isoform 4 [Homo sapiens] ;NP_001191397.1:RNA-binding protein 10 isoform 5 [Homo sapiens] ;NP_005667.2:RNA-binding protein 10 isoform 1 [Homo sapiens] ;NP_690595.1:RNA-binding protein 10 isoform 2 [Homo sapiens] ;	853	94469	6	18	18	0	18	14.42	0.00023231	X	X	X	X	X	X	X	4	10	10	0
PSPC1	0.000232	1	0.000308	1	0	0	0	0	0	0	1.888	3.1579	0.234246	1.976	3.224	0.195317							1	1	0	0	PSPC1	NP_001341838.1	paraspeckle component 1 isoform 1 [Homo sapiens]	523	58744	7	11	11	0	11	23.71	0.00023155	X	X	X	X	X	X	X	7	12	12	0
TOP1	0.00023	1	0.000351	1	0	0	0	0	0	0	2.197	3.6755	0.090019	2.478	4.1701	0.026716							1	1	0	0	TOP1	NP_003277.1	DNA topoisomerase 1 [Homo sapiens]	765	90726	9	16	16	0	16	14.77	0.00023025	X	X	X	X	X	X	X	7	20	20	0
HNRNPH1	0.000225	2	0.000293	2	0.000306	2	5.3e-05	1	8.3e-05	2	1.89	3.6309	0.098437	1.831	3.4717	0.123447	0.878	1.4986	0.912423	-0.458	-0.5527	0.956194	1	1	0	0	HNRNPH1	NP_001351171.1	heterogeneous nuclear ribonucleoprotein H isoform f [Homo sapiens]	442	48387	8	57	0	57	16.6667	30.09	0.00041512	3	5	0	5	0.666667	9.73	3.526e-05	11	48	1	47
PDIA5	0.000224	2	0.000421	2	0	0	0	0	0	0	1.776	2.8181	0.393308	2.329	4.0299	0.037365							1	1	0	0	PDIA5	NP_006801.1	protein disulfide-isomerase A5 precursor [Homo sapiens]	519	59594	1	2	2	0	2	6.55	4.242e-05	3	9	9	0	9	16.96	0.00040536	4	8	8	0
EIF3B	0.000224	2	0.000128	2	0	0	0	0	0.000224	2	1.981	4.5787	0.011451	1.382	2.98	0.293782	-0.737	-0.8447	0.976621	-0.72	-0.8583	0.915819	1	1	0	0	EIF3B	NP_003742.2	eukaryotic translation initiation factor 3 subunit B isoform 1 [Homo sapiens]	814	92482	7	14	14	0	14	16.34	0.00018934	5	9	9	0	9	10.44	0.00025845	7	11	11	0
HSPA4	0.000223	1	0.000332	1	0	0	0.000112	1	0	0	2.265	4.0025	0.045094	2.569	4.3319	0.017823				0.919	1.3439	1	1	1	0	0	HSPA4	NP_002145.3	heat shock 70 kDa protein 4 [Homo sapiens]	840	94331	10	17	17	0	17	20.48	0.0002228	X	X	X	X	X	X	X	11	21	20	1
RBM34	0.000221	2	0.000281	1	0	0	0	0	0	0	2.132	3.7634	0.075212	1.716	2.7955	0.388272							1	1	0	0	RBM34	NP_055829.2	RNA-binding protein 34 isoform 1 [Homo sapiens]	430	48565	5	13	13	0	13	17.67	0.00033283	1	2	2	0	2	4.88	0.00010872	6	9	9	0
EWSR1	0.000221	2	0.000327	2	0	0	0	0	0	0	2.589	4.3067	0.022433	2.784	4.4499	0.013113							1	1	0	0	EWSR1	NP_001156757.1	EWSR1.NP_001156757.1:RNA-binding protein EWS isoform 3 [Homo sapiens] ;NP_001156758.1:RNA-binding protein EWS isoform 4 [Homo sapiens] ;NP_005234.1:RNA-binding protein EWS isoform 2 [Homo sapiens] ;NP_053733.2:RNA-binding protein EWS isoform 1 [Homo sapiens] ;	655	68391	8	22	22	0	22	16.18	0.00036977	2	2	2	0	2	6.56	7.138e-05	8	23	23	0
ZC3HAV1	0.00022	1	0.000164	1	0	0	0	0	0	0	2.384	4.1004	0.03623	1.882	3.3122	0.16672							1	1	0	0	ZC3HAV1	NP_064504.2	ZC3HAV1.NP_064504.2:zinc finger CCCH-type antiviral protein 1 isoform 1 [Homo sapiens] ;NP_078901.3:zinc finger CCCH-type antiviral protein 1 isoform 2 [Homo sapiens] ;	902	101431	9	18	18	0	18	17.18	0.00021969	X	X	X	X	X	X	X	5	11	11	0
RBM15	0.000216	1	0.000154	2	0	0	0	0	0	0	2.382	4.0251	0.042893	2.468	4.3494	0.017041							1	1	0	0	RBM15	NP_001188474.1	RBM15.NP_001188474.1:RNA-binding protein 15 isoform 2 [Homo sapiens] ;NP_073605.4:RNA-binding protein 15 isoform 1 [Homo sapiens] ;	969	106366	9	19	19	0	19	18.89	0.00021586	X	X	X	X	X	X	X	7	20	20	0
RBBP4	0.000214	2	0.000201	2	0	0	0	0	0	0	1.82	2.7985	0.40405	1.566	2.6112	0.499547							1	1	0	0	RBBP4	NP_001128727.1	histone-binding protein RBBP4 isoform b [Homo sapiens]	424	47585	4	8	8	0	8	21.23	0.00020772	3	4	4	0	4	14.62	0.00022052	3	6	6	0
SMARCC1	0.000213	2	0.000243	2	0	0	0	0	0.000136	2	1.885	4.5404	0.012626	1.831	4.7264	0.006151	-0.844	-0.9757	1	-0.89	-0.9945	0.903844	1	1	0	0	SMARCC1	NP_003065.3	SWI/SNF complex subunit SMARCC1 [Homo sapiens]	1105	122867	5	11	11	0	11	7.78	0.00010959	3	15	15	0	15	4.34	0.00031731	2	11	11	0
AIFM1	0.000213	2	0.000479	2	0.000123	1	0	0	0.000224	3	1.173	2.6108	0.514254	1.817	4.6708	0.007192	-0.417	-0.6046	0.929702	-0.878	-1.0021	0.903245	1	1	0	0	AIFM1	NP_004199.1	apoptosis-inducing factor 1, mitochondrial isoform AIF precursor [Homo sapiens]	613	66901	3	4	1	3	2.5	7.99	4.49e-05	7	11	3	8	10	19.9	0.00038133	4	8	5	3
PRPF4	0.00021	2	0.000189	2	0.000244	1	0.000385	1	0.000143	3	1.25	2.4683	0.605005	1.207	2.3625	0.671822	0.084	0.1313	1	0.719	1.2481	1	1	1	0	0	PRPF4	NP_001231855.1	PRPF4.NP_001231855.1:U4/U6 small nuclear ribonucleoprotein Prp4 isoform 2 [Homo sapiens] ;NP_004688.2:U4/U6 small nuclear ribonucleoprotein Prp4 isoform 1 [Homo sapiens] ;	521	58321	3	5	5	0	5	10.94	0.00010565	3	7	7	0	7	10.56	0.00031407	5	8	8	0
XRN2	0.000209	1	0.00036	2	0	0	0	0	0	0	2.373	3.9183	0.054197	3.318	5.9162	0.000129							1	1	0	0	XRN2	NP_036387.2	5'-3' exoribonuclease 2 isoform 2 [Homo sapiens]	950	108583	8	18	18	0	18	15.16	0.00020859	X	X	X	X	X	X	X	13	42	42	0
RAE1	0.000209	1	0.000329	1	0	0	0	0	0	0	1.459	2.3494	0.683495	1.654	2.5585	0.534188							1	1	0	0	RAE1	NP_001015885.1	mRNA export factor [Homo sapiens]	368	40968	4	7	7	0	7	26.09	0.00020941	X	X	X	X	X	X	X	4	9	9	0
SRRM1	0.000202	2	0.000183	2	0	0	0	0	0	0	2.663	5.2491	0.001724	2.397	4.313	0.018704							1	1	0	0	SRRM1	NP_001290377.1	SRRM1. 7 proteins in this group did not match any genes. NP_001290377.1:serine/arginine repetitive matrix protein 1 isoform 1 [Homo sapiens] ;NP_001290378.1:serine/arginine repetitive matrix protein 1 isoform 3 [Homo sapiens] ;NP_001353506.1:serine/arginine repetitive matrix protein 1 isoform 13 [Homo sapiens] ;NP_001353510.1:serine/arginine repetitive matrix protein 1 isoform 15 [Homo sapiens] ;…	916	103796	12	23	23	0	23	14.74	0.00027643	2	5	5	0	5	2.51	0.0001276	7	16	16	0
KHDRBS1	0.000199	1	0.000243	1	0.000254	1	0.00016	1	0	0	1.536	2.3631	0.674379	1.592	2.7405	0.419779	0.746	0.9375	1	0.671	0.8464	1	1	1	0	0	KHDRBS1	NP_006550.1	KH domain-containing, RNA-binding, signal transduction-associated protein 1 isoform 1 [Homo sapiens]	443	48227	3	8	8	0	8	10.16	0.00019881	X	X	X	X	X	X	X	2	8	8	0
RRP1B	0.000199	2	0.000438	2	0	0	0	0	0	0	2.547	4.7748	0.00683	3.133	5.8332	0.000175							1	1	0	0	RRP1B	NP_055871.1	ribosomal RNA processing protein 1 homolog B [Homo sapiens]	758	84428	10	21	21	0	21	27.84	0.000305	2	3	3	0	3	4.75	9.252e-05	15	36	36	0
SF1	0.000199	1	0.000464	1	0	0	7.8e-05	1	0.000354	1	1.584	2.7574	0.427078	2.244	4.6035	0.008667	-0.366	-0.404	0.91653	0.109	0.142	1	1	1	0	0	SF1	NP_001333292.1	splicing factor 1 isoform 9 [Homo sapiens]	608	65672	7	11	11	0	11	20.72	0.00019918	X	X	X	X	X	X	X	8	21	21	0
MRPS22	0.000194	2	0.000663	2	0	0	0	0	0.000337	1	1.556	2.5538	0.54997	2.818	4.8729	0.004033	-0.202	-0.2076	0.934045	-0.11	-0.116	1	1	1	0	0	MRPS22	NP_001350786.1	MRPS22.NP_001350786.1:28S ribosomal protein S22, mitochondrial isoform 2 [Homo sapiens] ;NP_001350822.1:28S ribosomal protein S22, mitochondrial isoform 3 [Homo sapiens] ;NP_064576.1:28S ribosomal protein S22, mitochondrial isoform 1 [Homo sapiens] ;	319	36806	4	7	7	0	7	21	0.00024158	1	2	2	0	2	4.08	0.00014655	10	27	27	0
MRPS35	0.000192	2	0.000393	2	0	0	0	0	0	0	1.534	2.4742	0.60116	1.968	3.3541	0.154337							1	1	0	0	MRPS35	NP_068593.2	28S ribosomal protein S35, mitochondrial isoform 1 precursor [Homo sapiens]	323	36844	4	7	7	0	7	16.72	0.00023858	2	2	2	0	2	14.24	0.00014474	3	10	10	0
MOV10	0.00019	2	0.000483	2	0	0	0	0	0	0	2.699	4.3887	0.018409	3.601	7.0656	1e-06							1	1	0	0	MOV10	NP_001273001.1	MOV10.NP_001273001.1:helicase MOV-10 isoform 2 [Homo sapiens] ;NP_066014.1:helicase MOV-10 isoform 1 [Homo sapiens] ;	947	107210	9	22	22	0	22	15.31	0.00025575	3	5	5	0	5	5.39	0.00012342	20	57	57	0
CAPRIN1	0.000186	1	0.000398	1	0	0	0	0	0	0	2.009	3.2757	0.191572	2.494	4.6306	0.008043							1	1	0	0	CAPRIN1	NP_005889.3	CAPRIN1.NP_005889.3:caprin-1 isoform 1 [Homo sapiens] ;NP_976240.1:caprin-1 isoform 2 [Homo sapiens] ;	709	78366	5	12	12	0	12	15.51	0.00018633	X	X	X	X	X	X	X	5	21	21	0
GNL3	0.000185	2	0.000263	2	0	0	0	0	0	0	1.995	3.2902	0.186754	2.325	3.8082	0.061694							1	1	0	0	GNL3	NP_055181.3	GNL3.NP_055181.3:guanine nucleotide-binding protein-like 3 isoform 1 [Homo sapiens] ;NP_996562.1:guanine nucleotide-binding protein-like 3 isoform 2 [Homo sapiens] ;	549	61993	4	10	10	0	10	11.84	0.00020053	3	4	4	0	4	8.93	0.00017031	8	17	17	0
REXO4	0.000183	1	0.000223	1	0	0	0	0	0	0	1.402	2.2398	0.756537	1.404	2.2283	0.771374							1	1	0	0	REXO4	NP_065118.2	RNA exonuclease 4 isoform 1 [Homo sapiens]	422	46672	3	7	7	0	7	9	0.00018261	X	X	X	X	X	X	X	4	7	7	0
SRP72	0.00018	1	0.00014	1	0	0	0	0	0	0	1.871	3.0657	0.272135	1.504	2.3386	0.689342							1	1	0	0	SRP72	NP_008878.3	signal recognition particle subunit SRP72 isoform 1 [Homo sapiens]	671	74606	5	11	11	0	11	14.16	0.00018047	X	X	X	X	X	X	X	4	7	7	0
DDX1	0.000179	1	0.000213	2	0	0	0	0	0	0	1.937	3.2176	0.211825	2.458	4.6044	0.008646							1	1	0	0	DDX1	NP_004930.1	ATP-dependent RNA helicase DDX1 [Homo sapiens]	740	82432	5	12	12	0	12	13.24	0.00017852	X	X	X	X	X	X	X	6	19	19	0
YTHDC2	0.000177	1	0.00018	2	0	0	0	0	0	0	2.624	4.5852	0.011262	3.022	5.5965	0.000403							1	1	0	0	YTHDC2	NP_073739.3	3'-5' RNA helicase YTHDC2 isoform 1 [Homo sapiens]	1430	160248	8	23	23	0	23	9.51	0.00017707	X	X	X	X	X	X	X	14	36	36	0
LRPPRC	0.000175	2	0.000154	2	0	0	0	0	0	0	2.655	4.2411	0.026198	2.217	3.9224	0.047862							1	1	0	0	LRPPRC	NP_573566.2	leucine-rich PPR motif-containing protein, mitochondrial precursor [Homo sapiens]	1394	157904	4	6	6	0	6	5.45	4.738e-05	8	18	18	0	18	8.75	0.00030184	2	3	3	0
RTCB	0.000174	1	0.000266	1	0	0	0	0	0	0	1.559	2.6334	0.500349	1.791	2.9384	0.313561							1	1	0	0	RTCB	NP_055121.1	tRNA-splicing ligase RtcB homolog [Homo sapiens]	505	55210	5	8	8	0	8	18.02	0.0001744	X	X	X	X	X	X	X	5	10	10	0
RBM15B	0.000173	1	0.000121	1	0	0	0	0	0	0	2.092	3.7192	0.082372	1.516	2.2876	0.727079							1	1	0	0	RBM15B	NP_037418.3	putative RNA-binding protein 15B [Homo sapiens]	890	97205	8	14	14	0	14	19.78	0.00017317	X	X	X	X	X	X	X	5	8	8	0
IGF2BP3	0.00017	2	0.000405	2	0	0	0	0	0	0	2.123	3.41	0.150442	2.813	4.4535	0.012989							1	1	0	0	IGF2BP3	NP_006538.2	insulin-like growth factor 2 mRNA-binding protein 3 [Homo sapiens]	579	63705	10	23	12	11	12.9373	20.73	0.00024599	2	5	1	4	2.33333	4.49	9.42e-05	7	30	21	9
NOP56	0.000169	2	0.000475	1	0	0	0	0	0	0	2.133	3.5152	0.123414	2.534	4.6951	0.006719							1	1	0	0	NOP56	NP_006383.2	nucleolar protein 56 [Homo sapiens]	594	66050	7	14	14	0	14	21.21	0.00025947	2	2	2	0	2	5.39	7.871e-05	11	21	21	0
PRKDC	0.000168	2	0.000273	2	0.000216	1	0.000146	1	0.000413	2	1.097	5.3349	0.001316	1.365	7.073	1e-06	0.018	0.0679	1	-0.115	-0.4317	0.979354	1	1	0	0	PRKDC	NP_008835.5	DNA-dependent protein kinase catalytic subunit isoform 1 [Homo sapiens]	4128	469093	5	7	7	0	7	2.23	1.867e-05	20	56	56	0	56	8.43	0.00031711	9	16	16	0
EIF4A3	0.000165	2	0.000556	1	9.1e-05	1	0	0	0.00039	2	1.101	2.077	0.863083	1.71	3.6058	0.094546	-0.68	-0.7447	0.953817	-0.578	-0.6346	0.943052	1	1	0	0	EIF4A3	NP_055555.1	eukaryotic initiation factor 4A-III [Homo sapiens]	411	46871	4	8	6	2	7	17.52	0.0001875	2	4	2	2	2.5	7.79	0.00014219	9	18	15	3
ZCCHC3	0.000164	1	0.0003	1	0	0	0	0	0	0	1.356	2.0286	0.893686	1.68	2.6817	0.455092							1	1	0	0	ZCCHC3	NP_149080.2	zinc finger CCHC domain-containing protein 3 [Homo sapiens]	403	43547	4	6	6	0	6	19.11	0.0001639	X	X	X	X	X	X	X	4	9	9	0
WDR36	0.000162	1	0.000155	1	0	0	0	0	0	0	2.051	3.6776	0.089638	1.804	2.9811	0.293271							1	1	0	0	WDR36	NP_644810.1	WD repeat-containing protein 36 [Homo sapiens]	951	105322	7	14	14	0	14	13.25	0.00016207	X	X	X	X	X	X	X	7	11	11	0
CCT8	0.000161	1	0.000343	1	0.000137	1	8.6e-05	1	0.000169	2	1.149	2.105	0.845099	1.68	3.3099	0.167421	-0.073	-0.0956	0.959684	-0.161	-0.2043	1	1	1	0	0	CCT8	NP_006576.2	T-complex protein 1 subunit theta isoform 1 [Homo sapiens]	548	59621	5	8	8	0	8	11.5	0.00016071	X	X	X	X	X	X	X	7	14	14	0
TARDBP	0.00016	1	0.000287	2	0	0	0	0	0.00026	1	1.327	2.1748	0.799567	2.03	3.3343	0.160095	-0.139	-0.1323	0.949945	-0.085	-0.0947	1	1	1	0	0	TARDBP	NP_031401.1	TAR DNA-binding protein 43 [Homo sapiens]	414	44740	2	6	6	0	6	10.14	0.00015955	X	X	X	X	X	X	X	4	11	11	0
XPO1	0.000152	2	0.000131	2	0	0	0	0	0.000301	1	1.699	3.2974	0.184397	1.438	2.6575	0.470099	-0.523	-0.6659	0.938954	-0.565	-0.6296	0.943799	1	1	0	0	XPO1	NP_003391.1	exportin-1 [Homo sapiens]	1071	123386	2	4	4	0	4	3.27	4.112e-05	6	12	12	0	12	8.96	0.00026191	2	3	3	0
P3H1	0.00015	1	0.000219	1	0	0	0	0	0.000292	1	1.437	2.6938	0.463985	1.655	3.3143	0.166081	-0.357	-0.3713	0.917193	-0.404	-0.4387	0.977885	1	1	0	0	P3H1	NP_071751.3	prolyl 3-hydroxylase 1 isoform 1 precursor [Homo sapiens]	736	83394	5	10	10	0	10	20.38	0.00014958	X	X	X	X	X	X	X	5	12	12	0
FASN	0.000147	2	6.1e-05	2	0	0	0	0	4.3e-05	1	3.544	6.9433	3e-06	2.349	4.1191	0.030233	-0.025	-0.0289	0.980835	-0.141	-0.1535	1	1	1	0	0	FASN	NP_004095.4	fatty acid synthase [Homo sapiens]	2511	273424	17	52	52	0	52	11.99	0.00022798	3	7	7	0	7	2.63	6.516e-05	9	16	16	0
IGF2BP2	0.000145	1	0.000333	1	0	0	0	0	0	0	1.464	2.4128	0.641439	2.071	3.5136	0.113733							1	1	0	0	IGF2BP2	NP_001007226.1	insulin-like growth factor 2 mRNA-binding protein 2 isoform b [Homo sapiens]	556	61843	6	16	7	9	7.31343	14.03	0.00014481	1	4	0	4	0	2.34	X	8	20	13	7
RBBP7	0.000145	2	0.000167	2	0	0	0	0	0.000229	1	1.601	2.4595	0.610751	1.44	2.2944	0.722024	-0.13	-0.1396	0.948167	-0.189	-0.1909	1	1	1	0	0	RBBP7	NP_001185648.1	histone-binding protein RBBP7 isoform 1 [Homo sapiens]	469	52314	4	6	6	0	6	14.5	0.00014084	2	3	3	0	3	9.17	0.00014952	3	5	5	0
PTCD3	0.000141	2	0.000357	2	0	0	0	0	0	0	1.893	3.0813	0.265444	2.792	4.4974	0.011557							1	1	0	0	PTCD3	NP_060422.4	pentatricopeptide repeat domain-containing protein 3, mitochondrial precursor [Homo sapiens]	689	78550	5	7	7	0	7	12.63	0.00011185	2	5	5	0	5	6.97	0.00016963	8	21	21	0
FMR1	0.00014	1	0.000491	1	0	0	0	0	0	0	1.489	2.3871	0.658444	2.507	4.8484	0.004332							1	1	0	0	FMR1	NP_002015.1	synaptic functional regulator FMR1 isoform ISO1 [Homo sapiens]	632	71175	8	19	2	17	8.05714	25.32	0.00014035	X	X	X	X	X	X	X	11	44	3	41
DAP3	0.00014	2	0.000316	2	0	0	0	0	0	0	1.326	2.0298	0.892936	1.709	3.0149	0.277874							1	1	0	0	DAP3	NP_001186779.1	DAP3.NP_001186779.1:28S ribosomal protein S29, mitochondrial isoform 2 [Homo sapiens] ;NP_001186780.1:28S ribosomal protein S29, mitochondrial isoform 3 [Homo sapiens] ;NP_004623.1:28S ribosomal protein S29, mitochondrial isoform 1 [Homo sapiens] ;	364	41673	4	5	5	0	5	18.68	0.00015122	2	2	2	0	2	7.14	0.00012844	1	6	6	0
DDX52	0.000135	1	0.000274	1	0	0	0	0	0	0	1.292	2.0579	0.875238	1.84	3.1597	0.21843							1	1	0	0	DDX52	NP_001278405.1	DDX52.NP_001278405.1:probable ATP-dependent RNA helicase DDX52 isoform 2 [Homo sapiens] ;NP_008941.3:probable ATP-dependent RNA helicase DDX52 isoform 1 [Homo sapiens] ;	491	55185	4	6	6	0	6	17.72	0.00013453	X	X	X	X	X	X	X	5	10	10	0
POLR2B	0.000135	2	2.6e-05	1	0.000325	1	0	0	0	0	2.478	4.2971	0.022952	-0.257	-0.2559	0.946987	1.688	2.8706	0.029024				1	0	1	0	POLR2B	NP_000929.1	POLR2B.NP_000929.1:DNA-directed RNA polymerase II subunit RPB2 isoform 1 [Homo sapiens] ;NP_001290197.1:DNA-directed RNA polymerase II subunit RPB2 isoform 2 [Homo sapiens] ;NP_001290198.1:DNA-directed RNA polymerase II subunit RPB2 isoform 3 [Homo sapiens] ;	1174	133896	8	16	16	0	16	11.93	0.00015004	5	6	6	0	6	6.64	0.00011947	X	X	X	X
TRMT1L	0.000134	1	0.000396	1	0	0	0	0	0	0	1.395	2.1393	0.822835	2.341	3.9625	0.043682							1	1	0	0	TRMT1L	NP_001189352.1	TRMT1L.NP_001189352.1:TRMT1-like protein isoform 2 [Homo sapiens] ;NP_112196.3:TRMT1-like protein isoform 1 [Homo sapiens] ;	577	65006	3	7	7	0	7	9.71	0.00013356	X	X	X	X	X	X	X	7	17	17	0
SF3B4	0.000133	2	0.000213	2	0	0	0	0	0.000254	1	1.393	2.1847	0.793044	1.828	2.9064	0.329381	-0.092	-0.1004	0.958333	-0.224	-0.2329	1	1	1	0	0	SF3B4	NP_005841.1	splicing factor 3B subunit 4 [Homo sapiens]	424	44386	3	6	6	0	6	14.15	0.00015579	1	2	2	0	2	5.42	0.00011026	2	9	9	0
LMNB1	0.000132	1	0.000138	1	0.001366	2	0.007076	1	0.000338	3	-0.177	-0.3917	1	-0.29	-0.6626	0.912232	1.47	4.7169	6e-06	2.665	9.5702	0	0	0	1	1	LMNB1	NP_005564.1	lamin-B1 isoform 1 [Homo sapiens]	586	66408	3	7	7	0	7	8.53	0.00013151	X	X	X	X	X	X	X	2	6	6	0
U2SURP	0.000129	2	0.000143	2	0	0	6.5e-05	1	0.000175	2	1.532	3.5692	0.11117	1.525	3.5211	0.112061	-0.9	-1.05	1	-0.403	-0.5492	0.9568	1	1	0	0	U2SURP	NP_001307148.1	U2 snRNP-associated SURP motif-containing protein isoform 2 [Homo sapiens]	1028	118235	15	26	1	25	12.5	27.24	0.00013386	5	12	0	12	5.5	8.56	0.00012506	7	13	2	11
XRCC6	0.000128	2	0.000923	1	0	0	0	0	0	0	1.861	2.9737	0.313907	3.158	6.3268	2.6e-05							1	1	0	0	XRCC6	NP_001275906.1	XRCC6.NP_001275906.1:X-ray repair cross-complementing protein 6 isoform 2 [Homo sapiens] ;NP_001460.1:X-ray repair cross-complementing protein 6 isoform 1 [Homo sapiens] ;	568	65149	5	9	9	0	9	14.79	0.00017444	1	2	2	0	2	2.99	8.231e-05	9	39	39	0
PSIP1	0.000127	2	0.00035	2	0	0	0	0	0.000203	1	1.694	2.7772	0.4159	2.387	4.0042	0.039673	-0.092	-0.0937	0.960222	-0.245	-0.2349	1	1	1	0	0	PSIP1	NP_150091.2	PC4 and SFRS1-interacting protein isoform 2 [Homo sapiens]	530	60103	2	8	8	0	8	6.04	0.00016617	1	2	2	0	2	3.21	8.821e-05	3	12	10	2
CHD4	0.000122	2	0.000123	2	0	0	0	0	7.7e-05	2	1.81	4.1372	0.033322	1.74	3.7835	0.065095	-0.686	-0.7974	0.965356	-0.729	-0.8454	0.917101	1	1	0	0	CHD4	NP_001264.2	CHD4.NP_001264.2:chromodomain-helicase-DNA-binding protein 4 isoform 1 [Homo sapiens] ;NP_001284482.1:chromodomain-helicase-DNA-binding protein 4 isoform 2 [Homo sapiens] ;NP_001350535.1:chromodomain-helicase-DNA-binding protein 4 isoform 3 [Homo sapiens] ;	1912	218003	2	2	2	0	2	1.94	1.152e-05	12	19	19	0	19	12.4	0.00023229	3	6	6	0
BOP1	0.000121	2	0.000162	1	0	0	0	0	0	0	1.897	3.2356	0.205387	1.658	2.7887	0.392086							1	1	0	0	BOP1	NP_056016.1	ribosome biogenesis protein BOP1 [Homo sapiens]	746	83630	4	10	10	0	10	13.27	0.00014757	1	3	3	0	3	3.49	9.4e-05	4	9	9	0
IRS4	0.000119	2	0.000229	2	0	0	0	0	0.000171	1	1.903	3.4587	0.13739	2.215	4.3721	0.016071	-0.339	-0.3799	0.916938	-0.406	-0.4408	0.977446	1	1	0	0	IRS4	NP_003595.1	insulin receptor substrate 4 [Homo sapiens]	1257	133767	3	6	6	0	6	7.24	5.255e-05	4	10	10	0	10	7.08	0.00018596	1	5	5	0
SRRM2	0.000117	2	0.000126	2	0	0	0	0	3.1e-05	2	3.014	6.6309	1.1e-05	2.896	6.4813	1.4e-05	-0.547	-0.6011	0.92924	-0.635	-0.7039	0.933368	1	1	0	0	SRRM2	NP_057417.3	serine/arginine repetitive matrix protein 2 [Homo sapiens]	2752	299616	21	50	50	0	50	12.17	0.00020002	3	4	4	0	4	2.29	3.398e-05	23	47	47	0
ADAR	0.000117	1	0.00011	1	0	0	3.9e-05	1	0	0	2.09	3.328	0.174631	1.761	3.0431	0.265473				0.354	0.4448	1	1	1	0	0	ADAR	NP_001102.3	ADAR.NP_001102.3:double-stranded RNA-specific adenosine deaminase isoform a [Homo sapiens] ;NP_001351974.1:double-stranded RNA-specific adenosine deaminase isoform e [Homo sapiens] ;NP_001351976.1:double-stranded RNA-specific adenosine deaminase isoform d [Homo sapiens] ;	1226	136066	6	13	13	0	13	9.71	0.00011673	X	X	X	X	X	X	X	5	10	10	0
BRD4	0.000116	2	0.000149	2	0	0	0	0	6.3e-05	2	1.8	3.6254	0.09952	1.796	3.6746	0.082045	-0.679	-0.7853	0.962606	-0.583	-0.6635	0.93886	1	1	0	0	BRD4	NP_490597.1	bromodomain-containing protein 4 isoform long [Homo sapiens]	1362	152218	3	6	6	0	6	4.19	4.85e-05	6	11	10	1	10.7143	8.37	0.00018389	4	7	6	1
UPF1	0.000116	2	0.000216	2	0	0	0	0	0	0	2.167	3.7743	0.073531	2.773	4.8066	0.004891							1	1	0	0	UPF1	NP_001284478.1	UPF1.NP_001284478.1:regulator of nonsense transcripts 1 isoform 1 [Homo sapiens] ;NP_002902.2:regulator of nonsense transcripts 1 isoform 2 [Homo sapiens] ;	1129	124345	7	9	9	0	9	11.43	8.776e-05	5	7	7	0	7	9.92	0.00014493	12	23	23	0
FAM120A	0.000108	1	8.4e-05	1	0	0	0	0	0	0	1.877	2.958	0.321427	1.403	2.2754	0.736163							1	1	0	0	FAM120A	NP_001273651.1	FAM120A.NP_001273651.1:constitutive coactivator of PPAR-gamma-like protein 1 isoform b [Homo sapiens] ;NP_055427.2:constitutive coactivator of PPAR-gamma-like protein 1 isoform a [Homo sapiens] ;	1117	121817	6	11	11	0	11	8.42	0.00010841	X	X	X	X	X	X	X	6	7	7	0
RBM25	0.000108	2	0.000186	2	0	0	0	0	0.000128	1	1.8	2.8268	0.388591	2.213	3.6662	0.083493	-0.099	-0.1062	0.956735	-0.063	-0.0694	1	1	1	0	0	RBM25	NP_067062.1	RNA-binding protein 25 [Homo sapiens]	843	100186	3	6	6	0	6	4.74	7.836e-05	3	5	5	0	5	4.74	0.00013864	3	10	10	0
PLOD1	0.000106	1	0.000148	1	0	0	0	0	0.000148	1	1.423	2.1829	0.794231	1.514	2.4491	0.60951	-0.139	-0.1515	0.945378	-0.166	-0.1714	1	1	1	0	0	PLOD1	NP_000293.2	PLOD1.NP_000293.2:procollagen-lysine,2-oxoglutarate 5-dioxygenase 1 isoform 2 precursor [Homo sapiens] ;NP_001303249.1:procollagen-lysine,2-oxoglutarate 5-dioxygenase 1 isoform 1 precursor [Homo sapiens] ;	727	83550	4	7	7	0	7	8.25	0.000106	X	X	X	X	X	X	X	5	8	8	0
WDR3	0.000105	1	0.000171	1	0	0	0	0	0	0	1.695	2.5947	0.524252	1.971	3.1599	0.218355							1	1	0	0	WDR3	NP_006775.1	WD repeat-containing protein 3 [Homo sapiens]	943	106099	4	9	9	0	9	7.95	0.00010507	X	X	X	X	X	X	X	4	12	12	0
FTSJ3	0.000104	1	0.000127	1	0	0	0	0	0	0	1.593	2.7258	0.445229	1.637	2.4365	0.618446							1	1	0	0	FTSJ3	NP_060117.3	pre-rRNA 2'-O-ribose RNA methyltransferase FTSJ3 [Homo sapiens]	847	96558	6	8	8	0	8	14.17	0.00010398	X	X	X	X	X	X	X	4	8	8	0
BRD2	0.000104	2	0.000172	2	0	0	5.9e-05	1	0.000174	2	1.139	2.2724	0.73483	1.392	2.8533	0.356796	-0.842	-0.9158	0.994814	-0.228	-0.2976	1	1	1	0	0	BRD2	NP_001106653.1	bromodomain-containing protein 2 isoform 1 [Homo sapiens]	801	88061	4	6	6	0	6	11.11	8.246e-05	3	5	4	1	4.28571	4.99	0.00012507	4	9	8	1
SF3B3	0.0001	2	0.000144	2	0	0	7.8e-05	1	0.00053	1	1.004	2.2591	0.743692	1.228	2.8422	0.362709	-0.99	-1.1487	1	0.067	0.118	1	1	1	0	0	SF3B3	NP_036558.3	splicing factor 3B subunit 3 [Homo sapiens]	1217	135577	2	3	3	0	3	3.37	2.714e-05	6	9	9	0	9	11.01	0.00017287	5	6	6	0
SLTM	9.8e-05	1	0.000106	1	0	0	0	0	0	0	1.681	2.7578	0.42685	1.557	2.6378	0.482512							1	1	0	0	SLTM	NP_001013865.1	SLTM.NP_001013865.1:SAFB-like transcription modulator isoform b [Homo sapiens] ;NP_079031.2:SAFB-like transcription modulator isoform a [Homo sapiens] ;	1016	115409	4	9	9	0	9	6.3	9.752e-05	X	X	X	X	X	X	X	5	8	8	0
TBL3	9.5e-05	1	0.000216	1	0	0	0	0	0	0	1.494	2.1807	0.795682	2.012	3.5646	0.10276							1	1	0	0	TBL3	NP_006444.2	transducin beta-like protein 3 [Homo sapiens]	808	89035	4	7	7	0	7	9.65	9.537e-05	X	X	X	X	X	X	X	4	13	13	0
CHERP	9.3e-05	2	0.000113	2	0	0	0	0	8.2e-05	2	1.523	2.7898	0.408868	1.76	3.1257	0.231454	-0.429	-0.4927	0.918859	-0.381	-0.371	0.992789	1	1	0	0	CHERP	NP_006378.3	calcium homeostasis endoplasmic reticulum protein [Homo sapiens]	916	103702	4	7	7	0	7	10.81	8.413e-05	3	4	4	0	4	6.55	0.00010208	6	11	11	0
HNRNPH2	9.3e-05	2	0.000678	2	0.000307	2	0.000421	1	6.6e-05	2	1.136	1.8465	1	2.753	5.8707	0.000152	1.024	1.5804	0.790642	1.322	2.3404	0.295804	0	1	0	1	HNRNPH2	NP_062543.1	heterogeneous nuclear ribonucleoprotein H2 [Homo sapiens]	449	49264	4	25	0	25	6.16667	12.47	0.0001512	2	4	0	4	0.666667	5.79	3.471e-05	9	38	8	30
DDX24	9e-05	1	0.00015	2	0	0	0	0	0	0	1.462	2.239	0.75707	1.93	3.239	0.190204							1	1	0	0	DDX24	NP_065147.1	ATP-dependent RNA helicase DDX24 [Homo sapiens]	859	96332	4	7	7	0	7	7.8	8.971e-05	X	X	X	X	X	X	X	5	8	8	0
GTPBP4	8.9e-05	2	0.00036	1	0	0	0	0	0	0	1.437	2.1835	0.793835	2.292	3.7128	0.075721							1	1	0	0	GTPBP4	NP_036473.2	nucleolar GTP-binding protein 1 [Homo sapiens]	634	73965	3	6	6	0	6	7.57	0.00010419	1	2	2	0	2	3.79	7.374e-05	7	17	17	0
POLRMT	8.9e-05	1	0.000153	1	0	0	0	0	0	0	1.854	2.9885	0.306922	2.136	3.6024	0.095203							1	1	0	0	POLRMT	NP_005026.3	DNA-directed RNA polymerase, mitochondrial precursor [Homo sapiens]	1230	138620	6	10	10	0	10	10	8.95e-05	X	X	X	X	X	X	X	9	14	14	0
GTPBP1	8.4e-05	2	0.000261	1	0	0	0	0	0	0	1.392	2.2131	0.774265	2.059	3.5104	0.114452							1	1	0	0	GTPBP1	NP_004277.2	GTP-binding protein 1 [Homo sapiens]	669	72454	3	6	6	0	6	7.17	9.873e-05	1	2	2	0	2	5.98	6.988e-05	7	13	13	0
HSPA4L	7.6e-05	1	0.00012	1	0	0	0	0	0	0	1.369	2.106	0.844454	1.583	2.4421	0.614469							1	1	0	0	HSPA4L	NP_001304310.1	heat shock 70 kDa protein 4L isoform 2 [Homo sapiens]	870	97659	5	6	6	0	6	10.23	7.592e-05	X	X	X	X	X	X	X	5	10	7	3
MARK2	7.2e-05	2	0.000171	1	0	0	0	0	0	0	1.534	2.342	0.688422	1.772	2.9126	0.326275							1	1	0	0	MARK2	NP_001034558.2	serine/threonine-protein kinase MARK2 isoform d [Homo sapiens]	788	87911	3	6	6	0	6	7.23	8.382e-05	1	2	2	0	2	2.54	5.933e-05	6	10	10	0
MKI67	7.1e-05	1	6.2e-05	1	0	0	0	0	0	0	2.571	4.4612	0.015403	2.169	3.726	0.073634							1	1	0	0	MKI67	NP_002408.3	proliferation marker protein Ki-67 isoform 1 [Homo sapiens]	3256	358695	12	21	21	0	21	7.52	7.1e-05	X	X	X	X	X	X	X	9	15	15	0
WDR6	7e-05	1	9.8e-05	2	0	0	0	0	0	0	1.417	2.1692	0.80325	1.715	2.8336	0.367333							1	1	0	0	WDR6	NP_001307475.1	WDR6.NP_001307475.1:WD repeat-containing protein 6 isoform 2 [Homo sapiens] ;NP_001307476.1:WD repeat-containing protein 6 isoform 3 [Homo sapiens] ;NP_060501.4:WD repeat-containing protein 6 isoform 1 [Homo sapiens] ;	1095	118890	4	7	7	0	7	8.77	7.038e-05	X	X	X	X	X	X	X	3	7	7	0
PSMD2	6.8e-05	2	0.000133	2	0	0	0	0	0	0	1.537	2.4313	0.629246	2.008	3.2604	0.183089							1	1	0	0	PSMD2	NP_002799.3	26S proteasome non-ATPase regulatory subunit 2 isoform 1 [Homo sapiens]	908	100200	3	7	7	0	7	4.41	8.487e-05	2	2	2	0	2	3.96	5.149e-05	4	9	9	0
GNL2	6.4e-05	2	0.000105	2	0	0	0	0	0	0	1.305	2.0542	0.877582	1.632	2.9807	0.293457							1	1	0	0	GNL2	NP_001310552.1	GNL2.NP_001310552.1:nucleolar GTP-binding protein 2 isoform 2 [Homo sapiens] ;NP_037417.1:nucleolar GTP-binding protein 2 isoform 1 [Homo sapiens] ;	799	91280	3	5	5	0	5	4.88	6.889e-05	1	2	2	0	2	2.25	5.851e-05	5	8	8	0
MSH6	6.4e-05	2	8.1e-05	2	0	0	0	0	0	0	1.641	2.4632	0.608333	1.571	2.5398	0.546751							1	1	0	0	MSH6	NP_000170.1	DNA mismatch repair protein Msh6 isoform 1 [Homo sapiens]	1360	152785	2	3	3	0	3	3.53	2.428e-05	3	6	6	0	6	5.59	0.00010313	2	3	3	0
EIF3C	6.2e-05	2	0.000118	1	0	0	0	0	0.000118	1	1.424	2.2024	0.781351	1.529	2.494	0.578082	-0.089	-0.0914	0.960883	-0.088	-0.0955	1	1	1	0	0	EIF3C	NP_003743.1	eukaryotic translation initiation factor 3 subunit C isoform a [Homo sapiens]	913	105344	3	6	6	0	6	6.46	7.235e-05	1	2	2	0	2	2.74	5.121e-05	4	8	8	0
RBBP6	6.1e-05	1	7.5e-05	1	0	0	0	0	0	0	1.787	2.9355	0.332401	1.786	2.8824	0.341593							1	1	0	0	RBBP6	NP_008841.2	E3 ubiquitin-protein ligase RBBP6 isoform 1 [Homo sapiens]	1792	201563	6	10	10	0	10	4.41	6.143e-05	X	X	X	X	X	X	X	6	10	10	0
FLNA	4.3e-05	2	8.6e-05	1	0	0	0	0	8.1e-05	1	1.938	3.575	0.109917	2.134	3.7494	0.070052	-0.428	-0.4585	0.917267	-0.311	-0.3432	0.999369	1	1	0	0	FLNA	NP_001104026.1	FLNA.NP_001104026.1:filamin-A isoform 2 [Homo sapiens] ;NP_001447.2:filamin-A isoform 1 [Homo sapiens] ;	2647	280737	5	10	10	0	10	4.46	4.159e-05	3	5	5	0	5	3.82	4.415e-05	7	17	17	0
TJP1	4.1e-05	1	9.4e-05	1	0	0	0	0	0	0	1.482	2.3629	0.674512	2.088	3.639	0.088329							1	1	0	0	TJP1	NP_001287954.2	TJP1.NP_001287954.2:tight junction protein ZO-1 isoform c [Homo sapiens] ;NP_001287955.1:tight junction protein ZO-1 isoform d [Homo sapiens] ;NP_001317168.1:tight junction protein ZO-1 isoform e [Homo sapiens] ;NP_001341941.1:tight junction protein ZO-1 isoform f [Homo sapiens] ;NP_001341942.1:tight junction protein ZO-1 isoform g [Homo sapiens] ;NP_001341943.1:tight junction protein ZO-1 isofor…	1861	208293	3	7	7	0	7	2.63	4.141e-05	X	X	X	X	X	X	X	5	13	13	0
ACIN1	3.8e-05	2	0.000142	1	0	0	0	0	0	0	1.375	2.113	0.839929	2.126	3.7816	0.065364							1	1	0	0	ACIN1	NP_001158286.1	ACIN1.NP_001158286.1:apoptotic chromatin condensation inducer in the nucleus isoform 2 [Homo sapiens] ;NP_001158287.1:apoptotic chromatin condensation inducer in the nucleus isoform 3 [Homo sapiens] ;NP_055792.1:apoptotic chromatin condensation inducer in the nucleus isoform 1 [Homo sapiens] ;	1328	150583	3	5	5	0	5	3.01	4.145e-05	1	2	2	0	2	2.26	3.52e-05	7	14	14	0
MYCBP2	1.9e-05	1	2.3e-05	1	0	0	0	0	0	0	1.589	2.3506	0.682695	1.584	2.4928	0.578913							1	1	0	0	MYCBP2	NP_055872.4	E3 ubiquitin-protein ligase MYCBP2 [Homo sapiens]	4678	513643	6	8	8	0	8	2.27	1.883e-05	X	X	X	X	X	X	X	5	8	8	0
RAB7A	0	0	0	0	0.004915	1	0.003378	2	0.002384	2	-1.753	-1.977	0.762943	-1.756	-2.1315	0.879187	1.022	3.31	0.005464	1.619	5.3158	5e-06	0	0	1	1	RAB7A	NP_004628.4	ras-related protein Rab-7a [Homo sapiens]	207	23490	X	X	X	X	X	X	X	X	X	X	X	X	X	X	X	X	X	X
	0.00124	2	0	0	0	0	0.004281	2	0	0	1.291	1.8621	0.992696							2.185	3.5695	0.009326	0	0	0	1		SETD2CC1b-ii_STB	no description	51	5384	1	3	3	0	3	52.94	0.00064759	1	4	4	0	4	52.94	0.00183337	X	X	X	X
SNRPD1	0.002324	2	0.003496	2	0	0	0.00595	1	0.003617	3	0.728	3.1277	0.246218	1.102	4.9413	0.003295	-2.556	-2.8828	0.29125	0.508	2.0729	0.49727	0	1	0	0	SNRPD1	NP_008869.1	small nuclear ribonucleoprotein Sm D1 isoform 1 [Homo sapiens]	119	13282	3	29	29	0	29	45.38	0.00268285	2	10	10	0	10	27.73	0.00196433	3	53	53	0
HIST2H2AA3	0.001677	1	0.000911	2	0.000978	1	0.000995	2	0.001705	3	1.048	2.9512	0.324719	0.542	1.4206	1	-0.699	-1.121	1	0.245	0.5366	1	1	0	0	0	HIST2H2AA3	NP_003507.1	histone H2A type 2-A [Homo sapiens]	130	14095	4	26	16	10	19.8	43.85	0.00167675	X	X	X	X	X	X	X	4	13	3	10
DPY30	0.001465	2	0.00121	1	0	0	0	0	0.002174	1	1.841	3.0783	0.266722	0.653	1.0209	1	-0.38	-0.4174	0.9165	-0.232	-0.2562	1	1	0	0	0	DPY30	NP_001308138.1	protein dpy-30 homolog isoform 1 [Homo sapiens]	99	11250	1	3	3	0	3	20.2	0.0003336	2	11	11	0	11	36.36	0.00259728	X	X	X	X
S100A7	0.001389	1	0	0	0	0	0.019162	1	0.000742	2	1.103	1.8131	1	-0.325	-0.3432	0.934811	-0.33	-0.3421	0.91852	3.631	7.6871	0	0	0	0	1	S100A7	NP_002954.2	protein S100-A7 [Homo sapiens]	101	11471	X	X	X	X	X	X	X	2	6	6	0	6	19.8	0.00138864	X	X	X	X
RPL36A-HNRNPH2	0.001026	1	0.000569	1	0	0	0	0	0	0	1.935	3.1905	0.221799	1.195	1.6776	1							1	0	0	0	RPL36A-HNRNPH2	NP_001186902.2	0 genes:. NP_001186902.2:RPL36A-HNRNPH2 protein isoform a [Homo sapiens] ;NP_066357.3:60S ribosomal protein L36a [Homo sapiens] ;	118	13792	5	11	11	0	11	35.59	0.00102626	X	X	X	X	X	X	X	3	5	5	0
CPSF7	0.000983	2	0.00117	2	0.00018	1	0.000601	1	0.000955	4	1.017	4.6326	0.009963	0.833	3.7404	0.071411	-1.888	-2.9311	0.262237	-0.293	-0.8644	0.915223	1	0	0	0	CPSF7	NP_001129512.1	CPSF7.NP_001129512.1:cleavage and polyadenylation specificity factor subunit 7 isoform 2 [Homo sapiens] ;NP_001136037.1:cleavage and polyadenylation specificity factor subunit 7 isoform 3 [Homo sapiens] ;NP_079087.3:cleavage and polyadenylation specificity factor subunit 7 isoform 1 [Homo sapiens] ;	471	52050	2	14	14	0	14	9.34	0.00032723	4	33	33	0	33	15.07	0.00163777	3	4	4	0
CDK1	0.000944	1	0.000706	1	0	0	0	0	0.000362	1	1.945	3.4201	0.147656	1.439	1.9845	0.951845	-0.182	-0.1775	0.939755	-0.252	-0.2504	1	1	0	0	0	CDK1	NP_001777.1	CDK1.NP_001777.1:cyclin-dependent kinase 1 isoform 1 [Homo sapiens] ;NP_203698.1:cyclin-dependent kinase 1 isoform 2 [Homo sapiens] ;	297	34095	X	X	X	X	X	X	X	5	12	12	0	12	26.6	0.00094446	X	X	X	X
RPL35A	0.000901	1	0.000489	1	0	0	0	0	0	0	1.699	2.8377	0.382726	0.891	1.254	1							1	0	0	0	RPL35A	NP_001303240.1	60S ribosomal protein L35a [Homo sapiens]	110	12538	5	9	9	0	9	23.64	0.00090073	X	X	X	X	X	X	X	1	4	4	0
SLC25A1	0.000882	1	0.000283	1	0	0	0	0	0.000338	1	2.027	3.2961	0.184821	0.659	0.9426	1	-0.106	-0.1125	0.955035	-0.121	-0.1287	1	1	0	0	0	SLC25A1	NP_001243463.1	SLC25A1.NP_001243463.1:tricarboxylate transport protein, mitochondrial isoform b [Homo sapiens] ;NP_005975.1:tricarboxylate transport protein, mitochondrial isoform a precursor [Homo sapiens] ;	318	35053	X	X	X	X	X	X	X	3	12	12	0	12	18.55	0.00088209	X	X	X	X
PPIA	0.00085	1	0.000726	1	0	0	0.003862	1	0.001417	1	0.124	0.2583	1	-0.274	-0.4996	0.919556	-1.359	-1.592	1	1.546	4.3163	0.00056	0	0	0	1	PPIA	NP_066953.1	peptidyl-prolyl cis-trans isomerase A isoform 1 [Homo sapiens]	165	18012	X	X	X	X	X	X	X	2	6	6	0	6	27.27	0.00085002	X	X	X	X
ELOB	0.000828	2	0.000678	2	0	0	0.0006	1	0	0	1.714	2.8418	0.380532	1.312	1.9717	0.960968				0.702	0.9288	1	1	0	0	0	ELOB	NP_009039.1	elongin-B isoform a [Homo sapiens]	118	13133	1	5	5	0	5	21.19	0.00046648	3	6	6	0	6	53.39	0.00118858	1	3	3	0
RPS28	0.000798	1	0.001948	1	0	0	0	0	0	0	1.12	1.6744	1	1.8	2.9978	0.285591							0	1	0	0	RPS28	NP_001022.1	40S ribosomal protein S28 [Homo sapiens]	69	7841	1	5	5	0	5	17.39	0.00079775	X	X	X	X	X	X	X	1	10	10	0
SNU13	0.000774	1	0.00063	1	0	0	0	0	0	0	1.719	2.7493	0.431694	1.269	1.9382	0.98455							1	0	0	0	SNU13	NP_004999.1	NHP2-like protein 1 [Homo sapiens]	128	14174	4	9	9	0	9	43.75	0.00077407	X	X	X	X	X	X	X	3	6	6	0
HAX1	0.000708	1	0.000519	1	0	0	0	0	0	0	1.441	2.2782	0.730963	0.947	1.3297	1							1	0	0	0	HAX1	NP_001018238.1	HAX1.NP_001018238.1:HCLS1-associated protein X-1 isoform b [Homo sapiens] ;NP_006109.2:HCLS1-associated protein X-1 isoform a [Homo sapiens] ;	231	26100	X	X	X	X	X	X	X	2	7	7	0	7	24.24	0.00070835	X	X	X	X
MYL12B	0.00068	2	0.000391	1	0	0	0.000274	1	0.001402	2	1.572	3.7843	0.072017	0.396	0.7287	1	-0.842	-0.997	1	-0.374	-0.5399	0.958426	1	0	0	0	MYL12B	NP_001138416.1	MYL12A,MYL12B.NP_001138416.1:myosin regulatory light chain 12B [Homo sapiens] ;NP_001289978.1:myosin regulatory light chain 12A isoform 2 [Homo sapiens] ;NP_006462.1:myosin regulatory light chain 12A isoform 1 [Homo sapiens] ;	172	19779	4	17	17	0	17	45.35	0.00108809	2	2	2	0	2	17.44	0.00027181	4	5	5	0
H3F3A	0.000668	2	0.000319	2	0	0	0	0	0	0	1.884	2.9048	0.347744	0.706	0.9267	1							1	0	0	0	H3F3A	NP_002098.1	histone H3.3 [Homo sapiens]	136	15328	1	8	8	0	8	23.53	0.00064759	1	4	4	0	4	23.53	0.00068751	1	2	2	0
HIST1H1C	0.000561	1	0.000347	1	0.000326	2	0.000157	1	0	0	1.805	2.827	0.388483	1.161	1.7135	1	0.488	0.6249	1	-0.243	-0.233	1	1	0	0	0	HIST1H1C	NP_005310.1	histone H1.2 [Homo sapiens]	213	21365	7	20	4	16	10.8571	24.88	0.00056115	X	X	X	X	X	X	X	5	11	0	11
PRPF38A	0.000524	1	0.000288	1	0	0	0	0	0	0	1.443	2.2177	0.771215	0.614	0.7947	1							1	0	0	0	PRPF38A	NP_116253.2	pre-mRNA-splicing factor 38A [Homo sapiens]	312	37477	X	X	X	X	X	X	X	2	7	7	0	7	11.86	0.00052445	X	X	X	X
DNAJB6	0.000502	1	0.000108	2	0	0	0	0	0.00033	1	1.495	2.3131	0.707686	0.66	0.9206	1	-0.115	-0.1177	0.95366	-0.167	-0.1763	1	1	0	0	0	DNAJB6	NP_490647.1	dnaJ homolog subfamily B member 6 isoform a [Homo sapiens]	326	36087	X	X	X	X	X	X	X	2	7	7	0	7	10.43	0.00050193	1	3	3	0
TMED2	0.000465	1	0	0	0.000422	1	0.001497	1	0.001071	1	0.696	1.0004	1	-0.454	-0.4788	0.921107	0.151	0.196	1	1.454	2.4484	0.233747	0	0	0	1	TMED2	NP_006806.1	transmembrane emp24 domain-containing protein 2 isoform 1 precursor [Homo sapiens]	201	22761	X	X	X	X	X	X	X	1	4	4	0	4	13.93	0.00046518	X	X	X	X
CSE1L	0.000457	1	0.000401	1	0	0	0	0	0.000886	1	1.3	3.5255	0.120996	0.948	2.4281	0.62443	-1.309	-1.5142	1	-1.194	-1.4334	0.869752	1	0	0	0	CSE1L	NP_001307.2	CSE1L.NP_001307.2:exportin-2 isoform 1 [Homo sapiens] ;NP_001349691.1:exportin-2 isoform 3 [Homo sapiens] ;	971	110417	X	X	X	X	X	X	X	7	19	19	0	19	14.11	0.0004574	X	X	X	X
TXN	0.000445	1	0.00057	1	0.001789	1	0.002023	1	0	0	0.47	0.5325	1	0.362	0.4328	1	1.102	1.7063	0.619955	1.692	2.8741	0.080553	0	0	0	1	TXN	NP_003320.2	thioredoxin isoform 1 [Homo sapiens]	105	11737	X	X	X	X	X	X	X	1	2	2	0	2	11.43	0.00044525	X	X	X	X
PSMA2	0.000423	1	0.000115	1	0	0	0	0	0	0	1.695	2.7021	0.459085	0.355	0.4586	1							1	0	0	0	PSMA2	NP_002778.1	proteasome subunit alpha type-2 [Homo sapiens]	234	25899	4	9	9	0	9	30.77	0.00042342	X	X	X	X	X	X	X	1	2	2	0
TPM3	0.000388	1	0	0	0	0	0	0	0	0	1.639	2.6662	0.480452										1	0	0	0	TPM3	NP_001036816.1	tropomyosin alpha-3 chain isoform Tpm3.2cy [Homo sapiens]	248	28870	6	10	7	3	8.75	25.81	0.00038842	X	X	X	X	X	X	X	X	X	X	X
MRPS27	0.000365	2	0.00014	1	0	0	0	0	0	0	2.175	3.5951	0.105667	0.498	0.598	1							1	0	0	0	MRPS27	NP_001273677.1	MRPS27.NP_001273677.1:28S ribosomal protein S27, mitochondrial isoform 1 [Homo sapiens] ;NP_001273680.1:28S ribosomal protein S27, mitochondrial isoform 3 [Homo sapiens] ;NP_055899.2:28S ribosomal protein S27, mitochondrial isoform 2 [Homo sapiens] ;	428	49150	1	5	5	0	5	6.78	0.00012861	1	11	11	0	11	6.78	0.00060077	X	X	X	X
HSP90AA1	0.000333	2	0.000183	2	5.3e-05	1	6.7e-05	2	0.000178	3	1.754	5.6279	0.0005	0.805	2.1431	0.835247	-1.282	-1.5187	1	-0.584	-0.9746	0.905443	1	0	0	0	HSP90AA1	NP_001017963.2	heat shock protein HSP 90-alpha isoform 1 [Homo sapiens]	854	98161	11	24	21	3	22.9688	18.85	0.00029609	6	14	13	1	13.52	11.01	0.00037007	4	10	6	4
RPS27A	0.000326	2	0.000948	1	0.001041	2	0.002793	2	0.001096	2	0.297	0.5522	1	0.91	2.0671	0.89177	0.457	0.9135	1	1.759	4.5904	0.000171	0	0	0	1	RPS27A	NP_001170884.1	ubiquitin-40S ribosomal protein S27a precursor [Homo sapiens]	156	17965	4	5	5	0	5	36.54	0.00035285	1	2	2	0	2	10.26	0.00029969	4	11	11	0
MRPS25	0.000318	1	0.000484	2	0	0	0	0	0	0	1.165	1.7433	1	1.672	2.6474	0.476441							0	1	0	0	MRPS25	NP_071942.1	28S ribosomal protein S25, mitochondrial [Homo sapiens]	173	20116	3	5	5	0	5	22.54	0.00031818	X	X	X	X	X	X	X	3	8	8	0
NMNAT1	0.000316	1	0.000241	1	0	0	0	0	0	0	1.591	2.457	0.612385	1.138	1.69	1							1	0	0	0	NMNAT1	NP_001284707.1	nicotinamide/nicotinic acid mononucleotide adenylyltransferase 1 isoform 1 [Homo sapiens]	279	31932	5	8	8	0	8	35.13	0.00031567	X	X	X	X	X	X	X	4	5	5	0
HSD17B12	0.000315	2	0.000384	1	0.000272	1	0	0	0	0	1.675	2.704	0.457967	0.98	1.422	1	0.335	0.3819	1				1	0	0	0	HSD17B12	NP_057226.1	very-long-chain 3-oxoacyl-CoA reductase [Homo sapiens]	312	34324	1	3	3	0	3	5.13	0.00010586	3	7	7	0	7	17.31	0.00052445	X	X	X	X
HADHB	0.000302	1	0.000166	2	0	0	0	0	0.000454	1	1.833	3.2504	0.200204	1.181	1.9829	0.952989	-0.348	-0.4105	0.916498	-0.439	-0.4623	0.973052	1	0	0	0	HADHB	NP_000174.1	HADHB.NP_000174.1:trifunctional enzyme subunit beta, mitochondrial isoform 1 precursor [Homo sapiens] ;NP_001268442.1:trifunctional enzyme subunit beta, mitochondrial isoform 3 [Homo sapiens] ;	474	51294	5	13	13	0	13	19.2	0.00030193	X	X	X	X	X	X	X	4	5	5	0
PDCD6	0.000298	2	0.00128	1	0	0	0	0	0.000491	2	0.975	1.6777	1	1.917	3.9975	0.040295	-0.579	-0.6765	0.940769	-0.641	-0.6721	0.937656	0	1	0	0	PDCD6	NP_001254485.1	PDCD6.NP_001254485.1:programmed cell death protein 6 isoform 2 [Homo sapiens] ;NP_037364.1:programmed cell death protein 6 isoform 1 [Homo sapiens] ;	189	21664	3	6	6	0	6	25.93	0.00034949	1	2	2	0	2	14.29	0.00024736	5	18	18	0
CCDC47	0.000296	2	0.000248	1	0	0	0	0	0.000638	2	1.225	3.1793	0.226019	-0.037	-0.063	0.983162	-1.066	-1.278	1	-1.14	-1.3268	0.879242	1	0	0	0	CCDC47	NP_064583.2	coiled-coil domain-containing protein 47 precursor [Homo sapiens]	483	55874	3	9	9	0	9	10.77	0.00020514	3	8	8	0	8	7.87	0.00038717	X	X	X	X
PUF60	0.000294	1	0.000204	2	0.000449	2	0.002393	2	0.001132	3	-1.232	-3.1481	0.410587	-0.741	-2.1922	0.862001	-0.762	-2.3051	0.764412	1.145	6.1223	0	0	0	0	1	PUF60	NP_001129505.1	poly(U)-binding-splicing factor PUF60 isoform c [Homo sapiens]	516	55729	4	16	0	16	0	19.96	X	5	17	0	17	6.5	25	0.00029446	9	16	2	14
HSP90AB1	0.000293	2	0.00022	2	0.000242	2	0.000323	1	0.000235	3	1.418	3.8621	0.061137	0.986	2.4551	0.605272	0.329	0.6995	1	0.265	0.5534	1	1	0	0	0	HSP90AB1	NP_001258899.1	heat shock protein HSP 90-beta isoform a [Homo sapiens]	724	83264	5	14	11	3	12.0312	10.22	0.00018294	5	13	12	1	12.48	8.56	0.00040294	6	12	8	4
SNRPD2	0.000291	2	0.000342	1	0.003233	1	0.002767	2	0.000969	3	-0.442	-0.7134	0.946438	-0.448	-0.7297	0.911565	0.502	1.1035	1	1.24	3.3331	0.020436	0	0	0	1	SNRPD2	NP_004588.1	small nuclear ribonucleoprotein Sm D2 isoform 1 [Homo sapiens]	118	13527	2	2	2	0	2	23.73	0.00018659	1	2	2	0	2	16.1	0.00039619	2	3	3	0
BUB3	0.000287	1	0.000287	2	0.000461	1	0.000434	1	0.000245	2	0.713	1.0564	1	1.329	2.2034	0.790044	0.67	1.0097	1	1.031	1.6435	0.933213	0	1	0	0	BUB3	NP_001007794.1	BUB3.NP_001007794.1:mitotic checkpoint protein BUB3 isoform b [Homo sapiens] ;NP_004716.1:mitotic checkpoint protein BUB3 isoform a [Homo sapiens] ;	326	36955	X	X	X	X	X	X	X	3	4	4	0	4	20.55	0.00028682	3	5	5	0
AIMP1	0.000278	2	8.6e-05	1	0	0	0	0	0.001035	1	1.101	2.0809	0.86059	-0.14	-0.1783	0.960024	-0.668	-0.6979	0.944614	-0.448	-0.5066	0.964469	1	0	0	0	AIMP1	NP_001135888.2	aminoacyl tRNA synthase complex-interacting multifunctional protein 1 isoform b precursor [Homo sapiens]	312	34353	1	3	3	0	3	5.77	0.00010586	3	6	6	0	6	16.99	0.00044953	1	2	2	0
TPM1	0.000277	1	0	0	0	0	0	0	0	0	1.369	2.1621	0.807914										1	0	0	0	TPM1	NP_001288218.1	tropomyosin alpha-1 chain isoform Tpm1.8cy [Homo sapiens]	248	28608	5	8	5	3	6.25	22.18	0.00027744	X	X	X	X	X	X	X	X	X	X	X
HSP90B1	0.000274	1	3.7e-05	1	0	0	0	0	0.000105	1	2.202	4.3401	0.020708	-0.426	-0.4376	0.924606	-0.486	-0.5396	0.922392	-0.372	-0.4215	0.981523	1	0	0	0	HSP90B1	NP_003290.1	endoplasmin precursor [Homo sapiens]	803	92469	8	20	20	0	20	14.94	0.0002742	X	X	X	X	X	X	X	X	X	X	X
DDX39A	0.000274	1	0.0002	2	0	0	0	0	4.9e-05	1	1.147	1.6346	1	1.289	2.0979	0.868963	-0.205	-0.2278	0.930686	-0.249	-0.2604	1	0	1	0	0	DDX39A	NP_005795.2	ATP-dependent RNA helicase DDX39A [Homo sapiens]	427	49130	X	X	X	X	X	X	X	3	6	3	3	5	10.77	0.00027372	2	4	2	2
NIFK	0.000263	1	0	0	0	0	0	0	0	0	1.415	2.2273	0.764844										1	0	0	0	NIFK	NP_115766.3	MKI67 FHA domain-interacting nucleolar phosphoprotein [Homo sapiens]	293	34222	5	7	7	0	7	23.55	0.00026301	X	X	X	X	X	X	X	X	X	X	X
CELF1	0.000259	2	0.000114	2	0	0	0	0	0	0	2.112	3.5137	0.123769	1.303	1.9788	0.955915							1	0	0	0	CELF1	NP_001020767.1	CELF1. 19 proteins in this group did not match any genes. NP_001020767.1:CUGBP Elav-like family member 1 isoform 3 [Homo sapiens] ;NP_001166110.1:CUGBP Elav-like family member 1 isoform 4 [Homo sapiens] ;NP_001166111.1:CUGBP Elav-like family member 1 isoform 5 [Homo sapiens] ;NP_001317201.1:CUGBP Elav-like family member 1 isoform 6 [Homo sapiens] ;NP_001363307.1:CUGBP Elav-like family member 1 is…	486	52063	2	8	8	0	8	10.08	0.00018122	2	7	7	0	7	10.08	0.00033668	4	6	6	0
TUFM	0.000257	1	0.000444	2	0.000548	2	0	0	0.000207	2	0.138	0.2789	1	1.301	3.3513	0.155141	0.871	2.0458	0.292691	-1.091	-1.297	0.88161	0	1	0	0	TUFM	NP_003312.3	elongation factor Tu, mitochondrial isoform 1 precursor [Homo sapiens]	455	49875	X	X	X	X	X	X	X	2	5	5	0	5	9.23	0.00025687	6	10	10	0
SAP18	0.000256	1	0.000859	1	0	0	0	0	0	0	0.85	1.1145	1	1.926	3.0648	0.256205							0	1	0	0	SAP18	NP_005861.2	histone deacetylase complex subunit SAP18 isoform 1 [Homo sapiens]	172	19526	2	4	4	0	4	20.35	0.00025602	X	X	X	X	X	X	X	3	11	11	0
SRPK1	0.000252	1	6.2e-05	1	0	0	0	0	0	0	2.13	3.4152	0.149002	0.732	1.0108	1							1	0	0	0	SRPK1	NP_003128.3	SRSF protein kinase 1 [Homo sapiens]	655	74325	4	15	15	0	15	13.13	0.00025211	X	X	X	X	X	X	X	1	3	3	0
EIF2S1	0.000251	2	0.000171	1	0	0	0	0	0.000134	1	1.561	2.6496	0.490478	0.674	1.0276	1	-0.507	-0.5323	0.921743	-0.408	-0.4439	0.976804	1	0	0	0	EIF2S1	NP_004085.1	eukaryotic translation initiation factor 2 subunit 1 [Homo sapiens]	315	36112	5	8	8	0	8	26.67	0.00027959	2	3	3	0	3	12.38	0.00022262	3	4	4	0
ATP5F1A	0.00025	2	0.000953	2	0.002231	2	0.00607	2	0.003656	3	-1.197	-4.2861	0.061081	-0.097	-0.5298	0.917558	0.18	1.0744	1	1.438	12.0274	0	0	0	0	1	ATP5F1A	NP_004037.1	ATP synthase subunit alpha, mitochondrial isoform a precursor [Homo sapiens]	553	59751	5	6	6	0	6	19.17	0.00011945	5	9	9	0	9	14.65	0.00038043	8	16	16	0
P4HB	0.000249	2	0.000447	2	0.000167	1	0.000968	2	0.000527	3	0.23	0.6522	1	0.794	2.579	0.520576	-1.457	-2.1423	0.894224	1.19	4.6687	0.00012	0	0	0	1	P4HB	NP_000909.2	protein disulfide-isomerase precursor [Homo sapiens]	508	57116	4	6	6	0	6	13.78	0.00013003	3	8	8	0	8	12.2	0.00036812	6	16	16	0
SRP68	0.000243	1	4.6e-05	1	0	0	0	0	0	0	2.071	3.2388	0.204258	0.393	0.4881	1							1	0	0	0	SRP68	NP_001247431.1	SRP68.NP_001247431.1:signal recognition particle subunit SRP68 isoform 2 [Homo sapiens] ;NP_055045.2:signal recognition particle subunit SRP68 isoform 1 [Homo sapiens] ;	589	66108	6	13	13	0	13	20.54	0.00024298	X	X	X	X	X	X	X	2	2	2	0
PUF60	0.000242	2	0.000195	2	0.000428	2	0.002282	2	0.00119	2	0.147	0.4893	1	-0.173	-0.4801	0.921006	-0.206	-0.5866	0.927408	1.72	7.8963	0	0	0	0	1	PUF60	NP_001258025.1	poly(U)-binding-splicing factor PUF60 isoform d [Homo sapiens]	541	58043	5	17	1	16	10	22.55	0.00020349	5	17	0	17	6.5	23.84	0.00028085	8	16	2	14
RRP8	0.000241	1	0.000147	1	0	0	0	0	0	0	1.796	2.8018	0.40223	1.089	1.5634	1							1	0	0	0	RRP8	NP_056139.1	ribosomal RNA-processing protein 8 [Homo sapiens]	456	50715	3	10	10	0	10	12.72	0.00024142	X	X	X	X	X	X	X	4	5	5	0
HSPB1	0.000228	1	0.000292	1	0	0	0.005296	1	0.000206	1	0.098	0.1246	1	0.112	0.1481	1	-0.389	-0.4591	0.917288	3.052	6.095	0	0	0	0	1	HSPB1	NP_001531.1	heat shock protein beta-1 [Homo sapiens]	205	22783	X	X	X	X	X	X	X	1	2	2	0	2	18.54	0.00022805	X	X	X	X
EIF6	0.000225	1	0.000479	2	0	0	0	0	0	0	1.146	1.6834	1	2.087	3.5981	0.096039							0	1	0	0	EIF6	NP_002203.1	eukaryotic translation initiation factor 6 isoform a [Homo sapiens]	245	26599	4	5	5	0	5	32.65	0.00022467	X	X	X	X	X	X	X	3	13	13	0
RPSA	0.00022	1	0.000582	1	0	0	0.000157	1	0.000173	1	1.043	1.6795	1	1.749	3.2021	0.202969	-0.465	-0.4474	0.916932	0.045	0.0557	1	0	1	0	0	RPSA	NP_001291217.1	RPSA.NP_001291217.1:40S ribosomal protein SA isoform 2 [Homo sapiens] ;NP_002286.2:40S ribosomal protein SA isoform 1 [Homo sapiens] ;	300	33314	3	6	6	0	6	21.67	0.00022018	X	X	X	X	X	X	X	3	13	13	0
HMGB2	0.00022	2	0.000287	1	0.00071	1	0.00152	1	0.000124	1	0.94	1.2974	1	0.349	0.4358	1	0.792	1.052	1	1.703	3.1117	0.040667	0	0	0	1	HMGB2	NP_001124160.1	high mobility group protein B2 [Homo sapiens]	209	24034	1	2	2	0	2	7.18	0.00010535	1	3	3	0	3	7.18	0.00033553	X	X	X	X
TMPO	0.000217	2	6.3e-05	2	0.002054	1	0.004346	1	0.000724	3	-0.247	-0.6475	0.956793	-1.648	-2.3954	0.795084	0.618	2.1106	0.250711	1.615	6.833	0	0	0	0	1	TMPO	NP_001027454.1	thymopoietin isoform beta [Homo sapiens]	454	50670	1	3	3	0	3	3.52	7.275e-05	2	7	4	3	7	6.17	0.00036041	1	2	2	0
HNRNPH1	0.000217	2	9.5e-05	1	0.000307	2	5e-05	1	7.8e-05	2	1.917	3.8166	0.067311	-0.204	-0.2623	0.946003	0.949	1.7886	0.522495	-0.558	-0.5761	0.952241	1	0	0	0	HNRNPH1	NP_001351157.1	heterogeneous nuclear ribonucleoprotein H isoform c [Homo sapiens]	472	51230	9	58	0	58	17.1667	30.93	0.0004004	3	5	0	5	0.666667	9.11	3.302e-05	11	49	0	49
PURB	0.000212	1	0.000258	1	0	0	0	0	0	0	1.28	1.9904	0.917337	1.28	2.0556	0.900238							0	1	0	0	PURB	NP_150093.1	transcriptional activator protein Pur-beta [Homo sapiens]	312	33241	3	6	6	0	6	20.51	0.00021171	X	X	X	X	X	X	X	3	6	6	0
LUC7L3	0.000204	1	9.3e-05	1	0.000393	1	0.001238	1	0.000245	2	0.979	1.9092	0.965841	0.083	0.1269	1	0.32	0.552	1	1.631	3.5908	0.008669	0	0	0	1	LUC7L3	NP_057508.2	luc7-like protein 3 isoform 1 [Homo sapiens]	432	51466	3	8	8	0	8	12.96	0.00020387	X	X	X	X	X	X	X	2	3	3	0
GAR1	0.000203	1	0.000372	1	0	0	0	0	0	0	0.964	1.3652	1	1.348	2.2159	0.780669							0	1	0	0	GAR1	NP_061856.1	H/ACA ribonucleoprotein complex subunit 1 [Homo sapiens]	217	22348	3	4	4	0	4	23.96	0.00020293	X	X	X	X	X	X	X	3	6	6	0
CSNK1A1	0.000203	1	0.000662	1	0	0	0	0	0	0	1.331	1.9744	0.927095	2.202	3.8524	0.055983							0	1	0	0	CSNK1A1	NP_001258670.1	CSNK1A1.NP_001258670.1:casein kinase I isoform alpha isoform 3 [Homo sapiens] ;NP_001883.4:casein kinase I isoform alpha isoform 2 [Homo sapiens] ;	325	37567	4	6	6	0	6	17.85	0.00020324	X	X	X	X	X	X	X	6	16	16	0
S100A9	0.000193	1	0	0	0.002231	1	0.051551	1	0.000842	2	-0.244	-0.3284	1	-0.769	-0.8432	0.913192	0.702	1.3646	1	4.586	8.5104	0	0	0	0	1	S100A9	NP_002956.1	protein S100-A9 [Homo sapiens]	114	13242	1	2	2	0	2	11.4	0.00019314	X	X	X	X	X	X	X	X	X	X	X
NACA	0.000193	2	0.000242	2	0.000275	1	0.001009	2	0.000212	2	0.698	2.123	0.833446	0.795	2.4846	0.584605	-0.364	-0.7648	0.958081	1.792	6.5454	0	0	0	0	1	NACA	NP_001106674.2	NACA.NP_001106674.2:nascent polypeptide-associated complex subunit alpha isoform a [Homo sapiens] ;NP_001352825.1:nascent polypeptide-associated complex subunit alpha isoform d [Homo sapiens] ;NP_005585.1:nascent polypeptide-associated complex subunit alpha isoform b [Homo sapiens] ;	925	94681	4	7	7	0	7	5.08	8.331e-05	4	12	12	0	12	4.54	0.00030325	3	11	11	0
EIF3D	0.000187	2	0.000128	2	0	0	0	0	0.000589	1	1.505	2.906	0.347136	0.99	1.8963	1	-0.527	-0.6192	0.931707	-0.459	-0.5236	0.96134	1	0	0	0	EIF3D	NP_003744.1	eukaryotic translation initiation factor 3 subunit D [Homo sapiens]	548	63973	4	8	8	0	8	9.67	0.00016071	2	5	5	0	5	8.03	0.00021328	3	6	6	0
SRSF6	0.000186	1	0.000154	2	0	0	0	0	0	0	1.267	1.9105	0.965086	1.466	2.334	0.692727							0	1	0	0	SRSF6	NP_006266.2	serine/arginine-rich splicing factor 6 [Homo sapiens]	344	39587	6	12	4	8	5.82667	17.15	0.00018647	X	X	X	X	X	X	X	6	11	6	5
ATP1A1	0.000183	1	2.9e-05	1	0.000622	1	0.000948	1	0.000484	2	0.155	0.3707	1	-1.598	-1.7638	0.944611	0.776	2.1953	0.203759	1.425	4.3016	0.000595	0	0	0	1	ATP1A1	NP_000692.2	ATP1A1.NP_000692.2:sodium/potassium-transporting ATPase subunit alpha-1 isoform a [Homo sapiens] ;NP_001153705.1:sodium/potassium-transporting ATPase subunit alpha-1 isoform c [Homo sapiens] ;	1023	112896	X	X	X	X	X	X	X	6	8	8	0	8	8.41	0.0001828	X	X	X	X
NOLC1	0.00018	2	5.4e-05	2	0	0	0	0	4.5e-05	1	2.298	4.6358	0.00988	0.89	1.3554	1	-0.297	-0.2965	0.922012	-0.252	-0.2733	1	1	0	0	0	NOLC1	NP_001271317.1	nucleolar and coiled-body phosphoprotein 1 isoform 1 [Homo sapiens]	709	74747	10	52	5	47	19	18.9	0.00029502	1	4	0	4	2	2.12	6.594e-05	6	30	1	29
MRPS6	0.000176	1	0.000753	1	0	0	0	0	0	0	0.32	0.3937	1	1.486	2.1831	0.805272							0	1	0	0	MRPS6	NP_115865.1	28S ribosomal protein S6, mitochondrial [Homo sapiens]	125	14227	1	2	2	0	2	19.2	0.00017614	X	X	X	X	X	X	X	1	7	7	0
CTNND1	0.000169	1	0.000124	1	0	0	0	0	0	0	1.455	2.1984	0.783996	0.958	1.3061	1							1	0	0	0	CTNND1	NP_001078927.1	CTNND1.NP_001078927.1:catenin delta-1 isoform 1ABC [Homo sapiens] ;NP_001078928.1:catenin delta-1 isoform 1AB [Homo sapiens] ;NP_001078929.1:catenin delta-1 isoform 1A [Homo sapiens] ;NP_001078932.1:catenin delta-1 isoform 3ABC [Homo sapiens] ;NP_001078933.1:catenin delta-1 isoform 3AB [Homo sapiens] ;NP_001078934.1:catenin delta-1 isoform 3B [Homo sapiens] ;NP_001078935.1:catenin delta-1 isoform…	968	108170	X	X	X	X	X	X	X	5	7	7	0	7	7.64	0.00016904	X	X	X	X
PRPF38B	0.000169	2	0.000141	2	0	0	0	0	0.000155	1	1.062	2.0394	0.886916	0.938	1.7891	1	-0.692	-0.8095	0.968163	-0.784	-0.9116	0.910819	1	0	0	0	PRPF38B	NP_060531.2	pre-mRNA-splicing factor 38B isoform a [Homo sapiens]	546	64468	3	4	4	0	4	10.62	8.065e-05	5	6	6	0	6	13.55	0.00025687	5	7	7	0
LAS1L	0.000163	1	3.7e-05	1	0.000453	2	0	0	0	0	1.087	1.541	1	0.282	0.3487	1	2.178	3.7468	0.000833				0	0	1	0	LAS1L	NP_001164120.1	LAS1L.NP_001164120.1:ribosomal biogenesis protein LAS1L isoform 2 [Homo sapiens] ;NP_112483.1:ribosomal biogenesis protein LAS1L isoform 1 [Homo sapiens] ;	717	81243	X	X	X	X	X	X	X	2	5	5	0	5	5.3	0.00016301	1	2	2	0
LBR	0.00016	2	0.000438	1	0.001448	1	0.000163	1	0.000365	2	0.44	1.0389	1	0.413	0.9469	1	1.218	3.5559	0.00193	-0.59	-0.9408	0.908262	0	0	1	0	LBR	NP_002287.2	delta(14)-sterol reductase LBR [Homo sapiens]	615	70703	2	3	3	0	3	5.53	5.37e-05	3	7	7	0	7	6.83	0.00026606	X	X	X	X
MAZ	0.000156	1	8.2e-05	1	0	0	0	0	0	0	1.46	2.3128	0.707886	0.625	0.8948	1							1	0	0	0	MAZ	NP_001036004.1	myc-associated zinc finger protein isoform 2 [Homo sapiens]	493	51073	4	7	7	0	7	11.36	0.00015631	X	X	X	X	X	X	X	2	3	3	0
EIF3E	0.000155	2	0.000279	2	0	0	0	0	0.000967	1	0.852	1.6018	1	1.529	3.2961	0.17168	-0.773	-0.8361	0.974516	-0.663	-0.7731	0.924873	0	1	0	0	EIF3E	NP_001559.1	eukaryotic translation initiation factor 3 subunit E [Homo sapiens]	445	52221	2	4	4	0	4	7.42	9.896e-05	2	4	4	0	4	7.42	0.00021012	5	14	14	0
HBS1L	0.000152	2	9.1e-05	2	0	0	0	0	0	0	1.811	2.8142	0.395433	0.935	1.2995	1							1	0	0	0	HBS1L	NP_001138630.1	HBS1L.NP_001138630.1:HBS1-like protein isoform 2 [Homo sapiens] ;NP_001350615.1:HBS1-like protein isoform 4 [Homo sapiens] ;NP_006611.1:HBS1-like protein isoform 1 [Homo sapiens] ;	642	70625	2	5	5	0	5	6.39	8.574e-05	3	6	6	0	6	6.39	0.00021846	2	2	2	0
FMR1	0.000151	1	0	0	0	0	0	0	0	0	1.62	2.7118	0.45339										1	0	0	0	FMR1	NP_001172011.1	synaptic functional regulator FMR1 isoform ISO9 [Homo sapiens]	586	66246	8	19	2	17	8.05714	23.89	0.00015137	X	X	X	X	X	X	X	9	41	0	41
MRPL27	0.000149	1	0.000576	2	0	0	0	0	0	0	0.3	0.3807	1	1.629	2.492	0.579467							0	1	0	0	MRPL27	NP_057588.1	39S ribosomal protein L27, mitochondrial [Homo sapiens]	148	16073	1	2	2	0	2	10.14	0.00014877	X	X	X	X	X	X	X	2	6	6	0
PRKRA	0.000146	1	0.000228	2	0	0	0	0	0	0	0.936	1.2982	1	1.579	2.3933	0.649433							0	1	0	0	PRKRA	NP_001132989.1	PRKRA.NP_001132989.1:interferon-inducible double-stranded RNA-dependent protein kinase activator A isoform 2 [Homo sapiens] ;NP_001132990.1:interferon-inducible double-stranded RNA-dependent protein kinase activator A isoform 3 [Homo sapiens] ;NP_003681.1:interferon-inducible double-stranded RNA-dependent protein kinase activator A isoform 1 [Homo sapiens] ;	302	33123	3	4	4	0	4	15.56	0.00014581	X	X	X	X	X	X	X	4	8	8	0
SFXN1	0.000145	1	0.000372	1	0.004344	1	0.010073	1	0.003192	2	-1.903	-3.0331	0.452912	-1.284	-2.554	0.736801	0.695	2.9499	0.02199	1.768	8.4084	0	0	0	0	1	SFXN1	NP_001309906.1	sideroflexin-1 isoform 1 [Homo sapiens]	322	35619	X	X	X	X	X	X	X	1	2	2	0	2	3.42	0.00014519	X	X	X	X
DDB1	0.000144	1	6.4e-05	2	0	0	0	0	0	0	1.427	2.2742	0.733629	1.151	1.6979	1							1	0	0	0	DDB1	NP_001914.3	DNA damage-binding protein 1 [Homo sapiens]	1140	126968	X	X	X	X	X	X	X	4	7	7	0	7	6.05	0.00014353	1	2	2	0
EIF3A	0.000143	2	0.000115	2	0	0	8.5e-05	1	0.000157	3	1.347	4.1891	0.029573	0.977	2.772	0.401551	-1.498	-1.8511	1	-0.312	-0.6287	0.943933	1	0	0	0	EIF3A	NP_003741.1	eukaryotic translation initiation factor 3 subunit A [Homo sapiens]	1382	166569	12	21	21	0	21	11.72	0.00016728	5	7	7	0	7	7.38	0.0001184	11	17	17	0
SRSF11	0.000141	2	0.000135	2	0	0	0.00124	2	0.000231	3	0.862	1.7017	1	0.421	0.74	1	-0.964	-1.0962	1	2.289	5.4083	3e-06	0	0	0	1	SRSF11	NP_001177916.1	SRSF11.NP_001177916.1:serine/arginine-rich splicing factor 11 isoform 2 [Homo sapiens] ;NP_001337535.1:serine/arginine-rich splicing factor 11 isoform 1 [Homo sapiens] ;NP_001337537.1:serine/arginine-rich splicing factor 11 isoform 3 [Homo sapiens] ;NP_001337538.1:serine/arginine-rich splicing factor 11 isoform 4 [Homo sapiens] ;	483	53414	2	6	6	0	6	7.25	0.00013676	2	3	3	0	3	7.25	0.00014519	2	3	3	0
MRPS31	0.000139	1	0.000272	1	0	0	0	0	0	0	1.114	1.7062	1	1.624	2.3559	0.676648							0	1	0	0	MRPS31	NP_005821.2	28S ribosomal protein S31, mitochondrial [Homo sapiens]	395	45319	3	5	5	0	5	6.08	0.00013935	X	X	X	X	X	X	X	5	8	8	0
ATAD3A	0.000138	2	0.000111	2	0	0	0	0	0.000367	1	1.19	2.0117	0.90421	0.881	1.3054	1	-0.378	-0.4246	0.916542	-0.39	-0.426	0.980561	1	0	0	0	ATAD3A	NP_001164006.1	ATPase family AAA domain-containing protein 3A isoform 2 [Homo sapiens]	586	66218	2	2	2	0	2	4.44	3.757e-05	3	6	6	0	6	9.56	0.00023934	2	3	1	2
SMC2	0.000137	1	2.5e-05	1	0	0	0	0	0	0	1.46	2.3076	0.711354	-0.254	-0.235	0.950295							1	0	0	0	SMC2	NP_001036015.1	structural maintenance of chromosomes protein 2 [Homo sapiens]	1197	135656	X	X	X	X	X	X	X	5	7	7	0	7	6.43	0.0001367	X	X	X	X
PSMC4	0.000132	1	0.000288	2	0	0	0	0	0	0	1.093	1.557	1	2.009	3.173	0.213488							0	1	0	0	PSMC4	NP_006494.1	PSMC4.NP_006494.1:26S proteasome regulatory subunit 6B isoform 1 [Homo sapiens] ;NP_694546.1:26S proteasome regulatory subunit 6B isoform 2 [Homo sapiens] ;	418	47366	1	5	5	0	5	4.31	0.00013169	X	X	X	X	X	X	X	4	9	9	0
HDGFL2	0.000131	1	0.000344	2	0	0	0.0001	1	8.6e-05	2	0.881	1.7492	1	1.83	4.1112	0.030813	-0.803	-0.8658	0.98188	-0.263	-0.3662	0.993907	0	1	0	0	HDGFL2	NP_001001520.1	hepatoma-derived growth factor-related protein 2 isoform 1 [Homo sapiens]	671	74317	3	8	8	0	8	8.35	0.00013125	X	X	X	X	X	X	X	5	10	7	3
U2SURP	0.000129	2	0.000116	1	0	0	6.5e-05	1	0.000175	2	1.547	3.6176	0.101073	0.226	0.391	1	-0.82	-0.9429	1	-0.373	-0.5227	0.961503	1	0	0	0	U2SURP	NP_001073884.1	U2 snRNP-associated SURP motif-containing protein isoform 1 [Homo sapiens]	1029	118292	15	26	1	25	12.5	27.31	0.00013373	5	12	0	12	5.5	8.55	0.00012494	6	11	0	11
SLC25A13	0.000128	2	0.000207	2	0	0	9.9e-05	1	0.000357	2	0.824	1.5993	1	1.042	2.2053	0.788618	-0.87	-1.0007	1	-0.411	-0.5808	0.951466	0	1	0	0	SLC25A13	NP_001153682.1	calcium-binding mitochondrial carrier protein Aralar2 isoform 1 [Homo sapiens]	676	74304	3	3	3	0	3	10.36	4.886e-05	5	6	6	0	6	16.27	0.00020747	2	3	3	0
PSMA1	0.000126	1	0.000307	1	0	0	0	0	0	0	0.682	1.0076	1	1.279	2.0167	0.928652							0	1	0	0	PSMA1	NP_002777.1	PSMA1.NP_002777.1:proteasome subunit alpha type-1 isoform 2 [Homo sapiens] ;NP_683877.1:proteasome subunit alpha type-1 isoform 1 [Homo sapiens] ;	263	29556	2	3	3	0	3	17.87	0.00012558	X	X	X	X	X	X	X	4	6	6	0
TROVE2	0.000126	1	0.000307	1	0	0	0	0	0	0	1.267	1.7856	1	1.978	3.4198	0.1364							0	1	0	0	TROVE2	NP_001035828.1	TROVE2.NP_001035828.1:60 kDa SS-A/Ro ribonucleoprotein isoform 1 [Homo sapiens] ;NP_001035829.2:60 kDa SS-A/Ro ribonucleoprotein isoform 3 [Homo sapiens] ;NP_001166995.1:60 kDa SS-A/Ro ribonucleoprotein isoform 2 [Homo sapiens] ;NP_001166996.1:60 kDa SS-A/Ro ribonucleoprotein isoform 4 [Homo sapiens] ;	525	59270	5	6	6	0	6	14.67	0.00012582	X	X	X	X	X	X	X	4	12	12	0
EPRS	0.000126	2	0.000213	2	0	0	0	0	0.000854	1	0.992	2.7542	0.428898	1.292	4.1734	0.026501	-1.515	-1.7756	1	-1.486	-1.7203	0.830444	0	1	0	0	EPRS	NP_004437.2	bifunctional glutamate/proline--tRNA ligase [Homo sapiens]	1512	170590	6	7	7	0	7	7.8	5.097e-05	8	13	13	0	13	9.06	0.00020098	6	10	10	0
PNN	0.000123	1	5.6e-05	1	0	0	0	0	0	0	1.567	2.5653	0.542694	0.654	0.8821	1							1	0	0	0	PNN	NP_002678.3	pinin [Homo sapiens]	717	81628	3	8	8	0	8	4.6	0.00012283	X	X	X	X	X	X	X	2	3	3	0
SF3A1	0.000121	2	8.9e-05	2	0	0	0	0	0.000543	1	1.323	2.7262	0.444997	0.843	1.6132	1	-0.758	-0.7675	0.958667	-0.702	-0.7701	0.92522	1	0	0	0	SF3A1	NP_005868.1	splicing factor 3A subunit 1 [Homo sapiens]	793	88886	5	9	9	0	9	10.34	0.00012494	2	4	4	0	4	4.79	0.00011791	3	6	6	0
ACLY	0.00012	1	3.9e-05	2	0	0	0	0	0	0	1.963	3.2314	0.206876	0.622	0.7985	1							1	0	0	0	ACLY	NP_001087.2	ACLY.NP_001087.2:ATP-citrate synthase isoform 1 [Homo sapiens] ;NP_001290203.1:ATP-citrate synthase isoform 3 [Homo sapiens] ;	1101	120839	7	12	12	0	12	9.63	0.00011999	X	X	X	X	X	X	X	2	2	2	0
SLC25A6	0.000118	1	6.2e-05	2	0.001423	1	0.00074	1	0.000212	2	-0.535	-0.701	0.948356	-0.798	-0.8785	0.914331	1.141	2.3235	0.147159	0.729	1.3589	1	0	0	1	0	SLC25A6	NP_001627.2	ADP/ATP translocase 3 [Homo sapiens]	298	32866	3	5	0	5	0	11.41	X	3	10	0	10	1.5	16.44	0.00011766	3	15	0	15
SRPK2	0.000112	1	0	0	0	0	0	0	0	0	1.516	2.254	0.747088										1	0	0	0	SRPK2	NP_001337668.1	SRPK2.NP_001337668.1:SRSF protein kinase 2 isoform c [Homo sapiens] ;NP_001337669.1:SRSF protein kinase 2 isoform d [Homo sapiens] ;NP_001337670.1:SRSF protein kinase 2 isoform e [Homo sapiens] ;NP_001337671.1:SRSF protein kinase 2 isoform f [Homo sapiens] ;NP_001337672.1:SRSF protein kinase 2 isoform g [Homo sapiens] ;NP_872633.1:SRSF protein kinase 2 isoform b precursor [Homo sapiens] ;NP_87263…	688	77512	4	7	7	0	7	10.9	0.00011201	X	X	X	X	X	X	X	X	X	X	X
MRPS9	0.000111	1	0.000241	2	0	0	0	0	0	0	0.926	1.3087	1	1.977	3.3706	0.149666							0	1	0	0	MRPS9	NP_872578.1	28S ribosomal protein S9, mitochondrial [Homo sapiens]	396	45835	3	4	4	0	4	13.38	0.0001112	X	X	X	X	X	X	X	6	12	12	0
WDR18	0.000108	1	0	0	0.000529	2	0	0	0	0	0.346	0.4093	1				1.771	2.8284	0.033483				0	0	1	0	WDR18	NP_077005.2	WD repeat-containing protein 18 isoform 1 [Homo sapiens]	432	47405	X	X	X	X	X	X	X	1	2	2	0	2	2.78	0.00010822	X	X	X	X
RRP12	0.000106	2	3.9e-05	2	0	0	0	0	0	0	2.221	3.7128	0.083456	1.089	1.5679	1							1	0	0	0	RRP12	NP_001138586.1	RRP12.NP_001138586.1:RRP12-like protein isoform 2 [Homo sapiens] ;NP_001271266.1:RRP12-like protein isoform 3 [Homo sapiens] ;NP_055994.2:RRP12-like protein isoform 1 [Homo sapiens] ;	1236	137114	5	9	9	0	9	6.15	8.016e-05	3	7	7	0	7	4.21	0.00013239	3	5	5	0
ABCD3	0.000105	2	0.000121	2	0.000193	1	0	0	0.000163	1	1.326	1.8895	0.977196	1.265	2.0037	0.938056	0.68	0.9456	1	-0.118	-0.1162	1	0	1	0	0	ABCD3	NP_002849.1	ATP-binding cassette sub-family D member 3 isoform a [Homo sapiens]	659	75476	1	2	2	0	2	2.88	3.341e-05	2	5	5	0	5	5.16	0.00017736	2	3	3	0
EEF1D	0.000102	1	6.2e-05	1	0	0	0	0	0.000166	1	1.403	2.0532	0.878214	0.639	0.8713	1	-0.247	-0.2362	0.929397	-0.097	-0.0993	1	1	0	0	0	EEF1D	NP_001123525.3	EEF1D. NP_001123525.3:elongation factor 1-delta isoform 1 [Homo sapiens] ;NP_001276879.1:elongation factor 1-delta isoform 2 [Homo sapiens] ;	647	71408	4	6	6	0	6	8.66	0.00010209	X	X	X	X	X	X	X	2	3	3	0
TUBB4B	0.0001	2	3.5e-05	1	0.000826	1	0.001294	2	0.000797	3	-0.402	-0.8264	0.929581	-1.439	-1.7138	0.948097	0.238	0.5526	1	1.686	5.7122	1e-06	0	0	0	1	TUBB4B	NP_006079.1	tubulin beta-4B chain [Homo sapiens]	445	49831	16	75	0	75	3.16667	55.73	7.834e-05	20	358	0	358	2.33333	55.28	0.00012257	17	115	0	115
CPSF3	9.8e-05	2	7.7e-05	2	0	0	0	0	0.000166	1	1.319	2.1121	0.840511	0.927	1.2647	1	-0.112	-0.1259	0.951549	-0.081	-0.0906	1	1	0	0	0	CPSF3	NP_001308762.1	CPSF3.NP_001308762.1:cleavage and polyadenylation specificity factor subunit 3 isoform b [Homo sapiens] ;NP_001308764.1:cleavage and polyadenylation specificity factor subunit 3 isoform c [Homo sapiens] ;NP_001308765.1:cleavage and polyadenylation specificity factor subunit 3 isoform d [Homo sapiens] ;NP_057291.1:cleavage and polyadenylation specificity factor subunit 3 isoform a [Homo sapiens] ;	647	73477	2	3	3	0	3	5.87	5.105e-05	3	4	4	0	4	13.14	0.00014452	2	3	3	0
ZFP62	9.8e-05	1	4.5e-05	1	0	0	0	0	0	0	1.552	2.5359	0.561359	0.685	0.9319	1							1	0	0	0	ZFP62	NP_001166109.1	ZFP62.NP_001166109.1:zinc finger protein 62 homolog isoform 2 [Homo sapiens] ;NP_689496.4:zinc finger protein 62 homolog isoform 1 [Homo sapiens] ;	900	102511	4	8	8	0	8	5.11	9.786e-05	X	X	X	X	X	X	X	2	3	3	0
U2AF1	9.7e-05	1	0.000245	2	0	0	0	0	0.000224	1	-0.167	-0.1849	1	1.351	2.0456	0.907579	-0.105	-0.1175	0.953712	-0.143	-0.1536	1	0	1	0	0	U2AF1	NP_001020374.1	splicing factor U2AF 35 kDa subunit isoform b [Homo sapiens]	240	27882	4	28	0	28	0	17.5	X	1	2	0	2	1	7.5	9.74e-05	6	30	3	27
SNRNP40	9.6e-05	2	0.000314	2	0	0	0	0	0.000239	2	0.197	0.2812	1	1.493	3.0226	0.274448	-0.602	-0.682	0.941735	-0.583	-0.6477	0.941124	0	1	0	0	SNRNP40	NP_004805.2	U5 small nuclear ribonucleoprotein 40 kDa protein [Homo sapiens]	357	39311	2	2	2	0	2	11.2	6.167e-05	1	2	2	0	2	7.56	0.00013096	6	10	10	0
CDC5L	9.6e-05	1	6.7e-05	1	0	0	0	0	0	0	1.431	2.3858	0.659306	0.918	1.3043	1							1	0	0	0	CDC5L	NP_001244.1	cell division cycle 5-like protein [Homo sapiens]	802	92251	4	7	7	0	7	8.48	9.609e-05	X	X	X	X	X	X	X	2	4	4	0
EIF2S3B	9.5e-05	1	0.000317	1	0	0	0	0	0	0	0.964	1.4029	1	1.931	3.2631	0.182206							0	1	0	0	EIF2S3B	NP_001344660.1	EIF2S3,EIF2S3B.NP_001344660.1:eukaryotic translation initiation factor 2 subunit 3B isoform 2 [Homo sapiens] ;NP_001344663.1:eukaryotic translation initiation factor 2 subunit 3B isoform 1 [Homo sapiens] ;NP_001406.1:eukaryotic translation initiation factor 2 subunit 3 [Homo sapiens] ;	466	50530	2	4	4	0	4	8.8	9.45e-05	X	X	X	X	X	X	X	7	11	11	0
RIOX2	9.5e-05	1	0.000174	1	0	0	0	0	0	0	0.982	1.4729	1	1.284	2.0138	0.930754							0	1	0	0	RIOX2	NP_001248758.1	RIOX2.NP_001248758.1:ribosomal oxygenase 2 isoform b [Homo sapiens] ;NP_694822.2:ribosomal oxygenase 2 isoform a [Homo sapiens] ;	464	52672	1	4	4	0	4	5.82	9.49e-05	X	X	X	X	X	X	X	4	6	6	0
PCBP2	9.4e-05	2	0.000352	2	0.000498	1	0.000195	2	0.000443	2	0.082	0.121	1	1.337	2.7846	0.394397	0.387	0.653	1	0.351	0.5991	1	0	1	0	0	PCBP2	NP_001122383.1	poly(rC)-binding protein 2 isoform d [Homo sapiens]	365	38580	1	2	2	0	2	8.49	6.032e-05	1	2	2	0	2	3.84	0.00012808	3	8	8	0
TRIM28	9.2e-05	1	5e-05	2	0	0	0	0	0	0	1.403	2.3349	0.693152	0.955	1.3153	1							1	0	0	0	TRIM28	NP_005753.1	transcription intermediary factor 1-beta [Homo sapiens]	835	88550	5	7	7	0	7	16.65	9.229e-05	X	X	X	X	X	X	X	2	4	4	0
PSMD1	9.1e-05	2	8.5e-05	1	0	0	0	0	0	0	1.565	2.3736	0.667402	1.287	1.9209	0.996543							1	0	0	0	PSMD1	NP_002798.2	26S proteasome non-ATPase regulatory subunit 1 isoform 1 [Homo sapiens]	953	105836	3	3	3	0	3	7.14	3.466e-05	3	6	6	0	6	7.45	0.00014717	4	6	6	0
YTHDC1	9.1e-05	1	9.2e-05	1	0	0	0	0	0	0	1.309	2.0151	0.902099	1.136	1.7046	1							1	0	0	0	YTHDC1	NP_001026902.1	YTHDC1.NP_001026902.1:YTH domain-containing protein 1 isoform 1 [Homo sapiens] ;NP_001317627.1:YTH domain-containing protein 1 isoform 3 [Homo sapiens] ;NP_588611.2:YTH domain-containing protein 1 isoform 2 [Homo sapiens] ;	727	84700	4	6	6	0	6	11	9.086e-05	X	X	X	X	X	X	X	3	5	5	0
TUBB4A	9e-05	2	0.000175	2	0.000742	1	0	0	0.000126	2	0.366	0.6391	1	0.564	1.0237	1	1.043	2.0921	0.262129	-0.777	-0.9231	0.909798	0	0	1	0	TUBB4A	NP_001276052.1	tubulin beta-4A chain isoform 1 [Homo sapiens]	495	54467	13	49	0	49	3.16667	43.84	7.043e-05	18	331	0	331	2.33333	45.86	0.00011019	16	90	0	90
ZNF629	8.9e-05	1	7.7e-05	1	0	0	0	0	0	0	1.463	2.1984	0.783996	1.148	1.6294	1							1	0	0	0	ZNF629	NP_001073886.1	ZNF629.NP_001073886.1:zinc finger protein 629 [Homo sapiens] ;NP_001332899.1:zinc finger protein 629 isoform 2 [Homo sapiens] ;	869	96620	4	7	7	0	7	5.98	8.868e-05	X	X	X	X	X	X	X	3	5	5	0
HNRNPUL2	8.8e-05	1	0.000288	1	0	0	0	0	0	0	1.395	1.9654	0.932543	2.184	4.134	0.029166							0	1	0	0	HNRNPUL2	NP_001073027.1	heterogeneous nuclear ribonucleoprotein U-like protein 2 [Homo sapiens]	747	85105	3	6	6	0	6	6.83	8.843e-05	X	X	X	X	X	X	X	6	16	16	0
EMD	8.7e-05	1	0	0	0	0	0.001975	1	0.000204	1	0.032	0.0401	1	-0.356	-0.3827	0.930168	-0.33	-0.3806	0.916918	1.894	3.8172	0.00389	0	0	0	1	EMD	NP_000108.1	emerin [Homo sapiens]	254	28994	2	2	2	0	2	11.81	8.668e-05	X	X	X	X	X	X	X	X	X	X	X
YARS	8.7e-05	2	0.000196	2	0	0	0	0	0.000408	1	0.632	0.9167	1	1.208	2.0243	0.923132	-0.372	-0.4082	0.916505	-0.425	-0.4761	0.970309	0	1	0	0	YARS	NP_003671.1	tyrosine--tRNA ligase, cytoplasmic [Homo sapiens]	528	59144	1	2	2	0	2	2.27	4.17e-05	2	3	3	0	3	6.25	0.00013282	1	2	2	0
HADHA	8.7e-05	1	0.000299	1	0	0	9.3e-05	1	0.000423	1	0.867	1.4585	1	1.856	3.866	0.054319	-0.561	-0.6813	0.941611	0.191	0.2603	1	0	1	0	0	HADHA	NP_000173.2	trifunctional enzyme subunit alpha, mitochondrial precursor [Homo sapiens]	763	83000	4	6	6	0	6	10.09	8.657e-05	X	X	X	X	X	X	X	11	17	17	0
PLRG1	8.6e-05	1	0.000235	1	0	0	0	0	0	0	0.963	1.3733	1	1.664	2.7687	0.403437							0	1	0	0	PLRG1	NP_002660.1	pleiotropic regulator 1 isoform 1 [Homo sapiens]	514	57194	2	4	4	0	4	6.61	8.567e-05	X	X	X	X	X	X	X	5	9	9	0
RAD23B	8.5e-05	1	0.000277	1	0	0	0	0	0	0	0.626	0.8454	1	1.583	2.5141	0.564237							0	1	0	0	RAD23B	NP_001231642.1	RAD23B.NP_001231642.1:UV excision repair protein RAD23 homolog B isoform 2 [Homo sapiens] ;NP_002865.1:UV excision repair protein RAD23 homolog B isoform 1 [Homo sapiens] ;	388	40713	2	3	3	0	3	12.37	8.512e-05	X	X	X	X	X	X	X	3	8	8	0
NCBP1	8.4e-05	1	0.000102	1	0	0	0	0	0	0	1.229	2.0255	0.895624	1.389	1.9769	0.957269							1	0	0	0	NCBP1	NP_002477.1	nuclear cap-binding protein subunit 1 isoform 1 [Homo sapiens]	790	91839	2	6	6	0	6	5.7	8.361e-05	X	X	X	X	X	X	X	2	6	6	0
HSPH1	8.1e-05	1	0.000371	1	0	0	0	0	0	0	1.281	1.9895	0.917889	2.516	5.0164	0.00263							0	1	0	0	HSPH1	NP_001273432.1	heat shock protein 105 kDa isoform 2 [Homo sapiens]	814	92116	4	6	6	0	6	9.34	8.115e-05	X	X	X	X	X	X	X	11	23	21	2
RRBP1	8e-05	2	3.4e-05	2	0	0	0	0	0	0	2.276	3.8488	0.062888	1.179	1.8428	1							1	0	0	0	RRBP1	NP_001352542.1	ribosome-binding protein 1 isoform 1 [Homo sapiens]	1410	152456	8	14	14	0	14	8.58	0.00010931	1	3	3	0	3	1.06	4.974e-05	2	5	5	0
MYO1D	8e-05	1	0	0	0	0	0	0	0	0	1.475	2.1324	0.827333										1	0	0	0	MYO1D	NP_001290208.1	MYO1D.NP_001290208.1:unconventional myosin-Id isoform 2 [Homo sapiens] ;NP_056009.1:unconventional myosin-Id isoform 1 [Homo sapiens] ;	961	111290	5	7	7	0	7	7.6	8.019e-05	X	X	X	X	X	X	X	X	X	X	X
ZNF326	7.6e-05	1	0.000231	1	0	0	0	0	0	0	0.93	1.282	1	1.833	3.1441	0.224336							0	1	0	0	ZNF326	NP_892021.1	DBIRD complex subunit ZNF326 isoform 1 [Homo sapiens]	582	65654	3	4	4	0	4	10.48	7.566e-05	X	X	X	X	X	X	X	6	10	10	0
TEX10	7.5e-05	2	9.8e-05	1	8.8e-05	2	0	0	0	0	1.562	2.4028	0.648048	0.652	0.812	1	0.813	1.0292	1				1	0	0	0	TEX10	NP_001155056.1	TEX10.NP_001155056.1:testis-expressed protein 10 isoform 2 [Homo sapiens] ;NP_060216.2:testis-expressed protein 10 isoform 1 [Homo sapiens] ;	913	103915	3	6	6	0	6	5.48	7.235e-05	2	3	3	0	3	3.61	7.681e-05	X	X	X	X
POP1	7.5e-05	1	6.6e-05	1	0	0	0	0	0	0	1.493	2.2936	0.720692	1.115	1.6031	1							1	0	0	0	POP1	NP_001139333.1	ribonucleases P/MRP protein subunit POP1 [Homo sapiens]	1024	114709	3	7	7	0	7	4.79	7.526e-05	X	X	X	X	X	X	X	3	5	5	0
SF3A2	7.1e-05	1	0.000319	1	0	0	0	0	0	0	0.666	0.8685	1	1.831	2.7812	0.396319							0	1	0	0	SF3A2	NP_009096.2	splicing factor 3A subunit 2 [Homo sapiens]	464	49256	1	3	3	0	3	3.66	7.118e-05	X	X	X	X	X	X	X	3	11	11	0
NOLC1	6.7e-05	1	0.000274	2	0	0	0	0	4.5e-05	1	0.134	0.1739	1	2.636	5.2784	0.001162	-0.182	-0.1921	0.93688	-0.17	-0.1989	1	0	1	0	0	NOLC1	NP_001271318.1	nucleolar and coiled-body phosphoprotein 1 isoform 3 [Homo sapiens]	700	73745	8	47	0	47	0	14.57	X	1	4	0	4	2	2.14	6.679e-05	6	35	6	29
AP3B1	6.7e-05	1	0.000344	1	0	0	0	0	7.6e-05	2	0.428	0.6533	1	1.716	3.1717	0.213967	-0.275	-0.3095	0.920835	-0.385	-0.4019	0.985792	0	1	0	0	AP3B1	NP_001258698.1	AP3B1.NP_001258698.1:AP-3 complex subunit beta-1 isoform 2 [Homo sapiens] ;NP_003655.3:AP-3 complex subunit beta-1 isoform 1 [Homo sapiens] ;	1045	116195	X	X	X	X	X	X	X	2	3	3	0	3	2.2	6.711e-05	X	X	X	X
SPTAN1	6.6e-05	2	5.6e-05	2	0	0	1.9e-05	1	5.2e-05	2	1.208	2.8069	0.399427	0.899	2.1419	0.836145	-1.103	-1.3269	1	-0.669	-0.9448	0.907921	1	0	0	0	SPTAN1	NP_001123910.1	SPTAN1. 4 proteins in this group did not match any genes. NP_001123910.1:spectrin alpha chain, non-erythrocytic 1 isoform 1 [Homo sapiens] ;NP_001182461.1:spectrin alpha chain, non-erythrocytic 1 isoform 3 [Homo sapiens] ;NP_001350688.1:spectrin alpha chain, non-erythrocytic 1 isoform 4 [Homo sapiens] ;NP_001350694.1:spectrin alpha chain, non-erythrocytic 1 isoform 5 [Homo sapiens] ;NP_001362239.…	2477	285093	4	4	4	0	4	2.66	1.778e-05	6	12	12	0	12	5.01	0.00011324	3	5	5	0
SRBD1	6.6e-05	1	0.000122	1	0	0	0	0	0	0	1.277	1.9066	0.967349	1.708	2.6837	0.453864							0	1	0	0	SRBD1	NP_060549.4	S1 RNA-binding domain-containing protein 1 [Homo sapiens]	995	111775	3	6	6	0	6	6.63	6.639e-05	X	X	X	X	X	X	X	3	9	9	0
RFC5	6.5e-05	1	0.000233	2	0	0	0	0	0	0	0.28	0.3516	1	1.499	2.3335	0.693095							0	1	0	0	RFC5	NP_001193730.1	RFC5.NP_001193730.1:replication factor C subunit 5 isoform 4 [Homo sapiens] ;NP_031396.1:replication factor C subunit 5 isoform 1 [Homo sapiens] ;NP_853556.2:replication factor C subunit 5 isoform 2 [Homo sapiens] ;	337	38167	1	2	2	0	2	6.23	6.533e-05	X	X	X	X	X	X	X	1	5	5	0
PPP1CC	6.5e-05	1	0.000399	1	0	0	0	0	0.000319	1	0.358	0.4319	1	1.808	2.8144	0.377793	-0.167	-0.1743	0.940412	-0.293	-0.3092	1	0	1	0	0	PPP1CC	NP_001231903.1	PPP1CC.NP_001231903.1:serine/threonine-protein phosphatase PP1-gamma catalytic subunit isoform 2 [Homo sapiens] ;NP_002701.1:serine/threonine-protein phosphatase PP1-gamma catalytic subunit isoform 1 [Homo sapiens] ;	337	38518	1	2	2	0	2	5.64	6.533e-05	X	X	X	X	X	X	X	5	10	10	0
POLR1A	6.4e-05	1	0	0	0	0	0	0	0	0	1.84	3.0832	0.264637										1	0	0	0	POLR1A	NP_056240.2	DNA-directed RNA polymerase I subunit RPA1 [Homo sapiens]	1720	194810	4	10	10	0	10	3.6	6.401e-05	X	X	X	X	X	X	X	X	X	X	X
UTP15	6.4e-05	1	0.000156	1	0	0	0	0	0	0	0.652	0.8852	1	1.343	2.0384	0.91285							0	1	0	0	UTP15	NP_115551.2	U3 small nucleolar RNA-associated protein 15 homolog isoform 1 [Homo sapiens]	518	58415	2	3	3	0	3	5.6	6.376e-05	X	X	X	X	X	X	X	4	6	6	0
POLR1C	6.4e-05	1	0.000236	1	0	0	0	0	0	0	0.376	0.4938	1	1.375	2.0474	0.90626							0	1	0	0	POLR1C	NP_001305805.1	POLR1C.NP_001305805.1:DNA-directed RNA polymerases I and III subunit RPAC1 isoform 2 [Homo sapiens] ;NP_001350587.1:DNA-directed RNA polymerases I and III subunit RPAC1 isoform 3 [Homo sapiens] ;NP_976035.1:DNA-directed RNA polymerases I and III subunit RPAC1 isoform 1 [Homo sapiens] ;	342	38647	1	2	2	0	2	6.14	6.438e-05	X	X	X	X	X	X	X	1	6	6	0
SF3B2	6.4e-05	2	0.000103	2	0	0	5.3e-05	1	0.000209	2	0.724	1.2523	1	1.067	2.2404	0.762312	-0.756	-0.8594	0.980271	-0.248	-0.3323	1	0	1	0	0	SF3B2	NP_006833.2	splicing factor 3B subunit 2 [Homo sapiens]	895	100228	3	4	4	0	4	5.47	4.92e-05	2	3	3	0	3	3.35	7.835e-05	6	7	7	0
MYO6	6.1e-05	1	0	0	0	0	0	0	0	0	1.437	2.207	0.778306										1	0	0	0	MYO6	NP_001287828.1	MYO6. 5 proteins in this group did not match any genes. NP_001287828.1:unconventional myosin-VI isoform 2 [Homo sapiens] ;NP_001355065.1:unconventional myosin-VI isoform 3 [Homo sapiens] ;NP_001355066.1:unconventional myosin-VI isoform 4 [Homo sapiens] ;NP_001355067.1:unconventional myosin-VI isoform 5 [Homo sapiens] ;NP_001355794.1:unconventional myosin-VI isoform 7 [Homo sapiens] ;NP_001355795.…	1262	146047	4	7	7	0	7	5.39	6.106e-05	X	X	X	X	X	X	X	X	X	X	X
MSI1	6.1e-05	1	0.000274	2	0	0	0	0	0	0	0.335	0.4104	1	1.491	2.3399	0.688386							0	1	0	0	MSI1	NP_002433.1	RNA-binding protein Musashi homolog 1 [Homo sapiens]	362	39125	1	2	2	0	2	9.39	6.082e-05	X	X	X	X	X	X	X	2	6	3	3
QARS	6.1e-05	1	0.000166	2	0	0	0	0	0.000563	1	-0.308	-0.3937	1	1.413	2.8329	0.367711	-0.712	-0.8181	0.970189	-0.805	-0.8965	0.91219	0	1	0	0	QARS	NP_001259002.1	QARS.NP_001259002.1:glutamine--tRNA ligase isoform b [Homo sapiens] ;NP_005042.1:glutamine--tRNA ligase isoform a [Homo sapiens] ;	764	86579	X	X	X	X	X	X	X	2	2	2	0	2	4.71	6.119e-05	4	10	10	0
LACTB	6e-05	1	0.000295	1	0	0	0	0	0	0	0.699	0.9023	1	1.939	3.1182	0.234403							0	1	0	0	LACTB	NP_116246.2	serine beta-lactamase-like protein LACTB, mitochondrial isoform a precursor [Homo sapiens]	547	60694	2	3	3	0	3	8.59	6.038e-05	X	X	X	X	X	X	X	5	12	12	0
NAP1L1	5.7e-05	1	0.000421	1	0	0	0	0	0.000136	1	0.093	0.1201	1	1.755	3.2481	0.187153	-0.353	-0.3875	0.916758	-0.346	-0.3764	0.991544	0	1	0	0	NAP1L1	NP_001294853.1	NAP1L1.NP_001294853.1:nucleosome assembly protein 1-like 1 isoform 2 [Homo sapiens] ;NP_004528.1:nucleosome assembly protein 1-like 1 isoform 1 [Homo sapiens] ;	383	44627	2	2	2	0	2	8.36	5.749e-05	X	X	X	X	X	X	X	4	12	12	0
EEF1A2	5.6e-05	1	0.000168	1	0	0	0	0	0	0	0.467	0.5753	1	1.321	2.1232	0.850119							0	1	0	0	EEF1A2	NP_001949.1	elongation factor 1-alpha 2 [Homo sapiens]	463	50470	4	8	2	6	2.36364	13.39	5.62e-05	4	10	0	10	0	13.17	X	5	11	5	6
SREK1	5.3e-05	1	0.000113	2	0	0	0	0	0	0	0.707	0.966	1	1.453	2.1299	0.845116							0	1	0	0	SREK1	NP_001070667.1	SREK1.NP_001070667.1:splicing regulatory glutamine/lysine-rich protein 1 isoform a [Homo sapiens] ;NP_001310458.1:splicing regulatory glutamine/lysine-rich protein 1 isoform e [Homo sapiens] ;NP_001310462.1:splicing regulatory glutamine/lysine-rich protein 1 isoform f [Homo sapiens] ;	624	71650	2	3	3	0	3	5.93	5.293e-05	X	X	X	X	X	X	X	3	6	6	0
DHX29	4.8e-05	1	7.9e-05	1	0	0	0	0	0	0	1.276	1.787	1	1.544	2.4983	0.575108							0	1	0	0	DHX29	NP_061903.2	ATP-dependent RNA helicase DHX29 isoform 1 [Homo sapiens]	1369	155235	4	6	6	0	6	5.41	4.825e-05	X	X	X	X	X	X	X	4	8	8	0
ZNF207	4.8e-05	1	6.5e-05	1	0.000406	1	0.000306	1	0	0	0.327	0.4166	1	-0.258	-0.2698	0.944872	1.2	1.8011	0.508737	1.309	2.0366	0.529753	0	0	0	1	ZNF207	NP_001027464.1	ZNF207.NP_001027464.1:BUB3-interacting and GLEBS motif-containing protein ZNF207 isoform b [Homo sapiens] ;NP_001091977.1:BUB3-interacting and GLEBS motif-containing protein ZNF207 isoform c [Homo sapiens] ;NP_003448.1:BUB3-interacting and GLEBS motif-containing protein ZNF207 isoform a [Homo sapiens] ;	463	49692	1	2	2	0	2	3.46	4.755e-05	X	X	X	X	X	X	X	X	X	X	X
KPNB1	4.6e-05	2	9.6e-05	2	0.000145	1	9.2e-05	2	0.000246	1	0.695	1.0091	1	1.447	2.5521	0.538472	0.469	0.6964	1	0.864	1.4725	1	0	1	0	0	KPNB1	NP_002256.2	importin subunit beta-1 isoform 1 [Homo sapiens]	876	97170	2	3	3	0	3	3.54	3.77e-05	1	2	2	0	2	1.6	5.337e-05	4	8	8	0
AQR	4.6e-05	2	2e-05	1	0	0	0	0	0	0	1.456	2.2984	0.717491	-0.155	-0.1684	0.961835							1	0	0	0	AQR	NP_055506.1	RNA helicase aquarius [Homo sapiens]	1485	171294	3	4	4	0	4	4.58	2.965e-05	2	4	4	0	4	2.42	6.296e-05	X	X	X	X
LARP4	4.5e-05	1	0.000147	1	0	0	0	0	0	0	0.687	0.876	1	1.582	2.4808	0.587251							0	1	0	0	LARP4	NP_001317344.1	LARP4.NP_001317344.1:la-related protein 4 isoform g [Homo sapiens] ;NP_001339234.1:la-related protein 4 isoform i [Homo sapiens] ;NP_001339235.1:la-related protein 4 isoform j [Homo sapiens] ;NP_001339236.1:la-related protein 4 isoform k [Homo sapiens] ;NP_001339237.1:la-related protein 4 isoform l [Homo sapiens] ;NP_001339243.1:la-related protein 4 isoform m [Homo sapiens] ;NP_001339244.1:la-rel…	730	81244	2	3	3	0	3	4.25	4.524e-05	X	X	X	X	X	X	X	4	8	8	0
PPIG	4.4e-05	1	0.000196	1	0	0	0	0	0	0	0.806	1.1172	1	1.836	3.2677	0.18071							0	1	0	0	PPIG	NP_004783.2	peptidyl-prolyl cis-trans isomerase G [Homo sapiens]	754	88617	2	3	3	0	3	5.84	4.38e-05	X	X	X	X	X	X	X	5	11	11	0
CAD	4.3e-05	1	7.5e-05	2	0	0	0	0	0	0	0.93	1.333	1	1.848	3.226	0.194629							0	1	0	0	CAD	NP_001293008.1	CAD.NP_001293008.1:CAD protein isoform 2 [Homo sapiens] ;NP_004332.2:CAD protein isoform 1 [Homo sapiens] ;	2162	236020	X	X	X	X	X	X	X	2	4	4	0	4	3.65	4.325e-05	1	2	2	0
PPAN-P2RY11	4.2e-05	1	0.000186	1	0	0	0	0	0	0	0.738	0.9751	1	1.875	3.0913	0.245208							0	1	0	0	PPAN-P2RY11	NP_001035754.1	PPAN,PPAN-P2RY11.NP_001035754.1:PPAN-P2RY11 protein isoform 1 [Homo sapiens] ;NP_001185619.1:PPAN-P2RY11 protein isoform 2 [Homo sapiens] ;NP_001333068.1:suppressor of SWI4 1 homolog isoform 2 [Homo sapiens] ;NP_064615.3:suppressor of SWI4 1 homolog isoform 1 [Homo sapiens] ;	794	87918	3	3	3	0	3	8.31	4.16e-05	X	X	X	X	X	X	X	4	11	11	0
STRBP	4.2e-05	1	0.000143	1	0	0	0	0	0	0	0.651	0.8442	1	1.377	2.1403	0.837341							0	1	0	0	STRBP	NP_001164608.1	spermatid perinuclear RNA-binding protein isoform 2 [Homo sapiens]	658	71967	4	7	1	6	2.5	8.21	4.183e-05	X	X	X	X	X	X	X	5	7	4	3
NOC3L	4.1e-05	1	8.8e-05	2	0	0	0	0	0	0	0.73	0.8992	1	1.428	2.187	0.802346							0	1	0	0	NOC3L	NP_071896.8	nucleolar complex protein 3 homolog [Homo sapiens]	800	92548	3	3	3	0	3	6.88	4.128e-05	X	X	X	X	X	X	X	4	6	6	0
DSP	4.1e-05	1	0	0	5.2e-05	1	0.000395	1	7.1e-05	2	-0.475	-0.977	0.908619	-1.67	-2.0749	0.893739	-0.697	-1.3723	1	1.688	6.0736	0	0	0	0	1	DSP	NP_004406.2	desmoplakin isoform I [Homo sapiens]	2871	331774	X	X	X	X	X	X	X	2	5	5	0	5	1.6	4.071e-05	X	X	X	X
FUBP3	3.8e-05	1	0.000155	2	0	0	0	0	0	0	0.321	0.4264	1	1.888	3.1293	0.230048							0	1	0	0	FUBP3	NP_003925.1	far upstream element-binding protein 3 [Homo sapiens]	572	61640	1	2	2	0	2	5.07	3.849e-05	X	X	X	X	X	X	X	6	11	11	0
IARS	3.7e-05	2	0.000113	2	6.9e-05	1	0	0	0.000195	2	0.211	0.3464	1	1.019	2.2378	0.764259	-0.348	-0.475	0.917927	-0.857	-0.9558	0.906994	0	1	0	0	IARS	NP_001361228.1	IARS. NP_001361228.1:isoleucine--tRNA ligase, cytoplasmic isoform 2 [Homo sapiens] ;NP_001361230.1:isoleucine--tRNA ligase, cytoplasmic isoform 3 [Homo sapiens] ;NP_002152.2:isoleucine--tRNA ligase, cytoplasmic isoform 1 [Homo sapiens] ;	1237	141635	1	2	2	0	2	0.89	1.78e-05	2	3	3	0	3	3.23	5.669e-05	2	3	3	0
NXF1	3.6e-05	1	0.00013	1	0	0	0	0	0	0	0.326	0.3887	1	1.346	2.2073	0.787119							0	1	0	0	NXF1	NP_006353.2	nuclear RNA export factor 1 isoform 1 [Homo sapiens]	619	70182	1	2	2	0	2	2.91	3.557e-05	X	X	X	X	X	X	X	3	6	6	0
WDR33	3.5e-05	1	5.4e-05	2	0	0	0	0	0	0	0.374	0.4413	1	1.29	2.1041	0.864353							0	1	0	0	WDR33	NP_060853.3	pre-mRNA 3' end processing protein WDR33 isoform 1 [Homo sapiens]	1336	145891	X	X	X	X	X	X	X	1	2	2	0	2	1.12	3.499e-05	3	4	4	0
HERC5	3.2e-05	1	0.000115	2	0	0	0	0	0	0	0.704	0.9471	1	2.113	3.5717	0.101304							0	1	0	0	HERC5	NP_057407.2	E3 ISG15--protein ligase HERC5 [Homo sapiens]	1024	116852	2	3	3	0	3	3.42	3.225e-05	X	X	X	X	X	X	X	6	13	13	0
XPC	2.9e-05	1	0.000108	1	0	0	0	0	0	0	0.345	0.4201	1	1.262	2.0865	0.877424							0	1	0	0	XPC	NP_001341655.1	XPC.NP_001341655.1:DNA repair protein complementing XP-C cells isoform 3 [Homo sapiens] ;NP_001341658.1:DNA repair protein complementing XP-C cells isoform 5 [Homo sapiens] ;NP_004619.3:DNA repair protein complementing XP-C cells [Homo sapiens] ;	747	84157	1	2	2	0	2	1.87	2.948e-05	X	X	X	X	X	X	X	3	6	6	0
HUWE1	2.6e-05	2	1.3e-05	2	0	0	0	0	0	0	2.049	3.3629	0.163988	1.158	1.7306	1							1	0	0	0	HUWE1	NP_113584.3	E3 ubiquitin-protein ligase HUWE1 [Homo sapiens]	4374	481896	5	8	8	0	8	2.95	2.014e-05	4	6	6	0	6	2.13	3.207e-05	3	4	4	0
PDCD11	2.4e-05	1	0.000115	1	0	0	0	0	0	0	0.993	1.4033	1	2.291	4.0401	0.036481							0	1	0	0	PDCD11	NP_055791.1	protein RRP5 homolog [Homo sapiens]	1871	208699	3	4	4	0	4	3.47	2.354e-05	X	X	X	X	X	X	X	9	16	16	0
CCAR2	2.4e-05	1	6.9e-05	2	8.1e-05	1	0	0	0	0	0.44	0.5416	1	1.29	2.0575	0.898842	0.322	0.4105	1				0	1	0	0	CCAR2	NP_001349997.1	CCAR2.NP_001349997.1:cell cycle and apoptosis regulator protein 2 isoform 2 [Homo sapiens] ;NP_066997.3:cell cycle and apoptosis regulator protein 2 isoform 1 [Homo sapiens] ;	922	102830	2	2	2	0	2	4.34	2.388e-05	X	X	X	X	X	X	X	3	5	5	0
TUBB3	1.7e-05	2	2e-05	1	0.000628	1	0	0	9.6e-05	1	-0.267	-0.2883	1	-0.307	-0.3218	0.937549	1.254	2.0192	0.311597	-0.262	-0.2761	1	0	0	1	0	TUBB3	NP_006077.2	tubulin beta-3 chain isoform 1 [Homo sapiens]	450	50433	9	41	0	41	0.666667	23.33	1.631e-05	13	53	0	53	0.333333	21.56	1.732e-05	11	49	0	49
RPS27	0	0	0.00112	1	0	0	0	0	0	0				1.455	2.2689	0.74101							0	1	0	0	RPS27	NP_001021.1	40S ribosomal protein S27 isoform 1 [Homo sapiens]	84	9461	X	X	X	X	X	X	X	X	X	X	X	X	X	X	4	7	7	0
NPM3	0	0	0.000528	1	0	0	0	0	0	0				1.481	2.2904	0.724996							0	1	0	0	NPM3	NP_008924.1	nucleoplasmin-3 [Homo sapiens]	178	19344	X	X	X	X	X	X	X	X	X	X	X	X	X	X	4	7	7	0
MRPL11	0	0	0.00049	1	0	0	0	0	0	0				1.43	2.2012	0.791694							0	1	0	0	MRPL11	NP_057134.1	39S ribosomal protein L11, mitochondrial isoform a [Homo sapiens]	192	20683	X	X	X	X	X	X	X	X	X	X	X	X	X	X	2	7	7	0
MSI2	0	0	0.000443	1	0	0	0	0	0	0				1.6	2.667	0.464175							0	1	0	0	MSI2	NP_001309180.1	RNA-binding protein Musashi homolog 2 isoform d [Homo sapiens]	255	28695	X	X	X	X	X	X	X	X	X	X	X	X	X	X	6	10	7	3
EIF3H	0	0	0.000344	1	0	0	0	0	0	0				1.676	2.6142	0.49761							0	1	0	0	EIF3H	NP_003747.1	eukaryotic translation initiation factor 3 subunit H [Homo sapiens]	352	39930	X	X	X	X	X	X	X	X	X	X	X	X	X	X	4	9	9	0
MRPS24	0	0	0.000331	2	0	0	0	0	0	0				1.342	2.0959	0.870448							0	1	0	0	MRPS24	NP_114403.1	28S ribosomal protein S24, mitochondrial precursor [Homo sapiens]	167	19015	X	X	X	X	X	X	X	X	X	X	X	X	X	X	2	6	6	0
CISD1	0	0	0.000277	1	0.000785	1	0.002167	1	0.000996	1	-0.148	-0.1482	1	-0.035	-0.0383	0.988687	0.264	0.3227	1	1.459	2.267	0.344252	0	0	0	1	CISD1	NP_060934.1	CDGSH iron-sulfur domain-containing protein 1 [Homo sapiens]	108	12199	X	X	X	X	X	X	X	X	X	X	X	X	X	X	X	X	X	X
MSH2	0	0	0.000257	1	0	0	0	0	0	0				1.576	2.565	0.529853							0	1	0	0	MSH2	NP_000242.1	MSH2.NP_000242.1:DNA mismatch repair protein Msh2 isoform 1 [Homo sapiens] ;NP_001245210.1:DNA mismatch repair protein Msh2 isoform 2 [Homo sapiens] ;	934	104743	X	X	X	X	X	X	X	X	X	X	X	X	X	X	X	X	X	X
HPD	0	0	0.000228	1	0	0	0	0	0	0				1.309	2.0813	0.881276							0	1	0	0	HPD	NP_001165464.1	HPD. NP_001165464.1:4-hydroxyphenylpyruvate dioxygenase isoform 2 [Homo sapiens] ;NP_002141.2:4-hydroxyphenylpyruvate dioxygenase isoform 1 [Homo sapiens] ;	354	40497	X	X	X	X	X	X	X	X	X	X	X	X	X	X	1	6	6	0
DDX20	0	0	0.000216	2	0	0	0	0	0	0				1.994	3.1777	0.211762							0	1	0	0	DDX20	NP_009135.4	probable ATP-dependent RNA helicase DDX20 [Homo sapiens]	824	92241	X	X	X	X	X	X	X	X	X	X	X	X	X	X	1	2	2	0
MMS19	0	0	0.000212	1	0	0	0	0	0	0				1.512	2.2709	0.739518							0	1	0	0	MMS19	NP_001276332.1	MMS19.NP_001276332.1:MMS19 nucleotide excision repair protein homolog isoform 2 [Homo sapiens] ;NP_001317057.1:MMS19 nucleotide excision repair protein homolog isoform 5 [Homo sapiens] ;NP_001338285.1:MMS19 nucleotide excision repair protein homolog isoform 6 [Homo sapiens] ;NP_071757.4:MMS19 nucleotide excision repair protein homolog isoform 1 [Homo sapiens] ;	987	108380	X	X	X	X	X	X	X	X	X	X	X	X	X	X	X	X	X	X
STAU2	0	0	0.000211	2	0	0	0	0	0	0				1.986	3.0451	0.264609							0	1	0	0	STAU2	NP_001157852.1	STAU2.NP_001157852.1:double-stranded RNA-binding protein Staufen homolog 2 isoform a [Homo sapiens] ;NP_001157853.1:double-stranded RNA-binding protein Staufen homolog 2 isoform b [Homo sapiens] ;NP_001157857.1:double-stranded RNA-binding protein Staufen homolog 2 isoform f [Homo sapiens] ;NP_055208.2:double-stranded RNA-binding protein Staufen homolog 2 isoform e [Homo sapiens] ;	570	62609	X	X	X	X	X	X	X	X	X	X	X	X	X	X	5	9	9	0
TUBB2B	0	0	0.000192	1	0.000521	1	0.000238	1	0	0				1.338	2.1155	0.855862	1.234	1.869	0.438812	1.054	1.5111	1	0	1	0	0	TUBB2B	NP_821080.1	tubulin beta-2B chain [Homo sapiens]	445	49953	13	68	0	68	0	43.6	X	16	346	0	346	0	41.12	X	15	113	2	111
PES1	0	0	0.00016	2	0	0	0	0	0	0				1.295	2.0006	0.94029							0	1	0	0	PES1	NP_001269256.1	PES1.NP_001269256.1:pescadillo homolog isoform 3 [Homo sapiens] ;NP_055118.1:pescadillo homolog isoform 1 [Homo sapiens] ;	449	51464	X	X	X	X	X	X	X	X	X	X	X	X	X	X	2	4	4	0
DDX55	0	0	0.000157	1	0	0	0	0	0	0				1.519	2.4525	0.607108							0	1	0	0	DDX55	NP_065987.1	ATP-dependent RNA helicase DDX55 [Homo sapiens]	600	68547	X	X	X	X	X	X	X	X	X	X	X	X	X	X	4	7	7	0
DENND6A	0	0	0.000129	2	0.000124	1	0	0	0	0				1.505	2.3974	0.64647	0.376	0.4453	1				0	1	0	0	DENND6A	NP_689891.1	protein DENND6A [Homo sapiens]	608	69575	X	X	X	X	X	X	X	X	X	X	X	X	X	X	1	5	5	0
COPB1	0	0	0.000122	2	0	0	0	0	0	0				1.669	2.5942	0.510594							0	1	0	0	COPB1	NP_001137534.1	coatomer subunit beta [Homo sapiens]	953	107142	X	X	X	X	X	X	X	X	X	X	X	X	X	X	2	4	4	0
NOL6	0	0	0.000117	1	0	0	0	0	0	0				1.826	3.0824	0.248862							0	1	0	0	NOL6	NP_075068.2	nucleolar protein 6 isoform alpha [Homo sapiens]	1146	127593	X	X	X	X	X	X	X	X	X	X	X	X	X	X	5	10	10	0
PRRC2A	0	0	9.3e-05	1	0	0	0	0	0	0				2.135	3.7166	0.075115							0	1	0	0	PRRC2A	NP_004629.3	protein PRRC2A [Homo sapiens]	2157	228861	X	X	X	X	X	X	X	X	X	X	X	X	X	X	7	15	15	0
PPP2R1A	0	0	5.1e-05	1	0	0	0.00024	1	0	0				-0.259	-0.2506	0.947812				1.311	2.0418	0.52503	0	0	0	1	PPP2R1A	NP_055040.2	serine/threonine-protein phosphatase 2A 65 kDa regulatory subunit A alpha isoform isoform 1 [Homo sapiens]	589	65309	X	X	X	X	X	X	X	X	X	X	X	X	X	X	X	X	X	X
UQCRB	0	0	0	0	0.00322	1	0.011429	1	0.000657	1	-0.36	-0.3826	1	-0.302	-0.3391	0.935324	1.035	1.6693	0.667566	2.526	5.064	1.8e-05	0	0	0	1	UQCRB	NP_001186904.1	UQCRB.NP_001186904.1:cytochrome b-c1 complex subunit 7 isoform 2 [Homo sapiens] ;NP_006285.1:cytochrome b-c1 complex subunit 7 isoform 1 [Homo sapiens] ;	79	10046	X	X	X	X	X	X	X	X	X	X	X	X	X	X	X	X	X	X
NUCKS1	0	0	0	0	0.002422	2	0.001214	2	0.001303	1	-1.751	-2.096	0.738066	-1.724	-2.1441	0.875745	1.166	3.8041	0.000644	0.816	2.4431	0.236543	0	0	1	0	NUCKS1	NP_073568.2	nuclear ubiquitous casein and cyclin-dependent kinase substrate 1 [Homo sapiens]	243	27296	X	X	X	X	X	X	X	X	X	X	X	X	X	X	X	X	X	X
RAB1A	0	0	0	0	0.001758	1	0.001473	2	0.001407	2	-1.001	-1.1931	0.880499	-1.077	-1.2365	0.93629	0.759	1.5441	0.843888	1.411	3.3567	0.018939	0	0	0	1	RAB1A	NP_004152.1	ras-related protein Rab-1A isoform 1 [Homo sapiens]	205	22678	X	X	X	X	X	X	X	X	X	X	X	X	X	X	X	X	X	X
SEC22B	0	0	0	0	0.00138	1	0.0028	1	0.001044	2	-1.289	-1.7169	0.80893	-1.382	-1.6619	0.950465	0.18	0.3794	1	1.101	2.9658	0.062317	0	0	0	1	SEC22B	NP_004883.3	vesicle-trafficking protein SEC22b precursor [Homo sapiens]	215	24741	X	X	X	X	X	X	X	X	X	X	X	X	X	X	X	X	X	X
POLR2C	0	0	0	0	0.001079	1	0	0	0	0							1.42	2.2116	0.195657				0	0	1	0	POLR2C	NP_116558.1	DNA-directed RNA polymerase II subunit RPB3 [Homo sapiens]	275	31441	X	X	X	X	X	X	X	X	X	X	X	X	X	X	X	X	X	X
SLC1A5	0	0	0	0	0.000627	1	0.000247	1	0.000247	2	-0.561	-0.6173	0.961676	-0.552	-0.6342	0.912912	1.089	2.1108	0.25059	0.515	0.8515	1	0	0	1	0	SLC1A5	NP_005619.1	neutral amino acid transporter B(0) isoform 1 [Homo sapiens]	541	56598	X	X	X	X	X	X	X	X	X	X	X	X	X	X	X	X	X	X
VAMP3	0	0	0	0	0.000565	1	0.001741	2	0.000633	2	-0.506	-0.5655	0.97026	-0.528	-0.5645	0.91563	-0.384	-0.4559	0.917181	1.381	2.4863	0.214473	0	0	0	1	VAMP3	NP_004772.1	vesicle-associated membrane protein 3 [Homo sapiens]	100	11309	X	X	X	X	X	X	X	X	X	X	X	X	X	X	X	X	X	X
TMEM109	0	0	0	0	0.000523	1	0.001376	1	0	0							0.669	0.854	1	1.8	2.9914	0.057914	0	0	0	1	TMEM109	NP_076997.1	transmembrane protein 109 precursor [Homo sapiens]	243	26210	X	X	X	X	X	X	X	X	X	X	X	X	X	X	X	X	X	X
CRKL	0	0	0	0	0.000496	1	0.000779	1	0	0							0.967	1.3808	1	1.774	2.8586	0.084049	0	0	0	1	CRKL	NP_005198.1	crk-like protein [Homo sapiens]	303	33777	X	X	X	X	X	X	X	X	X	X	X	X	X	X	X	X	X	X
SCAMP3	0	0	0	0	0.000489	1	0.001349	1	0.000342	2	-0.936	-1.0532	0.898516	-0.929	-1.0448	0.922863	0.173	0.2862	1	1.31	2.9804	0.059771	0	0	0	1	SCAMP3	NP_005689.2	secretory carrier-associated membrane protein 3 isoform 1 [Homo sapiens]	347	38287	X	X	X	X	X	X	X	X	X	X	X	X	X	X	X	X	X	X
RAB2A	0	0	0	0	0.000451	1	0.001193	2	0.000553	1	-0.729	-0.8992	0.919258	-0.821	-0.8813	0.914432	-0.259	-0.357	0.917754	1.403	2.9387	0.067292	0	0	0	1	RAB2A	NP_001229573.1	RAB2A.NP_001229573.1:ras-related protein Rab-2A isoform b [Homo sapiens] ;NP_002856.1:ras-related protein Rab-2A isoform a [Homo sapiens] ;	188	20847	X	X	X	X	X	X	X	X	X	X	X	X	X	X	X	X	X	X
TFRC	0	0	0	0	0.00039	1	0.000484	1	0.000176	2	-0.566	-0.6168	0.961758	-0.619	-0.7099	0.911628	0.99	1.8445	0.463112	1.377	2.6732	0.136771	0	0	0	1	TFRC	NP_003225.2	transferrin receptor protein 1 isoform 1 [Homo sapiens]	760	84871	X	X	X	X	X	X	X	X	X	X	X	X	X	X	X	X	X	X
LGALS7B	0	0	0	0	0	0	0.026031	1	0	0										4.467	9.4878	0	0	0	0	1	LGALS7B	NP_001035972.1	galectin-7 [Homo sapiens]	136	15075	X	X	X	X	X	X	X	X	X	X	X	X	X	X	X	X	X	X
CALML5	0	0	0	0	0	0	0.009861	1	0	0										3.48	7.6952	0	0	0	0	1	CALML5	NP_059118.2	calmodulin-like protein 5 [Homo sapiens]	146	15892	X	X	X	X	X	X	X	X	X	X	X	X	X	X	X	X	X	X
ATP5MD	0	0	0	0	0	0	0.006342	1	0.001343	1	-0.542	-0.6235	0.960666	-0.514	-0.6042	0.913896	-0.61	-0.6825	0.941823	1.415	2.6536	0.14366	0	0	0	1	ATP5MD	NP_001193356.1	ATP synthase membrane subunit DAPIT, mitochondrial [Homo sapiens]	58	6458	X	X	X	X	X	X	X	X	X	X	X	X	X	X	X	X	X	X
S100A11	0	0	0	0	0	0	0.00517	1	0	0										2.625	4.6459	0.000133	0	0	0	1	S100A11	NP_005611.1	protein S100-A11 [Homo sapiens]	105	11740	X	X	X	X	X	X	X	X	X	X	X	X	X	X	X	X	X	X
SERPINB3	0	0	0	0	0	0	0.003692	1	0	0										3.7	5.7926	0	0	0	0	1	SERPINB3	NP_008850.1	serpin B3 [Homo sapiens]	390	44565	X	X	X	X	X	X	X	X	X	X	X	X	X	X	X	X	X	X
CALML3	0	0	0	0	0	0	0.003643	1	0	0										2.611	4.4766	0.000283	0	0	0	1	CALML3	NP_005176.1	calmodulin-like protein 3 [Homo sapiens]	149	16891	X	X	X	X	X	X	X	X	X	X	X	X	X	X	X	X	X	X
CSTA	0	0	0	0	0	0	0.002408	1	0	0										1.775	2.8008	0.09824	0	0	0	1	CSTA	NP_005204.1	cystatin-A [Homo sapiens]	98	11006	X	X	X	X	X	X	X	X	X	X	X	X	X	X	X	X	X	X
TOMM22	0	0	0	0	0	0	0.002355	1	0.000758	1	-0.141	-0.1521	1	-0.097	-0.1014	0.974965	-0.137	-0.1525	0.945148	1.669	2.8432	0.087648	0	0	0	1	TOMM22	NP_064628.1	mitochondrial import receptor subunit TOM22 homolog [Homo sapiens]	142	15522	X	X	X	X	X	X	X	X	X	X	X	X	X	X	X	X	X	X
S100A8	0	0	0	0	0	0	0.002219	1	0	0										1.877	3.0873	0.043743	0	0	0	1	S100A8	NP_001306125.1	S100A8.NP_001306125.1:protein S100-A8 isoform a [Homo sapiens] ;NP_001306126.1:protein S100-A8 isoform b [Homo sapiens] ;NP_001306127.1:protein S100-A8 isoform c [Homo sapiens] ;NP_002955.2:protein S100-A8 isoform d [Homo sapiens] ;	117	13532	X	X	X	X	X	X	X	X	X	X	X	X	X	X	X	X	X	X
RAB11B	0	0	0	0	0	0	0.001687	1	0.000855	2	-0.969	-1.1733	0.883024	-0.978	-1.0965	0.926295	-0.939	-1.0626	1	1.051	2.4638	0.225763	0	0	0	1	RAB11B	NP_004209.2	ras-related protein Rab-11B [Homo sapiens]	218	24488	X	X	X	X	X	X	X	X	X	X	X	X	X	X	X	X	X	X
SFN	0	0	0	0	0	0	0.001618	1	0	0										2.293	4.1025	0.001325	0	0	0	1	SFN	NP_006133.1	14-3-3 protein sigma [Homo sapiens]	248	27774	X	X	X	X	X	X	X	X	X	X	X	X	X	X	X	X	X	X
TMX1	0	0	0	0	0	0	0.001314	1	0.000769	1	-0.268	-0.3061	1	-0.315	-0.3495	0.934035	-0.248	-0.279	0.923825	1.598	2.8806	0.079125	0	0	0	1	TMX1	NP_110382.3	thioredoxin-related transmembrane protein 1 precursor [Homo sapiens]	280	31791	X	X	X	X	X	X	X	X	X	X	X	X	X	X	X	X	X	X
FABP5	0	0	0	0	0	0	0.001224	1	0	0										1.507	2.2292	0.371228	0	0	0	1	FABP5	NP_001435.1	fatty acid-binding protein 5 [Homo sapiens]	135	15164	X	X	X	X	X	X	X	X	X	X	X	X	X	X	X	X	X	X
SDHB	0	0	0	0	0	0	0.001159	2	0.000709	2	-1.254	-1.453	0.846969	-1.241	-1.5136	0.951054	-1.256	-1.467	1	1.29	3.4781	0.012705	0	0	0	1	SDHB	NP_002991.2	succinate dehydrogenase [ubiquinone] iron-sulfur subunit, mitochondrial precursor [Homo sapiens]	280	31630	X	X	X	X	X	X	X	X	X	X	X	X	X	X	X	X	X	X
IL36G	0	0	0	0	0	0	0.000978	1	0	0										1.457	2.2618	0.347881	0	0	0	1	IL36G	NP_062564.1	interleukin-36 gamma isoform 1 [Homo sapiens]	169	18721	X	X	X	X	X	X	X	X	X	X	X	X	X	X	X	X	X	X
TAGLN2	0	0	0	0	0	0	0.00083	1	0	0										1.495	2.3221	0.3074	0	0	0	1	TAGLN2	NP_001264152.1	TAGLN2.NP_001264152.1:transgelin-2 isoform b [Homo sapiens] ;NP_001264153.1:transgelin-2 isoform a [Homo sapiens] ;	199	22391	X	X	X	X	X	X	X	X	X	X	X	X	X	X	X	X	X	X
SBSN	0	0	0	0	0	0	0.0007	1	0	0										2.406	4.2589	0.000709	0	0	0	1	SBSN	NP_001159506.1	suprabasin isoform 1 precursor [Homo sapiens]	590	60541	X	X	X	X	X	X	X	X	X	X	X	X	X	X	X	X	X	X
CTSD	0	0	0	0	0	0	0.000687	1	0	0										1.881	3.2646	0.025411	0	0	0	1	CTSD	NP_001900.1	cathepsin D preproprotein [Homo sapiens]	412	44552	X	X	X	X	X	X	X	X	X	X	X	X	X	X	X	X	X	X
TGM3	0	0	0	0	0	0	0.000511	1	0	0										2.213	3.622	0.007783	0	0	0	1	TGM3	NP_003236.3	protein-glutamine gamma-glutamyltransferase E [Homo sapiens]	693	76632	X	X	X	X	X	X	X	X	X	X	X	X	X	X	X	X	X	X
SERPINB12	0	0	0	0	0	0	0.000444	1	9.9e-05	1	-0.366	-0.4009	0.999329	-0.354	-0.3984	0.928473	-0.362	-0.3984	0.916582	1.353	2.3145	0.31231	0	0	0	1	SERPINB12	NP_001294857.1	serpin B12 isoform 1 [Homo sapiens]	425	48446	X	X	X	X	X	X	X	X	X	X	X	X	X	X	X	X	X	X
LMNA	0	0	0	0	0	0	0.000427	1	0.000156	1	-0.738	-0.8159	0.931103	-0.614	-0.6315	0.912989	-0.709	-0.7915	0.964008	1.354	2.6453	0.14666	0	0	0	1	LMNA	NP_733821.1	LMNA.NP_733821.1:lamin isoform A [Homo sapiens] ;NP_733822.1:lamin isoform A-delta10 [Homo sapiens] ;	664	74140	X	X	X	X	X	X	X	X	X	X	X	X	X	X	X	X	X	X
EPPK1	0	0	0	0	0	0	0.000102	1	0	0										2.573	4.0728	0.001488	0	0	0	1	EPPK1	NP_112598.3	epiplakin [Homo sapiens]	5088	555666	X	X	X	X	X	X	X	X	X	X	X	X	X	X	X	X	X	X
ATP5F1B	0.003461	2	0.003696	2	0.003123	2	0.007332	2	0.006642	4	0.165	1.8623	0.992584	0.148	1.6374	1	-0.71	-6.0602	1e-06	0.446	5.6611	1e-06	0	0	0	0	ATP5F1B	NP_001677.2	ATP synthase subunit beta, mitochondrial precursor [Homo sapiens]	529	56560	15	63	63	0	63	45.37	0.00131108	25	127	127	0	127	66.73	0.00561188	16	106	106	0
SUB1	0.002686	2	0.002257	2	0.002518	2	0.001603	2	0.003997	3	0.887	3.8761	0.059339	0.229	0.8624	1	-0.149	-0.4898	0.918692	-0.132	-0.4461	0.976349	0	0	0	0	SUB1	NP_006704.3	activated RNA polymerase II transcriptional coactivator p15 [Homo sapiens]	127	14395	8	28	28	0	28	39.37	0.00242717	6	16	16	0	16	37.8	0.00294494	4	7	7	0
RCC2	0.002076	2	0.002172	2	0.001947	2	0.00204	2	0.001799	4	0.462	3.5218	0.12186	0.319	2.2036	0.789894	-0.192	-1.136	1	0.103	0.6771	1	0	0	0	0	RCC2	NP_001129676.1	protein RCC2 [Homo sapiens]	522	56085	5	10	10	0	10	16.28	0.0002109	17	88	88	0	88	48.85	0.0039407	5	15	15	0
C1QBP	0.001994	2	0.001436	2	0.000584	2	0.000502	1	0.002127	4	0.259	1.4961	1	-0.298	-1.4084	0.947137	-1.718	-4.5777	0.001485	-1.848	-4.8431	0.000839	0	0	0	0	C1QBP	NP_001203.1	complement component 1 Q subcomponent-binding protein, mitochondrial precursor [Homo sapiens]	282	31362	3	13	13	0	13	29.43	0.0005075	7	42	42	0	42	46.45	0.00348146	6	9	9	0
EIF5A	0.001771	2	0.003766	2	0.000922	1	0.002181	1	0.003825	4	-0.097	-0.4191	0.99598	0.477	2.5017	0.572761	-1.971	-4.1712	0.007296	-0.624	-2.3287	0.634604	0	0	0	0	EIF5A	NP_001137232.1	EIF5A.NP_001137232.1:eukaryotic translation initiation factor 5A-1 isoform A [Homo sapiens] ;NP_001137234.1:eukaryotic translation initiation factor 5A-1 isoform B [Homo sapiens] ;	184	20170	3	4	4	0	4	22.83	0.00023932	7	26	26	0	26	42.39	0.00330306	5	14	14	0
COX5A	0.001558	1	0.000434	2	0	0	0.001016	2	0.002783	2	-0.403	-1.168	0.8837	-1.007	-2.1804	0.865459	-2.301	-2.8755	0.295835	-0.484	-1.3373	0.878383	0	0	0	0	COX5A	NP_004246.2	cytochrome c oxidase subunit 5A, mitochondrial precursor [Homo sapiens]	150	16762	X	X	X	X	X	X	X	3	10	10	0	10	31.33	0.00155837	1	3	3	0
NUDT21	0.001451	2	0.00117	2	0.000819	2	0.001334	2	0.001908	4	0.279	1.2586	1	0.036	0.1519	1	-1.085	-2.9347	0.260166	-0.067	-0.27	1	0	0	0	0	NUDT21	NP_008937.1	cleavage and polyadenylation specificity factor subunit 5 [Homo sapiens]	227	26227	2	11	11	0	11	18.06	0.00053347	7	23	23	0	23	54.63	0.00236844	7	15	15	0
PPIL4	0.00133	1	0.000406	2	0	0	0.00028	2	0.000914	3	0.343	1.405	1	-0.315	-1.0352	0.922256	-2.557	-3.1694	0.15096	-0.74	-2.0542	0.744078	0	0	0	0	PPIL4	NP_624311.1	peptidyl-prolyl cis-trans isomerase-like 4 [Homo sapiens]	492	57225	X	X	X	X	X	X	X	6	28	28	0	28	20.33	0.00133031	1	3	3	0
BANF1	0.001313	1	0.001009	1	0	0	0	0	0.003981	2	-0.746	-1.545	0.834411	-1.162	-2.0603	0.897249	-2.033	-2.5076	0.584956	-1.972	-2.3086	0.643679	0	0	0	0	BANF1	NP_003851.1	barrier-to-autointegration factor [Homo sapiens]	89	10059	X	X	X	X	X	X	X	2	5	5	0	5	42.7	0.00131323	X	X	X	X
ALB	0.001235	2	0.000466	2	0.000186	1	0.014631	2	0.014958	3	-1.862	-16.1779	0	-2.835	-15.4255	0	-4.974	-9.0874	0	0.041	0.7252	1	0	0	0	0	ALB	gi|162648|gb|AAA51411.1|	albumin [Bos taurus]	607	69294	13	30	30	0	30	31.14	0.0005441	19	50	48	2	50	37.23	0.00192549	10	24	20	4
PPIB	0.001229	2	0.002504	2	0.001447	2	0.002304	2	0.002846	3	0.582	2.5258	0.567819	0.909	4.3034	0.019166	-0.257	-0.8768	0.984672	0.474	2.0143	0.550269	0	0	0	0	PPIB	NP_000933.1	peptidyl-prolyl cis-trans isomerase B precursor [Homo sapiens]	216	23743	9	27	27	0	27	37.5	0.00137612	5	10	10	0	10	37.04	0.0010822	8	27	27	0
NIPSNAP1	0.001016	2	0.001817	2	0.000303	2	0.000648	2	0.002038	3	0.134	0.5587	1	0.587	2.7263	0.428155	-1.694	-3.0892	0.18284	-0.571	-1.6697	0.839316	0	0	0	0	NIPSNAP1	NP_001189431.1	NIPSNAP1.NP_001189431.1:protein NipSnap homolog 1 isoform 2 [Homo sapiens] ;NP_003625.2:protein NipSnap homolog 1 isoform 1 [Homo sapiens] ;	264	31465	2	2	2	0	2	14.77	8.34e-05	8	22	22	0	22	45.45	0.00194796	2	9	9	0
RPL39	0.000863	1	0	0	0	0	0	0	0	0	0.955	1.3834	1										0	0	0	0	RPL39	NP_000991.1	60S ribosomal protein L39 [Homo sapiens]	51	6407	2	4	4	0	4	23.53	0.00086345	X	X	X	X	X	X	X	X	X	X	X
STOML2	0.000788	1	0	0	0	0	0.000193	2	0.000344	2	0.752	1.8414	1	-1.338	-1.627	0.95138	-1.317	-1.5191	1	-0.261	-0.4848	0.968613	0	0	0	0	STOML2	NP_038470.1	stomatin-like protein 2, mitochondrial isoform a [Homo sapiens]	356	38534	X	X	X	X	X	X	X	4	12	12	0	12	26.69	0.00078794	X	X	X	X
RPN2	0.000684	1	0.000168	2	0.000483	1	0.000496	2	0.001749	2	-0.159	-0.606	0.963526	-1.035	-2.666	0.694755	-1.072	-2.8377	0.320406	-0.139	-0.4929	0.967055	0	0	0	0	RPN2	NP_001311228.1	RPN2.NP_001311228.1:dolichyl-diphosphooligosaccharide--protein glycosyltransferase subunit 2 isoform 3 precursor [Homo sapiens] ;NP_001311231.1:dolichyl-diphosphooligosaccharide--protein glycosyltransferase subunit 2 isoform 5 precursor [Homo sapiens] ;NP_001311232.1:dolichyl-diphosphooligosaccharide--protein glycosyltransferase subunit 2 isoform 6 precursor [Homo sapiens] ;NP_001311233.1:dolichy…	615	67513	X	X	X	X	X	X	X	6	18	18	0	18	24.88	0.00068416	2	2	2	0
ATP5MG	0.000681	1	0.000567	2	0	0	0	0	0.002071	2	-0.196	-0.3216	1	0.036	0.0654	1	-1.072	-1.1915	1	-1.011	-1.1535	0.892112	0	0	0	0	ATP5MG	NP_006467.4	ATP synthase subunit g, mitochondrial [Homo sapiens]	103	11428	X	X	X	X	X	X	X	1	3	3	0	3	14.56	0.00068084	1	2	2	0
RPL37	0.000681	1	0	0	0	0	0	0	0	0	1.273	1.9841	0.921191										0	0	0	0	RPL37	NP_000988.1	60S ribosomal protein L37 [Homo sapiens]	97	11078	3	6	6	0	6	31.96	0.00068097	X	X	X	X	X	X	X	X	X	X	X
SRP9	0.00064	1	0.000781	1	0	0	0	0	0	0	1.13	1.7105	1	1.142	1.7346	1							0	0	0	0	SRP9	NP_003124.1	signal recognition particle 9 kDa protein isoform 2 [Homo sapiens]	86	10112	2	5	5	0	5	25.58	0.00064005	X	X	X	X	X	X	X	2	5	5	0
ATP5PF	0.000605	1	0	0	0	0	0.002883	1	0.002191	2	-0.2	-0.3244	1	-1.008	-1.1525	0.930237	-1.006	-1.088	1	0.938	2.0464	0.520871	0	0	0	0	ATP5PF	NP_001003701.1	ATP5PF.NP_001003701.1:ATP synthase-coupling factor 6, mitochondrial isoform b precursor [Homo sapiens] ;NP_001307195.1:ATP synthase-coupling factor 6, mitochondrial isoform a precursor [Homo sapiens] ;	116	13388	X	X	X	X	X	X	X	2	3	3	0	3	25	0.00060454	X	X	X	X
TCEAL1	0.000588	1	0	0	0	0	0	0	0	0	0.923	1.2797	1										0	0	0	0	TCEAL1	NP_001006641.1	transcription elongation factor A protein-like 1 [Homo sapiens]	159	18641	X	X	X	X	X	X	X	3	4	4	0	4	17.61	0.00058806	X	X	X	X
LRRC59	0.000585	2	0.000239	2	0.000552	1	0.000308	1	0.000546	3	0.904	2.523	0.569614	-0.234	-0.4899	0.920261	-0.456	-0.8823	0.986081	-0.465	-0.8432	0.917322	0	0	0	0	LRRC59	NP_060979.2	leucine-rich repeat-containing protein 59 [Homo sapiens]	307	34930	2	5	5	0	5	8.14	0.0001793	4	13	13	0	13	19.87	0.00098984	2	2	2	0
UQCRQ	0.00057	1	0	0	0	0	0	0	0.001312	1	0.337	0.3916	1	-0.093	-0.1017	0.974902	-0.135	-0.1381	0.948528	-0.199	-0.2193	1	0	0	0	0	UQCRQ	NP_055217.2	cytochrome b-c1 complex subunit 8 [Homo sapiens]	82	9906	X	X	X	X	X	X	X	1	2	2	0	2	15.85	0.00057013	X	X	X	X
RPL34	0.000565	1	0.000345	1	0.000642	1	0	0	0	0	1.358	1.8543	0.997042	0.693	0.9689	1	0.339	0.4415	1				0	0	0	0	RPL34	NP_001306163.1	60S ribosomal protein L34 [Homo sapiens]	117	13293	2	6	6	0	6	15.38	0.00056456	X	X	X	X	X	X	X	2	3	3	0
ATP5MF	0.000531	1	0.001021	1	0.000963	1	0	0	0	0	0.396	0.4935	1	0.715	0.9773	1	0.319	0.3921	1				0	0	0	0	ATP5MF	NP_001003713.1	ATP5MF,ATP5MF-PTCD1.NP_001003713.1:ATP synthase subunit f, mitochondrial isoform 2b [Homo sapiens] ;NP_001003714.1:ATP synthase subunit f, mitochondrial isoform 2c [Homo sapiens] ;NP_001034267.1:ATP synthase subunit f, mitochondrial isoform 2d [Homo sapiens] ;NP_001185808.1:ATP5J2-PTCD1 fusion protein [Homo sapiens] ;NP_004880.1:ATP synthase subunit f, mitochondrial isoform 2a [Homo sapiens] ;	88	10363	X	X	X	X	X	X	X	1	2	2	0	2	12.5	0.00053126	X	X	X	X
CACYBP	0.000505	1	0.000809	1	0	0	0	0	0.000582	1	0.894	1.2839	1	1.16	1.6361	1	-0.153	-0.1534	0.944944	-0.189	-0.1892	1	0	0	0	0	CACYBP	NP_001007215.1	CACYBP.NP_001007215.1:calcyclin-binding protein isoform 2 [Homo sapiens] ;NP_055227.1:calcyclin-binding protein isoform 1 [Homo sapiens] ;	185	21228	X	X	X	X	X	X	X	2	4	4	0	4	23.78	0.00050542	X	X	X	X
PGRMC1	0.000501	2	0.000461	1	0.004253	1	0.002557	2	0.002	2	-0.159	-0.4298	0.994027	-1.178	-2.1164	0.883215	0.534	1.7719	0.541308	0.955	3.3524	0.019204	0	0	0	0	PGRMC1	NP_006658.1	membrane-associated progesterone receptor component 1 isoform 1 [Homo sapiens]	195	21671	3	5	5	0	5	23.59	0.00028228	1	6	6	0	6	15.9	0.00071925	X	X	X	X
NTPCR	0.000492	1	0.000158	1	0	0	0	0	0	0	0.954	1.3548	1	-0.167	-0.1837	0.95905							0	0	0	0	NTPCR	NP_115700.1	cancer-related nucleoside-triphosphatase isoform 1 [Homo sapiens]	190	20713	X	X	X	X	X	X	X	3	4	4	0	4	23.68	0.00049212	X	X	X	X
SDHA	0.000492	2	0.000407	2	0.000447	1	0.000413	2	0.001393	3	0.287	1.1675	1	0.031	0.1201	1	-1.044	-2.6659	0.448649	-0.235	-0.8613	0.915525	0	0	0	0	SDHA	NP_004159.2	succinate dehydrogenase [ubiquinone] flavoprotein subunit, mitochondrial isoform 1 [Homo sapiens]	664	72692	1	2	2	0	2	5.12	3.316e-05	13	27	27	0	27	36.3	0.00095051	4	9	9	0
CBX5	0.00049	1	0.00018	2	0	0	0	0	0.00084	2	0.024	0.0412	1	0.055	0.0911	1	-1.019	-1.2314	1	-0.983	-1.0982	0.896056	0	0	0	0	CBX5	NP_001120794.1	chromobox protein homolog 5 [Homo sapiens]	191	22225	X	X	X	X	X	X	X	3	4	2	2	4	18.85	0.00048954	2	4	1	3
SNRPG	0.000486	1	0.000593	1	0	0	0.000984	1	0.001582	1	0.754	0.9729	1	0.748	0.9587	1	-0.093	-0.096	0.95957	0.35	0.4279	1	0	0	0	0	SNRPG	NP_001304096.1	SNRPG.NP_001304096.1:small nuclear ribonucleoprotein G isoform d [Homo sapiens] ;NP_001304098.1:small nuclear ribonucleoprotein G isoform e [Homo sapiens] ;NP_001304100.1:small nuclear ribonucleoprotein G isoform f [Homo sapiens] ;NP_003087.1:small nuclear ribonucleoprotein G isoform a [Homo sapiens] ;	68	7596	2	3	3	0	3	64.71	0.00048569	X	X	X	X	X	X	X	2	3	3	0
NOSIP	0.000466	1	0.000298	1	0	0	0	0	0.00021	1	0.884	1.5404	1	0.295	0.4324	1	-0.606	-0.6773	0.940909	-0.581	-0.6023	0.948005	0	0	0	0	NOSIP	NP_001257889.1	nitric oxide synthase-interacting protein isoform 1 [Homo sapiens]	301	33172	X	X	X	X	X	X	X	3	6	6	0	6	15.95	0.00046596	X	X	X	X
RAB1B	0.000465	1	0.000298	1	0.001793	1	0.000176	1	0.002228	2	-0.386	-0.722	0.945116	-0.977	-1.4552	0.949234	0.288	0.7028	1	-1.114	-1.5999	0.850036	0	0	0	0	RAB1B	NP_112243.1	ras-related protein Rab-1B [Homo sapiens]	201	22171	X	X	X	X	X	X	X	1	4	4	0	4	7.46	0.00046518	X	X	X	X
DNAJC8	0.000462	1	0.000118	1	0	0	0	0	0	0	1.176	1.76	1	0.008	0.0084	0.999656							0	0	0	0	DNAJC8	NP_055095.2	dnaJ homolog subfamily C member 8 [Homo sapiens]	253	29842	X	X	X	X	X	X	X	2	5	5	0	5	11.86	0.00046197	X	X	X	X
CPSF6	0.000458	2	0.000499	2	0.00036	1	0.001084	1	0.000899	3	0.421	1.86	0.993869	0.132	0.48	1	-1.27	-2.8732	0.29729	0.305	1.2099	1	0	0	0	0	CPSF6	NP_001287876.1	CPSF6.NP_001287876.1:cleavage and polyadenylation specificity factor subunit 6 isoform 2 [Homo sapiens] ;NP_008938.2:cleavage and polyadenylation specificity factor subunit 6 isoform 1 [Homo sapiens] ;	588	63471	3	15	15	0	15	9.18	0.00028084	2	16	16	0	16	6.12	0.00063607	2	8	8	0
TIMM23	0.000447	1	0.000573	1	0	0	0	0	0	0	0.94	1.3371	1	0.943	1.3472	1							0	0	0	0	TIMM23	NP_006318.1	mitochondrial import inner membrane translocase subunit Tim23 [Homo sapiens]	209	21943	X	X	X	X	X	X	X	3	4	4	0	4	30.14	0.00044738	X	X	X	X
SNRPE	0.000434	2	0.000584	1	0	0	0.002565	1	0.00135	3	-0.059	-0.1059	1	-0.08	-0.1453	0.966192	-1.099	-1.2944	1	0.841	1.8499	0.712879	0	0	0	0	SNRPE	NP_003085.1	small nuclear ribonucleoprotein E isoform 1 [Homo sapiens]	92	10804	1	3	3	0	3	27.17	0.00035899	1	2	2	0	2	11.96	0.00050816	2	4	4	0
EIF4A1	0.000432	1	0.000295	1	9.3e-05	1	0.000233	1	0.000435	2	0.692	1.3809	1	0.096	0.165	1	-0.956	-1.0641	1	0.104	0.1762	1	0	0	0	0	EIF4A1	NP_001407.1	eukaryotic initiation factor 4A-I isoform 1 [Homo sapiens]	406	46154	1	2	0	2	0	3.94	X	3	8	6	2	7.5	16.75	0.00043181	1	3	0	3
LLPH	0.000427	1	0.000208	1	0	0	0	0	0	0	1.075	1.6536	1	0.319	0.3973	1							0	0	0	0	LLPH	NP_115714.1	protein LLP homolog [Homo sapiens]	129	15225	2	5	5	0	5	12.4	0.0004267	X	X	X	X	X	X	X	1	2	2	0
ELOC	0.000417	1	0	0	0	0	0	0	0	0	0.334	0.3885	1										0	0	0	0	ELOC	NP_001191788.1	ELOC.NP_001191788.1:elongin-C isoform a [Homo sapiens] ;NP_001191792.1:elongin-C isoform b [Homo sapiens] ;	112	12473	X	X	X	X	X	X	X	1	2	2	0	2	9.82	0.00041742	X	X	X	X
TMEM14C	0.000417	1	0	0	0	0	0.002687	1	0.003213	2	-0.997	-1.404	0.853446	-1.487	-1.783	0.942943	-1.441	-1.737	1	0.33	0.7437	1	0	0	0	0	TMEM14C	NP_057546.1	transmembrane protein 14C [Homo sapiens]	112	11565	X	X	X	X	X	X	X	1	2	2	0	2	25.89	0.00041742	X	X	X	X
SLIRP	0.000412	1	0.000545	2	0	0	0	0	0	0	0.913	1.2323	1	0.909	1.2332	1							0	0	0	0	SLIRP	NP_001254792.1	SLIRP.NP_001254792.1:SRA stem-loop-interacting RNA-binding protein, mitochondrial isoform 2 precursor [Homo sapiens] ;NP_001254793.1:SRA stem-loop-interacting RNA-binding protein, mitochondrial isoform 3 precursor [Homo sapiens] ;NP_112487.1:SRA stem-loop-interacting RNA-binding protein, mitochondrial isoform 1 precursor [Homo sapiens] ;	107	12122	2	4	4	0	4	24.3	0.00041155	X	X	X	X	X	X	X	1	2	2	0
HMGA1	0.000412	1	0.000314	1	0	0	0	0	0	0	1.015	1.3396	1	0.468	0.5789	1							0	0	0	0	HMGA1	NP_001306011.1	high mobility group protein HMG-I/HMG-Y isoform a [Homo sapiens]	107	11676	2	4	4	0	4	23.36	0.00041155	X	X	X	X	X	X	X	2	3	2	1
RPS29	0.000393	1	0	0	0	0	0	0	0	0	0.345	0.4192	1										0	0	0	0	RPS29	NP_001023.1	RPS29.NP_001023.1:40S ribosomal protein S29 isoform 1 [Homo sapiens] ;NP_001025172.1:40S ribosomal protein S29 isoform 2 [Homo sapiens] ;	56	6677	1	2	2	0	2	19.64	0.00039318	X	X	X	X	X	X	X	X	X	X	X
ATP5F1C	0.000392	1	9.5e-05	2	0.000284	1	0	0	0	0	1.135	1.6669	1	0.287	0.35	1	0.368	0.4775	1				0	0	0	0	ATP5F1C	NP_001001973.1	ATP5F1C.NP_001001973.1:ATP synthase subunit gamma, mitochondrial isoform L (liver) precursor [Homo sapiens] ;NP_001307815.1:ATP synthase subunit gamma, mitochondrial isoform 3 [Homo sapiens] ;	298	32996	X	X	X	X	X	X	X	3	5	5	0	5	18.12	0.00039221	1	2	2	0
UQCRC1	0.00039	1	0	0	0.000177	1	0.000906	1	0.000576	2	0.025	0.0595	1	-1.66	-2.0715	0.89457	-1.21	-1.8086	1	0.516	1.4106	1	0	0	0	0	UQCRC1	NP_003356.2	cytochrome b-c1 complex subunit 1, mitochondrial precursor [Homo sapiens]	480	52646	X	X	X	X	X	X	X	3	8	8	0	8	14.37	0.00038959	X	X	X	X
YWHAB	0.00038	1	0.000365	1	0	0	0.000317	1	0.000437	1	0.875	1.1452	1	0.615	0.8556	1	-0.116	-0.1233	0.952212	0.74	1.0914	1	0	0	0	0	YWHAB	NP_003395.1	14-3-3 protein beta/alpha [Homo sapiens]	246	28082	X	X	X	X	X	X	X	2	4	4	0	4	19.11	0.00038009	X	X	X	X
RPL22L1	0.000372	2	0.000551	1	0	0	0	0	0	0	1.152	1.6942	1	1.19	1.6451	1							0	0	0	0	RPL22L1	NP_001093115.1	RPL22L1.NP_001093115.1:60S ribosomal protein L22-like 1 isoform 1 [Homo sapiens] ;NP_001307380.1:60S ribosomal protein L22-like 1 isoform 2 [Homo sapiens] ;	122	14606	1	4	4	0	4	19.67	0.00036095	1	2	2	0	2	19.67	0.0003832	1	5	5	0
SLC25A11	0.000372	1	0.00016	2	0	0	0	0	0.001022	2	0.058	0.1134	1	-0.196	-0.3386	0.935387	-1.28	-1.4727	1	-1.254	-1.3645	0.876089	0	0	0	0	SLC25A11	NP_003553.2	mitochondrial 2-oxoglutarate/malate carrier protein isoform 1 [Homo sapiens]	314	34062	X	X	X	X	X	X	X	2	5	5	0	5	6.69	0.00037222	2	3	3	0
HINT1	0.000371	1	0	0	0	0	0	0	0	0	0.335	0.419	1										0	0	0	0	HINT1	NP_005331.1	histidine triad nucleotide-binding protein 1 [Homo sapiens]	126	13802	X	X	X	X	X	X	X	1	2	2	0	2	19.05	0.00037104	X	X	X	X
FAF2	0.000368	1	0.000202	1	0.000191	1	0.000225	1	0.000329	2	0.769	1.5084	1	0.023	0.0358	1	-0.192	-0.2571	0.926471	0.071	0.1093	1	0	0	0	0	FAF2	NP_055428.1	FAS-associated factor 2 [Homo sapiens]	445	52624	X	X	X	X	X	X	X	4	7	7	0	7	19.33	0.0003677	X	X	X	X
MRPL23	0.00036	1	0.000263	1	0	0	0	0	0.000703	1	1.135	1.7068	1	0.71	0.9439	1	-0.101	-0.1076	0.956351	-0.1	-0.1104	1	0	0	0	0	MRPL23	NP_066957.3	39S ribosomal protein L23, mitochondrial [Homo sapiens]	153	17781	1	5	5	0	5	14.38	0.00035977	X	X	X	X	X	X	X	1	3	3	0
GEMIN7	0.000357	1	0.000205	1	0	0	0	0	0	0	0.413	0.5106	1	0.316	0.3628	1							0	0	0	0	GEMIN7	NP_078983.1	gem-associated protein 7 [Homo sapiens]	131	14537	X	X	X	X	X	X	X	1	2	2	0	2	20.61	0.00035688	1	2	2	0
DEK	0.000352	2	0.000495	2	0.000426	2	0.001204	2	0.001018	3	0.098	0.2906	1	0.329	1.0733	1	-0.542	-1.3105	1	0.855	3.3257	0.020927	0	0	0	0	DEK	NP_003463.1	protein DEK isoform 1 [Homo sapiens]	375	42674	4	7	7	0	7	11.2	0.0002055	5	8	8	0	8	10.93	0.00049868	7	12	12	0
GAPDH	0.000349	1	0.000413	2	0	0	0.000986	1	0.000757	3	-0.636	-1.4411	0.848554	0.031	0.0875	1	-1.968	-2.5187	0.575073	0.316	0.9287	1	0	0	0	0	GAPDH	NP_001276674.1	glyceraldehyde-3-phosphate dehydrogenase isoform 1 [Homo sapiens]	335	36053	X	X	X	X	X	X	X	3	5	5	0	5	22.09	0.00034889	3	5	5	0
MRPL41	0.000336	2	0.000589	1	0	0	0	0	0	0	0.916	1.3007	1	1.326	1.9989	0.941514							0	0	0	0	MRPL41	NP_115866.1	39S ribosomal protein L41, mitochondrial [Homo sapiens]	137	15383	1	2	2	0	2	24.09	0.00016071	1	3	3	0	3	24.09	0.00051187	2	6	6	0
CHID1	0.000336	1	7.2e-05	1	0	0	0	0	0.00023	2	0.703	1.2638	1	-0.802	-0.8925	0.914857	-0.754	-0.8542	0.978973	-0.717	-0.7555	0.926931	0	0	0	0	CHID1	NP_001136148.1	CHID1.NP_001136148.1:chitinase domain-containing protein 1 isoform b precursor [Homo sapiens] ;NP_001136149.1:chitinase domain-containing protein 1 isoform c precursor [Homo sapiens] ;NP_076436.3:chitinase domain-containing protein 1 isoform a precursor [Homo sapiens] ;	418	47616	X	X	X	X	X	X	X	3	6	6	0	6	11.48	0.00033553	X	X	X	X
EIF5B	0.000335	2	0.000498	2	9.2e-05	1	0.000155	1	0.000718	3	0.556	2.5826	0.531814	0.786	4.0392	0.036559	-1.903	-3.5526	0.055856	-1.073	-2.9789	0.306529	0	0	0	0	EIF5B	NP_056988.3	eukaryotic translation initiation factor 5B [Homo sapiens]	1220	138827	7	17	17	0	17	10.25	0.0001534	13	27	27	0	27	18.93	0.00051733	10	28	28	0
MRPS36	0.000334	2	0.000276	2	0	0	0	0	0	0	0.707	0.9192	1	0.377	0.4931	1							0	0	0	0	MRPS36	NP_150597.1	28S ribosomal protein S36, mitochondrial [Homo sapiens]	103	11466	1	2	2	0	2	12.62	0.00021377	1	2	2	0	2	12.62	0.00045389	1	2	2	0
AGK	0.000332	1	0.000174	2	0	0	0	0	0.001618	2	-0.397	-0.8861	0.921088	-0.568	-1.1633	0.931013	-1.808	-2.1538	0.885791	-1.792	-2.1242	0.719335	0	0	0	0	AGK	NP_060708.1	acylglycerol kinase, mitochondrial isoform 1 precursor [Homo sapiens]	422	47137	X	X	X	X	X	X	X	2	6	6	0	6	9.95	0.00033235	1	2	2	0
FAU	0.000331	1	0.000202	1	0	0	0	0	0	0	0.921	1.3469	1	0.374	0.448	1							0	0	0	0	FAU	NP_001988.1	ubiquitin-like protein fubi and ribosomal protein S30 precursor [Homo sapiens]	133	14390	2	4	4	0	4	8.27	0.0003311	X	X	X	X	X	X	X	2	2	2	0
VDAC1	0.000328	2	0.000259	2	0	0	0	0	0.002019	1	-0.388	-0.9831	0.9078	-0.792	-1.765	0.944512	-2.078	-2.5311	0.564067	-2.042	-2.5226	0.540689	0	0	0	0	VDAC1	NP_003365.1	voltage-dependent anion-selective channel protein 1 [Homo sapiens]	283	30773	1	2	2	0	2	7.07	7.78e-05	3	7	7	0	7	21.2	0.00057819	1	2	2	0
H2AFX	0.000323	1	0.000295	1	0	0	0	0	0.000376	1	1.043	1.5416	1	0.647	0.8042	1	-0.065	-0.0686	0.967702	-0.111	-0.111	1	0	0	0	0	H2AFX	NP_002096.1	histone H2AX [Homo sapiens]	143	15145	2	5	4	1	4.2	22.38	0.00032334	X	X	X	X	X	X	X	3	6	2	4
MRPS16	0.000321	1	0.00049	1	0	0	0	0	0	0	0.897	1.1677	1	1.123	1.6705	1							0	0	0	0	MRPS16	NP_057149.1	28S ribosomal protein S16, mitochondrial [Homo sapiens]	137	15345	2	4	4	0	4	24.09	0.00032143	X	X	X	X	X	X	X	2	5	5	0
MRPL54	0.000319	1	0.00039	1	0	0	0	0	0	0	0.973	1.4833	1	0.994	1.3985	1							0	0	0	0	MRPL54	NP_758455.1	39S ribosomal protein L54, mitochondrial [Homo sapiens]	138	15819	1	4	4	0	4	18.84	0.0003191	X	X	X	X	X	X	X	1	4	4	0
ERH	0.000318	1	0.000388	1	0	0	0	0	0.000892	2	0.241	0.3501	1	0.23	0.3323	1	-0.579	-0.6281	0.932991	-0.634	-0.6589	0.939513	0	0	0	0	ERH	NP_004441.1	enhancer of rudimentary homolog [Homo sapiens]	104	12259	2	3	3	0	3	30.77	0.00031757	X	X	X	X	X	X	X	2	3	3	0
PHB2	0.000313	1	0.000145	2	0.004537	1	0.004138	2	0.004531	3	-2.336	-5.0841	0.005541	-2.55	-4.8634	0.016858	-0.382	-1.9598	1	0.572	3.7549	0.004871	0	0	0	0	PHB2	NP_001138303.1	prohibitin-2 isoform 1 [Homo sapiens]	299	33296	X	X	X	X	X	X	X	2	4	4	0	4	9.7	0.00031272	1	2	2	0
COX2	0.000303	2	0.000132	1	0	0	0.000208	1	0.001226	2	0.151	0.3387	1	-1.474	-1.8107	0.940202	-1.467	-1.7436	1	-0.968	-1.5006	0.862655	0	0	0	0	COX2	YP_003024029.1	cytochrome c oxidase subunit II (mitochondrion) [Homo sapiens]	227	25565	1	4	4	0	4	8.81	0.00019399	2	4	4	0	4	25.99	0.0004119	X	X	X	X
LOR	0.0003	1	0	0	0	0	0	0	0	0	0.932	1.3185	1										0	0	0	0	LOR	NP_000418.2	loricrin [Homo sapiens]	312	25761	X	X	X	X	X	X	X	1	4	4	0	4	4.17	0.00029969	X	X	X	X
EEF1B2	0.000294	1	0.000239	1	0	0	0.000629	1	0.000299	3	0.836	1.5158	1	0.458	0.7598	1	-0.551	-0.5972	0.928734	0.85	1.4291	1	0	0	0	0	EEF1B2	NP_001032752.1	elongation factor 1-beta [Homo sapiens]	225	24764	3	6	6	0	6	34.67	0.00029357	X	X	X	X	X	X	X	2	4	4	0
ATP5PO	0.000294	2	0.000407	2	0.000597	1	0.001658	2	0.001764	3	-0.279	-0.6446	0.957258	-0.271	-0.6419	0.912703	-1.014	-1.6207	1	0.789	2.6199	0.156159	0	0	0	0	ATP5PO	NP_001688.1	ATP synthase subunit O, mitochondrial precursor [Homo sapiens]	213	23277	3	5	5	0	5	24.88	0.00025843	1	3	3	0	3	7.98	0.00032923	2	4	4	0
ATP5PD	0.00029	1	0.000539	2	0.000527	1	0.000855	2	0.002408	2	-0.887	-1.3115	0.86541	0.217	0.4614	1	-0.945	-1.441	1	0.438	0.9728	1	0	0	0	0	ATP5PD	NP_006347.1	ATP synthase subunit d, mitochondrial isoform a [Homo sapiens]	161	18491	X	X	X	X	X	X	X	1	2	2	0	2	13.04	0.00029038	3	4	4	0
PRPS1	0.00029	1	0.000236	1	0	0	0	0	0	0	0.775	1.006	1	0.46	0.5428	1							0	0	0	0	PRPS1	NP_001191331.1	PRPS1,PRPS1L1.NP_001191331.1:ribose-phosphate pyrophosphokinase 1 isoform 2 [Homo sapiens] ;NP_002755.1:ribose-phosphate pyrophosphokinase 1 isoform 1 [Homo sapiens] ;NP_787082.1:ribose-phosphate pyrophosphokinase 3 [Homo sapiens] ;	114	12324	2	3	3	0	3	28.95	0.00028971	X	X	X	X	X	X	X	1	2	2	0
TECR	0.000289	1	0.000185	1	0	0	0	0	0	0	0.911	1.2649	1	0.388	0.4468	1							0	0	0	0	TECR	NP_001308099.1	TECR.NP_001308099.1:very-long-chain enoyl-CoA reductase isoform 2 [Homo sapiens] ;NP_612510.1:very-long-chain enoyl-CoA reductase isoform 1 [Homo sapiens] ;	323	37467	X	X	X	X	X	X	X	1	4	4	0	4	5.26	0.00028948	X	X	X	X
RPS26	0.000287	1	0.000701	1	0	0	0	0	0	0	0.644	0.8579	1	1.311	1.9863	0.950557							0	0	0	0	RPS26	NP_001020.2	40S ribosomal protein S26 [Homo sapiens]	115	13015	2	3	3	0	3	23.48	0.00028719	X	X	X	X	X	X	X	2	6	6	0
ATP5F1D	0.000278	1	0	0	0.000505	1	0.000995	1	0.000406	2	-0.467	-0.6097	0.962918	-0.925	-1.0713	0.92459	-0.441	-0.6195	0.931749	0.361	0.6343	1	0	0	0	0	ATP5F1D	NP_001001975.1	ATP synthase subunit delta, mitochondrial precursor [Homo sapiens]	168	17490	X	X	X	X	X	X	X	1	2	2	0	2	8.33	0.00027828	X	X	X	X
NDUFAF2	0.000277	1	0	0	0	0	0	0	0.001273	1	0.142	0.1817	1	-0.511	-0.5268	0.917741	-0.392	-0.4415	0.916795	-0.419	-0.4592	0.973676	0	0	0	0	NDUFAF2	NP_777549.1	NADH dehydrogenase [ubiquinone] 1 alpha subcomplex assembly factor 2 [Homo sapiens]	169	19856	X	X	X	X	X	X	X	1	2	2	0	2	13.02	0.00027663	X	X	X	X
GPALPP1	0.000275	1	8.8e-05	1	0	0	0	0	0.000313	2	0.147	0.2538	1	-0.922	-1.042	0.922685	-0.931	-0.999	1	-0.86	-0.9687	0.905925	0	0	0	0	GPALPP1	NP_061029.2	GPALPP motifs-containing protein 1 isoform a [Homo sapiens]	340	38142	X	X	X	X	X	X	X	2	4	4	0	4	7.35	0.00027501	X	X	X	X
NDUFA8	0.000272	1	0	0	0	0	0	0	0.000626	1	0.3	0.3549	1	-0.214	-0.2191	0.952912	-0.189	-0.1819	0.938868	-0.147	-0.1619	1	0	0	0	0	NDUFA8	NP_055037.1	NADH dehydrogenase [ubiquinone] 1 alpha subcomplex subunit 8 isoform 1 [Homo sapiens]	172	20105	X	X	X	X	X	X	X	1	2	2	0	2	7.56	0.00027181	X	X	X	X
YWHAE	0.000272	2	0.000352	1	0	0	0.000463	1	0.000432	3	0.517	0.9476	1	-0.107	-0.1656	0.962354	-0.907	-0.9329	0.999361	0.387	0.6761	1	0	0	0	0	YWHAE	NP_006752.1	14-3-3 protein epsilon [Homo sapiens]	255	29174	1	2	2	0	2	11.37	8.634e-05	3	5	5	0	5	18.04	0.00045834	X	X	X	X
C12orf43	0.000267	1	0.000102	1	0	0	0	0	0.000259	2	-0.05	-0.0873	1	-0.414	-0.5611	0.915801	-0.919	-1.0446	1	-0.937	-1.0625	0.898656	0	0	0	0	C12orf43	NP_001273121.1	C12orf43.NP_001273121.1:protein CUSTOS isoform b [Homo sapiens] ;NP_075046.1:protein CUSTOS isoform c [Homo sapiens] ;	263	28258	X	X	X	X	X	X	X	2	3	3	0	3	11.41	0.00026664	1	2	2	0
NME1-NME2	0.000263	1	0	0	0	0	0	0	0.000604	1	0.542	0.7396	1	-0.265	-0.2929	0.941503	-0.294	-0.2967	0.921993	-0.216	-0.2359	1	0	0	0	0	NME1-NME2	NP_001018146.1	NME1-NME2 protein [Homo sapiens]	267	30137	X	X	X	X	X	X	X	2	3	1	2	3	11.99	0.00026265	X	X	X	X
SET	0.000262	1	0.000223	1	0	0	0	0	0	0	0.736	0.989	1	0.394	0.485	1							0	0	0	0	SET	NP_001234929.1	SET. NP_001234929.1:protein SET isoform 3 [Homo sapiens] ;NP_001234930.1:protein SET isoform 4 [Homo sapiens] ;NP_001361255.1:protein SET isoform 1 [Homo sapiens] ;NP_003002.2:protein SET isoform 2 [Homo sapiens] ;	268	31272	X	X	X	X	X	X	X	1	3	3	0	3	11.94	0.00026167	X	X	X	X
LRPAP1	0.000262	1	0.000252	1	0	0	0	0	0	0	0.976	1.3853	1	0.686	0.9712	1							0	0	0	0	LRPAP1	NP_002328.1	alpha-2-macroglobulin receptor-associated protein precursor [Homo sapiens]	357	41466	X	X	X	X	X	X	X	2	4	4	0	4	8.12	0.00026191	X	X	X	X
PDHB	0.00026	1	0.000167	1	0	0	0	0	0.000222	2	0.702	1.0443	1	0.117	0.1499	1	-0.37	-0.4214	0.916518	-0.455	-0.5033	0.965085	0	0	0	0	PDHB	NP_000916.2	PDHB.NP_000916.2:pyruvate dehydrogenase E1 component subunit beta, mitochondrial isoform 1 precursor [Homo sapiens] ;NP_001302465.1:pyruvate dehydrogenase E1 component subunit beta, mitochondrial isoform 3 [Homo sapiens] ;	359	39233	X	X	X	X	X	X	X	2	4	4	0	4	12.26	0.00026045	X	X	X	X
PHB	0.000258	1	0.00022	1	0.002494	1	0.005962	2	0.007495	2	-2.581	-4.8409	0.011911	-2.897	-4.7151	0.027514	-1.052	-4.01	0.013168	0.784	5.5318	1e-06	0	0	0	0	PHB	NP_002625.1	prohibitin isoform 1 [Homo sapiens]	272	29804	X	X	X	X	X	X	X	2	3	3	0	3	18.75	0.00025782	X	X	X	X
UQCRC2	0.000258	1	0.000331	1	0.000166	1	0.002731	1	0.001314	2	-0.99	-2.1405	0.728072	-0.974	-2.191	0.862355	-1.709	-2.6051	0.499536	0.963	3.8464	0.003496	0	0	0	0	UQCRC2	NP_003357.2	cytochrome b-c1 complex subunit 2, mitochondrial precursor [Homo sapiens]	453	48443	X	X	X	X	X	X	X	2	5	5	0	5	8.61	0.00025801	X	X	X	X
MANF	0.000257	1	0.000823	1	0	0	0	0	0	0	0.316	0.398	1	1.128	1.6486	1							0	0	0	0	MANF	NP_006001.5	mesencephalic astrocyte-derived neurotrophic factor precursor [Homo sapiens]	182	20700	X	X	X	X	X	X	X	1	2	2	0	2	9.34	0.00025687	X	X	X	X
SF3B5	0.000256	1	0.000408	2	0	0	0	0	0	0	0.326	0.3782	1	0.703	0.9189	1							0	0	0	0	SF3B5	NP_112577.1	splicing factor 3B subunit 5 [Homo sapiens]	86	10135	1	2	2	0	2	15.12	0.00025602	X	X	X	X	X	X	X	1	3	3	0
SNRPF	0.000256	1	0	0	0.000986	1	0.000938	2	0.000491	1	0.163	0.2237	1	-0.386	-0.4057	0.927713	0.125	0.1559	1	0.906	1.4069	1	0	0	0	0	SNRPF	NP_003086.1	small nuclear ribonucleoprotein F [Homo sapiens]	86	9725	1	2	2	0	2	15.12	0.00025602	X	X	X	X	X	X	X	X	X	X	X
GLO1	0.000254	1	0.000326	1	0	0	0	0	0	0	0.397	0.4762	1	0.366	0.4452	1							0	0	0	0	GLO1	NP_006699.2	lactoylglutathione lyase [Homo sapiens]	184	20778	X	X	X	X	X	X	X	1	2	2	0	2	9.24	0.00025408	X	X	X	X
POLDIP2	0.000254	1	0.000326	1	0	0	0	0	0.000292	1	0.94	1.3145	1	0.927	1.2978	1	-0.235	-0.2397	0.92888	-0.138	-0.1446	1	0	0	0	0	POLDIP2	NP_056399.1	polymerase delta-interacting protein 2 isoform 1 [Homo sapiens]	368	42033	X	X	X	X	X	X	X	2	4	4	0	4	13.32	0.00025408	X	X	X	X
RAP1A	0.000254	1	0	0	0	0	0.000182	1	0	0	0.352	0.4437	1							-0.16	-0.16	1	0	0	0	0	RAP1A	NP_001010935.1	ras-related protein Rap-1A precursor [Homo sapiens]	184	20987	X	X	X	X	X	X	X	2	2	2	0	2	14.67	0.00025408	X	X	X	X
SNRPC	0.000251	2	0.000338	1	0	0	0.000445	1	0.000362	2	0.322	0.5118	1	0.312	0.4871	1	-0.771	-0.8543	0.978997	0.124	0.1994	1	0	0	0	0	SNRPC	NP_003084.1	U1 small nuclear ribonucleoprotein C [Homo sapiens]	159	17394	2	3	3	0	3	18.87	0.00020772	1	2	2	0	2	11.32	0.00029403	2	4	4	0
RHOA	0.000243	2	0.000464	2	0	0	0	0	0.001151	1	0.839	1.3016	1	1.165	1.8427	1	-0.334	-0.3601	0.91762	-0.387	-0.4359	0.978471	0	0	0	0	RHOA	NP_001300872.1	transforming protein RhoA isoform 2 [Homo sapiens]	187	21164	1	4	4	0	4	8.02	0.00023549	1	2	2	0	2	8.02	0.00025001	3	4	4	0
HSD17B10	0.000242	2	0	0	0	0	0	0	0.000412	1	1.284	1.914	0.963048	-0.137	-0.1386	0.96749	-0.098	-0.1042	0.95728	-0.011	-0.0116	1	0	0	0	0	HSD17B10	NP_004484.1	3-hydroxyacyl-CoA dehydrogenase type-2 isoform 1 [Homo sapiens]	261	26923	2	3	3	0	3	17.62	0.00012654	1	4	4	0	4	9.96	0.00035825	X	X	X	X
PQBP1	0.000239	2	0.000107	2	0	0	0.000178	1	0.000159	1	1.02	1.7081	1	0.103	0.1311	1	-0.338	-0.3608	0.917589	0.075	0.0988	1	0	0	0	0	PQBP1	NP_001027553.1	PQBP1.NP_001027553.1:polyglutamine-binding protein 1 isoform 1 [Homo sapiens] ;NP_001161461.1:polyglutamine-binding protein 1 isoform 4 [Homo sapiens] ;	265	30472	2	3	3	0	3	21.89	0.00012463	1	4	4	0	4	12.45	0.00035284	2	2	2	0
TMEM263	0.000237	1	0	0	0	0	0	0	0	0	0.35	0.4125	1										0	0	0	0	TMEM263	NP_001306595.1	TMEM263.NP_001306595.1:transmembrane protein 263 isoform b [Homo sapiens] ;NP_689474.1:transmembrane protein 263 isoform a [Homo sapiens] ;	93	9132	1	2	2	0	2	27.96	0.00023675	X	X	X	X	X	X	X	X	X	X	X
RRP15	0.000234	1	0.000143	1	0	0	0	0	0	0	1.238	1.8779	0.983801	0.659	0.8692	1							0	0	0	0	RRP15	NP_057136.2	RRP15-like protein [Homo sapiens]	282	31484	3	6	6	0	6	8.87	0.00023423	X	X	X	X	X	X	X	2	3	3	0
CYB5R3	0.000233	1	0	0	0.001127	1	0.001663	2	0.001941	2	-1.244	-2.1328	0.729826	-2.032	-2.5373	0.743055	-0.372	-0.9464	1	0.949	3.641	0.007286	0	0	0	0	CYB5R3	NP_000389.1	CYB5R3.NP_000389.1:NADH-cytochrome b5 reductase 3 isoform 1 [Homo sapiens] ;NP_001165131.1:NADH-cytochrome b5 reductase 3 isoform 3 [Homo sapiens] ;NP_015565.1:NADH-cytochrome b5 reductase 3 isoform 2 [Homo sapiens] ;	301	34235	X	X	X	X	X	X	X	2	3	3	0	3	13.62	0.00023298	X	X	X	X
CKB	0.000231	1	0.000665	1	0	0	0	0	0.000824	2	-0.27	-0.4714	0.986543	0.523	1.1312	1	-1.36	-1.7295	1	-1.375	-1.5235	0.85999	0	0	0	0	CKB	NP_001349460.1	CKB.NP_001349460.1:creatine kinase B-type isoform 2 [Homo sapiens] ;NP_001814.2:creatine kinase B-type isoform 1 [Homo sapiens] ;	405	44922	X	X	X	X	X	X	X	3	4	4	0	4	15.31	0.00023087	X	X	X	X
C7orf50	0.000227	1	0.000139	1	0	0	0	0	0	0	0.948	1.2936	1	0.375	0.4411	1							0	0	0	0	C7orf50	NP_001305181.1	C7orf50.NP_001305181.1:uncharacterized protein C7orf50 isoform a [Homo sapiens] ;NP_001337897.1:uncharacterized protein C7orf50 isoform b [Homo sapiens] ;	194	22083	2	4	4	0	4	28.35	0.00022699	X	X	X	X	X	X	X	2	2	2	0
EIF3M	0.000227	1	0	0	0	0	0	0	0	0	1.163	1.7698	1										0	0	0	0	EIF3M	NP_001294858.1	EIF3M.NP_001294858.1:eukaryotic translation initiation factor 3 subunit M isoform 2 [Homo sapiens] ;NP_006351.2:eukaryotic translation initiation factor 3 subunit M isoform 1 [Homo sapiens] ;	242	27865	2	5	5	0	5	15.29	0.00022746	X	X	X	X	X	X	X	X	X	X	X
FRA10AC1	0.000223	1	9.5e-05	1	0	0	0	0	0.000683	1	0.434	0.6148	1	-0.359	-0.3798	0.930492	-0.395	-0.4338	0.916651	-0.46	-0.4551	0.974507	0	0	0	0	FRA10AC1	NP_660289.2	protein FRA10AC1 [Homo sapiens]	315	37548	X	X	X	X	X	X	X	2	3	3	0	3	9.21	0.00022262	X	X	X	X
NUBP2	0.000222	1	0	0	0	0	0	0	0	0	0.404	0.4836	1										0	0	0	0	NUBP2	NP_001271430.1	NUBP2.NP_001271430.1:cytosolic Fe-S cluster assembly factor NUBP2 isoform 2 [Homo sapiens] ;NP_036357.1:cytosolic Fe-S cluster assembly factor NUBP2 isoform 1 [Homo sapiens] ;	211	22784	X	X	X	X	X	X	X	1	2	2	0	2	12.8	0.00022157	X	X	X	X
FECH	0.000221	1	0	0	0	0	0	0	0	0	0.889	1.2956	1										0	0	0	0	FECH	NP_000131.2	FECH. NP_000131.2:ferrochelatase, mitochondrial isoform b precursor [Homo sapiens] ;NP_001012533.1:ferrochelatase, mitochondrial isoform a precursor [Homo sapiens] ;NP_001358023.1:ferrochelatase, mitochondrial isoform c [Homo sapiens] ;NP_001361707.1:ferrochelatase, mitochondrial isoform e [Homo sapiens] ;	423	47862	X	X	X	X	X	X	X	2	4	4	0	4	8.98	0.00022104	X	X	X	X
PKM	0.00022	1	0.000508	1	0	0	0.000578	1	0.000311	3	0.017	0.0344	1	0.6	1.272	1	-1.237	-1.3813	1	0.946	2.2153	0.381495	0	0	0	0	PKM	NP_002645.3	pyruvate kinase PKM isoform a [Homo sapiens]	531	57937	X	X	X	X	X	X	X	2	5	5	0	5	7.34	0.00022011	X	X	X	X
LIN28B	0.00022	1	0.000161	1	0	0	0	0	0	0	1.136	1.5539	1	0.663	0.884	1							0	0	0	0	LIN28B	NP_001004317.1	protein lin-28 homolog B [Homo sapiens]	250	27084	3	5	5	0	5	17.2	0.00022018	X	X	X	X	X	X	X	2	3	3	0
AIMP2	0.000219	1	0	0	0	0	0	0	0	0	0.689	0.8913	1										0	0	0	0	AIMP2	NP_006294.2	aminoacyl tRNA synthase complex-interacting multifunctional protein 2 isoform a [Homo sapiens]	320	35349	X	X	X	X	X	X	X	2	3	3	0	3	11.88	0.00021915	X	X	X	X
BAG2	0.000218	2	0.000284	1	0	0	0	0	0	0	0.912	1.2895	1	0.294	0.3792	1							0	0	0	0	BAG2	NP_004273.1	BAG family molecular chaperone regulator 2 [Homo sapiens]	211	23772	1	2	2	0	2	12.8	0.00010435	2	3	3	0	3	18.48	0.00033235	X	X	X	X
RAB14	0.000217	1	0.000279	1	0.000394	1	0	0	0.000492	2	-0.231	-0.322	1	-0.274	-0.3676	0.931879	-0.275	-0.3685	0.917292	-0.777	-0.8613	0.915525	0	0	0	0	RAB14	NP_057406.2	ras-related protein Rab-14 [Homo sapiens]	215	23897	X	X	X	X	X	X	X	1	2	2	0	2	13.95	0.00021745	X	X	X	X
MYCBP	0.000214	1	0	0	0	0	0	0	0	0	0.328	0.3981	1										0	0	0	0	MYCBP	NP_036465.2	C-Myc-binding protein [Homo sapiens]	103	11967	2	2	2	0	2	35.92	0.00021377	X	X	X	X	X	X	X	X	X	X	X
ENO1	0.000212	2	0.000322	2	0.000293	1	0.000852	2	0.000987	3	-0.45	-1.2194	0.87715	-0.346	-0.9756	0.918761	-1.47	-2.6729	0.442947	0.62	2.3944	0.263429	0	0	0	0	ENO1	NP_001419.1	alpha-enolase isoform 1 [Homo sapiens]	434	47169	2	4	4	0	4	9.68	0.00010146	4	6	6	0	6	16.13	0.00032316	2	3	3	0
NAA10	0.000212	1	0	0	0	0	0	0	0	0	0.393	0.4696	1										0	0	0	0	NAA10	NP_001243048.1	NAA10.NP_001243048.1:N-alpha-acetyltransferase 10 isoform 2 [Homo sapiens] ;NP_001243049.1:N-alpha-acetyltransferase 10 isoform 3 [Homo sapiens] ;NP_003482.1:N-alpha-acetyltransferase 10 isoform 1 [Homo sapiens] ;	220	24784	X	X	X	X	X	X	X	1	2	2	0	2	11.36	0.0002125	X	X	X	X
RPN1	0.000211	2	0.000343	2	0.001467	1	0.001333	2	0.002766	2	-0.894	-2.9594	0.479662	-0.683	-2.3859	0.798459	-0.313	-1.2502	1	0.512	2.6917	0.130517	0	0	0	0	RPN1	NP_002941.1	dolichyl-diphosphooligosaccharide--protein glycosyltransferase subunit 1 precursor [Homo sapiens]	607	68569	1	2	2	0	2	2.8	3.627e-05	6	10	10	0	10	17.13	0.0003851	2	2	2	0
PGRMC2	0.00021	1	0	0	0.001033	1	0.001799	1	0.001146	2	-0.959	-1.4188	0.851502	-1.372	-1.5977	0.951755	-0.118	-0.2522	0.927123	0.608	1.5562	1	0	0	0	0	PGRMC2	NP_006311.3	membrane-associated progesterone receptor component 2 [Homo sapiens]	223	23818	X	X	X	X	X	X	X	1	2	2	0	2	6.28	0.00020965	X	X	X	X
PCBP1	0.000207	2	0.000273	2	0.000743	2	0.002002	2	0.001168	3	-0.664	-1.8443	0.787714	-0.506	-1.4314	0.948233	-0.447	-1.2866	1	0.89	4.1254	0.001211	0	0	0	0	PCBP1	NP_006187.2	poly(rC)-binding protein 1 [Homo sapiens]	356	37498	4	7	7	0	7	23.6	0.00021647	2	3	3	0	3	10.96	0.00019698	5	10	10	0
NDUFS2	0.000205	1	0.000393	1	0	0	0	0	0.000203	2	0.467	0.7308	1	0.867	1.4676	1	-0.595	-0.6407	0.934889	-0.555	-0.69	0.935211	0	0	0	0	NDUFS2	NP_001159631.1	NDUFS2.NP_001159631.1:NADH dehydrogenase [ubiquinone] iron-sulfur protein 2, mitochondrial isoform 2 precursor [Homo sapiens] ;NP_004541.1:NADH dehydrogenase [ubiquinone] iron-sulfur protein 2, mitochondrial isoform 1 precursor [Homo sapiens] ;	457	51852	X	X	X	X	X	X	X	2	4	4	0	4	3.06	0.0002046	X	X	X	X
DDOST	0.000205	1	0	0	0.001766	1	0.000293	1	0.001139	2	-0.786	-1.5469	0.834146	-1.749	-2.3521	0.810311	0.7	2.3268	0.145902	-0.76	-1.488	0.864066	0	0	0	0	DDOST	NP_005207.2	DDOST. NP_005207.2:dolichyl-diphosphooligosaccharide--protein glycosyltransferase 48 kDa subunit precursor [Homo sapiens] ;NP_005207.3:dolichyl-diphosphooligosaccharide--protein glycosyltransferase 48 kDa subunit precursor [Homo sapiens] ;	456	50702	X	X	X	X	X	X	X	3	4	4	0	4	17.76	0.00020505	X	X	X	X
EBP	0.000203	1	0	0	0	0	0	0	0	0	0.37	0.452	1										0	0	0	0	EBP	NP_006570.1	3-beta-hydroxysteroid-Delta(8),Delta(7)-isomerase [Homo sapiens]	230	26353	X	X	X	X	X	X	X	1	2	2	0	2	5.22	0.00020327	X	X	X	X
SBNO1	0.000201	1	0.000107	1	0	0	0	0	0.000114	2	0.717	1.821	1	-0.117	-0.2354	0.95023	-1.337	-1.5953	1	-1.406	-1.8098	0.812235	0	0	0	0	SBNO1	NP_001161328.1	SBNO1.NP_001161328.1:protein strawberry notch homolog 1 isoform 1 [Homo sapiens] ;NP_060653.3:protein strawberry notch homolog 1 isoform 2 [Homo sapiens] ;	1393	154312	X	X	X	X	X	X	X	4	12	12	0	12	7.9	0.00020137	X	X	X	X
CCDC12	0.000199	1	0	0	0	0	0	0	0	0	0.596	0.7654	1										0	0	0	0	CCDC12	NP_001264003.1	CCDC12.NP_001264003.1:coiled-coil domain-containing protein 12 isoform 2 [Homo sapiens] ;NP_653317.2:coiled-coil domain-containing protein 12 isoform 1 [Homo sapiens] ;	166	19181	1	3	3	0	3	7.83	0.00019896	X	X	X	X	X	X	X	X	X	X	X
HEXIM1	0.000195	1	0	0	0	0	0	0	0	0	0.645	0.8616	1										0	0	0	0	HEXIM1	NP_006451.1	protein HEXIM1 [Homo sapiens]	359	40623	X	X	X	X	X	X	X	1	3	3	0	3	10.03	0.00019534	X	X	X	X
CCNT1	0.000193	1	0	0	0	0	0	0	5.8e-05	1	1.085	1.7903	1	-0.366	-0.4035	0.92794	-0.327	-0.3585	0.91769	-0.281	-0.3055	1	0	0	0	0	CCNT1	NP_001231.2	cyclin-T1 isoform a [Homo sapiens]	726	80685	X	X	X	X	X	X	X	4	6	6	0	6	12.53	0.00019319	X	X	X	X
CETN2	0.000192	1	0	0	0	0	0	0	0	0	0.769	0.9871	1										0	0	0	0	CETN2	NP_004335.1	centrin-2 [Homo sapiens]	172	19738	1	3	3	0	3	19.19	0.00019202	X	X	X	X	X	X	X	X	X	X	X
POLR2J3	0.000191	1	0	0	0	0	0	0	0	0	0.303	0.3627	1										0	0	0	0	POLR2J3	NP_001091084.2	POLR2J,POLR2J3.NP_001091084.2:DNA-directed RNA polymerase II subunit RPB11-b2 [Homo sapiens] ;NP_006225.1:DNA-directed RNA polymerase II subunit RPB11-a isoform 1 [Homo sapiens] ;	115	13074	1	2	2	0	2	18.26	0.00019146	X	X	X	X	X	X	X	X	X	X	X
PEX11B	0.000191	1	0	0	0	0	0	0	0	0	0.264	0.3004	1										0	0	0	0	PEX11B	NP_001171724.1	PEX11B.NP_001171724.1:peroxisomal membrane protein 11B isoform 2 [Homo sapiens] ;NP_003837.1:peroxisomal membrane protein 11B isoform 1 [Homo sapiens] ;	245	26724	X	X	X	X	X	X	X	1	2	2	0	2	6.12	0.00019082	X	X	X	X
CAMK2D	0.000187	1	0	0	0	0	0	0	0	0	0.971	1.3655	1										0	0	0	0	CAMK2D	NP_001212.2	CAMK2D.NP_001212.2:calcium/calmodulin-dependent protein kinase type II subunit delta isoform 3 [Homo sapiens] ;NP_001308495.1:calcium/calmodulin-dependent protein kinase type II subunit delta isoform 6 [Homo sapiens] ;NP_001308496.1:calcium/calmodulin-dependent protein kinase type II subunit delta isoform 7 [Homo sapiens] ;NP_001308497.1:calcium/calmodulin-dependent protein kinase type II subunit…	499	56369	X	X	X	X	X	X	X	1	4	4	0	4	5.01	0.00018738	X	X	X	X
DLD	0.000184	1	0.000353	1	0	0	0	0	0.000634	1	0.437	0.6776	1	0.836	1.5129	1	-0.628	-0.645	0.935556	-0.628	-0.6657	0.938551	0	0	0	0	DLD	NP_000099.2	DLD.NP_000099.2:dihydrolipoyl dehydrogenase, mitochondrial isoform 1 precursor [Homo sapiens] ;NP_001276679.1:dihydrolipoyl dehydrogenase, mitochondrial isoform 2 [Homo sapiens] ;NP_001276680.1:dihydrolipoyl dehydrogenase, mitochondrial isoform 3 [Homo sapiens] ;	509	54177	X	X	X	X	X	X	X	1	4	4	0	4	3.73	0.0001837	X	X	X	X
COX1	0.000182	1	0	0	0	0	0	0	0	0	0.95	1.37	1										0	0	0	0	COX1	YP_003024028.1	cytochrome c oxidase subunit I (mitochondrion) [Homo sapiens]	513	57041	X	X	X	X	X	X	X	2	4	4	0	4	6.04	0.00018227	X	X	X	X
DDX46	0.000181	1	4.3e-05	2	0	0	0.00026	2	0.000256	2	-0.362	-0.8727	0.922972	-1.413	-2.3524	0.810206	-2.1	-2.499	0.592633	0.323	1.0517	1	0	0	0	0	DDX46	NP_001287789.1	probable ATP-dependent RNA helicase DDX46 isoform 1 [Homo sapiens]	1032	117461	X	X	X	X	X	X	X	6	8	1	7	8	8.43	0.00018121	1	2	0	2
C1orf35	0.000178	1	0.000114	1	0	0	0	0	0.00016	1	0.049	0.0607	1	-0.364	-0.3932	0.929025	-0.454	-0.4689	0.917661	-0.326	-0.3533	0.996949	0	0	0	0	C1orf35	NP_077295.1	multiple myeloma tumor-associated protein 2 [Homo sapiens]	263	29412	X	X	X	X	X	X	X	1	2	2	0	2	3.8	0.00017776	X	X	X	X
NDUFS3	0.000177	1	0	0	0	0	0	0	0.000963	2	-0.483	-0.682	0.951321	-0.972	-1.0551	0.923525	-1.134	-1.2839	1	-1	-1.124	0.894208	0	0	0	0	NDUFS3	NP_004542.1	NADH dehydrogenase [ubiquinone] iron-sulfur protein 3, mitochondrial precursor [Homo sapiens]	264	30242	X	X	X	X	X	X	X	1	2	2	0	2	5.68	0.00017709	X	X	X	X
SF3B6	0.000176	1	0.000215	1	0	0	0	0	0	0	0.377	0.439	1	0.369	0.4651	1							0	0	0	0	SF3B6	NP_057131.1	splicing factor 3B subunit 6 [Homo sapiens]	125	14585	1	2	2	0	2	11.2	0.00017614	X	X	X	X	X	X	X	2	2	2	0
RPS25	0.000176	1	0.000215	1	0	0	0	0	0	0	0.295	0.365	1	0.294	0.3618	1							0	0	0	0	RPS25	NP_001019.1	40S ribosomal protein S25 [Homo sapiens]	125	13742	1	2	2	0	2	7.2	0.00017614	X	X	X	X	X	X	X	1	2	2	0
APOBEC3C	0.000174	1	0.000141	1	0	0	0	0	0	0	0.662	0.8695	1	0.374	0.4898	1							0	0	0	0	APOBEC3C	NP_055323.2	DNA dC- dU-editing enzyme APOBEC-3C [Homo sapiens]	190	22826	2	3	3	0	3	12.63	0.00017383	X	X	X	X	X	X	X	2	2	2	0
SNRPA1	0.000173	1	0.000316	1	0	0	0.000262	1	0.000418	2	0.138	0.2365	1	0.529	0.9465	1	-0.84	-0.9697	1	-0.432	-0.6149	0.946038	0	0	0	0	SNRPA1	NP_003081.2	U2 small nuclear ribonucleoprotein A' [Homo sapiens]	255	28416	3	4	4	0	4	25.49	0.00017269	X	X	X	X	X	X	X	3	6	6	0
UQCRFS1	0.000171	1	0.000109	1	0	0	0	0	0	0	0.405	0.4616	1	-0.198	-0.1965	0.956779							0	0	0	0	UQCRFS1	NP_005994.2	cytochrome b-c1 complex subunit Rieske, mitochondrial [Homo sapiens]	274	29668	X	X	X	X	X	X	X	1	2	2	0	2	7.66	0.00017062	X	X	X	X
MRPS11	0.000171	1	0.000279	1	0	0	0	0	0	0	0.711	1.0008	1	0.962	1.2811	1							0	0	0	0	MRPS11	NP_001308899.1	MRPS11.NP_001308899.1:28S ribosomal protein S11, mitochondrial isoform c [Homo sapiens] ;NP_001308901.1:28S ribosomal protein S11, mitochondrial isoform d [Homo sapiens] ;NP_073750.2:28S ribosomal protein S11, mitochondrial isoform a [Homo sapiens] ;	193	20460	1	3	3	0	3	8.81	0.00017112	X	X	X	X	X	X	X	1	4	4	0
MRPS17	0.000169	1	0.000517	1	0	0	0	0	0	0	0.37	0.5004	1	1.105	1.6513	1							0	0	0	0	MRPS17	NP_057053.1	28S ribosomal protein S17, mitochondrial [Homo sapiens]	130	14502	1	2	2	0	2	22.31	0.00016937	X	X	X	X	X	X	X	2	5	5	0
CEPT1	0.000169	1	0.000144	1	0	0	0	0	0.000517	1	0.443	0.6015	1	0.086	0.1052	1	-0.291	-0.335	0.918948	-0.383	-0.4257	0.980624	0	0	0	0	CEPT1	NP_001317672.1	choline/ethanolaminephosphotransferase 1 [Homo sapiens]	416	46554	X	X	X	X	X	X	X	1	3	3	0	3	3.85	0.00016857	X	X	X	X
KPNA5	0.000169	1	0	0	0.000177	1	0	0	0	0	0.939	1.4197	1				0.415	0.5136	1				0	0	0	0	KPNA5	NP_001353234.1	importin subunit alpha-6 isoform a [Homo sapiens]	559	63105	8	36	0	36	0	19.86	X	9	29	2	27	4.03571	29.87	0.00016876	9	40	0	40
AP3M1	0.000168	1	0.000358	1	0	0	0	0	0.000257	1	0.705	1.0158	1	1.139	1.7058	1	-0.14	-0.1495	0.945835	-0.14	-0.1436	1	0	0	0	0	AP3M1	NP_001307193.1	AP3M1.NP_001307193.1:AP-3 complex subunit mu-1 isoform a [Homo sapiens] ;NP_001307194.1:AP-3 complex subunit mu-1 isoform b [Homo sapiens] ;	418	46939	X	X	X	X	X	X	X	1	3	3	0	3	4.78	0.00016777	X	X	X	X
ATP1B3	0.000168	1	0	0	0.000456	1	0.00036	1	0.001157	1	-0.096	-0.1257	1	-0.595	-0.7171	0.911591	0.23	0.3602	1	0.296	0.4467	1	0	0	0	0	ATP1B3	NP_001670.1	sodium/potassium-transporting ATPase subunit beta-3 [Homo sapiens]	279	31513	X	X	X	X	X	X	X	1	2	2	0	2	5.38	0.00016757	X	X	X	X
RBMS1	0.000164	1	0.000167	1	0	0	0	0	0	0	1.266	1.8842	0.980222	1.125	1.5666	1							0	0	0	0	RBMS1	NP_002888.1	RBMS1.NP_002888.1:RNA-binding motif, single-stranded-interacting protein 1 isoform c [Homo sapiens] ;NP_058520.1:RNA-binding motif, single-stranded-interacting protein 1 isoform a [Homo sapiens] ;	403	44137	3	6	6	0	6	21.84	0.0001639	X	X	X	X	X	X	X	3	5	5	0
ZCCHC9	0.000162	1	0	0	0	0	0	0	0	0	0.995	1.4331	1										0	0	0	0	ZCCHC9	NP_001124507.1	zinc finger CCHC domain-containing protein 9 [Homo sapiens]	271	30477	2	4	4	0	4	14.02	0.00016249	X	X	X	X	X	X	X	X	X	X	X
HIST2H3D	0.000162	1	0	0	0	0	0	0	0	0	0.44	0.5389	1										0	0	0	0	HIST2H3D	NP_001116847.1	histone H3.2 [Homo sapiens]	136	15388	1	2	2	0	2	23.53	0.0001619	X	X	X	X	X	X	X	X	X	X	X
MPG	0.00016	1	0	0	0	0	0	0	0	0	0.438	0.5404	1										0	0	0	0	MPG	NP_001015052.1	MPG.NP_001015052.1:DNA-3-methyladenine glycosylase isoform b [Homo sapiens] ;NP_001015054.1:DNA-3-methyladenine glycosylase isoform c [Homo sapiens] ;NP_002425.2:DNA-3-methyladenine glycosylase isoform a [Homo sapiens] ;	293	32186	X	X	X	X	X	X	X	1	2	2	0	2	10.58	0.00015956	X	X	X	X
PSMB7	0.000159	1	9.7e-05	1	0	0	0	0	0	0	0.957	1.3177	1	0.35	0.4339	1							0	0	0	0	PSMB7	NP_002790.1	proteasome subunit beta type-7 precursor [Homo sapiens]	277	29965	2	4	4	0	4	12.27	0.00015897	X	X	X	X	X	X	X	1	2	2	0
DPM1	0.000158	1	0.000711	1	0	0	0	0	0.001094	1	-0.099	-0.1363	1	0.992	1.8246	1	-0.599	-0.636	0.934171	-0.545	-0.6163	0.945822	0	0	0	0	DPM1	NP_001303963.1	DPM1.NP_001303963.1:dolichol-phosphate mannosyltransferase subunit 1 isoform 1 [Homo sapiens] ;NP_001303964.1:dolichol-phosphate mannosyltransferase subunit 1 isoform 2 [Homo sapiens] ;NP_003850.1:dolichol-phosphate mannosyltransferase subunit 1 isoform 3 [Homo sapiens] ;	295	33350	X	X	X	X	X	X	X	1	2	2	0	2	4.07	0.00015848	X	X	X	X
SLC25A10	0.000158	1	0.000304	1	0	0	0	0	0.000313	2	-0.121	-0.1612	1	0.223	0.3206	1	-0.572	-0.6435	0.935324	-0.612	-0.6907	0.935116	0	0	0	0	SLC25A10	NP_001257817.1	SLC25A10.NP_001257817.1:mitochondrial dicarboxylate carrier isoform 1 [Homo sapiens] ;NP_001257882.1:mitochondrial dicarboxylate carrier isoform 3 [Homo sapiens] ;NP_036272.2:mitochondrial dicarboxylate carrier isoform 2 [Homo sapiens] ;	296	32145	X	X	X	X	X	X	X	2	2	2	0	2	11.82	0.00015794	X	X	X	X
MTREX	0.000156	2	0.000118	2	0.000122	1	0	0	0.000347	3	0.341	1.0963	1	-0.063	-0.1817	0.959408	-1.183	-2.1253	0.906446	-1.997	-2.4617	0.57125	0	0	0	0	MTREX	NP_056175.3	exosome RNA helicase MTR4 [Homo sapiens]	1042	117805	3	4	4	0	4	5.66	4.226e-05	7	12	12	0	12	10.75	0.0002692	3	5	5	0
EIF4G2	0.000155	1	0	0	0	0	0	0	0	0	1.336	1.9588	0.93652										0	0	0	0	EIF4G2	NP_001409.3	eukaryotic translation initiation factor 4 gamma 2 isoform 1 [Homo sapiens]	907	102362	X	X	X	X	X	X	X	3	6	6	0	6	8.38	0.00015463	X	X	X	X
TUBG1	0.000155	1	0.000266	1	0	0	0	0	0.000239	1	0.757	1.0846	1	0.895	1.2803	1	-0.187	-0.1946	0.936406	-0.135	-0.146	1	0	0	0	0	TUBG1	NP_001061.2	TUBG1,TUBG2.NP_001061.2:tubulin gamma-1 chain [Homo sapiens] ;NP_057521.1:tubulin gamma-2 chain isoform 2 [Homo sapiens] ;	451	51170	X	X	X	X	X	X	X	2	3	3	0	3	11.75	0.00015549	X	X	X	X
CAPZA1	0.000154	1	0	0	0	0	0	0	0	0	0.948	1.3172	1										0	0	0	0	CAPZA1	NP_006126.1	F-actin-capping protein subunit alpha-1 [Homo sapiens]	286	32923	1	4	4	0	4	6.29	0.00015397	X	X	X	X	X	X	X	X	X	X	X
FKBP3	0.000153	2	0.000535	1	0	0	0.000299	1	0	0	0.735	0.9395	1	0.954	1.3663	1				0.266	0.3445	1	0	0	0	0	FKBP3	NP_002004.1	peptidyl-prolyl cis-trans isomerase FKBP3 [Homo sapiens]	224	25177	1	2	2	0	2	6.7	9.829e-05	1	2	2	0	2	6.25	0.00020871	X	X	X	X
AIDA	0.000153	1	0.000196	1	0	0	0	0	0	0	0.343	0.4184	1	0.394	0.4918	1							0	0	0	0	AIDA	NP_073742.2	axin interactor, dorsalization-associated protein [Homo sapiens]	306	35023	X	X	X	X	X	X	X	1	2	2	0	2	7.19	0.00015278	X	X	X	X
MRPS34	0.000153	2	0.000299	1	0	0	0	0	0	0	0.688	0.8815	1	1.142	1.7004	1							0	0	0	0	MRPS34	NP_001287829.1	MRPS34.NP_001287829.1:28S ribosomal protein S34, mitochondrial isoform 1 [Homo sapiens] ;NP_076425.1:28S ribosomal protein S34, mitochondrial isoform 2 [Homo sapiens] ;	225	26332	1	2	2	0	2	6.22	9.786e-05	1	2	2	0	2	6.22	0.00020778	2	5	5	0
EIF4B	0.000152	1	0.000292	1	0	0	0	0	0	0	0.993	1.5367	1	1.258	1.9941	0.944965							0	0	0	0	EIF4B	NP_001287750.1	EIF4B.NP_001287750.1:eukaryotic translation initiation factor 4B isoform 1 [Homo sapiens] ;NP_001408.2:eukaryotic translation initiation factor 4B isoform 2 [Homo sapiens] ;	616	69698	X	X	X	X	X	X	X	2	4	4	0	4	8.6	0.00015179	X	X	X	X
MAGOH	0.000151	1	0	0	0	0	0	0	0	0	0.314	0.3825	1										0	0	0	0	MAGOH	NP_002361.1	MAGOH,MAGOHB.NP_002361.1:protein mago nashi homolog [Homo sapiens] ;NP_060518.1:protein mago nashi homolog 2 isoform 1 [Homo sapiens] ;	146	17164	1	2	2	0	2	9.59	0.00015081	X	X	X	X	X	X	X	X	X	X	X
SNRNP200	0.000151	2	0.00029	2	9.9e-05	1	0	0	0.00045	3	0.254	1.1659	1	0.846	4.4558	0.01291	-1.567	-3.5773	0.052103	-2.828	-3.5294	0.099479	0	0	0	0	SNRNP200	NP_054733.2	U5 small nuclear ribonucleoprotein 200 kDa helicase [Homo sapiens]	2136	244505	10	16	16	0	16	10.58	8.246e-05	12	20	20	0	20	11.94	0.00021887	20	41	41	0
VDAC2	0.000151	1	0.000189	2	0	0	0.000229	1	0.000924	1	-1.023	-1.5153	0.83853	-0.386	-0.7118	0.911616	-1.531	-1.7641	1	-0.595	-1.0446	0.899987	0	0	0	0	VDAC2	NP_001171712.1	VDAC2.NP_001171712.1:voltage-dependent anion-selective channel protein 2 isoform 1 [Homo sapiens] ;NP_003366.2:voltage-dependent anion-selective channel protein 2 isoform 2 [Homo sapiens] ;	309	33372	X	X	X	X	X	X	X	1	2	2	0	2	6.47	0.0001513	1	2	2	0
MFAP1	0.00015	1	0.000122	1	0	0	0.000314	2	0.000263	2	0.138	0.2968	1	-0.195	-0.3665	0.932006	-1.374	-1.6231	1	0.506	1.1508	1	0	0	0	0	MFAP1	NP_005917.2	microfibrillar-associated protein 1 [Homo sapiens]	439	51958	3	6	6	0	6	12.53	0.00015046	X	X	X	X	X	X	X	2	4	4	0
SSBP1	0.000149	1	0	0	0	0	0.000904	1	0.000608	3	-0.484	-0.7093	0.947071	-0.957	-1.2062	0.934112	-1.055	-1.2615	1	0.084	0.1363	1	0	0	0	0	SSBP1	NP_003134.1	single-stranded DNA-binding protein, mitochondrial precursor [Homo sapiens]	148	17260	1	2	2	0	2	10.14	0.00014877	X	X	X	X	X	X	X	X	X	X	X
MRPS2	0.000149	1	9.1e-05	1	0	0	0	0	0	0	0.907	1.322	1	0.322	0.372	1							0	0	0	0	MRPS2	NP_001358330.1	28S ribosomal protein S2, mitochondrial [Homo sapiens]	296	33249	2	4	4	0	4	20.61	0.00014877	X	X	X	X	X	X	X	2	2	2	0
DDRGK1	0.000149	1	0	0	0	0	0	0	0.000425	2	-0.042	-0.0546	1	-0.63	-0.7119	0.911616	-0.616	-0.6984	0.944707	-0.593	-0.6236	0.944706	0	0	0	0	DDRGK1	NP_076424.1	DDRGK domain-containing protein 1 [Homo sapiens]	314	35611	X	X	X	X	X	X	X	1	2	2	0	2	5.41	0.00014889	X	X	X	X
GGH	0.000147	1	9.4e-05	1	0	0	0.000148	1	0.000133	1	0.055	0.0758	1	-0.389	-0.4217	0.926111	-0.422	-0.4856	0.918458	0.133	0.1666	1	0	0	0	0	GGH	NP_003869.1	gamma-glutamyl hydrolase precursor [Homo sapiens]	318	35964	X	X	X	X	X	X	X	1	2	2	0	2	4.09	0.00014702	X	X	X	X
REPS1	0.000147	1	0	0	0	0	0	0	0	0	1.131	1.6223	1										0	0	0	0	REPS1	NP_001273540.1	REPS1.NP_001273540.1:ralBP1-associated Eps domain-containing protein 1 isoform c [Homo sapiens] ;NP_114128.3:ralBP1-associated Eps domain-containing protein 1 isoform a [Homo sapiens] ;	796	86662	X	X	X	X	X	X	X	3	5	5	0	5	7.41	0.00014683	X	X	X	X
BCAS2	0.000147	1	0.000179	1	0	0	0	0	0	0	0.665	0.8889	1	0.649	0.8834	1							0	0	0	0	BCAS2	NP_005863.1	pre-mRNA-splicing factor SPF27 [Homo sapiens]	225	26131	2	3	3	0	3	15.56	0.00014679	X	X	X	X	X	X	X	2	3	3	0
MSN	0.000146	1	0	0	0	0	0	0	0.000373	1	0.635	0.9535	1	-0.364	-0.396	0.928726	-0.509	-0.5344	0.921925	-0.236	-0.2747	1	0	0	0	0	MSN	NP_002435.1	moesin [Homo sapiens]	577	67820	X	X	X	X	X	X	X	2	4	3	1	3.6	4.51	0.00014584	X	X	X	X
SLC25A22	0.000145	1	0.000134	2	0	0	0	0	0	0	0.282	0.3476	1	0.68	0.8876	1							0	0	0	0	SLC25A22	NP_078974.1	mitochondrial glutamate carrier 1 [Homo sapiens]	323	34470	X	X	X	X	X	X	X	1	2	2	0	2	6.19	0.00014474	1	2	2	0
NHP2	0.000144	1	0.000351	1	0	0	0.000309	1	0	0	0.301	0.3647	1	0.96	1.3741	1				0.383	0.4641	1	0	0	0	0	NHP2	NP_060308.1	H/ACA ribonucleoprotein complex subunit 2 isoform a [Homo sapiens]	153	17201	2	2	2	0	2	28.76	0.00014391	X	X	X	X	X	X	X	1	4	4	0
TMEM165	0.000144	1	0.000185	1	0	0	0	0	0.000412	2	-0.141	-0.1892	1	-0.061	-0.0798	0.979518	-0.541	-0.6288	0.933095	-0.615	-0.6407	0.942147	0	0	0	0	TMEM165	NP_060945.2	transmembrane protein 165 precursor [Homo sapiens]	324	34906	X	X	X	X	X	X	X	1	2	2	0	2	7.72	0.00014429	X	X	X	X
SHMT2	0.000142	1	0.000121	1	0	0	0	0	0	0	0.63	0.8315	1	0.386	0.491	1							0	0	0	0	SHMT2	NP_001159828.1	SHMT2.NP_001159828.1:serine hydroxymethyltransferase, mitochondrial isoform 2 precursor [Homo sapiens] ;NP_001159830.1:serine hydroxymethyltransferase, mitochondrial isoform 3 [Homo sapiens] ;NP_005403.2:serine hydroxymethyltransferase, mitochondrial isoform 1 precursor [Homo sapiens] ;	494	54863	X	X	X	X	X	X	X	1	3	3	0	3	7.69	0.00014196	X	X	X	X
ETHE1	0.000141	1	0	0	0	0	0	0	0	0	0.318	0.3612	1										0	0	0	0	ETHE1	NP_001307798.1	persulfide dioxygenase ETHE1, mitochondrial isoform 4 [Homo sapiens]	156	17096	1	2	2	0	2	13.46	0.00014114	X	X	X	X	X	X	X	X	X	X	X
COPE	0.000141	1	0	0	0	0	0	0	0	0	0.384	0.4616	1										0	0	0	0	COPE	NP_001317398.1	COPE.NP_001317398.1:coatomer subunit epsilon isoform d [Homo sapiens] ;NP_009194.2:coatomer subunit epsilon isoform a [Homo sapiens] ;NP_955474.1:coatomer subunit epsilon isoform b [Homo sapiens] ;NP_955476.1:coatomer subunit epsilon isoform c [Homo sapiens] ;	331	36924	X	X	X	X	X	X	X	1	2	2	0	2	6.34	0.00014124	X	X	X	X
ATAD1	0.000141	1	0	0	0	0	0	0	0.000975	1	-0.054	-0.072	1	-0.59	-0.7008	0.911694	-0.597	-0.6374	0.934383	-0.517	-0.6081	0.947094	0	0	0	0	ATAD1	NP_001308897.1	ATAD1.NP_001308897.1:ATPase family AAA domain-containing protein 1 isoform 2 [Homo sapiens] ;NP_001308898.1:ATPase family AAA domain-containing protein 1 isoform 3 [Homo sapiens] ;NP_116199.2:ATPase family AAA domain-containing protein 1 isoform 1 [Homo sapiens] ;	331	37296	X	X	X	X	X	X	X	1	2	2	0	2	4.83	0.00014124	X	X	X	X
TFCP2	0.00014	1	6e-05	1	0	0	0	0	0.000213	2	-0.092	-0.1435	1	-0.848	-0.9605	0.91796	-0.863	-1.0147	1	-0.821	-1.0526	0.89939	0	0	0	0	TFCP2	NP_001166923.1	alpha-globin transcription factor CP2 isoform 2 [Homo sapiens]	501	57185	X	X	X	X	X	X	X	2	3	1	2	3	6.99	0.00013997	X	X	X	X
EIF2S2	0.00014	1	0.000128	1	0	0	0	0	0	0	0.957	1.4131	1	0.679	0.9695	1							0	0	0	0	EIF2S2	NP_001303293.1	EIF2S2.NP_001303293.1:eukaryotic translation initiation factor 2 subunit 2 isoform 3 [Homo sapiens] ;NP_003899.2:eukaryotic translation initiation factor 2 subunit 2 isoform 1 [Homo sapiens] ;	314	36262	3	4	4	0	4	14.97	0.00014024	X	X	X	X	X	X	X	3	3	3	0
RACK1	0.000139	1	9e-05	2	0	0	0	0	0	0	0.908	1.2526	1	0.335	0.4007	1							0	0	0	0	RACK1	NP_006089.1	receptor of activated protein C kinase 1 [Homo sapiens]	317	35077	1	4	4	0	4	7.57	0.00013891	X	X	X	X	X	X	X	1	2	2	0
EIF3G	0.000138	1	8.4e-05	1	0	0	0	0	0	0	0.913	1.3162	1	0.312	0.3913	1							0	0	0	0	EIF3G	NP_003746.2	eukaryotic translation initiation factor 3 subunit G [Homo sapiens]	320	35611	2	4	4	0	4	14.06	0.00013761	X	X	X	X	X	X	X	1	2	2	0
ANXA2	0.000138	1	0	0	0	0	0.000278	1	0	0	0.328	0.3784	1							0.974	1.359	1	0	0	0	0	ANXA2	NP_001002857.1	ANXA2.NP_001002857.1:annexin A2 isoform 2 [Homo sapiens] ;NP_001002858.1:annexin A2 isoform 1 [Homo sapiens] ;	339	38604	X	X	X	X	X	X	X	1	2	2	0	2	7.08	0.00013791	X	X	X	X
AURKA	0.000137	1	0.000167	1	0	0	0.000117	1	0	0	1.17	1.6354	1	1.166	1.7299	1				0.269	0.3415	1	0	0	0	0	AURKA	NP_940835.1	aurora kinase A [Homo sapiens]	403	45823	3	5	5	0	5	13.65	0.00013659	X	X	X	X	X	X	X	3	5	5	0
AAAS	0.000137	1	0	0	0	0	0	0	0.000419	1	0.441	0.6675	1	-0.404	-0.4556	0.923007	-0.347	-0.3809	0.91691	-0.467	-0.4958	0.966501	0	0	0	0	AAAS	NP_001166937.1	AAAS.NP_001166937.1:aladin isoform 2 [Homo sapiens] ;NP_056480.1:aladin isoform 1 [Homo sapiens] ;	513	55814	X	X	X	X	X	X	X	1	3	3	0	3	3.12	0.0001367	X	X	X	X
ALDH1B1	0.000136	1	0.000116	1	0	0	0	0	0	0	0.668	0.8584	1	0.32	0.3973	1							0	0	0	0	ALDH1B1	NP_000683.3	aldehyde dehydrogenase X, mitochondrial precursor [Homo sapiens]	517	57249	X	X	X	X	X	X	X	2	3	3	0	3	5.8	0.00013564	X	X	X	X
DHCR24	0.000136	1	0.00029	1	0	0	0	0	0.000626	1	0.255	0.4013	1	0.731	1.1757	1	-0.597	-0.6453	0.935604	-0.536	-0.6194	0.945347	0	0	0	0	DHCR24	NP_055577.1	delta(24)-sterol reductase precursor [Homo sapiens]	516	60101	X	X	X	X	X	X	X	1	3	3	0	3	3.68	0.0001359	X	X	X	X
GTF2F1	0.000136	1	0.000521	1	0	0	0.000274	1	0.000567	3	-1.237	-2.1147	0.733912	-0.237	-0.616	0.913476	-2.072	-2.622	0.485164	-0.649	-1.4609	0.86697	0	0	0	0	GTF2F1	NP_002087.2	general transcription factor IIF subunit 1 [Homo sapiens]	517	58241	X	X	X	X	X	X	X	2	3	3	0	3	9.28	0.00013564	X	X	X	X
PRPSAP2	0.000134	1	0	0	0	0	0	0	0	0	0.927	1.2926	1										0	0	0	0	PRPSAP2	NP_001230865.1	PRPSAP2.NP_001230865.1:phosphoribosyl pyrophosphate synthase-associated protein 2 isoform 2 [Homo sapiens] ;NP_001340025.1:phosphoribosyl pyrophosphate synthase-associated protein 2 isoform 5 [Homo sapiens] ;NP_001340027.1:phosphoribosyl pyrophosphate synthase-associated protein 2 isoform 6 [Homo sapiens] ;NP_001340029.1:phosphoribosyl pyrophosphate synthase-associated protein 2 isoform 4 [Homo s…	329	36297	2	4	4	0	4	11.85	0.00013385	X	X	X	X	X	X	X	X	X	X	X
EXOSC3	0.000134	1	0.000328	1	0	0	0	0	0	0	0.384	0.4562	1	0.997	1.3682	1							0	0	0	0	EXOSC3	NP_001002269.1	EXOSC3.NP_001002269.1:exosome complex component RRP40 isoform 2 [Homo sapiens] ;NP_057126.2:exosome complex component RRP40 isoform 1 [Homo sapiens] ;	164	17248	1	2	2	0	2	9.76	0.00013426	X	X	X	X	X	X	X	2	4	4	0
EFTUD2	0.000131	2	0.000266	2	8e-05	1	0	0	0.000638	2	0.285	0.9357	1	0.544	2.0934	0.872305	-1.796	-2.836	0.321543	-2.216	-2.7234	0.436413	0	0	0	0	EFTUD2	NP_001136077.1	EFTUD2.NP_001136077.1:116 kDa U5 small nuclear ribonucleoprotein component isoform b [Homo sapiens] ;NP_001245283.1:116 kDa U5 small nuclear ribonucleoprotein component isoform c [Homo sapiens] ;NP_004238.3:116 kDa U5 small nuclear ribonucleoprotein component isoform a [Homo sapiens] ;	937	105384	10	18	18	0	18	19.74	0.00021148	1	2	2	0	2	1.39	4.989e-05	9	17	17	0
TCOF1	0.00013	2	0.000149	2	5.3e-05	1	0.000308	1	0.000202	3	0.319	1.1779	1	0.185	0.618	1	-1.752	-2.7737	0.365133	-0.086	-0.2566	1	0	0	0	0	TCOF1	NP_001128717.1	TCOF1. NP_001128717.1:treacle protein isoform f [Homo sapiens] ;NP_001358552.1:treacle protein isoform h [Homo sapiens] ;	1412	144413	5	10	10	0	10	7.15	7.797e-05	5	11	11	0	11	7.08	0.0001821	3	9	9	0
TRPT1	0.00013	1	0	0	0	0	0	0	0	0	0.706	0.9475	1										0	0	0	0	TRPT1	NP_001153861.1	TRPT1.NP_001153861.1:tRNA 2'-phosphotransferase 1 isoform 3 [Homo sapiens] ;NP_001153862.1:tRNA 2'-phosphotransferase 1 isoform 1 [Homo sapiens] ;NP_001153864.1:tRNA 2'-phosphotransferase 1 isoform 4 [Homo sapiens] ;NP_001153865.1:tRNA 2'-phosphotransferase 1 isoform 5 [Homo sapiens] ;	255	27898	1	3	3	0	3	9.02	0.00012952	X	X	X	X	X	X	X	X	X	X	X
HACD3	0.000129	1	0.000331	1	0	0	0	0	0.000441	2	-0.397	-0.5687	0.969723	0.181	0.3129	1	-0.978	-1.0313	1	-0.862	-0.943	0.908075	0	0	0	0	HACD3	NP_057479.2	very-long-chain (3R)-3-hydroxyacyl-CoA dehydratase 3 [Homo sapiens]	362	43160	X	X	X	X	X	X	X	2	2	2	0	2	10.22	0.00012915	X	X	X	X
EDC3	0.000129	1	0	0	0	0	0	0	0	0	0.365	0.4059	1										0	0	0	0	EDC3	NP_001338308.1	EDC3.NP_001338308.1:enhancer of mRNA-decapping protein 3 isoform 2 [Homo sapiens] ;NP_079359.2:enhancer of mRNA-decapping protein 3 isoform 1 [Homo sapiens] ;	363	40634	X	X	X	X	X	X	X	1	2	2	0	2	5.51	0.00012879	X	X	X	X
KNOP1	0.000128	1	0	0	0	0	0	0	0	0	1.333	1.9437	0.945552										0	0	0	0	KNOP1	NP_001335456.1	KNOP1.NP_001335456.1:lysine-rich nucleolar protein 1 isoform a [Homo sapiens] ;NP_001335460.1:lysine-rich nucleolar protein 1 isoform b [Homo sapiens] ;NP_001335461.1:lysine-rich nucleolar protein 1 isoform c [Homo sapiens] ;	518	57718	2	6	6	0	6	5.79	0.00012752	X	X	X	X	X	X	X	X	X	X	X
NCAPH	0.000128	1	4.1e-05	1	0	0	0	0	0	0	0.951	1.3065	1	-0.135	-0.1439	0.966462							0	0	0	0	NCAPH	NP_001268639.1	NCAPH.NP_001268639.1:condensin complex subunit 2 isoform 2 [Homo sapiens] ;NP_001268640.1:condensin complex subunit 2 isoform 3 [Homo sapiens] ;NP_056156.2:condensin complex subunit 2 isoform 1 [Homo sapiens] ;	730	81489	X	X	X	X	X	X	X	2	4	4	0	4	3.84	0.00012808	X	X	X	X
POLR2G	0.000128	1	0	0	0	0	0	0	0	0	0.372	0.4663	1										0	0	0	0	POLR2G	NP_002687.1	DNA-directed RNA polymerase II subunit RPB7 [Homo sapiens]	172	19294	1	2	2	0	2	12.21	0.00012801	X	X	X	X	X	X	X	X	X	X	X
NME4	0.000127	1	0.000155	1	0	0	0	0	0	0	0.399	0.5016	1	0.391	0.4964	1							0	0	0	0	NME4	NP_001273364.1	NME4.NP_001273364.1:nucleoside diphosphate kinase, mitochondrial isoform c [Homo sapiens] ;NP_005000.1:nucleoside diphosphate kinase, mitochondrial isoform a precursor [Homo sapiens] ;	173	19107	1	2	2	0	2	6.94	0.00012727	X	X	X	X	X	X	X	2	2	2	0
NOP16	0.000127	1	0.000155	1	0	0	0	0	0	0	0.374	0.4315	1	0.371	0.4476	1							0	0	0	0	NOP16	NP_001304904.1	NOP16.NP_001304904.1:nucleolar protein 16 isoform 8 [Homo sapiens] ;NP_057475.2:nucleolar protein 16 isoform 3 [Homo sapiens] ;	173	20054	2	2	2	0	2	9.83	0.00012727	X	X	X	X	X	X	X	1	2	2	0
HDAC1	0.000126	2	0.000103	2	0	0	0	0	0.000131	1	0.797	1.312	1	0.694	1.1682	1	-0.566	-0.6092	0.930319	-0.508	-0.5838	0.950976	0	0	0	0	HDAC1	NP_004955.2	histone deacetylase 1 [Homo sapiens]	482	55103	2	3	2	1	2.5	8.3	5.71e-05	3	4	4	0	4	10.37	0.00019399	4	10	4	6
NDUFA10	0.000125	1	0	0	0	0	0	0	0	0	0.411	0.5244	1										0	0	0	0	NDUFA10	NP_001308948.1	NDUFA10.NP_001308948.1:NADH dehydrogenase [ubiquinone] 1 alpha subcomplex subunit 10, mitochondrial isoform 2 precursor [Homo sapiens] ;NP_001308949.1:NADH dehydrogenase [ubiquinone] 1 alpha subcomplex subunit 10, mitochondrial isoform 3 [Homo sapiens] ;NP_004535.1:NADH dehydrogenase [ubiquinone] 1 alpha subcomplex subunit 10, mitochondrial isoform 1 precursor [Homo sapiens] ;	375	42838	X	X	X	X	X	X	X	1	2	2	0	2	5.87	0.00012467	X	X	X	X
DNAJC11	0.000125	1	5.4e-05	1	0	0	0	0	0	0	0.826	1.112	1	-0.164	-0.1658	0.962317							0	0	0	0	DNAJC11	NP_060668.2	dnaJ homolog subfamily C member 11 [Homo sapiens]	559	63278	X	X	X	X	X	X	X	1	3	3	0	3	3.58	0.00012545	X	X	X	X
NSDHL	0.000125	1	0	0	0	0	0	0	0.000935	2	-0.57	-0.8066	0.932458	-1.128	-1.2837	0.939593	-1.076	-1.3005	1	-1.15	-1.3805	0.874689	0	0	0	0	NSDHL	NP_057006.1	sterol-4-alpha-carboxylate 3-dehydrogenase, decarboxylating [Homo sapiens]	373	41900	X	X	X	X	X	X	X	1	2	2	0	2	4.83	0.00012534	X	X	X	X
UTP25	0.000124	1	0.000198	1	0	0	6.2e-05	1	0.000155	2	0.064	0.107	1	0.244	0.4465	1	-0.957	-1.1121	1	-0.501	-0.6986	0.934064	0	0	0	0	UTP25	NP_055203.4	digestive organ expansion factor homolog [Homo sapiens]	756	87055	X	X	X	X	X	X	X	3	4	4	0	4	6.61	0.00012368	X	X	X	X
FEN1	0.000123	1	0.000394	1	0	0	0	0	0.000283	1	0.425	0.4986	1	1.104	1.6016	1	-0.182	-0.1921	0.93688	-0.03	-0.0309	1	0	0	0	0	FEN1	NP_004102.1	flap endonuclease 1 [Homo sapiens]	380	42593	X	X	X	X	X	X	X	1	2	2	0	2	5.26	0.00012303	X	X	X	X
CERS2	0.000123	1	0.000158	1	0	0	0	0	0.000283	1	0.439	0.5406	1	0.335	0.4171	1	-0.213	-0.2151	0.932752	-0.223	-0.2085	1	0	0	0	0	CERS2	NP_859530.1	ceramide synthase 2 [Homo sapiens]	380	44876	X	X	X	X	X	X	X	1	2	2	0	2	4.21	0.00012303	X	X	X	X
CNBP	0.000123	1	0.0003	1	0	0	0	0	0	0	0.326	0.4061	1	0.961	1.256	1							0	0	0	0	CNBP	NP_001120664.1	CNBP.NP_001120664.1:cellular nucleic acid-binding protein isoform 1 [Homo sapiens] ;NP_001120665.1:cellular nucleic acid-binding protein isoform 2 [Homo sapiens] ;NP_001120666.1:cellular nucleic acid-binding protein isoform 4 [Homo sapiens] ;NP_001120667.1:cellular nucleic acid-binding protein isoform 5 [Homo sapiens] ;NP_001120668.1:cellular nucleic acid-binding protein isoform 6 [Homo sapiens] …	179	19691	1	2	2	0	2	8.38	0.000123	X	X	X	X	X	X	X	2	4	4	0
EEF2	0.000121	2	0.000163	2	8.8e-05	1	0.00033	1	0.000463	2	0.684	1.6032	1	0.7	1.6636	1	-0.734	-1.0432	1	0.829	1.9389	0.62256	0	0	0	0	EEF2	NP_001952.1	elongation factor 2 [Homo sapiens]	858	95338	3	4	4	0	4	8.04	5.132e-05	3	7	7	0	7	7.34	0.00019071	1	3	3	0
PHF6	0.000121	1	0.000184	1	0	0	0	0	0	0	0.875	1.2141	1	1.169	1.8507	1							0	0	0	0	PHF6	NP_001015877.1	PHD finger protein 6 isoform 1 [Homo sapiens]	365	41290	3	4	4	0	4	14.52	0.00012065	X	X	X	X	X	X	X	3	5	5	0
PSMA5	0.00012	1	0.000441	1	0	0	0	0	0	0	0.374	0.4322	1	1.337	1.9933	0.94554							0	0	0	0	PSMA5	NP_001186703.1	PSMA5.NP_001186703.1:proteasome subunit alpha type-5 isoform 2 [Homo sapiens] ;NP_002781.2:proteasome subunit alpha type-5 isoform 1 [Homo sapiens] ;	183	20035	1	2	2	0	2	10.38	0.00012032	X	X	X	X	X	X	X	2	6	6	0
PRPF8	0.00012	2	0.000184	2	0	0	2.9e-05	1	0.000408	2	0.446	1.8899	0.976968	0.904	4.4398	0.013467	-2.574	-3.2693	0.11803	-2.143	-3.6111	0.080276	0	0	0	0	PRPF8	NP_006436.3	pre-mRNA-processing-splicing factor 8 [Homo sapiens]	2335	273599	9	19	19	0	19	7.54	8.958e-05	11	15	15	0	15	9.34	0.00015016	19	44	44	0
CAPZB	0.000119	1	0	0	0	0	0	0	0	0	0.637	0.8165	1										0	0	0	0	CAPZB	NP_001193469.1	CAPZB.NP_001193469.1:F-actin-capping protein subunit beta isoform 2 [Homo sapiens] ;NP_001193470.1:F-actin-capping protein subunit beta isoform 3 [Homo sapiens] ;NP_001269091.1:F-actin-capping protein subunit beta isoform 4 [Homo sapiens] ;NP_004921.1:F-actin-capping protein subunit beta isoform 1 [Homo sapiens] ;	277	31350	2	3	3	0	3	16.25	0.00011923	X	X	X	X	X	X	X	X	X	X	X
SAMHD1	0.000119	1	0.000101	1	0	0	0	0	0.000182	1	0.726	0.91	1	0.296	0.3714	1	-0.239	-0.2548	0.926776	-0.17	-0.1702	1	0	0	0	0	SAMHD1	NP_001350658.1	SAMHD1.NP_001350658.1:deoxynucleoside triphosphate triphosphohydrolase SAMHD1 isoform 2 [Homo sapiens] ;NP_056289.2:deoxynucleoside triphosphate triphosphohydrolase SAMHD1 isoform 1 [Homo sapiens] ;	591	68122	X	X	X	X	X	X	X	2	3	3	0	3	5.92	0.00011866	X	X	X	X
GRN	0.000118	1	0.000303	1	0	0	0	0	0	0	0.703	0.9276	1	1.366	1.8589	1							0	0	0	0	GRN	NP_002078.1	progranulin precursor [Homo sapiens]	593	63545	X	X	X	X	X	X	X	1	3	3	0	3	5.23	0.00011826	X	X	X	X
SLC25A4	0.000118	1	6.2e-05	2	0.000284	1	0.000148	1	4.7e-05	1	0.185	0.2194	1	-0.25	-0.2573	0.94677	0.404	0.506	1	0.032	0.0356	1	0	0	0	0	SLC25A4	NP_001142.2	ADP/ATP translocase 1 [Homo sapiens]	298	33064	2	4	0	4	0	7.38	X	4	15	0	15	1.5	22.15	0.00011766	3	15	0	15
GPATCH4	0.000117	1	7.2e-05	1	0	0	0	0	0	0	0.988	1.3305	1	0.357	0.4439	1							0	0	0	0	GPATCH4	NP_056405.2	GPATCH4.NP_056405.2:G patch domain-containing protein 4 isoform 1 [Homo sapiens] ;NP_872620.1:G patch domain-containing protein 4 isoform 2 [Homo sapiens] ;	375	42601	1	4	4	0	4	5.07	0.00011743	X	X	X	X	X	X	X	1	2	2	0
DARS	0.000117	1	0.000146	2	0	0	0.000167	1	0.000805	1	-0.121	-0.1697	1	0.543	0.8658	1	-0.633	-0.6688	0.939444	-0.123	-0.1695	1	0	0	0	0	DARS	NP_001280241.1	DARS.NP_001280241.1:aspartate--tRNA ligase, cytoplasmic isoform 2 [Homo sapiens] ;NP_001340.2:aspartate--tRNA ligase, cytoplasmic isoform 1 [Homo sapiens] ;	401	45771	X	X	X	X	X	X	X	2	2	2	0	2	7.23	0.00011659	1	2	2	0
RRP9	0.000116	1	0.000141	1	0	0	0	0	0	0	1.122	1.612	1	1.123	1.5203	1							0	0	0	0	RRP9	NP_004695.1	U3 small nucleolar RNA-interacting protein 2 [Homo sapiens]	475	51841	3	5	5	0	5	11.37	0.00011588	X	X	X	X	X	X	X	3	5	5	0
TMEM11	0.000115	1	0	0	0	0	0	0	0.000406	1	-0.154	-0.2072	1	-0.559	-0.6277	0.913101	-0.419	-0.4696	0.917691	-0.585	-0.6516	0.940559	0	0	0	0	TMEM11	NP_003867.1	transmembrane protein 11, mitochondrial [Homo sapiens]	192	21541	1	2	2	0	2	8.33	0.00011468	X	X	X	X	X	X	X	X	X	X	X
DYNC1LI1	0.000115	1	7.4e-05	1	0	0	0	0	0.000529	1	0.119	0.1584	1	-0.329	-0.3582	0.932984	-0.376	-0.4075	0.916508	-0.283	-0.3157	1	0	0	0	0	DYNC1LI1	NP_001316064.1	DYNC1LI1.NP_001316064.1:cytoplasmic dynein 1 light intermediate chain 1 isoform 2 [Homo sapiens] ;NP_057225.2:cytoplasmic dynein 1 light intermediate chain 1 isoform 1 [Homo sapiens] ;	407	43194	X	X	X	X	X	X	X	2	2	2	0	2	7.62	0.00011487	X	X	X	X
CCDC137	0.000114	1	0.000186	1	0	0	0	0	0	0	0.648	0.8814	1	0.953	1.3148	1							0	0	0	0	CCDC137	NP_954981.1	coiled-coil domain-containing protein 137 [Homo sapiens]	289	33231	2	3	3	0	3	9.34	0.00011428	X	X	X	X	X	X	X	3	4	4	0
RANGAP1	0.000113	1	0	0	0	0	0	0	0	0	1.321	1.9953	0.914331										0	0	0	0	RANGAP1	NP_001265580.1	ran GTPase-activating protein 1 [Homo sapiens]	587	63542	3	6	6	0	6	12.61	0.00011253	X	X	X	X	X	X	X	X	X	X	X
CLPX	0.000111	1	9.5e-05	1	0	0	0	0	0	0	0.585	0.8039	1	0.361	0.403	1							0	0	0	0	CLPX	NP_006651.2	ATP-dependent Clp protease ATP-binding subunit clpX-like, mitochondrial precursor [Homo sapiens]	633	69224	X	X	X	X	X	X	X	3	3	3	0	3	6	0.00011078	X	X	X	X
RBM17	0.00011	1	0.000168	1	0	0	0.00025	1	0.000158	1	0.497	0.7663	1	0.692	1.0406	1	-0.524	-0.5934	0.92825	0.26	0.3742	1	0	0	0	0	RBM17	NP_116294.1	splicing factor 45 [Homo sapiens]	401	44962	3	4	4	0	4	11.22	0.00010981	X	X	X	X	X	X	X	4	5	5	0
SDC2	0.00011	1	0	0	0	0	0	0	0	0	0.349	0.4441	1										0	0	0	0	SDC2	NP_002989.2	syndecan-2 precursor [Homo sapiens]	201	22160	1	2	2	0	2	7.46	0.00010954	X	X	X	X	X	X	X	X	X	X	X
SCFD1	0.000109	1	0	0	0	0	0.000104	1	0.000335	1	0.395	0.5394	1	-0.387	-0.3931	0.929036	-0.453	-0.4502	0.917009	0.068	0.0884	1	0	0	0	0	SCFD1	NP_057190.2	sec1 family domain-containing protein 1 isoform a [Homo sapiens]	642	72380	X	X	X	X	X	X	X	1	3	3	0	3	4.05	0.00010923	X	X	X	X
KPRP	0.000109	2	0	0	0	0	0	0	0	0	1.278	1.8938	0.974732										0	0	0	0	KPRP	NP_001020402.1	keratinocyte proline-rich protein [Homo sapiens]	579	64136	2	3	3	0	3	8.64	5.704e-05	2	4	4	0	4	8.64	0.00016149	X	X	X	X
TBRG4	0.000109	1	0.000187	1	0	0	0	0	0	0	0.67	0.9024	1	0.92	1.2954	1							0	0	0	0	TBRG4	NP_001248763.1	TBRG4.NP_001248763.1:FAST kinase domain-containing protein 4 isoform 3 [Homo sapiens] ;NP_004740.2:FAST kinase domain-containing protein 4 isoform 1 [Homo sapiens] ;	642	71857	X	X	X	X	X	X	X	1	3	3	0	3	4.36	0.00010923	X	X	X	X
FIP1L1	0.000108	2	0.000306	1	0	0	0	0	7.2e-05	1	1.034	1.5733	1	1.046	1.7859	1	-0.343	-0.3847	0.916817	-0.348	-0.3624	0.994797	0	0	0	0	FIP1L1	NP_001128409.1	FIP1L1. 33 proteins in this group did not match any genes. NP_001128409.1:pre-mRNA 3'-end-processing factor FIP1 isoform 2 [Homo sapiens] ;NP_001128410.1:pre-mRNA 3'-end-processing factor FIP1 isoform 3 [Homo sapiens] ;NP_001363673.1:pre-mRNA 3'-end-processing factor FIP1 isoform 4 [Homo sapiens] ;NP_001363674.1:pre-mRNA 3'-end-processing factor FIP1 isoform 5 [Homo sapiens] ;NP_001363675.1:pre-m…	588	65728	2	3	3	0	3	7.31	5.617e-05	2	4	4	0	4	7.48	0.00015902	X	X	X	X
TMA16	0.000108	1	0	0	0	0	0.000349	1	0	0	0.366	0.4499	1							0.712	0.9191	1	0	0	0	0	TMA16	NP_060822.2	translation machinery-associated protein 16 [Homo sapiens]	203	23864	1	2	2	0	2	7.39	0.00010846	X	X	X	X	X	X	X	X	X	X	X
ACTL6A	0.000107	2	9.4e-05	1	0	0	0	0	0.000251	1	0.909	1.3485	1	0.74	1.0023	1	-0.257	-0.2554	0.926696	-0.124	-0.1391	1	0	0	0	0	ACTL6A	NP_004292.1	ACTL6A.NP_004292.1:actin-like protein 6A isoform 1 [Homo sapiens] ;NP_817126.1:actin-like protein 6A isoform 2 [Homo sapiens] ;	429	47461	1	2	2	0	2	6.99	5.132e-05	2	3	3	0	3	11.19	0.00016346	2	3	3	0
OAT	0.000106	1	0.000205	1	0	0	0	0	0	0	0.377	0.4648	1	0.708	0.9405	1							0	0	0	0	OAT	NP_001309894.1	ornithine aminotransferase, mitochondrial isoform 1 precursor [Homo sapiens]	439	48535	X	X	X	X	X	X	X	1	2	2	0	2	3.42	0.00010649	X	X	X	X
POLR2E	0.000105	1	0	0	0.000404	1	0	0	0	0	0.363	0.4394	1				0.415	0.5399	1				0	0	0	0	POLR2E	NP_002686.2	DNA-directed RNA polymerases I, II, and III subunit RPABC1 isoform a [Homo sapiens]	210	24611	2	2	2	0	2	12.86	0.00010485	X	X	X	X	X	X	X	X	X	X	X
ZNF771	0.000104	1	0	0	0	0	0	0	0	0	0.614	0.8605	1										0	0	0	0	ZNF771	NP_001135777.1	zinc finger protein 771 [Homo sapiens]	317	35702	2	3	3	0	3	8.52	0.00010419	X	X	X	X	X	X	X	X	X	X	X
DNAJA3	0.000103	1	0	0	0	0	0	0	0	0	0.352	0.4062	1										0	0	0	0	DNAJA3	NP_001128582.1	DNAJA3.NP_001128582.1:dnaJ homolog subfamily A member 3, mitochondrial isoform 2 [Homo sapiens] ;NP_001273445.1:dnaJ homolog subfamily A member 3, mitochondrial isoform 3 [Homo sapiens] ;NP_005138.3:dnaJ homolog subfamily A member 3, mitochondrial isoform 1 [Homo sapiens] ;	453	49612	X	X	X	X	X	X	X	1	2	2	0	2	3.09	0.0001032	X	X	X	X
PSMD7	0.000102	1	8.8e-05	2	0	0	0	0	0.000332	1	0.737	0.9533	1	0.298	0.3624	1	-0.25	-0.2735	0.924449	-0.103	-0.1021	1	0	0	0	0	PSMD7	NP_002802.2	26S proteasome non-ATPase regulatory subunit 7 [Homo sapiens]	324	37025	2	3	3	0	3	11.42	0.00010193	X	X	X	X	X	X	X	1	2	2	0
SPATS2	0.000101	1	4.9e-05	1	0	0	0	0	0	0	1.152	1.7002	1	0.402	0.4527	1							0	0	0	0	SPATS2	NP_001280215.1	spermatogenesis-associated serine-rich protein 2 [Homo sapiens]	545	59545	2	5	5	0	5	7.52	0.000101	X	X	X	X	X	X	X	1	2	2	0
ZCRB1	0.000101	1	0.000186	1	0	0	0	0	0	0	0.266	0.3149	1	0.715	0.9451	1							0	0	0	0	ZCRB1	NP_149105.3	zinc finger CCHC-type and RNA-binding motif-containing protein 1 [Homo sapiens]	217	24592	1	2	2	0	2	6.91	0.00010146	X	X	X	X	X	X	X	2	3	3	0
AIFM1	0.0001	1	0	0	0	0	0	0	9.5e-05	1	0.548	0.7057	1	-0.065	-0.0717	0.981262	-0.131	-0.1302	0.950468	-0.112	-0.1165	1	0	0	0	0	AIFM1	NP_001124318.2	apoptosis-inducing factor 1, mitochondrial isoform AIFsh [Homo sapiens]	274	29938	3	4	1	3	2.5	11.31	0.00010045	5	8	0	8	0	31.39	X	2	3	0	3
DHX16	0.0001	2	0.000105	2	0	0	4.5e-05	1	0.000131	3	0.588	1.2777	1	0.591	1.3335	1	-1.212	-1.3475	1	-0.693	-1.0053	0.902994	0	0	0	0	DHX16	NP_003578.2	pre-mRNA-splicing factor ATP-dependent RNA helicase DHX16 isoform 1 [Homo sapiens]	1041	119263	1	2	2	0	2	1.44	2.115e-05	5	8	8	0	8	7.78	0.00017964	5	7	5	2
POLD2	0.0001	1	0	0	0	0	0	0	0	0	0.363	0.443	1										0	0	0	0	POLD2	NP_001243808.1	POLD2.NP_001243808.1:DNA polymerase delta subunit 2 isoform 1 [Homo sapiens] ;NP_006221.2:DNA polymerase delta subunit 2 isoform 2 [Homo sapiens] ;	469	51289	X	X	X	X	X	X	X	1	2	2	0	2	3.2	9.968e-05	X	X	X	X
DDX42	0.0001	1	9.6e-05	1	0	0	0	0	0.000241	3	-0.73	-1.3752	0.857202	-0.969	-1.5792	0.951817	-1.833	-2.1917	0.857122	-1.825	-2.1427	0.712411	0	0	0	0	DDX42	NP_987095.1	ATP-dependent RNA helicase DDX42 [Homo sapiens]	938	102975	X	X	X	X	X	X	X	3	4	4	0	4	7.78	9.968e-05	X	X	X	X
NSUN4	9.9e-05	1	0	0	0	0	0	0	0	0	0.711	0.9249	1										0	0	0	0	NSUN4	NP_001243056.1	NSUN4.NP_001243056.1:5-methylcytosine rRNA methyltransferase NSUN4 isoform b [Homo sapiens] ;NP_950245.2:5-methylcytosine rRNA methyltransferase NSUN4 isoform a [Homo sapiens] ;	335	37374	2	3	3	0	3	15.22	9.859e-05	X	X	X	X	X	X	X	X	X	X	X
MRM3	9.8e-05	1	0.00018	1	0	0	0	0	0	0	0.428	0.5428	1	0.765	1.0375	1							0	0	0	0	MRM3	NP_001304876.1	MRM3.NP_001304876.1:rRNA methyltransferase 3, mitochondrial isoform 2 [Homo sapiens] ;NP_060616.1:rRNA methyltransferase 3, mitochondrial isoform 1 precursor [Homo sapiens] ;	224	24718	2	2	2	0	2	12.05	9.829e-05	X	X	X	X	X	X	X	2	3	3	0
UMPS	9.7e-05	1	0	0	0	0	0	0	0	0	0.404	0.5006	1										0	0	0	0	UMPS	NP_000364.1	uridine 5'-monophosphate synthase [Homo sapiens]	480	52222	X	X	X	X	X	X	X	1	2	2	0	2	7.5	9.74e-05	X	X	X	X
CAND1	9.7e-05	1	2.5e-05	1	0	0	0	0	8.9e-05	1	1.209	1.8311	1	-0.115	-0.1201	0.97115	-0.047	-0.0495	0.973819	-0.122	-0.1343	1	0	0	0	0	CAND1	NP_001316604.1	CAND1.NP_001316604.1:cullin-associated NEDD8-dissociated protein 1 isoform 2 [Homo sapiens] ;NP_001316605.1:cullin-associated NEDD8-dissociated protein 1 isoform 3 [Homo sapiens] ;NP_060918.2:cullin-associated NEDD8-dissociated protein 1 isoform 1 [Homo sapiens] ;	1206	133614	X	X	X	X	X	X	X	3	5	5	0	5	4.39	9.691e-05	X	X	X	X
CD2BP2	9.7e-05	1	0	0	0	0	0	0	0.000342	3	-0.561	-0.9969	0.905953	-1.44	-1.6149	0.951573	-1.394	-1.6734	1	-1.432	-1.705	0.83323	0	0	0	0	CD2BP2	NP_001230575.1	CD2 antigen cytoplasmic tail-binding protein 2 [Homo sapiens]	341	37646	2	3	3	0	3	14.96	9.685e-05	X	X	X	X	X	X	X	X	X	X	X
GTF2I	9.6e-05	1	6e-05	2	0	0	0	0	0	0	0.996	1.37	1	0.924	1.3291	1							0	0	0	0	GTF2I	NP_001157108.1	GTF2I.NP_001157108.1:general transcription factor II-I isoform 5 [Homo sapiens] ;NP_001509.3:general transcription factor II-I isoform 4 [Homo sapiens] ;NP_127492.1:general transcription factor II-I isoform 1 [Homo sapiens] ;NP_127493.1:general transcription factor II-I isoform 2 [Homo sapiens] ;NP_127494.1:general transcription factor II-I isoform 3 [Homo sapiens] ;	976	110035	X	X	X	X	X	X	X	3	4	4	0	4	5.23	9.58e-05	2	2	2	0
EZR	9.6e-05	1	0.000307	1	0	0	8.1e-05	1	0.000256	2	-0.192	-0.2791	1	0.557	1.0352	1	-0.857	-0.9166	0.995026	-0.392	-0.5673	0.953708	0	0	0	0	EZR	NP_003370.2	ezrin [Homo sapiens]	586	69413	X	X	X	X	X	X	X	2	3	2	1	2.4	4.44	9.574e-05	X	X	X	X
ALDH3A2	9.6e-05	1	0	0	0	0	0	0	0.000222	1	0.417	0.4792	1	-0.169	-0.1759	0.96046	-0.117	-0.1253	0.9517	-0.127	-0.1246	1	0	0	0	0	ALDH3A2	NP_000373.1	ALDH3A2. 3 proteins in this group did not match any genes. NP_000373.1:aldehyde dehydrogenase family 3 member A2 isoform 2 [Homo sapiens] ;NP_001356066.1:aldehyde dehydrogenase family 3 member A2 isoform 1 [Homo sapiens] ;NP_001356075.1:aldehyde dehydrogenase family 3 member A2 isoform 3 [Homo sapiens] ;NP_001356077.1:aldehyde dehydrogenase family 3 member A2 isoform 4 [Homo sapiens] ;	485	54848	X	X	X	X	X	X	X	1	2	2	0	2	3.51	9.639e-05	X	X	X	X
YTHDF2	9.6e-05	2	0.000102	1	0	0	0	0	0	0	1.304	1.9438	0.945492	0.929	1.3117	1							0	0	0	0	YTHDF2	NP_001166299.1	YTHDF2.NP_001166299.1:YTH domain-containing family protein 2 isoform 2 [Homo sapiens] ;NP_001166599.1:YTH domain-containing family protein 2 isoform 1 [Homo sapiens] ;	529	56877	3	5	5	0	5	17.58	0.00010405	1	2	2	0	2	2.65	8.838e-05	3	4	4	0
PDIA6	9.5e-05	1	0.000122	1	0	0	9.6e-05	1	0.000325	3	-0.72	-1.0165	0.903348	-0.813	-1.1421	0.929494	-1.243	-1.543	1	-0.717	-1.0511	0.899501	0	0	0	0	PDIA6	NP_001269633.1	PDIA6.NP_001269633.1:protein disulfide-isomerase A6 isoform a [Homo sapiens] ;NP_001269634.1:protein disulfide-isomerase A6 isoform b [Homo sapiens] ;NP_001269635.1:protein disulfide-isomerase A6 isoform c [Homo sapiens] ;NP_001269636.1:protein disulfide-isomerase A6 isoform e precursor [Homo sapiens] ;NP_005733.1:protein disulfide-isomerase A6 isoform d precursor [Homo sapiens] ;	492	53901	X	X	X	X	X	X	X	1	2	2	0	2	5.08	9.502e-05	X	X	X	X
CDC40	9.5e-05	1	4.6e-05	1	0	0	0	0	0	0	1.12	1.6511	1	0.375	0.4601	1							0	0	0	0	CDC40	NP_056975.1	pre-mRNA-processing factor 17 [Homo sapiens]	579	65521	4	5	5	0	5	12.61	9.507e-05	X	X	X	X	X	X	X	2	2	2	0
EXOSC5	9.4e-05	1	0.000172	1	0	0	0	0	0	0	0.464	0.5697	1	0.714	0.8905	1							0	0	0	0	EXOSC5	NP_064543.3	exosome complex component RRP46 [Homo sapiens]	235	25249	1	2	2	0	2	10.21	9.369e-05	X	X	X	X	X	X	X	1	3	3	0
DNAJC10	9.4e-05	1	5.6e-05	2	0	0	6.3e-05	1	8.5e-05	1	0.22	0.3505	1	0.494	0.7982	1	-0.564	-0.6683	0.93936	-0.06	-0.0782	1	0	0	0	0	DNAJC10	NP_001258510.1	DNAJC10.NP_001258510.1:dnaJ homolog subfamily C member 10 isoform 2 [Homo sapiens] ;NP_061854.1:dnaJ homolog subfamily C member 10 isoform 1 precursor [Homo sapiens] ;	747	86136	X	X	X	X	X	X	X	2	3	3	0	3	5.22	9.388e-05	2	4	4	0
SFSWAP	9.3e-05	1	3e-05	1	0	0	0	0	0	0	0.981	1.3316	1	-0.158	-0.1513	0.965042							0	0	0	0	SFSWAP	NP_001248340.1	SFSWAP.NP_001248340.1:splicing factor, suppressor of white-apricot homolog isoform 1 [Homo sapiens] ;NP_004583.2:splicing factor, suppressor of white-apricot homolog isoform 2 [Homo sapiens] ;	1003	110012	X	X	X	X	X	X	X	2	4	4	0	4	3.79	9.322e-05	X	X	X	X
IMMT	9.3e-05	1	0	0	0	0	0	0	0.000818	2	-1.565	-2.7406	0.556206	-2.439	-3.0348	0.56361	-2.383	-2.8747	0.29634	-2.373	-2.9331	0.328912	0	0	0	0	IMMT	NP_001093639.1	IMMT.NP_001093639.1:MICOS complex subunit MIC60 isoform 2 [Homo sapiens] ;NP_001093640.1:MICOS complex subunit MIC60 isoform 3 [Homo sapiens] ;NP_006830.2:MICOS complex subunit MIC60 isoform 1 [Homo sapiens] ;	757	83549	X	X	X	X	X	X	X	2	3	3	0	3	4.76	9.264e-05	X	X	X	X
CCDC86	9.2e-05	1	0	0	0	0	0	0	0	0	0.687	0.883	1										0	0	0	0	CCDC86	NP_077003.1	coiled-coil domain-containing protein 86 [Homo sapiens]	360	40236	2	3	3	0	3	9.17	9.174e-05	X	X	X	X	X	X	X	X	X	X	X
GRSF1	9.2e-05	1	0	0	0	0	0	0	0	0	0.929	1.2861	1										0	0	0	0	GRSF1	NP_002083.4	G-rich sequence factor 1 isoform 1 [Homo sapiens]	480	53126	2	4	4	0	4	8.96	9.174e-05	X	X	X	X	X	X	X	X	X	X	X
FAR1	9.1e-05	1	5.8e-05	1	0	0	0	0	0	0	0.387	0.4455	1	-0.14	-0.1453	0.966192							0	0	0	0	FAR1	NP_115604.1	fatty acyl-CoA reductase 1 [Homo sapiens]	515	59357	X	X	X	X	X	X	X	2	2	2	0	2	6.8	9.078e-05	X	X	X	X
EIF3L	9.1e-05	1	0.000126	2	0	0	0	0	0.000249	2	-0.119	-0.1578	1	0.691	1.1922	1	-0.555	-0.5954	0.928504	-0.499	-0.6039	0.947753	0	0	0	0	EIF3L	NP_001229852.1	EIF3L.NP_001229852.1:eukaryotic translation initiation factor 3 subunit L isoform 2 [Homo sapiens] ;NP_057175.1:eukaryotic translation initiation factor 3 subunit L isoform 1 [Homo sapiens] ;	516	61014	X	X	X	X	X	X	X	1	2	2	0	2	2.52	9.06e-05	2	3	3	0
BAIAP2L1	9.1e-05	1	0	0	0	0	0	0	0	0	0.321	0.3777	1										0	0	0	0	BAIAP2L1	NP_061330.2	brain-specific angiogenesis inhibitor 1-associated protein 2-like protein 1 [Homo sapiens]	511	56883	X	X	X	X	X	X	X	1	2	2	0	2	2.15	9.149e-05	X	X	X	X
SMC4	9.1e-05	1	4.6e-05	1	0	0	0	0	0	0	1.144	1.5932	1	0.339	0.4021	1							0	0	0	0	SMC4	NP_001002800.1	SMC4.NP_001002800.1:structural maintenance of chromosomes protein 4 isoform 1 [Homo sapiens] ;NP_001275682.1:structural maintenance of chromosomes protein 4 isoform 2 [Homo sapiens] ;	1288	147182	X	X	X	X	X	X	X	3	5	5	0	5	4.89	9.074e-05	X	X	X	X
SPTLC1	9.1e-05	1	5.8e-05	1	0	0	0	0	0.00021	1	0.412	0.5111	1	-0.192	-0.2055	0.955219	-0.124	-0.1439	0.947144	-0.186	-0.2097	1	0	0	0	0	SPTLC1	NP_001268232.1	SPTLC1.NP_001268232.1:serine palmitoyltransferase 1 isoform c [Homo sapiens] ;NP_006406.1:serine palmitoyltransferase 1 isoform a [Homo sapiens] ;	513	57368	X	X	X	X	X	X	X	1	2	2	0	2	6.63	9.113e-05	X	X	X	X
PIGT	9e-05	1	0.000115	1	0	0	0	0	0	0	0.273	0.3317	1	0.347	0.4359	1							0	0	0	0	PIGT	NP_001171657.1	PIGT.NP_001171657.1:GPI transamidase component PIG-T isoform 2 precursor [Homo sapiens] ;NP_001171659.1:GPI transamidase component PIG-T isoform 4 precursor [Homo sapiens] ;NP_057021.2:GPI transamidase component PIG-T isoform 1 precursor [Homo sapiens] ;	522	59582	X	X	X	X	X	X	X	1	2	2	0	2	2.87	8.956e-05	X	X	X	X
IPO7	9e-05	1	8.7e-05	1	0	0	0	0	0.000311	1	0.488	0.7661	1	0.263	0.3705	1	-0.653	-0.7565	0.956299	-0.566	-0.6262	0.944312	0	0	0	0	IPO7	NP_006382.1	importin-7 [Homo sapiens]	1038	119516	X	X	X	X	X	X	X	2	4	4	0	4	2.5	9.008e-05	X	X	X	X
RTRAF	9e-05	1	0	0	0	0	0	0	0	0	0.446	0.5779	1										0	0	0	0	RTRAF	NP_057123.1	RNA transcription, translation and transport factor protein [Homo sapiens]	244	28068	1	2	2	0	2	8.2	9.024e-05	X	X	X	X	X	X	X	X	X	X	X
PSAP	8.9e-05	1	0	0	0	0	0.000225	1	0	0	0.341	0.432	1							1.14	1.7051	0.866998	0	0	0	0	PSAP	NP_002769.1	prosaposin isoform a preproprotein [Homo sapiens]	524	58113	X	X	X	X	X	X	X	2	2	2	0	2	6.68	8.922e-05	X	X	X	X
ZNF48	8.9e-05	1	4.3e-05	1	0	0	0	0	0	0	1.162	1.8482	1	0.356	0.3979	1							0	0	0	0	ZNF48	NP_001201838.1	ZNF48.NP_001201838.1:zinc finger protein 48 isoform 1 [Homo sapiens] ;NP_001311423.1:zinc finger protein 48 isoform 2 [Homo sapiens] ;	618	67820	3	5	5	0	5	7.12	8.907e-05	X	X	X	X	X	X	X	2	2	2	0
TFAM	8.9e-05	1	0.000328	1	0	0	0	0	0	0	0.378	0.4776	1	1.263	1.8293	1							0	0	0	0	TFAM	NP_003192.1	transcription factor A, mitochondrial isoform 1 precursor [Homo sapiens]	246	29097	1	2	2	0	2	6.1	8.95e-05	X	X	X	X	X	X	X	2	6	6	0
YWHAG	8.9e-05	1	0.000242	1	0	0	0	0	0	0	0.368	0.4444	1	0.365	0.452	1							0	0	0	0	YWHAG	NP_036611.2	14-3-3 protein gamma [Homo sapiens]	247	28303	1	2	2	0	2	11.74	8.914e-05	X	X	X	X	X	X	X	X	X	X	X
ACTR1A	8.8e-05	1	0.000183	2	0	0	0	0	0.000858	1	0.217	0.3427	1	1.124	1.922	0.995785	-0.591	-0.6579	0.937626	-0.642	-0.6777	0.936883	0	0	0	0	ACTR1A	NP_005727.1	alpha-centractin [Homo sapiens]	376	42614	2	3	3	0	3	13.83	8.784e-05	X	X	X	X	X	X	X	4	8	8	0
BAIAP2	8.8e-05	1	6.6e-05	2	0	0	0	0	0	0	0.338	0.4421	1	0.668	0.8738	1							0	0	0	0	BAIAP2	NP_001138360.1	BAIAP2.NP_001138360.1:brain-specific angiogenesis inhibitor 1-associated protein 2 isoform 4 [Homo sapiens] ;NP_006331.1:brain-specific angiogenesis inhibitor 1-associated protein 2 isoform 3 [Homo sapiens] ;NP_059344.1:brain-specific angiogenesis inhibitor 1-associated protein 2 isoform 1 [Homo sapiens] ;NP_059345.1:brain-specific angiogenesis inhibitor 1-associated protein 2 isoform 2 [Homo sap…	534	59014	X	X	X	X	X	X	X	1	2	2	0	2	5.06	8.755e-05	1	3	3	0
UBQLN1	8.8e-05	2	9.1e-05	1	0	0	0	0	0	0	1.223	1.7063	1	0.957	1.3492	1							0	0	0	0	UBQLN1	NP_038466.2	ubiquilin-1 isoform 1 [Homo sapiens]	589	62519	1	3	3	0	3	5.77	5.607e-05	2	3	3	0	3	4.24	0.00011906	3	4	4	0
SH3KBP1	8.8e-05	1	4.3e-05	1	0	0	0	0	0	0	1.072	1.5586	1	0.368	0.465	1							0	0	0	0	SH3KBP1	NP_001340819.1	SH3KBP1.NP_001340819.1:SH3 domain-containing kinase-binding protein 1 isoform d [Homo sapiens] ;NP_001340820.1:SH3 domain-containing kinase-binding protein 1 isoform e [Homo sapiens] ;NP_001340821.1:SH3 domain-containing kinase-binding protein 1 isoform f [Homo sapiens] ;NP_114098.1:SH3 domain-containing kinase-binding protein 1 isoform a [Homo sapiens] ;	622	68502	1	5	5	0	5	2.25	8.85e-05	X	X	X	X	X	X	X	1	2	2	0
CPT2	8.8e-05	2	4.1e-05	1	0	0	0	0	0.000589	2	-0.082	-0.1613	1	-0.932	-1.3211	0.942083	-1.399	-1.7142	1	-1.379	-1.6023	0.849694	0	0	0	0	CPT2	NP_000089.1	CPT2.NP_000089.1:carnitine O-palmitoyltransferase 2, mitochondrial isoform 1 precursor [Homo sapiens] ;NP_001317518.1:carnitine O-palmitoyltransferase 2, mitochondrial isoform 2 precursor [Homo sapiens] ;	658	73777	1	2	2	0	2	3.34	3.346e-05	3	4	4	0	4	8.51	0.0001421	1	2	2	0
MRPL47	8.8e-05	1	0	0	0	0	0	0	0	0	0.347	0.4233	1										0	0	0	0	MRPL47	NP_065142.2	MRPL47.NP_065142.2:39S ribosomal protein L47, mitochondrial isoform a [Homo sapiens] ;NP_817125.1:39S ribosomal protein L47, mitochondrial isoform b [Homo sapiens] ;	250	29450	1	2	2	0	2	4.8	8.807e-05	X	X	X	X	X	X	X	X	X	X	X
PA2G4	8.7e-05	2	0.000304	1	0	0	0	0	0.000107	1	0.415	0.6027	1	0.712	1.0713	1	-0.355	-0.3918	0.916676	-0.247	-0.2918	1	0	0	0	0	PA2G4	NP_006182.2	proliferation-associated protein 2G4 [Homo sapiens]	394	43787	2	2	2	0	2	10.15	5.588e-05	1	2	2	0	2	4.31	0.00011866	X	X	X	X
RACGAP1	8.7e-05	1	8.5e-05	1	0	0	0	0	0	0	1.149	1.6457	1	0.972	1.4144	1							0	0	0	0	RACGAP1	NP_001306928.1	RACGAP1.NP_001306928.1:rac GTPase-activating protein 1 isoform a [Homo sapiens] ;NP_001306935.1:rac GTPase-activating protein 1 isoform c [Homo sapiens] ;	632	71027	3	5	5	0	5	8.39	8.71e-05	X	X	X	X	X	X	X	3	4	4	0
SMU1	8.6e-05	1	0.000111	2	0	0	0	0	0.00021	1	0.96	1.3129	1	1.154	1.7726	1	-0.125	-0.1271	0.951246	-0.128	-0.1301	1	0	0	0	0	SMU1	NP_060695.2	WD40 repeat-containing protein SMU1 [Homo sapiens]	513	57544	3	4	4	0	4	8.77	8.584e-05	X	X	X	X	X	X	X	2	4	4	0
CRTAP	8.6e-05	2	0.000101	1	0	0	0	0	0	0	0.714	0.918	1	0.645	0.8396	1							0	0	0	0	CRTAP	NP_006362.1	cartilage-associated protein precursor [Homo sapiens]	401	46562	1	2	2	0	2	2.74	5.491e-05	1	2	2	0	2	2.74	0.00011659	2	3	3	0
CLK3	8.6e-05	1	4.2e-05	1	0	0	0	0	0	0	1.13	1.6551	1	0.361	0.4652	1							0	0	0	0	CLK3	NP_001123500.1	CLK3.NP_001123500.1:dual specificity protein kinase CLK3 isoform a [Homo sapiens] ;NP_003983.2:dual specificity protein kinase CLK3 isoform b [Homo sapiens] ;	638	73515	1	5	5	0	5	3.13	8.628e-05	X	X	X	X	X	X	X	1	2	2	0
BRD3	8.6e-05	2	0.000161	2	0	0	0	0	0.00034	2	0.561	1.1707	1	0.773	1.6897	1	-0.954	-1.0549	1	-0.98	-1.2039	0.888525	0	0	0	0	BRD3	NP_031397.1	bromodomain-containing protein 3 [Homo sapiens]	726	79542	2	5	5	0	5	4.55	7.582e-05	2	3	3	0	3	4.96	9.659e-05	2	4	4	0
CORO1C	8.4e-05	1	0	0	0	0	0	0	0	0	0.949	1.3507	1										0	0	0	0	CORO1C	NP_001098707.1	CORO1C.NP_001098707.1:coronin-1C isoform a [Homo sapiens] ;NP_055140.1:coronin-1C isoform b [Homo sapiens] ;	527	58948	2	4	4	0	4	11.95	8.356e-05	X	X	X	X	X	X	X	X	X	X	X
CMSS1	8.4e-05	1	0	0	0	0	0	0	0	0	0.418	0.5245	1										0	0	0	0	CMSS1	NP_001161396.1	CMSS1.NP_001161396.1:protein CMSS1 isoform 2 [Homo sapiens] ;NP_115735.2:protein CMSS1 isoform 1 [Homo sapiens] ;	261	29964	1	2	2	0	2	4.21	8.436e-05	X	X	X	X	X	X	X	X	X	X	X
HIRIP3	8.4e-05	1	5.1e-05	2	0	0	0	0	0.000114	1	-0.11	-0.1401	1	-0.061	-0.0807	0.979324	-0.663	-0.6666	0.939073	-0.557	-0.6788	0.936731	0	0	0	0	HIRIP3	NP_003600.2	HIRA-interacting protein 3 isoform 1 [Homo sapiens]	556	61957	X	X	X	X	X	X	X	2	2	2	0	2	5.58	8.408e-05	1	2	2	0
NSRP1	8.4e-05	1	0.000107	1	0	0	0	0	7.6e-05	1	0.161	0.2111	1	0.135	0.1634	1	-0.353	-0.407	0.916511	-0.392	-0.4245	0.980882	0	0	0	0	NSRP1	NP_115517.1	nuclear speckle splicing regulatory protein 1 isoform 1 [Homo sapiens]	558	66390	X	X	X	X	X	X	X	1	2	2	0	2	5.91	8.378e-05	X	X	X	X
PSMB4	8.3e-05	1	0	0	0	0	0	0	0	0	0.331	0.4142	1										0	0	0	0	PSMB4	NP_002787.2	proteasome subunit beta type-4 [Homo sapiens]	264	29204	1	2	2	0	2	8.33	8.34e-05	X	X	X	X	X	X	X	X	X	X	X
GLUD1	8.1e-05	2	0	0	0	0	0	0	0	0	0.656	0.8654	1										0	0	0	0	GLUD1	NP_001305829.1	GLUD1.NP_001305829.1:glutamate dehydrogenase 1, mitochondrial isoform b [Homo sapiens] ;NP_001305835.1:glutamate dehydrogenase 1, mitochondrial isoform c [Homo sapiens] ;NP_005262.1:glutamate dehydrogenase 1, mitochondrial isoform a precursor [Homo sapiens] ;	425	46575	1	2	2	0	2	3.76	5.181e-05	1	2	2	0	2	3.76	0.00011	X	X	X	X
DAZAP1	8.1e-05	1	9.9e-05	1	0	0	0	0	0	0	0.663	0.9533	1	0.675	0.9238	1							0	0	0	0	DAZAP1	NP_001338962.1	DAZAP1.NP_001338962.1:DAZ-associated protein 1 isoform c [Homo sapiens] ;NP_001338963.1:DAZ-associated protein 1 isoform d [Homo sapiens] ;NP_061832.2:DAZ-associated protein 1 isoform b [Homo sapiens] ;NP_733829.1:DAZ-associated protein 1 isoform a [Homo sapiens] ;	406	43255	2	3	3	0	3	9.11	8.135e-05	X	X	X	X	X	X	X	2	3	3	0
POMGNT2	8.1e-05	1	0	0	0	0	0	0	0.000186	1	0.359	0.452	1	-0.137	-0.1377	0.967664	-0.132	-0.137	0.948795	-0.077	-0.0801	1	0	0	0	0	POMGNT2	NP_116195.2	protein O-linked-mannose beta-1,4-N-acetylglucosaminyltransferase 2 precursor [Homo sapiens]	580	66615	X	X	X	X	X	X	X	2	2	2	0	2	6.55	8.061e-05	X	X	X	X
TBL2	8e-05	1	0.000137	2	0	0	0	0	0	0	0.619	0.8276	1	1.166	1.6613	1							0	0	0	0	TBL2	NP_001349589.1	TBL2.NP_001349589.1:transducin beta-like protein 2 isoform 2 [Homo sapiens] ;NP_036585.1:transducin beta-like protein 2 isoform 1 precursor [Homo sapiens] ;	414	46348	2	3	3	0	3	7	7.977e-05	X	X	X	X	X	X	X	3	4	4	0
DARS2	7.9e-05	1	0	0	0	0	0	0	0	0	0.325	0.4107	1										0	0	0	0	DARS2	NP_001352141.1	DARS2.NP_001352141.1:aspartate--tRNA ligase, mitochondrial isoform 2 [Homo sapiens] ;NP_060592.2:aspartate--tRNA ligase, mitochondrial isoform 1 [Homo sapiens] ;	594	67686	X	X	X	X	X	X	X	1	2	2	0	2	4.21	7.871e-05	X	X	X	X
GPC4	7.9e-05	1	7.3e-05	1	0	0	0	0	0	0	0.936	1.3171	1	0.601	0.7843	1							0	0	0	0	GPC4	NP_001439.2	glypican-4 precursor [Homo sapiens]	556	62412	2	4	4	0	4	5.58	7.92e-05	X	X	X	X	X	X	X	2	3	3	0
PAICS	7.8e-05	1	0	0	0	0	0	0	0	0	0.669	0.877	1										0	0	0	0	PAICS	NP_001072992.1	multifunctional protein ADE2 isoform 2 [Homo sapiens]	425	47079	2	3	3	0	3	6.59	7.771e-05	X	X	X	X	X	X	X	X	X	X	X
MAPRE2	7.8e-05	1	0.000105	1	0	0	0	0	0	0	0.33	0.4048	1	-0.137	-0.1445	0.966347							0	0	0	0	MAPRE2	NP_001137298.1	MAPRE2.NP_001137298.1:microtubule-associated protein RP/EB family member 2 isoform 2 [Homo sapiens] ;NP_001137299.1:microtubule-associated protein RP/EB family member 2 isoform 3 [Homo sapiens] ;NP_001243349.1:microtubule-associated protein RP/EB family member 2 isoform 4 [Homo sapiens] ;NP_055083.1:microtubule-associated protein RP/EB family member 2 isoform 1 [Homo sapiens] ;	284	32236	1	2	2	0	2	4.93	7.753e-05	X	X	X	X	X	X	X	X	X	X	X
WDR12	7.7e-05	1	9.4e-05	1	0	0	0	0	0	0	0.392	0.5088	1	0.407	0.4793	1							0	0	0	0	WDR12	NP_001358593.1	WDR12. NP_001358593.1:ribosome biogenesis protein WDR12 isoform 2 [Homo sapiens] ;NP_060726.3:ribosome biogenesis protein WDR12 isoform 1 [Homo sapiens] ;	285	31597	1	2	2	0	2	6.67	7.726e-05	X	X	X	X	X	X	X	1	2	2	0
SENP3	7.7e-05	1	0	0	0	0	0	0	0	0	0.99	1.4035	1										0	0	0	0	SENP3	NP_056485.2	sentrin-specific protease 3 [Homo sapiens]	574	65010	1	4	4	0	4	2.96	7.672e-05	X	X	X	X	X	X	X	X	X	X	X
PCMT1	7.7e-05	1	0	0	0	0	0.000248	1	0.000148	1	0.107	0.1257	1	-0.464	-0.481	0.920935	-0.41	-0.4415	0.916795	0.319	0.4341	1	0	0	0	0	PCMT1	NP_001238978.1	PCMT1.NP_001238978.1:protein-L-isoaspartate(D-aspartate) O-methyltransferase isoform 2 [Homo sapiens] ;NP_001238979.1:protein-L-isoaspartate(D-aspartate) O-methyltransferase isoform 3 [Homo sapiens] ;NP_001238980.1:protein-L-isoaspartate(D-aspartate) O-methyltransferase isoform 4 [Homo sapiens] ;NP_001238981.1:protein-L-isoaspartate(D-aspartate) O-methyltransferase isoform 5 [Homo sapiens] ;NP_00…	286	30358	1	2	2	0	2	11.89	7.699e-05	X	X	X	X	X	X	X	X	X	X	X
ALG9	7.7e-05	1	0	0	0	0	0	0	0	0	0.403	0.4945	1										0	0	0	0	ALG9	NP_001071158.1	ALG9.NP_001071158.1:alpha-1,2-mannosyltransferase ALG9 isoform b [Homo sapiens] ;NP_001339341.1:alpha-1,2-mannosyltransferase ALG9 isoform d precursor [Homo sapiens] ;NP_001339343.1:alpha-1,2-mannosyltransferase ALG9 isoform c precursor [Homo sapiens] ;NP_001339344.1:alpha-1,2-mannosyltransferase ALG9 isoform e precursor [Homo sapiens] ;NP_001339346.1:alpha-1,2-mannosyltransferase ALG9 isoform f …	611	69864	X	X	X	X	X	X	X	1	2	2	0	2	3.44	7.652e-05	X	X	X	X
HSPA2	7.6e-05	1	0	0	0	0	4e-05	1	0	0	0.332	0.4266	1							-0.03	-0.0347	1	0	0	0	0	HSPA2	NP_068814.2	heat shock-related 70 kDa protein 2 [Homo sapiens]	639	70021	9	59	0	59	0	12.68	X	10	44	2	42	2.07574	17.53	7.593e-05	7	62	0	62
SF3B1	7.6e-05	1	0.000101	2	0	0	0	0	0.000908	1	0.367	0.8999	1	0.821	2.2234	0.775046	-1.587	-1.7266	1	-1.514	-1.7477	0.825222	0	0	0	0	SF3B1	NP_036565.2	splicing factor 3B subunit 1 isoform 1 [Homo sapiens]	1304	145830	5	9	9	0	9	8.13	7.598e-05	X	X	X	X	X	X	X	9	13	13	0
RHOT2	7.6e-05	1	0	0	0	0	0	0	0.000348	1	0.103	0.1369	1	-0.392	-0.4312	0.925202	-0.264	-0.3103	0.920769	-0.397	-0.4397	0.977677	0	0	0	0	RHOT2	NP_001339204.1	RHOT2.NP_001339204.1:mitochondrial Rho GTPase 2 isoform 1 [Homo sapiens] ;NP_001339205.1:mitochondrial Rho GTPase 2 isoform 3 [Homo sapiens] ;NP_001339206.1:mitochondrial Rho GTPase 2 isoform 4 [Homo sapiens] ;NP_001339207.1:mitochondrial Rho GTPase 2 isoform 5 [Homo sapiens] ;NP_001339208.1:mitochondrial Rho GTPase 2 isoform 6 [Homo sapiens] ;NP_001339209.1:mitochondrial Rho GTPase 2 isoform 7 […	619	68246	X	X	X	X	X	X	X	1	2	2	0	2	2.58	7.553e-05	X	X	X	X
NASP	7.6e-05	1	0	0	0	0	0	0	0	0	1.096	1.6092	1										0	0	0	0	NASP	NP_001182122.1	NASP.NP_001182122.1:nuclear autoantigenic sperm protein isoform 4 [Homo sapiens] ;NP_002473.2:nuclear autoantigenic sperm protein isoform 2 [Homo sapiens] ;	724	78450	3	5	5	0	5	6.77	7.603e-05	X	X	X	X	X	X	X	X	X	X	X
KARS	7.5e-05	1	4.5e-05	2	0	0	0	0	0.000344	1	0.173	0.2222	1	0.17	0.2337	1	-0.372	-0.3933	0.916654	-0.326	-0.375	0.991865	0	0	0	0	KARS	NP_001123561.1	KARS.NP_001123561.1:lysine--tRNA ligase isoform 1 [Homo sapiens] ;NP_005539.1:lysine--tRNA ligase isoform 2 [Homo sapiens] ;	625	71497	X	X	X	X	X	X	X	1	2	2	0	2	2.56	7.48e-05	1	2	2	0
GANAB	7.4e-05	2	0.000164	2	0	0	0	0	0.000404	2	0.311	0.6411	1	0.792	1.7852	1	-1.215	-1.266	1	-1.142	-1.3833	0.874441	0	0	0	0	GANAB	NP_001265121.1	GANAB.NP_001265121.1:neutral alpha-glucosidase AB isoform 4 [Homo sapiens] ;NP_001265122.1:neutral alpha-glucosidase AB isoform 5 [Homo sapiens] ;NP_001316152.1:neutral alpha-glucosidase AB isoform 6 [Homo sapiens] ;NP_001316154.1:neutral alpha-glucosidase AB isoform 7 [Homo sapiens] ;NP_938148.1:neutral alpha-glucosidase AB isoform 2 precursor [Homo sapiens] ;NP_938149.2:neutral alpha-glucosidas…	852	96544	1	3	3	0	3	2	3.876e-05	1	4	4	0	4	2	0.00010974	2	3	3	0
SLC3A2	7.4e-05	1	0	0	0.000336	1	0.000159	1	0.000506	2	-0.981	-1.4125	0.852332	-1.434	-1.6978	0.94896	-0.204	-0.3871	0.916767	-0.641	-1.0334	0.900831	0	0	0	0	SLC3A2	NP_001012680.1	SLC3A2.NP_001012680.1:4F2 cell-surface antigen heavy chain isoform b [Homo sapiens] ;NP_001012682.1:4F2 cell-surface antigen heavy chain isoform e [Homo sapiens] ;NP_001013269.1:4F2 cell-surface antigen heavy chain isoform f [Homo sapiens] ;NP_002385.3:4F2 cell-surface antigen heavy chain isoform c [Homo sapiens] ;	631	68101	X	X	X	X	X	X	X	1	2	2	0	2	1.9	7.409e-05	X	X	X	X
NOMO2	7.4e-05	1	7.1e-05	1	0	0	0	0	0.000255	1	0.478	0.7782	1	0.224	0.3394	1	-0.601	-0.6834	0.941982	-0.617	-0.6516	0.940559	0	0	0	0	NOMO2	NP_001004060.1	3 genes:NOMO1,NOMO2,NOMO3.NP_001004060.1:nodal modulator 2 isoform 1 precursor [Homo sapiens] ;NP_001004067.1:nodal modulator 3 precursor [Homo sapiens] ;NP_055102.3:nodal modulator 1 precursor [Homo sapiens] ;NP_775885.1:nodal modulator 2 isoform 2 precursor [Homo sapiens] ;	1267	139439	X	X	X	X	X	X	X	2	4	4	0	4	2.45	7.38e-05	X	X	X	X
TARS2	7.4e-05	1	0	0	0	0	0	0	0	0	0.358	0.4319	1										0	0	0	0	TARS2	NP_001258824.1	TARS2.NP_001258824.1:threonine--tRNA ligase, mitochondrial isoform b [Homo sapiens] ;NP_001258825.1:threonine--tRNA ligase, mitochondrial isoform c [Homo sapiens] ;NP_079426.2:threonine--tRNA ligase, mitochondrial isoform a [Homo sapiens] ;	636	71483	X	X	X	X	X	X	X	1	2	2	0	2	1.73	7.351e-05	X	X	X	X
MYO1C	7.3e-05	1	4.6e-05	2	0	0	0	0	4.9e-05	1	1.17	1.99	0.917582	0.915	1.4733	1	-0.346	-0.3759	0.91705	-0.432	-0.4757	0.970388	0	0	0	0	MYO1C	NP_001074248.1	MYO1C.NP_001074248.1:unconventional myosin-Ic isoform a [Homo sapiens] ;NP_001074419.1:unconventional myosin-Ic isoform b [Homo sapiens] ;NP_001350784.1:unconventional myosin-Ic isoform d [Homo sapiens] ;NP_203693.3:unconventional myosin-Ic isoform c [Homo sapiens] ;	1063	121682	6	7	7	0	7	7.43	7.25e-05	X	X	X	X	X	X	X	3	5	5	0
ZNF672	7.3e-05	1	5.9e-05	1	0	0	0	0	0	0	0.693	0.929	1	0.312	0.3779	1							0	0	0	0	ZNF672	NP_079112.1	zinc finger protein 672 [Homo sapiens]	452	50224	2	3	3	0	3	6.86	7.307e-05	X	X	X	X	X	X	X	1	2	2	0
DDX47	7.3e-05	1	8.9e-05	1	0	0	0	0	0.000236	1	0.65	0.8609	1	0.611	0.8083	1	-0.123	-0.1248	0.951827	-0.124	-0.1397	1	0	0	0	0	DDX47	NP_057439.2	probable ATP-dependent RNA helicase DDX47 isoform 1 [Homo sapiens]	455	50647	3	3	3	0	3	11.65	7.259e-05	X	X	X	X	X	X	X	2	3	3	0
MARK3	7.3e-05	1	3.8e-05	2	0	0	0	0	0	0	1.095	1.5932	1	0.296	0.3532	1							0	0	0	0	MARK3	NP_001122390.2	MARK3.NP_001122390.2:MAP/microtubule affinity-regulating kinase 3 isoform a [Homo sapiens] ;NP_001122391.2:MAP/microtubule affinity-regulating kinase 3 isoform b [Homo sapiens] ;NP_001122392.2:MAP/microtubule affinity-regulating kinase 3 isoform d [Homo sapiens] ;NP_001122393.2:MAP/microtubule affinity-regulating kinase 3 isoform e [Homo sapiens] ;NP_002367.5:MAP/microtubule affinity-regulating k…	753	84428	2	5	5	0	5	4.52	7.31e-05	X	X	X	X	X	X	X	1	2	2	0
WDR26	7.2e-05	1	0	0	0	0	0	0	0	0	0.328	0.4257	1										0	0	0	0	WDR26	NP_001108585.2	WDR26.NP_001108585.2:WD repeat-containing protein 26 isoform b [Homo sapiens] ;NP_079436.4:WD repeat-containing protein 26 isoform a [Homo sapiens] ;	645	70460	X	X	X	X	X	X	X	1	2	2	0	2	2.95	7.248e-05	X	X	X	X
RRP1	7.2e-05	1	0	0	0	0	0	0	0	0	0.677	0.8869	1										0	0	0	0	RRP1	NP_003674.1	ribosomal RNA processing protein 1 homolog A [Homo sapiens]	461	52839	1	3	3	0	3	2.6	7.164e-05	X	X	X	X	X	X	X	X	X	X	X
DLAT	7.2e-05	1	0	0	0	0	7.2e-05	1	0.000149	3	-0.692	-0.9799	0.908229	-1.187	-1.3477	0.943752	-1.069	-1.2259	1	-0.641	-0.916	0.910426	0	0	0	0	DLAT	NP_001358960.1	DLAT. 9 proteins in this group did not match any genes. NP_001358960.1:dihydrolipoyllysine-residue acetyltransferase component of pyruvate dehydrogenase complex, mitochondrial isoform 1 precursor [Homo sapiens] ;NP_001358961.1:dihydrolipoyllysine-residue acetyltransferase component of pyruvate dehydrogenase complex, mitochondrial isoform 3 precursor [Homo sapiens] ;NP_001358962.1:dihydrolipoyllys…	653	69767	X	X	X	X	X	X	X	1	2	2	0	2	2.6	7.159e-05	X	X	X	X
ISY1	7.2e-05	1	0	0	0	0	0	0	0	0	0.311	0.3873	1										0	0	0	0	ISY1	NP_001186398.1	ISY1,ISY1-RAB43.NP_001186398.1:pre-mRNA-splicing factor ISY1 homolog isoform 1 [Homo sapiens] ;NP_001191819.1:ISY1-RAB43 protein [Homo sapiens] ;NP_065752.1:pre-mRNA-splicing factor ISY1 homolog isoform 2 [Homo sapiens] ;	307	35443	1	2	2	0	2	4.23	7.172e-05	X	X	X	X	X	X	X	X	X	X	X
GPKOW	7.2e-05	2	5.6e-05	1	0	0	0	0	0.000315	2	-0.067	-0.1043	1	-0.393	-0.534	0.917304	-0.851	-0.9589	1	-0.864	-0.9216	0.90993	0	0	0	0	GPKOW	NP_056513.2	G-patch domain and KOW motifs-containing protein [Homo sapiens]	476	52229	1	2	2	0	2	5.67	4.626e-05	1	2	2	0	2	6.93	9.822e-05	1	2	2	0
RARS	7.1e-05	1	0.000111	2	0	0	0	0	0.000326	1	0.13	0.161	1	0.924	1.5647	1	-0.445	-0.4964	0.919083	-0.287	-0.3257	1	0	0	0	0	RARS	NP_002878.2	arginine--tRNA ligase, cytoplasmic [Homo sapiens]	660	75379	X	X	X	X	X	X	X	2	2	2	0	2	3.94	7.083e-05	1	2	2	0
RBM26	7.1e-05	1	1.5e-05	1	0	0	0.000272	1	0.000133	3	-0.507	-0.8506	0.926107	-1.254	-1.4594	0.949396	-1.288	-1.6005	1	0.352	0.7711	1	0	0	0	0	RBM26	NP_001273561.1	RNA-binding protein 26 isoform 2 [Homo sapiens]	983	111024	X	X	X	X	X	X	X	2	3	1	2	3	3.66	7.134e-05	2	3	0	3
LSG1	7.1e-05	1	4.6e-05	1	0	0	0	0	0	0	0.352	0.4245	1	-0.206	-0.2164	0.953363							0	0	0	0	LSG1	NP_060855.2	large subunit GTPase 1 homolog [Homo sapiens]	658	75225	X	X	X	X	X	X	X	2	2	2	0	2	5.62	7.105e-05	X	X	X	X
ATP2A2	7e-05	1	0.00018	1	0	0	0.000101	1	0.000456	2	-0.738	-1.1883	0.881111	-0.108	-0.2352	0.950262	-1.493	-1.8677	1	-0.673	-1.2106	0.888044	0	0	0	0	ATP2A2	NP_001672.1	ATP2A2.NP_001672.1:sarcoplasmic/endoplasmic reticulum calcium ATPase 2 isoform a [Homo sapiens] ;NP_733765.1:sarcoplasmic/endoplasmic reticulum calcium ATPase 2 isoform b [Homo sapiens] ;	997	109691	X	X	X	X	X	X	X	2	3	3	0	3	3.81	7.034e-05	X	X	X	X
GSN	7e-05	1	0	0	0	0	0	0	0	0	1.192	1.6124	1										0	0	0	0	GSN	NP_000168.1	GSN.NP_000168.1:gelsolin isoform a precursor [Homo sapiens] ;NP_001121135.2:gelsolin isoform f [Homo sapiens] ;NP_001244958.1:gelsolin isoform d [Homo sapiens] ;NP_001244959.1:gelsolin isoform e [Homo sapiens] ;NP_001339982.1:gelsolin isoform b [Homo sapiens] ;NP_001339996.1:gelsolin isoform c [Homo sapiens] ;NP_001340005.1:gelsolin isoform g [Homo sapiens] ;	782	85697	3	5	5	0	5	8.18	7.039e-05	X	X	X	X	X	X	X	X	X	X	X
CAP1	7e-05	1	6.3e-05	1	0	0	0.000149	1	0	0	0.656	0.8933	1	-0.208	-0.2173	0.953211				0.664	0.8891	1	0	0	0	0	CAP1	NP_001337406.1	adenylyl cyclase-associated protein 1 isoform a [Homo sapiens]	475	51673	2	3	3	0	3	7.58	6.953e-05	X	X	X	X	X	X	X	X	X	X	X
SLC25A12	6.9e-05	1	0	0	0	0	0	0	0	0	0.327	0.3781	1										0	0	0	0	SLC25A12	NP_003696.2	calcium-binding mitochondrial carrier protein Aralar1 [Homo sapiens]	678	74762	X	X	X	X	X	X	X	1	2	2	0	2	3.54	6.895e-05	X	X	X	X
USP10	6.9e-05	1	6.7e-05	1	0	0	0	0	0	0	1.118	1.6321	1	0.971	1.376	1							0	0	0	0	USP10	NP_001259004.1	USP10.NP_001259004.1:ubiquitin carboxyl-terminal hydrolase 10 isoform 1 [Homo sapiens] ;NP_005144.2:ubiquitin carboxyl-terminal hydrolase 10 isoform 2 [Homo sapiens] ;	802	87533	4	5	5	0	5	9.23	6.863e-05	X	X	X	X	X	X	X	3	4	4	0
GYS1	6.9e-05	1	4.4e-05	1	0	0	0	0	0.00032	1	0.091	0.1119	1	-0.39	-0.4114	0.927132	-0.33	-0.3651	0.917418	-0.364	-0.4166	0.982579	0	0	0	0	GYS1	NP_001155059.1	GYS1.NP_001155059.1:glycogen [starch] synthase, muscle isoform 2 [Homo sapiens] ;NP_002094.2:glycogen [starch] synthase, muscle isoform 1 [Homo sapiens] ;	673	76483	X	X	X	X	X	X	X	1	2	2	0	2	3.57	6.947e-05	X	X	X	X
RBMX2	6.8e-05	1	0	0	0	0	0	0	0	0	0.463	0.5705	1										0	0	0	0	RBMX2	NP_057108.2	RNA-binding motif protein, X-linked 2 [Homo sapiens]	322	37336	1	2	2	0	2	5.59	6.838e-05	X	X	X	X	X	X	X	X	X	X	X
PITX2	6.8e-05	1	0	0	0	0	0	0	0	0	0.356	0.4319	1										0	0	0	0	PITX2	NP_000316.2	3 genes:PITX1,PITX2,PITX3.NP_000316.2:pituitary homeobox 2 isoform c [Homo sapiens] ;NP_001191326.1:pituitary homeobox 2 isoform b [Homo sapiens] ;NP_001191328.1:pituitary homeobox 2 isoform a [Homo sapiens] ;NP_002644.4:pituitary homeobox 1 [Homo sapiens] ;NP_005020.1:pituitary homeobox 3 [Homo sapiens] ;	324	35796	1	2	2	0	2	5.25	6.796e-05	X	X	X	X	X	X	X	X	X	X	X
NOL9	6.7e-05	1	0.000102	2	0.000268	1	0	0	0	0	0.384	0.4413	1	1.299	1.8947	1	1.132	1.6486	0.695176				0	0	0	0	NOL9	NP_078930.4	polynucleotide 5'-hydroxyl-kinase NOL9 [Homo sapiens]	702	79323	X	X	X	X	X	X	X	1	2	2	0	2	1.99	6.66e-05	3	4	4	0
CBLL1	6.7e-05	1	0	0	0	0	0	0	0	0	0.663	0.9183	1										0	0	0	0	CBLL1	NP_001271220.1	CBLL1.NP_001271220.1:E3 ubiquitin-protein ligase Hakai isoform 2 [Homo sapiens] ;NP_079090.2:E3 ubiquitin-protein ligase Hakai isoform 1 [Homo sapiens] ;	490	54390	2	3	3	0	3	5.92	6.74e-05	X	X	X	X	X	X	X	X	X	X	X
DDX41	6.7e-05	1	0.000135	1	0	0	0	0	0	0	0.669	0.8685	1	1.068	1.6479	1							0	0	0	0	DDX41	NP_001308661.1	DDX41.NP_001308661.1:probable ATP-dependent RNA helicase DDX41 isoform 2 [Homo sapiens] ;NP_057306.2:probable ATP-dependent RNA helicase DDX41 isoform 1 [Homo sapiens] ;	496	55410	2	3	3	0	3	7.86	6.659e-05	X	X	X	X	X	X	X	4	5	5	0
JUN	6.7e-05	1	0.000122	1	0	0	0	0	0	0	0.37	0.4673	1	0.66	0.9121	1							0	0	0	0	JUN	NP_002219.1	transcription factor AP-1 [Homo sapiens]	331	35676	1	2	2	0	2	9.37	6.652e-05	X	X	X	X	X	X	X	1	3	3	0
GEMIN4	6.6e-05	1	2.5e-05	1	0	0	0	0	0	0	0.656	0.8872	1	0.33	0.4115	1							0	0	0	0	GEMIN4	NP_056536.2	gem-associated protein 4 [Homo sapiens]	1058	120037	X	X	X	X	X	X	X	3	3	3	0	3	4.44	6.628e-05	1	2	2	0
MARCKS	6.6e-05	1	0	0	0	0	0	0	0	0	0.38	0.4784	1										0	0	0	0	MARCKS	NP_002347.5	myristoylated alanine-rich C-kinase substrate [Homo sapiens]	332	31555	1	2	2	0	2	6.93	6.632e-05	X	X	X	X	X	X	X	X	X	X	X
RINT1	6.5e-05	1	4.2e-05	1	0	0	0	0	0	0	0.344	0.432	1	-0.147	-0.1552	0.964303							0	0	0	0	RINT1	NP_001333528.1	RINT1.NP_001333528.1:RAD50-interacting protein 1 isoform 2 [Homo sapiens] ;NP_068749.3:RAD50-interacting protein 1 isoform 1 [Homo sapiens] ;	714	82341	X	X	X	X	X	X	X	1	2	2	0	2	3.08	6.548e-05	X	X	X	X
GNAI2	6.5e-05	1	8.8e-05	1	0.000291	2	0	0	0.000317	1	0.37	0.4482	1	-0.156	-0.1578	0.963811	0.94	1.2657	1	-0.145	-0.1559	1	0	0	0	0	GNAI2	NP_001269549.1	guanine nucleotide-binding protein G(i) subunit alpha-2 isoform 6 [Homo sapiens]	339	38737	1	2	2	0	2	3.54	6.495e-05	X	X	X	X	X	X	X	X	X	X	X
PHGDH	6.5e-05	2	0.000357	2	0	0	0.000314	1	0.0008	2	-0.754	-1.2894	0.868235	0.687	1.873	1	-1.598	-2.0048	0.984146	-0.311	-0.6554	0.940012	0	0	0	0	PHGDH	NP_006614.2	D-3-phosphoglycerate dehydrogenase [Homo sapiens]	533	56651	2	2	2	0	2	7.13	4.131e-05	2	2	2	0	2	6.57	8.771e-05	3	6	6	0
MOGS	6.4e-05	1	4.1e-05	1	0	0	0	0	0.000442	1	-0.059	-0.0785	1	-0.59	-0.6563	0.912362	-0.646	-0.6698	0.939615	-0.536	-0.6831	0.936143	0	0	0	0	MOGS	NP_001139630.1	MOGS.NP_001139630.1:mannosyl-oligosaccharide glucosidase isoform 2 [Homo sapiens] ;NP_006293.2:mannosyl-oligosaccharide glucosidase isoform 1 [Homo sapiens] ;	731	80703	X	X	X	X	X	X	X	2	2	2	0	2	4.24	6.395e-05	X	X	X	X
AURKB	6.4e-05	1	0.000256	2	0	0	0	0	0	0	0.266	0.3191	1	1.239	1.9059	1							0	0	0	0	AURKB	NP_001271455.1	AURKB.NP_001271455.1:aurora kinase B isoform 3 [Homo sapiens] ;NP_001300880.1:aurora kinase B isoform 2 [Homo sapiens] ;NP_001300881.1:aurora kinase B isoform 4 [Homo sapiens] ;NP_001300882.1:aurora kinase B isoform 5 [Homo sapiens] ;NP_004208.2:aurora kinase B isoform 1 [Homo sapiens] ;	345	39467	2	2	2	0	2	8.12	6.382e-05	X	X	X	X	X	X	X	1	2	2	0
SUCLG1	6.4e-05	1	0	0	0	0	0	0	0	0	0.251	0.3256	1										0	0	0	0	SUCLG1	NP_003840.2	succinate--CoA ligase [ADP/GDP-forming] subunit alpha, mitochondrial precursor [Homo sapiens]	346	36250	1	2	2	0	2	4.34	6.364e-05	X	X	X	X	X	X	X	X	X	X	X
MRPS5	6.3e-05	1	0.000158	2	0	0	0	0	0.000307	1	0.458	0.5606	1	1.211	1.8591	1	-0.097	-0.1026	0.957724	-0.091	-0.0951	1	0	0	0	0	MRPS5	NP_001308924.1	MRPS5.NP_001308924.1:28S ribosomal protein S5, mitochondrial isoform b [Homo sapiens] ;NP_114108.1:28S ribosomal protein S5, mitochondrial isoform a [Homo sapiens] ;	351	39895	1	2	2	0	2	3.99	6.273e-05	X	X	X	X	X	X	X	3	6	6	0
TMOD3	6.3e-05	1	0.000115	1	0	0	0	0	0	0	0.368	0.4672	1	0.651	0.7988	1							0	0	0	0	TMOD3	NP_055362.1	tropomodulin-3 [Homo sapiens]	352	39595	1	2	2	0	2	10.23	6.255e-05	X	X	X	X	X	X	X	2	3	3	0
JUP	6.3e-05	1	0	0	0	0	6.3e-05	1	0.000418	1	-1.065	-1.5996	0.826645	-1.487	-1.8054	0.940757	-1.542	-1.8129	1	-1.09	-1.5897	0.851467	0	0	0	0	JUP	NP_068831.1	junction plakoglobin [Homo sapiens]	745	81745	X	X	X	X	X	X	X	1	2	2	0	2	2.68	6.275e-05	X	X	X	X
MYO1B	6.2e-05	1	2.4e-05	1	7.5e-05	1	0	0	0	0	0.661	0.9091	1	0.386	0.474	1	0.288	0.3582	1				0	0	0	0	MYO1B	NP_001155291.1	MYO1B.NP_001155291.1:unconventional myosin-Ib isoform 1 [Homo sapiens] ;NP_001317166.1:unconventional myosin-Ib isoform 4 [Homo sapiens] ;NP_001317167.1:unconventional myosin-Ib isoform 5 [Homo sapiens] ;NP_036355.2:unconventional myosin-Ib isoform 2 [Homo sapiens] ;	1136	131985	X	X	X	X	X	X	X	2	3	3	0	3	3.17	6.173e-05	1	2	2	0
TIMM50	6.2e-05	1	0	0	0	0	0.000189	1	0.001219	1	-0.29	-0.3832	1	-0.736	-0.9255	0.916255	-0.698	-0.8684	0.982537	-0.239	-0.3318	1	0	0	0	0	TIMM50	NP_001001563.2	mitochondrial import inner membrane translocase subunit TIM50 isoform 1 [Homo sapiens]	353	39646	2	2	2	0	2	8.5	6.237e-05	X	X	X	X	X	X	X	X	X	X	X
CTNNB1	6e-05	1	3.4e-05	1	0	0	0	0	0	0	0.453	0.516	1	0.314	0.3704	1							0	0	0	0	CTNNB1	NP_001091680.1	CTNNB1.NP_001091680.1:catenin beta-1 isoform 1 [Homo sapiens] ;NP_001317658.1:catenin beta-1 isoform 2 [Homo sapiens] ;	781	85497	X	X	X	X	X	X	X	2	2	2	0	2	6.53	5.986e-05	2	2	2	0
ERCC3	6e-05	1	0	0	0	0	0	0	0	0	0.311	0.4013	1										0	0	0	0	ERCC3	NP_000113.1	ERCC3.NP_000113.1:general transcription and DNA repair factor IIH helicase subunit XPB isoform a [Homo sapiens] ;NP_001290347.1:general transcription and DNA repair factor IIH helicase subunit XPB isoform b [Homo sapiens] ;	782	89278	X	X	X	X	X	X	X	1	2	2	0	2	1.92	5.978e-05	X	X	X	X
ZNF24	6e-05	1	0	0	0	0	0	0	0	0	0.32	0.4018	1										0	0	0	0	ZNF24	NP_008896.2	zinc finger protein 24 isoform 1 [Homo sapiens]	368	42155	1	2	2	0	2	3.53	5.983e-05	X	X	X	X	X	X	X	X	X	X	X
RRM1	5.9e-05	1	0	0	0	0	0	0	0	0	0.353	0.4366	1										0	0	0	0	RRM1	NP_001024.1	RRM1.NP_001024.1:ribonucleoside-diphosphate reductase large subunit isoform 1 [Homo sapiens] ;NP_001304993.1:ribonucleoside-diphosphate reductase large subunit isoform 2 [Homo sapiens] ;NP_001304994.1:ribonucleoside-diphosphate reductase large subunit isoform 3 [Homo sapiens] ;NP_001317122.1:ribonucleoside-diphosphate reductase large subunit isoform 4 [Homo sapiens] ;	792	90070	X	X	X	X	X	X	X	1	2	2	0	2	1.89	5.903e-05	X	X	X	X
KRR1	5.8e-05	1	0.000106	1	0	0	0	0	0	0	0.385	0.4758	1	0.771	0.9976	1							0	0	0	0	KRR1	NP_008974.5	KRR1 small subunit processome component homolog [Homo sapiens]	381	43665	1	2	2	0	2	7.35	5.779e-05	X	X	X	X	X	X	X	2	3	3	0
MYL6B	5.7e-05	1	0	0	0	0	0	0	0	0	-0.101	-0.1092	1										0	0	0	0	MYL6B	NP_002466.1	myosin light chain 6B [Homo sapiens]	208	22764	2	3	1	2	1.07143	13.94	5.671e-05	X	X	X	X	X	X	X	1	2	0	2
LARP7	5.6e-05	1	0	0	0	0	0	0	0	0	0.689	0.9266	1										0	0	0	0	LARP7	NP_001253968.1	LARP7. 5 proteins in this group did not match any genes. NP_001253968.1:la-related protein 7 isoform 2 [Homo sapiens] ;NP_001357904.1:la-related protein 7 isoform 3 [Homo sapiens] ;NP_001357905.1:la-related protein 7 isoform 4 [Homo sapiens] ;NP_001357907.1:la-related protein 7 isoform 1 [Homo sapiens] ;NP_001357909.1:la-related protein 7 isoform 5 [Homo sapiens] ;NP_001357910.1:la-related protei…	589	67654	2	3	3	0	3	4.92	5.607e-05	X	X	X	X	X	X	X	X	X	X	X
HDAC2	5.6e-05	1	8.4e-05	2	0	0	0	0	0	0	0.497	0.6564	1	0.86	1.1593	1							0	0	0	0	HDAC2	NP_001518.3	histone deacetylase 2 [Homo sapiens]	488	55364	2	3	2	1	2.5	6.56	5.64e-05	X	X	X	X	X	X	X	3	9	3	6
VAT1	5.6e-05	1	0.000103	1	0	0	0	0	0	0	0.379	0.4785	1	0.613	0.7915	1							0	0	0	0	VAT1	NP_006364.2	synaptic vesicle membrane protein VAT-1 homolog [Homo sapiens]	393	41920	1	2	2	0	2	3.82	5.603e-05	X	X	X	X	X	X	X	1	3	3	0
TAF15	5.6e-05	1	7.1e-05	2	0	0	0	0	0	0	0.62	0.8674	1	0.969	1.3372	1							0	0	0	0	TAF15	NP_003478.1	TAF15.NP_003478.1:TATA-binding protein-associated factor 2N isoform 2 [Homo sapiens] ;NP_631961.1:TATA-binding protein-associated factor 2N isoform 1 [Homo sapiens] ;	589	61558	2	3	3	0	3	6.11	5.607e-05	X	X	X	X	X	X	X	3	4	4	0
ZKSCAN8	5.6e-05	1	0.000103	1	0	0	0	0	0	0	0.329	0.3886	1	0.619	0.7985	1							0	0	0	0	ZKSCAN8	NP_001265050.1	ZKSCAN8.NP_001265050.1:zinc finger protein with KRAB and SCAN domains 8 isoform 2 [Homo sapiens] ;NP_006289.2:zinc finger protein with KRAB and SCAN domains 8 isoform 1 [Homo sapiens] ;	391	44293	1	2	2	0	2	3.32	5.631e-05	X	X	X	X	X	X	X	2	3	3	0
PABPC3	5.5e-05	1	7.5e-05	1	0.000119	1	0	0	0.000341	1	0.457	0.6591	1	0.575	0.8523	1	0.093	0.1069	1	-0.429	-0.485	0.968574	0	0	0	0	PABPC3	NP_112241.2	polyadenylate-binding protein 3 [Homo sapiens]	631	70031	9	48	2	46	3.14042	15.21	5.479e-05	3	9	0	9	0	6.81	X	10	49	2	47
DHX36	5.5e-05	1	6.3e-05	1	0	0	0	0	0	0	1.174	1.708	1	1.104	1.718	1							0	0	0	0	DHX36	NP_001107869.1	ATP-dependent DNA/RNA helicase DHX36 isoform 2 [Homo sapiens]	994	113153	3	5	5	0	5	4.53	5.538e-05	X	X	X	X	X	X	X	5	5	4	1
RBM6	5.5e-05	1	0	0	0	0	0	0	0	0	0.696	0.8867	1										0	0	0	0	RBM6	NP_001161054.1	RBM6.NP_001161054.1:RNA-binding protein 6 isoform 2 [Homo sapiens] ;NP_001336123.1:RNA-binding protein 6 isoform 3 [Homo sapiens] ;NP_005768.1:RNA-binding protein 6 isoform 1 [Homo sapiens] ;	601	69179	2	3	3	0	3	5.66	5.495e-05	X	X	X	X	X	X	X	X	X	X	X
OSBPL8	5.5e-05	1	0	0	0	0	0	0	0.000127	1	0.377	0.4504	1	-0.264	-0.2715	0.944616	-0.126	-0.1357	0.94911	-0.142	-0.1468	1	0	0	0	0	OSBPL8	NP_001306581.1	OSBPL8.NP_001306581.1:oxysterol-binding protein-related protein 8 isoform b [Homo sapiens] ;NP_001306582.1:oxysterol-binding protein-related protein 8 isoform c [Homo sapiens] ;NP_001306584.1:oxysterol-binding protein-related protein 8 isoform d [Homo sapiens] ;NP_065892.1:oxysterol-binding protein-related protein 8 isoform a [Homo sapiens] ;	847	96956	X	X	X	X	X	X	X	1	2	2	0	2	1.42	5.52e-05	X	X	X	X
LENG8	5.5e-05	1	3.5e-05	1	0	0	0	0	0	0	0.358	0.4363	1	-0.131	-0.1337	0.968448							0	0	0	0	LENG8	NP_001362568.1	LENG8. NP_001362568.1:leukocyte receptor cluster member 8 isoform 2 [Homo sapiens] ;NP_001362569.1:leukocyte receptor cluster member 8 isoform 1 [Homo sapiens] ;NP_443157.1:leukocyte receptor cluster member 8 isoform 3 [Homo sapiens] ;	856	93560	X	X	X	X	X	X	X	1	2	2	0	2	3.39	5.462e-05	X	X	X	X
TMTC3	5.5e-05	1	0	0	0	0	0	0	0	0	0.296	0.3652	1										0	0	0	0	TMTC3	NP_001353503.1	TMTC3. 4 proteins in this group did not match any genes. NP_001353503.1:protein O-mannosyl-transferase TMTC3 isoform 2 [Homo sapiens] ;NP_001353508.1:protein O-mannosyl-transferase TMTC3 isoform 3 [Homo sapiens] ;NP_001353509.1:protein O-mannosyl-transferase TMTC3 isoform 4 [Homo sapiens] ;NP_001353512.1:protein O-mannosyl-transferase TMTC3 isoform 5 [Homo sapiens] ;NP_861448.2:protein O-mannosyl…	854	97164	X	X	X	X	X	X	X	1	2	2	0	2	2.46	5.474e-05	X	X	X	X
ABCF1	5.5e-05	1	0.000106	1	0	0	0.000179	2	0.00025	2	-0.806	-1.1415	0.887091	-0.479	-0.8689	0.913994	-1.308	-1.4736	1	0.725	1.8513	0.711424	0	0	0	0	ABCF1	NP_001020262.1	ABCF1.NP_001020262.1:ATP-binding cassette sub-family F member 1 isoform a [Homo sapiens] ;NP_001081.1:ATP-binding cassette sub-family F member 1 isoform b [Homo sapiens] ;	845	95926	X	X	X	X	X	X	X	2	2	2	0	2	5.21	5.533e-05	X	X	X	X
DCTN2	5.5e-05	1	0.000201	1	0	0	0	0	0.000268	1	0.369	0.4797	1	1.299	1.9881	0.949269	-0.167	-0.1719	0.940913	-0.152	-0.1592	1	0	0	0	0	DCTN2	NP_001248342.1	dynactin subunit 2 isoform 3 [Homo sapiens]	401	44231	2	2	2	0	2	13.97	5.491e-05	X	X	X	X	X	X	X	3	6	6	0
NOM1	5.4e-05	1	7e-05	1	0	0	0	0	0	0	0.412	0.4896	1	0.353	0.4133	1							0	0	0	0	NOM1	NP_001340295.1	NOM1.NP_001340295.1:nucleolar MIF4G domain-containing protein 1 isoform 2 [Homo sapiens] ;NP_612409.1:nucleolar MIF4G domain-containing protein 1 isoform 1 [Homo sapiens] ;	861	96385	X	X	X	X	X	X	X	1	2	2	0	2	2.09	5.43e-05	X	X	X	X
AUP1	5.4e-05	1	0.000146	1	0.000207	1	0	0	0.000525	1	0.135	0.1693	1	0.155	0.2008	1	0.073	0.0922	1	-0.324	-0.3461	0.998671	0	0	0	0	AUP1	NP_853553.1	ancient ubiquitous protein 1 [Homo sapiens]	410	45787	1	2	2	0	2	6.83	5.37e-05	X	X	X	X	X	X	X	X	X	X	X
MTDH	5.4e-05	1	0	0	0	0	0	0	0.000176	1	0.736	0.9548	1	-0.039	-0.039	0.988528	-0.133	-0.1453	0.946813	-0.142	-0.1514	1	0	0	0	0	MTDH	NP_001350066.1	MTDH.NP_001350066.1:protein LYRIC isoform 3 [Homo sapiens] ;NP_848927.2:protein LYRIC isoform 1 [Homo sapiens] ;	612	66908	2	3	3	0	3	4.25	5.397e-05	X	X	X	X	X	X	X	X	X	X	X
PRC1	5.3e-05	1	6.5e-05	1	0	0	0	0	0	0	0.705	0.8718	1	0.625	0.9082	1							0	0	0	0	PRC1	NP_003972.2	0 genes:. NP_003972.2:protein regulator of cytokinesis 1 isoform 1 [Homo sapiens] ;NP_955445.2:protein regulator of cytokinesis 1 isoform 2 [Homo sapiens] ;	620	71607	2	3	3	0	3	10.65	5.327e-05	X	X	X	X	X	X	X	3	3	3	0
CSNK1D	5.2e-05	1	0.000126	1	0	0	0	0	0	0	0.351	0.4007	1	0.968	1.4409	1							0	0	0	0	CSNK1D	NP_001350678.1	CSNK1D,CSNK1E.NP_001350678.1:casein kinase I isoform delta isoform 3 [Homo sapiens] ;NP_001884.2:casein kinase I isoform delta isoform 1 [Homo sapiens] ;NP_620693.1:casein kinase I isoform delta isoform 2 [Homo sapiens] ;NP_689407.1:casein kinase I isoform epsilon [Homo sapiens] ;	427	49064	2	2	2	0	2	6.09	5.156e-05	X	X	X	X	X	X	X	3	4	4	0
SEH1L	5.2e-05	1	0	0	0	0	0	0	0	0	0.344	0.4524	1										0	0	0	0	SEH1L	NP_001013455.1	SEH1L.NP_001013455.1:nucleoporin SEH1 isoform 1 [Homo sapiens] ;NP_112493.2:nucleoporin SEH1 isoform 2 [Homo sapiens] ;	421	46578	2	2	2	0	2	9.03	5.23e-05	X	X	X	X	X	X	X	X	X	X	X
MICU2	5.1e-05	1	0.000138	1	0	0	0	0	0	0	0.411	0.4954	1	0.309	0.3596	1							0	0	0	0	MICU2	NP_689939.1	calcium uptake protein 2, mitochondrial [Homo sapiens]	434	49666	1	2	2	0	2	3.46	5.073e-05	X	X	X	X	X	X	X	X	X	X	X
EXOSC10	5e-05	1	7.6e-05	1	0	0	0	0	0	0	0.952	1.3837	1	1.103	1.7053	1							0	0	0	0	EXOSC10	NP_001001998.1	EXOSC10.NP_001001998.1:exosome component 10 isoform 1 [Homo sapiens] ;NP_002676.1:exosome component 10 isoform 2 [Homo sapiens] ;	885	100831	3	4	4	0	4	6.67	4.976e-05	X	X	X	X	X	X	X	4	5	5	0
NUSAP1	5e-05	1	0	0	0	0	0	0	0	0	0.328	0.4098	1										0	0	0	0	NUSAP1	NP_001230071.1	NUSAP1.NP_001230071.1:nucleolar and spindle-associated protein 1 isoform 4 [Homo sapiens] ;NP_001230072.1:nucleolar and spindle-associated protein 1 isoform 5 [Homo sapiens] ;NP_001230073.1:nucleolar and spindle-associated protein 1 isoform 6 [Homo sapiens] ;NP_001288065.1:nucleolar and spindle-associated protein 1 isoform 7 [Homo sapiens] ;NP_057443.2:nucleolar and spindle-associated protein 1 i…	439	49196	1	2	2	0	2	4.56	5.015e-05	X	X	X	X	X	X	X	X	X	X	X
MARS	5e-05	2	0.000166	1	0	0	0	0	0.00012	1	1.116	1.6616	1	1.095	1.612	1	-0.086	-0.0909	0.961026	-0.157	-0.1706	1	0	0	0	0	MARS	NP_004981.2	methionine--tRNA ligase, cytoplasmic [Homo sapiens]	900	101116	2	4	4	0	4	2.67	4.893e-05	2	2	2	0	2	4.89	5.195e-05	X	X	X	X
USP36	4.9e-05	1	0	0	0	0	0	0	0	0	1.036	1.487	1										0	0	0	0	USP36	NP_001308220.1	ubiquitin carboxyl-terminal hydrolase 36 [Homo sapiens]	1123	122908	3	5	5	0	5	4.9	4.902e-05	X	X	X	X	X	X	X	X	X	X	X
MTA2	4.9e-05	1	6.5e-05	2	0	0	0	0	0	0	0.698	0.9483	1	0.731	0.9764	1							0	0	0	0	MTA2	NP_004730.2	metastasis-associated protein MTA2 isoform 1 [Homo sapiens]	668	75023	2	3	3	0	3	4.49	4.944e-05	X	X	X	X	X	X	X	1	2	2	0
SF3A3	4.9e-05	1	0.00012	1	0	0	0	0	0.00048	1	0.107	0.1443	1	0.677	0.9531	1	-0.44	-0.4641	0.917469	-0.36	-0.4198	0.98189	0	0	0	0	SF3A3	NP_001307759.1	SF3A3.NP_001307759.1:splicing factor 3A subunit 3 isoform 2 [Homo sapiens] ;NP_006793.1:splicing factor 3A subunit 3 isoform 1 [Homo sapiens] ;	448	52455	2	2	2	0	2	8.04	4.915e-05	X	X	X	X	X	X	X	3	4	4	0
MEPCE	4.8e-05	1	7.8e-05	1	0	0	0	0	0	0	0.651	0.8681	1	0.986	1.3749	1							0	0	0	0	MEPCE	NP_062552.2	7SK snRNA methylphosphate capping enzyme isoform A [Homo sapiens]	689	74355	2	3	3	0	3	9.87	4.793e-05	X	X	X	X	X	X	X	3	4	4	0
PATZ1	4.8e-05	1	0	0	0	0	0	0	0	0	0.686	0.9351	1										0	0	0	0	PATZ1	NP_055138.2	PATZ1.NP_055138.2:POZ-, AT hook-, and zinc finger-containing protein 1 long C isoform [Homo sapiens] ;NP_114439.1:POZ-, AT hook-, and zinc finger-containing protein 1 long A isoform [Homo sapiens] ;NP_114440.1:POZ-, AT hook-, and zinc finger-containing protein 1 short isoform [Homo sapiens] ;NP_114441.1:POZ-, AT hook-, and zinc finger-containing protein 1 long B isoform [Homo sapiens] ;	687	74060	1	3	3	0	3	2.33	4.807e-05	X	X	X	X	X	X	X	X	X	X	X
PSMD12	4.8e-05	1	0	0	0	0	0	0	0	0	0.332	0.3906	1										0	0	0	0	PSMD12	NP_002807.1	26S proteasome non-ATPase regulatory subunit 12 isoform 1 [Homo sapiens]	456	52904	1	2	2	0	2	2.85	4.828e-05	X	X	X	X	X	X	X	X	X	X	X
UPF3B	4.7e-05	1	0	0	0	0	0.0001	1	0	0	0.317	0.3959	1							0.397	0.4833	1	0	0	0	0	UPF3B	NP_075386.1	UPF3B.NP_075386.1:regulator of nonsense transcripts 3B isoform 2 [Homo sapiens] ;NP_542199.1:regulator of nonsense transcripts 3B isoform 1 [Homo sapiens] ;	470	56213	2	2	2	0	2	5.96	4.685e-05	X	X	X	X	X	X	X	X	X	X	X
IARS2	4.6e-05	1	0	0	0	0	0	0	0	0	0.388	0.4579	1										0	0	0	0	IARS2	NP_060530.3	isoleucine--tRNA ligase, mitochondrial precursor [Homo sapiens]	1012	113791	X	X	X	X	X	X	X	1	2	2	0	2	1.38	4.62e-05	X	X	X	X
GART	4.6e-05	1	3e-05	1	0	0	0	0	0	0	0.301	0.394	1	-0.141	-0.1435	0.966539							0	0	0	0	GART	NP_000810.1	trifunctional purine biosynthetic protein adenosine-3 isoform 1 [Homo sapiens]	1010	107767	X	X	X	X	X	X	X	1	2	2	0	2	1.58	4.629e-05	X	X	X	X
OGDH	4.6e-05	1	5.9e-05	1	0	0	0	0	0	0	0.403	0.5168	1	0.433	0.5693	1							0	0	0	0	OGDH	NP_001158508.1	OGDH.NP_001158508.1:2-oxoglutarate dehydrogenase, mitochondrial isoform 3 precursor [Homo sapiens] ;NP_001350452.1:2-oxoglutarate dehydrogenase, mitochondrial isoform 4 precursor [Homo sapiens] ;NP_002532.2:2-oxoglutarate dehydrogenase, mitochondrial isoform 1 precursor [Homo sapiens] ;	1019	115514	X	X	X	X	X	X	X	2	2	2	0	2	3.53	4.588e-05	X	X	X	X
SART3	4.6e-05	1	5.6e-05	1	0	0	0	0	0	0	0.963	1.4179	1	0.94	1.385	1							0	0	0	0	SART3	NP_055521.1	squamous cell carcinoma antigen recognized by T-cells 3 [Homo sapiens]	963	109935	1	4	4	0	4	3.32	4.573e-05	X	X	X	X	X	X	X	3	4	4	0
INTS3	4.5e-05	1	0	0	0	0	0	0	0	0	0.305	0.3872	1										0	0	0	0	INTS3	NP_001311404.1	integrator complex subunit 3 [Homo sapiens]	1042	118013	X	X	X	X	X	X	X	1	2	2	0	2	1.25	4.487e-05	X	X	X	X
ZC3H18	4.5e-05	1	6.9e-05	1	0	0	0	0	0	0	0.987	1.381	1	1.082	1.6582	1							0	0	0	0	ZC3H18	NP_001281269.1	ZC3H18.NP_001281269.1:zinc finger CCCH domain-containing protein 18 isoform 1 [Homo sapiens] ;NP_653205.3:zinc finger CCCH domain-containing protein 18 isoform 2 [Homo sapiens] ;	977	108940	3	4	4	0	4	5.22	4.507e-05	X	X	X	X	X	X	X	3	5	5	0
PRPF4B	4.4e-05	1	4e-05	1	0	0	0	0	0	0	0.898	1.2572	1	0.724	1.036	1							0	0	0	0	PRPF4B	NP_003904.3	serine/threonine-protein kinase PRP4 homolog [Homo sapiens]	1007	116987	3	4	4	0	4	2.88	4.373e-05	X	X	X	X	X	X	X	1	3	3	0
MAP4K4	4.4e-05	1	0	0	0	0	0	0	0	0	1.098	1.5264	1										0	0	0	0	MAP4K4	NP_001229488.1	MAP4K4.NP_001229488.1:mitogen-activated protein kinase kinase kinase kinase 4 isoform 4 [Homo sapiens] ;NP_663719.2:mitogen-activated protein kinase kinase kinase kinase 4 isoform 2 [Homo sapiens] ;	1239	142101	4	5	5	0	5	5	4.443e-05	X	X	X	X	X	X	X	X	X	X	X
PRPF31	4.4e-05	1	5.7e-05	2	0	0	0	0	0	0	0.32	0.3986	1	0.313	0.4029	1							0	0	0	0	PRPF31	NP_056444.3	U4/U6 small nuclear ribonucleoprotein Prp31 [Homo sapiens]	499	55456	1	2	2	0	2	2.61	4.412e-05	X	X	X	X	X	X	X	1	2	2	0
NNT	4.3e-05	1	0	0	0.000273	1	0.000393	2	0.000523	2	-1.77	-2.7855	0.540933	-2.223	-2.7134	0.677063	-0.663	-1.6532	1	0.596	2.2606	0.348723	0	0	0	0	NNT	NP_892022.2	NAD(P) transhydrogenase, mitochondrial isoform 1 [Homo sapiens]	1086	113895	X	X	X	X	X	X	X	1	2	2	0	2	1.57	4.305e-05	X	X	X	X
UGT2B17	4.2e-05	1	0	0	0	0	0	0	0	0	0.385	0.456	1										0	0	0	0	UGT2B17	NP_001068.1	UDP-glucuronosyltransferase 2B17 precursor [Homo sapiens]	530	61095	1	2	2	0	2	4.53	4.154e-05	X	X	X	X	X	X	X	X	X	X	X
SCAF1	4.2e-05	1	2e-05	1	0	0	0	0	0	0	1.077	1.6165	1	0.397	0.4713	1							0	0	0	0	SCAF1	NP_067051.2	splicing factor, arginine/serine-rich 19 [Homo sapiens]	1312	139269	2	5	5	0	5	3.73	4.195e-05	X	X	X	X	X	X	X	1	2	2	0
PTBP3	4.2e-05	1	0	0	0	0	0	0	0	0	0.412	0.5485	1										0	0	0	0	PTBP3	NP_001157260.1	PTBP3. NP_001157260.1:polypyrimidine tract-binding protein 3 isoform 2 [Homo sapiens] ;NP_001157262.1:polypyrimidine tract-binding protein 3 isoform 3 [Homo sapiens] ;NP_001231826.1:polypyrimidine tract-binding protein 3 isoform 5 [Homo sapiens] ;NP_001231827.1:polypyrimidine tract-binding protein 3 isoform 6 [Homo sapiens] ;NP_001362847.1:polypyrimidine tract-binding protein 3 isoform 7 [Homo sa…	524	56821	2	2	2	0	2	6.11	4.202e-05	X	X	X	X	X	X	X	X	X	X	X
LUC7L	4.1e-05	1	8.6e-05	1	0	0	0	0	0.000331	1	0.052	0.0584	1	0.361	0.4625	1	-0.175	-0.1816	0.938928	-0.189	-0.1832	1	0	0	0	0	LUC7L	NP_001307155.1	putative RNA-binding protein Luc7-like 1 isoform a [Homo sapiens]	325	38405	3	4	1	3	1.21429	12.92	4.113e-05	X	X	X	X	X	X	X	2	3	2	1
ZNF512	4.1e-05	1	0	0	0	0	0	0	0	0	0.343	0.4146	1										0	0	0	0	ZNF512	NP_001258215.1	ZNF512.NP_001258215.1:zinc finger protein 512 isoform b [Homo sapiens] ;NP_001258218.1:zinc finger protein 512 isoform d [Homo sapiens] ;NP_001258247.1:zinc finger protein 512 isoform c [Homo sapiens] ;NP_115810.2:zinc finger protein 512 isoform a [Homo sapiens] ;	538	61354	1	2	2	0	2	2.79	4.093e-05	X	X	X	X	X	X	X	X	X	X	X
P4HA1	4.1e-05	1	5e-05	1	0	0	0.000133	1	0.000201	1	0.358	0.4268	1	0.385	0.4829	1	-0.193	-0.2066	0.934222	0.659	0.8547	1	0	0	0	0	P4HA1	NP_000908.2	P4HA1.NP_000908.2:prolyl 4-hydroxylase subunit alpha-1 isoform 1 precursor [Homo sapiens] ;NP_001136067.1:prolyl 4-hydroxylase subunit alpha-1 isoform 2 precursor [Homo sapiens] ;NP_001136068.1:prolyl 4-hydroxylase subunit alpha-1 isoform 3 precursor [Homo sapiens] ;	534	60967	1	2	2	0	2	3.93	4.123e-05	X	X	X	X	X	X	X	1	2	2	0
RFC1	4e-05	2	0	0	0	0	0	0	0	0	0.913	1.3099	1										0	0	0	0	RFC1	NP_001191676.1	RFC1.NP_001191676.1:replication factor C subunit 1 isoform 2 [Homo sapiens] ;NP_001350424.1:replication factor C subunit 1 isoform 3 [Homo sapiens] ;NP_001350425.1:replication factor C subunit 1 isoform 4 [Homo sapiens] ;NP_002904.3:replication factor C subunit 1 isoform 1 [Homo sapiens] ;	1148	128254	2	2	2	0	2	2.87	1.918e-05	3	3	3	0	3	5.66	6.109e-05	X	X	X	X
HP1BP3	4e-05	1	4.9e-05	1	0	0	0	0	0	0	0.381	0.4484	1	0.37	0.4253	1							0	0	0	0	HP1BP3	NP_001363716.1	heterochromatin protein 1-binding protein 3 isoform 1 [Homo sapiens]	553	61207	1	2	2	0	2	2.71	3.982e-05	X	X	X	X	X	X	X	1	2	2	0
SPATS2L	3.9e-05	1	0	0	0	0	0	0	0	0	0.36	0.4139	1										0	0	0	0	SPATS2L	NP_001093892.1	SPATS2L.NP_001093892.1:SPATS2-like protein isoform a [Homo sapiens] ;NP_001093894.1:SPATS2-like protein isoform b [Homo sapiens] ;NP_001269672.1:SPATS2-like protein isoform c [Homo sapiens] ;NP_001269673.1:SPATS2-like protein isoform d [Homo sapiens] ;	558	61729	1	2	2	0	2	5.02	3.946e-05	X	X	X	X	X	X	X	X	X	X	X
BAG6	3.9e-05	1	0	0	0	0	0	0	0	0	0.823	1.1642	1										0	0	0	0	BAG6	NP_001092004.1	BAG6.NP_001092004.1:large proline-rich protein BAG6 isoform b [Homo sapiens] ;NP_004630.3:large proline-rich protein BAG6 isoform a [Homo sapiens] ;	1126	118693	2	4	4	0	4	4.09	3.911e-05	X	X	X	X	X	X	X	X	X	X	X
CBX4	3.9e-05	1	4.8e-05	1	0	0	0	0	0	0	0.347	0.4349	1	0.348	0.4047	1							0	0	0	0	CBX4	NP_003646.2	E3 SUMO-protein ligase CBX4 [Homo sapiens]	560	61368	1	2	2	0	2	3.21	3.932e-05	X	X	X	X	X	X	X	1	2	2	0
AATF	3.9e-05	1	0	0	0	0	0	0	0	0	0.289	0.348	1										0	0	0	0	AATF	NP_036270.1	protein AATF [Homo sapiens]	560	63133	1	2	2	0	2	3.21	3.932e-05	X	X	X	X	X	X	X	X	X	X	X
XPO5	3.9e-05	1	7.5e-05	1	0	0	0	0	0	0	0.374	0.472	1	0.724	0.9538	1							0	0	0	0	XPO5	NP_065801.1	exportin-5 [Homo sapiens]	1204	136311	X	X	X	X	X	X	X	2	2	2	0	2	2.91	3.883e-05	X	X	X	X
PUM1	3.9e-05	1	0	0	0	0	0	0	0	0	0.332	0.4172	1										0	0	0	0	PUM1	NP_001018494.1	PUM1.NP_001018494.1:pumilio homolog 1 isoform 1 [Homo sapiens] ;NP_055491.1:pumilio homolog 1 isoform 2 [Homo sapiens] ;	1188	126685	X	X	X	X	X	X	X	1	2	2	0	2	1.18	3.935e-05	X	X	X	X
TBCD	3.9e-05	1	0	0	0	0	0	0	0	0	0.334	0.402	1										0	0	0	0	TBCD	NP_005984.3	tubulin-specific chaperone D [Homo sapiens]	1192	132600	X	X	X	X	X	X	X	1	2	2	0	2	1.68	3.922e-05	X	X	X	X
COPA	3.8e-05	1	3.5e-05	2	0	0	0	0	0.000262	1	-0.163	-0.2097	1	0.26	0.3854	1	-0.59	-0.6563	0.937364	-0.535	-0.5691	0.953406	0	0	0	0	COPA	NP_001091868.1	COPA.NP_001091868.1:coatomer subunit alpha isoform 1 [Homo sapiens] ;NP_004362.2:coatomer subunit alpha isoform 2 [Homo sapiens] ;	1233	139324	X	X	X	X	X	X	X	1	2	2	0	2	1.22	3.792e-05	1	2	2	0
SLC4A2	3.8e-05	1	0	0	0	0	0	0	0	0	0.345	0.4219	1										0	0	0	0	SLC4A2	NP_001186622.1	SLC4A2.NP_001186622.1:anion exchange protein 2 isoform 2 [Homo sapiens] ;NP_001186623.1:anion exchange protein 2 isoform 3 [Homo sapiens] ;NP_003031.3:anion exchange protein 2 isoform 1 [Homo sapiens] ;	1232	136246	X	X	X	X	X	X	X	1	2	2	0	2	1.38	3.795e-05	X	X	X	X
SMC3	3.8e-05	2	2.2e-05	1	0	0	0	0	0	0	0.971	1.4338	1	0.314	0.3896	1							0	0	0	0	SMC3	NP_005436.1	structural maintenance of chromosomes protein 3 [Homo sapiens]	1217	141541	1	2	2	0	2	1.31	1.809e-05	2	3	3	0	3	2.38	5.762e-05	1	2	2	0
AP3D1	3.8e-05	1	0	0	0	0	0	0	0	0	0.391	0.4611	1										0	0	0	0	AP3D1	NP_001248755.1	AP3D1. NP_001248755.1:AP-3 complex subunit delta-1 isoform 3 [Homo sapiens] ;NP_001361728.1:AP-3 complex subunit delta-1 isoform 4 [Homo sapiens] ;NP_003929.4:AP-3 complex subunit delta-1 isoform 2 [Homo sapiens] ;	1215	136651	X	X	X	X	X	X	X	1	2	2	0	2	1.48	3.848e-05	X	X	X	X
NKTR	3.8e-05	1	0	0	0	0	0	0	0	0	1.183	1.8266	1										0	0	0	0	NKTR	NP_001336053.1	NKTR.NP_001336053.1:NK-tumor recognition protein isoform c [Homo sapiens] ;NP_001336054.1:NK-tumor recognition protein isoform d [Homo sapiens] ;NP_001336055.1:NK-tumor recognition protein isoform e [Homo sapiens] ;NP_005376.2:NK-tumor recognition protein isoform a [Homo sapiens] ;	1463	165763	3	5	5	0	5	3.76	3.762e-05	X	X	X	X	X	X	X	X	X	X	X
MTR	3.7e-05	1	2.4e-05	1	0	0	0	0	0	0	0.376	0.4747	1	-0.179	-0.1945	0.957132							0	0	0	0	MTR	NP_000245.2	MTR.NP_000245.2:methionine synthase isoform 1 [Homo sapiens] ;NP_001278868.1:methionine synthase isoform 2 [Homo sapiens] ;	1265	140527	X	X	X	X	X	X	X	1	2	2	0	2	1.19	3.696e-05	X	X	X	X
HDLBP	3.7e-05	2	0	0	0	0	0	0	0	0	0.935	1.2738	1										0	0	0	0	HDLBP	NP_001230829.1	HDLBP.NP_001230829.1:vigilin isoform b [Homo sapiens] ;NP_001307894.1:vigilin isoform a [Homo sapiens] ;NP_001307896.1:vigilin isoform c [Homo sapiens] ;	1235	137970	1	2	2	0	2	3.24	1.783e-05	2	3	3	0	3	4.62	5.678e-05	X	X	X	X
ERCC6L	3.7e-05	1	2.4e-05	1	0	0	0	0	0	0	0.381	0.4607	1	-0.143	-0.1429	0.966654							0	0	0	0	ERCC6L	NP_060139.2	DNA excision repair protein ERCC-6-like isoform a [Homo sapiens]	1250	141103	X	X	X	X	X	X	X	1	2	2	0	2	1.44	3.74e-05	X	X	X	X
GPC3	3.7e-05	1	0	0	0	0	0	0	0	0	0.362	0.4515	1										0	0	0	0	GPC3	NP_001158089.1	GPC3.NP_001158089.1:glypican-3 isoform 1 precursor [Homo sapiens] ;NP_001158090.1:glypican-3 isoform 3 precursor [Homo sapiens] ;NP_001158091.1:glypican-3 isoform 4 precursor [Homo sapiens] ;NP_004475.1:glypican-3 isoform 2 precursor [Homo sapiens] ;	603	68414	1	2	2	0	2	2.16	3.651e-05	X	X	X	X	X	X	X	X	X	X	X
FAM193A	3.7e-05	1	0	0	0	0	0	0	0	0	0.327	0.4246	1										0	0	0	0	FAM193A	NP_001243595.1	FAM193A.NP_001243595.1:protein FAM193A isoform 2 [Homo sapiens] ;NP_001243596.1:protein FAM193A isoform 3 [Homo sapiens] ;NP_001243597.1:protein FAM193A isoform 4 [Homo sapiens] ;NP_001353245.1:protein FAM193A isoform 5 [Homo sapiens] ;NP_001353247.1:protein FAM193A isoform 6 [Homo sapiens] ;NP_003695.3:protein FAM193A isoform 1 [Homo sapiens] ;	1265	139988	X	X	X	X	X	X	X	1	2	2	0	2	1.66	3.696e-05	X	X	X	X
RAD50	3.6e-05	1	2.3e-05	1	0	0	0	0	0	0	0.387	0.4632	1	-0.158	-0.175	0.960624							0	0	0	0	RAD50	NP_005723.2	DNA repair protein RAD50 [Homo sapiens]	1312	153892	X	X	X	X	X	X	X	2	2	2	0	2	2.59	3.563e-05	X	X	X	X
PRMT5	3.6e-05	1	0	0	0	0	0	0	0	0	0.345	0.4351	1										0	0	0	0	PRMT5	NP_001034708.1	PRMT5.NP_001034708.1:protein arginine N-methyltransferase 5 isoform b [Homo sapiens] ;NP_001269882.1:protein arginine N-methyltransferase 5 isoform c [Homo sapiens] ;NP_001269883.1:protein arginine N-methyltransferase 5 isoform d [Homo sapiens] ;NP_001269884.1:protein arginine N-methyltransferase 5 isoform e [Homo sapiens] ;NP_001269885.1:protein arginine N-methyltransferase 5 isoform f [Homo sap…	620	71320	1	2	2	0	2	5	3.551e-05	X	X	X	X	X	X	X	X	X	X	X
NCAPD2	3.3e-05	1	0	0	0	0	0	0	7.7e-05	1	0.286	0.3477	1	-0.185	-0.1874	0.958386	-0.12	-0.1319	0.950043	-0.186	-0.1776	1	0	0	0	0	NCAPD2	NP_055680.3	condensin complex subunit 1 [Homo sapiens]	1401	157182	X	X	X	X	X	X	X	1	2	2	0	2	0.86	3.337e-05	X	X	X	X
SPTY2D1	3.2e-05	1	0	0	0	0	0	0	0	0	0.265	0.3165	1										0	0	0	0	SPTY2D1	NP_919261.2	protein SPT2 homolog [Homo sapiens]	685	75599	2	2	2	0	2	8.91	3.214e-05	X	X	X	X	X	X	X	X	X	X	X
PDS5B	3.2e-05	1	0	0	0	0	0	0	0	0	0.367	0.4163	1										0	0	0	0	PDS5B	NP_055847.1	sister chromatid cohesion protein PDS5 homolog B [Homo sapiens]	1447	164666	X	X	X	X	X	X	X	1	2	2	0	2	1.17	3.231e-05	X	X	X	X
ZFR	3.1e-05	1	6.3e-05	1	0	0	0	0	0	0	0.709	0.9754	1	1.12	1.5955	1							0	0	0	0	ZFR	NP_057191.2	zinc finger RNA-binding protein [Homo sapiens]	1074	117012	2	3	3	0	3	2.79	3.075e-05	X	X	X	X	X	X	X	3	5	5	0
MCM7	3.1e-05	1	0.000125	1	0	0	0	0	0	0	0.417	0.5388	1	0.719	0.9479	1							0	0	0	0	MCM7	NP_005907.3	DNA replication licensing factor MCM7 isoform 1 [Homo sapiens]	719	81308	1	2	2	0	2	1.81	3.062e-05	X	X	X	X	X	X	X	X	X	X	X
GZF1	3.1e-05	1	0	0	0	0	0	0	0	0	0.368	0.4484	1										0	0	0	0	GZF1	NP_001303941.1	GZF1.NP_001303941.1:GDNF-inducible zinc finger protein 1 isoform a [Homo sapiens] ;NP_001303948.1:GDNF-inducible zinc finger protein 1 isoform b [Homo sapiens] ;	711	80492	1	2	2	0	2	1.69	3.097e-05	X	X	X	X	X	X	X	X	X	X	X
ATXN2	3.1e-05	1	2.5e-05	1	0	0	0	0	0	0	0.701	0.9862	1	0.378	0.4468	1							0	0	0	0	ATXN2	NP_001297050.1	ATXN2. NP_001297050.1:ataxin-2 isoform 2 [Homo sapiens] ;NP_001359503.1:ataxin-2 isoform 4 [Homo sapiens] ;NP_002964.4:ataxin-2 isoform 1 [Homo sapiens] ;	1073	116514	3	3	3	0	3	6.34	3.078e-05	X	X	X	X	X	X	X	1	2	2	0
CEBPZ	3.1e-05	1	3.8e-05	1	0	0	0	0	0	0	0.705	1.0025	1	0.724	0.9778	1							0	0	0	0	CEBPZ	NP_005751.2	CCAAT/enhancer-binding protein zeta [Homo sapiens]	1054	120974	2	3	3	0	3	3.98	3.133e-05	X	X	X	X	X	X	X	2	3	3	0
TDRD3	3e-05	1	5.4e-05	1	0	0	0	0	0	0	0.299	0.3808	1	0.692	0.9441	1							0	0	0	0	TDRD3	NP_001139542.1	TDRD3.NP_001139542.1:tudor domain-containing protein 3 isoform 1 [Homo sapiens] ;NP_001139543.1:tudor domain-containing protein 3 isoform 2 [Homo sapiens] ;	744	83103	2	2	2	0	2	5.91	2.959e-05	X	X	X	X	X	X	X	2	3	3	0
UBTF	3e-05	1	4.1e-05	1	0	0	0	0	0	0	0.347	0.4182	1	-0.088	-0.0921	0.976904							0	0	0	0	UBTF	NP_001070151.1	UBTF.NP_001070151.1:nucleolar transcription factor 1 isoform b [Homo sapiens] ;NP_055048.1:nucleolar transcription factor 1 isoform a [Homo sapiens] ;	727	84937	1	2	2	0	2	1.79	3.029e-05	X	X	X	X	X	X	X	X	X	X	X
TPR	3e-05	1	1.3e-05	1	0	0	0	0	0.0001	2	-0.112	-0.1631	1	-0.972	-1.088	0.925714	-0.914	-1.0522	1	-0.891	-1.0174	0.902054	0	0	0	0	TPR	NP_003283.2	nucleoprotein TPR [Homo sapiens]	2363	267290	X	X	X	X	X	X	X	2	3	3	0	3	1.57	2.968e-05	X	X	X	X
ANKZF1	3e-05	1	0	0	0	0	0	0	0	0	0.313	0.3834	1										0	0	0	0	ANKZF1	NP_001035869.1	ANKZF1.NP_001035869.1:ankyrin repeat and zinc finger domain-containing protein 1 isoform 1 [Homo sapiens] ;NP_001269721.1:ankyrin repeat and zinc finger domain-containing protein 1 isoform 2 [Homo sapiens] ;	726	80927	1	2	2	0	2	2.2	3.033e-05	X	X	X	X	X	X	X	X	X	X	X
CEP78	3e-05	1	7.4e-05	1	0	0	0	0	0	0	0.288	0.3575	1	0.985	1.3239	1							0	0	0	0	CEP78	NP_001092272.1	CEP78.NP_001092272.1:centrosomal protein of 78 kDa isoform a [Homo sapiens] ;NP_001317620.1:centrosomal protein of 78 kDa isoform c [Homo sapiens] ;NP_001317622.1:centrosomal protein of 78 kDa isoform d [Homo sapiens] ;NP_001317623.1:centrosomal protein of 78 kDa isoform e [Homo sapiens] ;NP_001336767.1:centrosomal protein of 78 kDa isoform f [Homo sapiens] ;NP_001336768.1:centrosomal protein of …	722	80074	1	2	2	0	2	2.63	3.05e-05	X	X	X	X	X	X	X	2	4	4	0
SPTBN1	3e-05	1	2.5e-05	1	0	0	0	0	0.000228	1	-0.042	-0.0642	1	-0.367	-0.4967	0.919761	-0.948	-1.1112	1	-0.936	-1.0578	0.899003	0	0	0	0	SPTBN1	NP_003119.2	spectrin beta chain, non-erythrocytic 1 isoform 1 [Homo sapiens]	2364	274608	X	X	X	X	X	X	X	3	3	3	0	3	2.03	2.966e-05	X	X	X	X
EIF4G1	2.9e-05	1	1.9e-05	1	0	0	0	0	0	0	0.31	0.3852	1	-0.2	-0.1963	0.956815							0	0	0	0	EIF4G1	NP_001181875.2	EIF4G1. 4 proteins in this group did not match any genes. NP_001181875.2:eukaryotic translation initiation factor 4 gamma 1 isoform 6 [Homo sapiens] ;NP_001181876.1:eukaryotic translation initiation factor 4 gamma 1 isoform 6 [Homo sapiens] ;NP_001278086.2:eukaryotic translation initiation factor 4 gamma 1 isoform 7 [Homo sapiens] ;NP_004944.3:eukaryotic translation initiation factor 4 gamma 1 is…	1606	176236	X	X	X	X	X	X	X	1	2	2	0	2	1.18	2.911e-05	X	X	X	X
NSUN2	2.9e-05	1	3.9e-05	1	0	0	0	0	0	0	0.368	0.4236	1	-0.175	-0.1789	0.959916							0	0	0	0	NSUN2	NP_060225.4	RNA cytosine C(5)-methyltransferase NSUN2 isoform 1 [Homo sapiens]	767	86471	2	2	2	0	2	5.08	2.871e-05	X	X	X	X	X	X	X	X	X	X	X
ZNF184	2.9e-05	1	3.6e-05	1	0	0	0	0	0	0	0.421	0.5094	1	0.27	0.3131	1							0	0	0	0	ZNF184	NP_001305820.1	ZNF184.NP_001305820.1:zinc finger protein 184 isoform 1 [Homo sapiens] ;NP_001305822.1:zinc finger protein 184 isoform 2 [Homo sapiens] ;	751	86174	1	2	2	0	2	1.73	2.932e-05	X	X	X	X	X	X	X	1	2	2	0
LARP4B	2.8e-05	1	0	0	0	0	0	0	0	0	0.351	0.4487	1										0	0	0	0	LARP4B	NP_001338206.1	LARP4B.NP_001338206.1:la-related protein 4B isoform 2 [Homo sapiens] ;NP_055970.1:la-related protein 4B isoform 1 [Homo sapiens] ;	773	84413	1	2	2	0	2	2.2	2.848e-05	X	X	X	X	X	X	X	X	X	X	X
ACAD11	2.8e-05	1	6.9e-05	1	0	0	0	0	0	0	0.324	0.4018	1	0.896	1.2977	1							0	0	0	0	ACAD11	NP_115545.3	acyl-CoA dehydrogenase family member 11 [Homo sapiens]	780	87264	1	2	2	0	2	3.85	2.823e-05	X	X	X	X	X	X	X	3	4	4	0
NUP205	2.8e-05	1	1.8e-05	1	0	0	0	0	0	0	0.289	0.3494	1	-0.08	-0.0851	0.978387							0	0	0	0	NUP205	NP_001316363.2	0 genes:. NP_001316363.2:nuclear pore complex protein Nup205 isoform 2 [Homo sapiens] ;NP_055950.2:nuclear pore complex protein Nup205 isoform 1 [Homo sapiens] ;	1654	187667	X	X	X	X	X	X	X	2	2	2	0	2	2	2.827e-05	X	X	X	X
USP9X	2.7e-05	1	3.4e-05	2	0	0	0	0	0	0	0.628	0.8223	1	1.253	1.953	0.974188							0	0	0	0	USP9X	NP_001034679.2	USP9X.NP_001034679.2:probable ubiquitin carboxyl-terminal hydrolase FAF-X isoform 3 [Homo sapiens] ;NP_001034680.2:probable ubiquitin carboxyl-terminal hydrolase FAF-X isoform 4 [Homo sapiens] ;	2570	292278	X	X	X	X	X	X	X	3	3	3	0	3	3	2.729e-05	1	2	2	0
ZNF687	2.7e-05	1	2.2e-05	1	0	0	0	0	0	0	0.709	0.9461	1	0.436	0.5679	1							0	0	0	0	ZNF687	NP_001291693.1	zinc finger protein 687 [Homo sapiens]	1237	129529	1	3	3	0	3	0.97	2.67e-05	X	X	X	X	X	X	X	1	2	2	0
CHD8	2.7e-05	1	0	0	0	0	0	0	0	0	0.722	0.9607	1										0	0	0	0	CHD8	NP_001164100.1	chromodomain-helicase-DNA-binding protein 8 isoform 1 [Homo sapiens]	2581	290518	X	X	X	X	X	X	X	2	3	3	0	3	2.6	2.717e-05	X	X	X	X
GCN1	2.6e-05	2	2.2e-05	1	0	0	0	0	0.000201	1	0.558	1.0053	1	-0.349	-0.5465	0.91658	-0.963	-1.0218	1	-0.819	-0.9541	0.907137	0	0	0	0	GCN1	NP_006827.1	eIF-2-alpha kinase activator GCN1 [Homo sapiens]	2671	292708	1	2	2	0	2	0.75	8.24e-06	5	5	5	0	5	3.48	4.376e-05	X	X	X	X
ESYT2	2.5e-05	1	0	0	0	0	0	0	0.000248	1	0.061	0.0795	1	-0.358	-0.3857	0.929838	-0.336	-0.3583	0.917699	-0.387	-0.4165	0.982601	0	0	0	0	ESYT2	NP_001354702.1	0 genes:. NP_001354702.1:extended synaptotagmin-2 isoform 1 [Homo sapiens] ;NP_065779.2:extended synaptotagmin-2 isoform 2 [Homo sapiens] ;	866	96329	1	2	2	0	2	3.7	2.542e-05	X	X	X	X	X	X	X	X	X	X	X
DDX10	2.5e-05	1	3.1e-05	1	0	0	0	0	0	0	0.34	0.405	1	0.326	0.4088	1							0	0	0	0	DDX10	NP_004389.2	probable ATP-dependent RNA helicase DDX10 [Homo sapiens]	875	100888	2	2	2	0	2	4.34	2.516e-05	X	X	X	X	X	X	X	2	2	2	0
KIF23	2.4e-05	1	2.9e-05	1	0	0	0	0	0	0	0.34	0.4409	1	0.356	0.4371	1							0	0	0	0	KIF23	NP_001354733.1	KIF23. NP_001354733.1:kinesin-like protein KIF23 isoform 4 [Homo sapiens] ;NP_001354734.1:kinesin-like protein KIF23 isoform 5 [Homo sapiens] ;NP_612565.1:kinesin-like protein KIF23 isoform 1 [Homo sapiens] ;	911	104870	2	2	2	0	2	5.38	2.417e-05	X	X	X	X	X	X	X	2	2	2	0
COPB2	2.4e-05	1	0	0	0	0	0	0	0	0	0.378	0.4718	1										0	0	0	0	COPB2	NP_004757.1	coatomer subunit beta' [Homo sapiens]	906	102487	1	2	2	0	2	1.55	2.43e-05	X	X	X	X	X	X	X	X	X	X	X
RPRD2	2.4e-05	1	0	0	0	0	0	0	0	0	0.412	0.5125	1										0	0	0	0	RPRD2	NP_001284602.1	RPRD2.NP_001284602.1:regulation of nuclear pre-mRNA domain-containing protein 2 isoform 2 [Homo sapiens] ;NP_001284603.1:regulation of nuclear pre-mRNA domain-containing protein 2 isoform 3 [Homo sapiens] ;NP_056018.2:regulation of nuclear pre-mRNA domain-containing protein 2 isoform 1 [Homo sapiens] ;	934	100272	1	2	2	0	2	2.78	2.357e-05	X	X	X	X	X	X	X	X	X	X	X
CWC22	2.4e-05	1	0	0	0	0	0	0	0	0	0.401	0.4889	1										0	0	0	0	CWC22	NP_001362959.1	0 genes:. NP_001362959.1:pre-mRNA-splicing factor CWC22 homolog isoform a [Homo sapiens] ;NP_001362961.1:pre-mRNA-splicing factor CWC22 homolog isoform b [Homo sapiens] ;	908	105466	1	2	2	0	2	1.76	2.425e-05	X	X	X	X	X	X	X	X	X	X	X
SAFB2	2.3e-05	1	2.8e-05	1	0	0	0	0	0	0	0.433	0.5732	1	0.413	0.4974	1							0	0	0	0	SAFB2	NP_055464.1	scaffold attachment factor B2 [Homo sapiens]	953	107474	1	2	2	0	2	1.57	2.31e-05	X	X	X	X	X	X	X	1	2	2	0
DHX8	2.3e-05	1	2.9e-05	1	0	0	0	0	0	0	0.382	0.4728	1	0.434	0.5674	1							0	0	0	0	DHX8	NP_001309145.1	ATP-dependent RNA helicase DHX8 isoform 3 [Homo sapiens]	945	107611	1	2	2	0	2	1.9	2.33e-05	X	X	X	X	X	X	X	3	4	2	2
CPSF1	2.3e-05	1	0.000125	1	0	0	0	0	8.1e-05	2	-0.15	-0.2345	1	0.435	0.8535	1	-1.03	-1.2211	1	-1.025	-1.2835	0.882652	0	0	0	0	CPSF1	NP_037423.2	cleavage and polyadenylation specificity factor subunit 1 [Homo sapiens]	1443	160883	2	3	3	0	3	2.91	2.289e-05	X	X	X	X	X	X	X	X	X	X	X
TRIP12	2.3e-05	1	0	0	0	0	0	0	0	0	0.32	0.4046	1										0	0	0	0	TRIP12	NP_001271143.1	TRIP12.NP_001271143.1:E3 ubiquitin-protein ligase TRIP12 isoform a [Homo sapiens] ;NP_001271145.1:E3 ubiquitin-protein ligase TRIP12 isoform d [Homo sapiens] ;NP_001335245.1:E3 ubiquitin-protein ligase TRIP12 isoform b [Homo sapiens] ;NP_001335247.1:E3 ubiquitin-protein ligase TRIP12 isoform e [Homo sapiens] ;NP_001335248.1:E3 ubiquitin-protein ligase TRIP12 isoform f [Homo sapiens] ;NP_001335250…	2040	225518	X	X	X	X	X	X	X	1	2	2	0	2	1.37	2.292e-05	X	X	X	X
KIF5B	2.3e-05	1	0	0	0	0	0	0	0	0	0.361	0.4551	1										0	0	0	0	KIF5B	NP_004512.1	kinesin-1 heavy chain [Homo sapiens]	963	109685	2	2	2	0	2	2.28	2.286e-05	X	X	X	X	X	X	X	X	X	X	X
RECQL5	2.2e-05	1	0	0	0	0	0	0	0	0	0.378	0.4393	1										0	0	0	0	RECQL5	NP_004250.4	ATP-dependent DNA helicase Q5 isoform 1 [Homo sapiens]	991	108858	2	2	2	0	2	5.45	2.222e-05	X	X	X	X	X	X	X	X	X	X	X
KCNH5	2.2e-05	1	0	0	0	0	0	0	0	0	0.307	0.3843	1										0	0	0	0	KCNH5	NP_647479.2	potassium voltage-gated channel subfamily H member 5 isoform 1 [Homo sapiens]	988	111877	1	2	2	0	2	2.13	2.229e-05	X	X	X	X	X	X	X	X	X	X	X
MED1	2.2e-05	2	2.6e-05	1	0	0	0	0	0	0	0.67	0.8875	1	0.636	0.809	1							0	0	0	0	MED1	NP_004765.2	mediator of RNA polymerase II transcription subunit 1 [Homo sapiens]	1581	168477	2	2	2	0	2	2.91	1.393e-05	1	2	2	0	2	1.64	2.957e-05	2	3	3	0
CDK12	2.2e-05	1	1.8e-05	1	0	0	0	0	0	0	0.656	0.942	1	0.312	0.4085	1							0	0	0	0	CDK12	NP_055898.1	CDK12.NP_055898.1:cyclin-dependent kinase 12 isoform 2 [Homo sapiens] ;NP_057591.2:cyclin-dependent kinase 12 isoform 1 [Homo sapiens] ;	1481	163227	1	3	3	0	3	2.63	2.23e-05	X	X	X	X	X	X	X	1	2	2	0
TJP2	2.2e-05	1	0	0	0	0	0	0	0	0	0.363	0.4638	1										0	0	0	0	TJP2	NP_001163885.1	TJP2. 6 proteins in this group did not match any genes. NP_001163885.1:tight junction protein ZO-2 isoform 5 [Homo sapiens] ;NP_001163886.1:tight junction protein ZO-2 isoform 4 [Homo sapiens] ;NP_001163887.1:tight junction protein ZO-2 isoform 3 [Homo sapiens] ;NP_001356799.1:tight junction protein ZO-2 isoform 6 [Homo sapiens] ;NP_001356800.1:tight junction protein ZO-2 isoform 7 [Homo sapiens]…	1020	115168	2	2	2	0	2	3.73	2.159e-05	X	X	X	X	X	X	X	X	X	X	X
THOC2	2.1e-05	1	0	0	0	0	0	0	0	0	0.706	0.9453	1										0	0	0	0	THOC2	NP_001075019.1	THO complex subunit 2 [Homo sapiens]	1593	182774	1	3	3	0	3	0.75	2.073e-05	X	X	X	X	X	X	X	X	X	X	X
YLPM1	2.1e-05	1	3e-05	2	0	0	0	0	0	0	0.976	1.3179	1	1.169	1.7768	1							0	0	0	0	YLPM1	NP_062535.2	YLP motif-containing protein 1 [Homo sapiens]	2146	241643	2	4	4	0	4	2	2.052e-05	X	X	X	X	X	X	X	2	3	3	0
NUMA1	2.1e-05	1	3.2e-05	1	0	0	0	0	0	0	0.978	1.4137	1	1.053	1.4592	1							0	0	0	0	NUMA1	NP_001273490.1	NUMA1.NP_001273490.1:nuclear mitotic apparatus protein 1 isoform 2 [Homo sapiens] ;NP_006176.2:nuclear mitotic apparatus protein 1 isoform 1 [Homo sapiens] ;	2101	236513	3	4	4	0	4	2	2.096e-05	X	X	X	X	X	X	X	3	5	5	0
RBM27	2.1e-05	1	0	0	0	0	0	0	0.000102	1	0.361	0.4379	1	-0.12	-0.1306	0.969058	-0.12	-0.1267	0.951347	-0.182	-0.1945	1	0	0	0	0	RBM27	NP_061862.1	RNA-binding protein 27 [Homo sapiens]	1060	118718	2	2	2	0	2	5.38	2.077e-05	X	X	X	X	X	X	X	1	2	0	2
SCAF4	1.9e-05	1	4.7e-05	1	0	0	4.2e-05	1	0.00011	1	-0.35	-0.4733	0.986205	0.182	0.3039	1	-0.832	-0.9836	1	-0.342	-0.4817	0.969215	0	0	0	0	SCAF4	NP_001138916.1	SR-related and CTD-associated factor 4 isoform 2 [Homo sapiens]	1132	124014	2	2	2	0	2	3.36	1.945e-05	X	X	X	X	X	X	X	3	4	4	0
RIF1	1.9e-05	1	2.4e-05	1	0	0	0	0	0	0	0.299	0.357	1	0.286	0.3504	1							0	0	0	0	RIF1	NP_001171134.1	RIF1.NP_001171134.1:telomere-associated protein RIF1 isoform 2 [Homo sapiens] ;NP_060621.3:telomere-associated protein RIF1 isoform 1 [Homo sapiens] ;	2446	271688	X	X	X	X	X	X	X	1	2	2	0	2	0.7	1.911e-05	X	X	X	X
SON	1.9e-05	1	3.1e-05	2	0	0	0	0	2.7e-05	1	0.483	0.7575	1	0.979	1.8377	1	-0.523	-0.5935	0.928263	-0.557	-0.5868	0.950487	0	0	0	0	SON	NP_115571.2	SON.NP_115571.2:protein SON isoform B [Homo sapiens] ;NP_620305.2:protein SON isoform F [Homo sapiens] ;	2303	250412	2	4	4	0	4	1.48	1.912e-05	X	X	X	X	X	X	X	3	6	6	0
DCTN1	1.8e-05	1	4.3e-05	1	0	0	0	0	8.6e-05	1	0.473	0.5895	1	0.985	1.3309	1	-0.092	-0.0957	0.959655	-0.144	-0.146	1	0	0	0	0	DCTN1	NP_001128512.1	DCTN1.NP_001128512.1:dynactin subunit 1 isoform 3 [Homo sapiens] ;NP_001128513.1:dynactin subunit 1 isoform 4 [Homo sapiens] ;NP_001177765.1:dynactin subunit 1 isoform 5 [Homo sapiens] ;NP_001177766.1:dynactin subunit 1 isoform 6 [Homo sapiens] ;NP_004073.2:dynactin subunit 1 isoform 1 [Homo sapiens] ;NP_075408.1:dynactin subunit 1 isoform 2 [Homo sapiens] ;	1253	138750	1	2	2	0	2	1.04	1.757e-05	X	X	X	X	X	X	X	2	4	4	0
HSPA6	1.8e-05	1	7e-05	2	8.5e-05	1	0.000124	1	0	0	-0.045	-0.048	1	0.517	0.6702	1	-0.036	-0.0389	0.977375	0.849	1.1316	1	0	0	0	0	HSPA6	NP_002146.2	heat shock 70 kDa protein 6 [Homo sapiens]	643	71028	9	63	1	62	1.04143	16.33	1.783e-05	7	22	0	22	0	9.95	X	7	60	1	59
UBR5	1.7e-05	1	0	0	0	0	0	0	0	0	0.322	0.3749	1										0	0	0	0	UBR5	NP_001269802.1	UBR5.NP_001269802.1:E3 ubiquitin-protein ligase UBR5 isoform 2 [Homo sapiens] ;NP_056986.2:E3 ubiquitin-protein ligase UBR5 isoform 1 [Homo sapiens] ;	2798	309223	X	X	X	X	X	X	X	1	2	2	0	2	0.64	1.671e-05	X	X	X	X
FLNB	1.7e-05	1	1e-05	1	0	0	1.8e-05	1	0	0	0.955	1.3401	1	0.373	0.4577	1				0.37	0.4444	1	0	0	0	0	FLNB	NP_001157789.1	FLNB.NP_001157789.1:filamin-B isoform 1 [Homo sapiens] ;NP_001157790.1:filamin-B isoform 3 [Homo sapiens] ;NP_001157791.1:filamin-B isoform 4 [Homo sapiens] ;NP_001448.2:filamin-B isoform 2 [Homo sapiens] ;	2633	281633	4	4	4	0	4	2.96	1.672e-05	X	X	X	X	X	X	X	1	2	2	0
BMS1	1.7e-05	1	3.1e-05	1	0	0	0	0	0	0	0.366	0.4581	1	0.727	0.9205	1							0	0	0	0	BMS1	NP_055568.3	ribosome biogenesis protein BMS1 homolog [Homo sapiens]	1282	145807	2	2	2	0	2	3.35	1.717e-05	X	X	X	X	X	X	X	3	3	3	0
KTN1	1.6e-05	1	0	0	0	0	0	0	0.000238	1	-0.11	-0.1537	1	-0.641	-0.7589	0.911666	-0.529	-0.6206	0.931904	-0.661	-0.7149	0.931942	0	0	0	0	KTN1	NP_001072989.1	KTN1.NP_001072989.1:kinectin isoform a [Homo sapiens] ;NP_001072990.1:kinectin isoform b [Homo sapiens] ;NP_001257943.1:kinectin isoform d [Homo sapiens] ;NP_004977.2:kinectin isoform c [Homo sapiens] ;	1357	156275	1	2	2	0	2	0.88	1.623e-05	X	X	X	X	X	X	X	X	X	X	X
BOD1L1	1.5e-05	1	0	0	0	0	0	0	0	0	0.417	0.493	1										0	0	0	0	BOD1L1	NP_683692.2	biorientation of chromosomes in cell division protein 1-like 1 [Homo sapiens]	3051	330467	X	X	X	X	X	X	X	1	2	2	0	2	0.59	1.532e-05	X	X	X	X
ASCC3	1.5e-05	1	1.3e-05	2	0	0	0	0	0	0	0.728	0.9995	1	0.33	0.3795	1							0	0	0	0	ASCC3	NP_006819.2	activating signal cointegrator 1 complex subunit 3 isoform a [Homo sapiens]	2202	251458	1	3	3	0	3	1.36	1.5e-05	X	X	X	X	X	X	X	2	2	2	0
TUT7	1.5e-05	1	0	0	0	0	0	0	0	0	0.297	0.3492	1										0	0	0	0	TUT7	NP_001171988.1	TUT7.NP_001171988.1:terminal uridylyltransferase 7 isoform 1 [Homo sapiens] ;NP_001172003.1:terminal uridylyltransferase 7 isoform 2 [Homo sapiens] ;	1495	171228	1	2	2	0	2	0.8	1.473e-05	X	X	X	X	X	X	X	X	X	X	X
MDN1	1.3e-05	1	1.6e-05	1	0	0	0	0	0	0	0.71	0.94	1	0.713	0.9214	1							0	0	0	0	MDN1	NP_055426.1	midasin [Homo sapiens]	5596	632827	X	X	X	X	X	X	X	2	3	3	0	3	0.61	1.253e-05	X	X	X	X
TAF1	1.2e-05	1	2.1e-05	1	0	0	0	0	0	0	0.409	0.5299	1	0.686	0.906	1							0	0	0	0	TAF1	NP_001273003.1	TAF1,TAF1L. 3 proteins in this group did not match any genes. NP_001273003.1:transcription initiation factor TFIID subunit 1 isoform 3 [Homo sapiens] ;NP_001273003.2:transcription initiation factor TFIID subunit 1 isoform 3 [Homo sapiens] ;NP_004597.2:transcription initiation factor TFIID subunit 1 isoform 1 [Homo sapiens] ;NP_004597.3:transcription initiation factor TFIID subunit 1 isoform 1 [Ho…	1895	214911	1	2	2	0	2	0.84	1.162e-05	X	X	X	X	X	X	X	1	3	3	0
PRRC2C	1.2e-05	1	1.9e-05	1	0	0	0	0	0	0	0.752	1.016	1	0.889	1.3821	1							0	0	0	0	PRRC2C	NP_055987.2	protein PRRC2C [Homo sapiens]	2817	308606	2	3	3	0	3	0.82	1.172e-05	X	X	X	X	X	X	X	3	4	4	0
CHD1	1.2e-05	1	0	0	0	0	0	0	0	0	0.303	0.3671	1										0	0	0	0	CHD1	NP_001351042.1	CHD1. NP_001351042.1:chromodomain-helicase-DNA-binding protein 1 isoform 1 [Homo sapiens] ;NP_001363123.1:chromodomain-helicase-DNA-binding protein 1 isoform 2 [Homo sapiens] ;	1798	207432	1	2	2	0	2	1.39	1.225e-05	X	X	X	X	X	X	X	X	X	X	X
MYH14	1.1e-05	1	7e-06	1	0	0	2.4e-05	1	5.8e-05	1	0.321	0.3981	1	-0.149	-0.1639	0.96267	-0.165	-0.1766	0.939938	0.325	0.3617	1	0	0	0	0	MYH14	NP_001070654.1	myosin-14 isoform 1 [Homo sapiens]	2003	228663	4	7	2	5	2.03669	2.85	1.119e-05	X	X	X	X	X	X	X	5	9	1	8
MDC1	1.1e-05	1	0	0	0	0	0	0	0	0	0.369	0.4599	1										0	0	0	0	MDC1	NP_055456.2	mediator of DNA damage checkpoint protein 1 [Homo sapiens]	2089	226664	1	2	2	0	2	1.2	1.054e-05	X	X	X	X	X	X	X	X	X	X	X
ZNF638	1.1e-05	1	2.1e-05	2	0	0	0	0	0	0	0.39	0.4881	1	1.001	1.4529	1							0	0	0	0	ZNF638	NP_001014972.1	ZNF638.NP_001014972.1:zinc finger protein 638 isoform 1 [Homo sapiens] ;NP_001239542.1:zinc finger protein 638 isoform 2 [Homo sapiens] ;	1978	220623	1	2	2	0	2	0.86	1.113e-05	X	X	X	X	X	X	X	4	4	4	0
DIDO1	1e-05	1	0	0	0	0	0	0	0	0	0.36	0.4153	1										0	0	0	0	DIDO1	NP_149072.2	death-inducer obliterator 1 isoform c [Homo sapiens]	2240	243870	1	2	2	0	2	0.67	9.83e-06	X	X	X	X	X	X	X	X	X	X	X
ARID1A	1e-05	1	6.6e-05	1	0	0	0	0	4.7e-05	1	0.382	0.4616	1	1.161	1.6711	1	-0.067	-0.0734	0.966222	-0.211	-0.2009	1	0	0	0	0	ARID1A	NP_006006.3	AT-rich interactive domain-containing protein 1A isoform a [Homo sapiens]	2285	242042	1	2	2	0	2	1.53	9.64e-06	X	X	X	X	X	X	X	X	X	X	X
NOP10	0	0	0.00084	1	0	0	0	0	0	0				0.882	1.1996	1							0	0	0	0	NOP10	NP_061118.1	H/ACA ribonucleoprotein complex subunit 3 [Homo sapiens]	64	7706	X	X	X	X	X	X	X	X	X	X	X	X	X	X	2	4	4	0
NEDD8	0	0	0.000739	1	0	0	0	0	0	0				0.36	0.4458	1							0	0	0	0	NEDD8	NP_006147.1	NEDD8 precursor [Homo sapiens]	81	9072	X	X	X	X	X	X	X	X	X	X	X	X	X	X	X	X	X	X
COX7A2	0	0	0.000722	1	0	0	0	0	0.000939	1	-0.639	-0.702	0.9482	-0.119	-0.1427	0.966693	-0.605	-0.7148	0.947815	-0.664	-0.6935	0.934743	0	0	0	0	COX7A2	NP_001353222.1	COX7A2.NP_001353222.1:cytochrome c oxidase subunit 7A2, mitochondrial isoform b [Homo sapiens] ;NP_001856.2:cytochrome c oxidase subunit 7A2, mitochondrial isoform a precursor [Homo sapiens] ;	83	9396	X	X	X	X	X	X	X	X	X	X	X	X	X	X	X	X	X	X
RHOB	0	0	0.000611	1	0	0	0	0	0	0				0.87	1.2333	1							0	0	0	0	RHOB	NP_004031.1	rho-related GTP-binding protein RhoB precursor [Homo sapiens]	196	22123	X	X	X	X	X	X	X	X	X	X	X	X	X	X	X	X	X	X
LSM3	0	0	0.000587	1	0	0	0	0	0	0				0.339	0.4053	1							0	0	0	0	LSM3	NP_055278.1	U6 snRNA-associated Sm-like protein LSm3 [Homo sapiens]	102	11845	X	X	X	X	X	X	X	X	X	X	X	X	X	X	X	X	X	X
HIGD1A	0	0	0.00056	1	0	0	0	0	0.001006	1	-0.116	-0.1276	1	0.332	0.4445	1	-0.108	-0.1153	0.954291	-0.221	-0.2205	1	0	0	0	0	HIGD1A	NP_001093138.1	HIGD1A.NP_001093138.1:HIG1 domain family member 1A, mitochondrial isoform a [Homo sapiens] ;NP_001093139.1:HIG1 domain family member 1A, mitochondrial isoform b [Homo sapiens] ;	107	11770	X	X	X	X	X	X	X	X	X	X	X	X	X	X	X	X	X	X
SKP1	0	0	0.000551	1	0	0	0	0	0.00066	1	-0.135	-0.1427	1	0.698	1.0024	1	-0.141	-0.1421	0.947568	-0.123	-0.12	1	0	0	0	0	SKP1	NP_733779.1	S-phase kinase-associated protein 1 isoform b [Homo sapiens]	163	18658	X	X	X	X	X	X	X	X	X	X	X	X	X	X	X	X	X	X
RAB21	0	0	0.000532	1	0	0	0.000297	1	0.000956	1	-0.426	-0.4863	0.983905	0.722	1.0248	1	-0.399	-0.418	0.916502	0.106	0.1374	1	0	0	0	0	RAB21	NP_055814.1	ras-related protein Rab-21 [Homo sapiens]	225	24348	X	X	X	X	X	X	X	X	X	X	X	X	X	X	X	X	X	X
PPIH	0	0	0.000501	1	0	0	0	0	0	0				1.19	1.6713	1							0	0	0	0	PPIH	NP_001317439.1	PPIH.NP_001317439.1:peptidyl-prolyl cis-trans isomerase H isoform 2 [Homo sapiens] ;NP_006338.1:peptidyl-prolyl cis-trans isomerase H isoform 1 [Homo sapiens] ;	134	14492	X	X	X	X	X	X	X	X	X	X	X	X	X	X	3	5	5	0
MRPS14	0	0	0.000468	1	0	0	0	0	0	0				0.278	0.3293	1							0	0	0	0	MRPS14	NP_071383.1	28S ribosomal protein S14, mitochondrial [Homo sapiens]	128	15139	X	X	X	X	X	X	X	X	X	X	X	X	X	X	X	X	X	X
DYNLL1	0	0	0.000453	1	0	0	0	0	0	0				0.676	0.8556	1							0	0	0	0	DYNLL1	NP_003737.1	dynein light chain 1, cytoplasmic [Homo sapiens]	89	10366	X	X	X	X	X	X	X	X	X	X	X	X	X	X	1	3	3	0
PPIF	0	0	0.000434	1	0	0	0	0	0	0				0.685	0.8606	1							0	0	0	0	PPIF	NP_005720.1	peptidyl-prolyl cis-trans isomerase F, mitochondrial precursor [Homo sapiens]	207	22040	X	X	X	X	X	X	X	X	X	X	X	X	X	X	X	X	X	X
MMP24OS	0	0	0.000422	1	0	0	0	0	0	0				-0.032	-0.0381	0.988732							0	0	0	0	MMP24OS	NP_001341932.1	protein MMP24OS [Homo sapiens]	71	7679	X	X	X	X	X	X	X	X	X	X	X	X	X	X	X	X	X	X
RBM8A	0	0	0.000413	2	0	0	0	0	0	0				1.218	1.7928	1							0	0	0	0	RBM8A	NP_005096.1	RNA-binding protein 8A [Homo sapiens]	174	19889	X	X	X	X	X	X	X	X	X	X	X	X	X	X	2	4	4	0
H2AFZ	0	0	0.000399	2	0	0	0	0	0.000725	2	-0.524	-0.5953	0.965289	0.512	0.8252	1	-0.6	-0.6548	0.93712	-0.563	-0.6047	0.947626	0	0	0	0	H2AFZ	NP_002097.1	histone H2A.Z [Homo sapiens]	128	13553	X	X	X	X	X	X	X	X	X	X	X	X	X	X	4	6	2	4
NCBP2	0	0	0.00039	1	0	0	0	0	0	0				0.948	1.4083	1							0	0	0	0	NCBP2	NP_001294965.1	NCBP2.NP_001294965.1:nuclear cap-binding protein subunit 2 isoform 3 [Homo sapiens] ;NP_031388.2:nuclear cap-binding protein subunit 2 isoform 1 [Homo sapiens] ;	138	15937	X	X	X	X	X	X	X	X	X	X	X	X	X	X	1	4	4	0
RAB5C	0	0	0.000361	1	0	0	0.001209	1	0.000641	2	-0.87	-0.9643	0.910331	-0.056	-0.0844	0.978536	-0.902	-1.0532	1	0.947	1.8665	0.695688	0	0	0	0	RAB5C	NP_001238968.1	ras-related protein Rab-5C isoform b [Homo sapiens]	249	27036	X	X	X	X	X	X	X	X	X	X	X	X	X	X	X	X	X	X
TSPO	0	0	0.000354	1	0	0	0	0	0	0				0.403	0.5032	1							0	0	0	0	TSPO	NP_000705.2	translocator protein [Homo sapiens]	169	18828	X	X	X	X	X	X	X	X	X	X	X	X	X	X	X	X	X	X
DCTPP1	0	0	0.000352	1	0	0	0	0	0.009493	1	-1.702	-2.0967	0.737913	-1.241	-1.7648	0.944528	-1.716	-2.1885	0.859593	-1.75	-2.1007	0.727899	0	0	0	0	DCTPP1	NP_077001.1	dCTP pyrophosphatase 1 [Homo sapiens]	170	18681	X	X	X	X	X	X	X	X	X	X	X	X	X	X	X	X	X	X
ATP5PB	0	0	0.000351	1	0.000331	1	0.001176	1	0.001355	2	-1.402	-1.6439	0.820133	-0.564	-0.91	0.915571	-0.932	-1.3453	1	0.385	0.9301	1	0	0	0	0	ATP5PB	NP_001679.2	ATP synthase F(0) complex subunit B1, mitochondrial precursor [Homo sapiens]	256	28909	X	X	X	X	X	X	X	X	X	X	X	X	X	X	X	X	X	X
HMGA1	0	0	0.00035	1	0	0	0	0	0	0				0.464	0.5417	1							0	0	0	0	HMGA1	NP_002122.1	high mobility group protein HMG-I/HMG-Y isoform b [Homo sapiens]	96	10679	X	X	X	X	X	X	X	X	X	X	X	X	X	X	2	3	2	1
SEC61A1	0	0	0.000315	1	0	0	0	0	0.000904	1	-0.782	-0.8601	0.924755	0.537	0.9202	1	-0.625	-0.7334	0.9515	-0.772	-0.8787	0.91385	0	0	0	0	SEC61A1	NP_037468.1	protein transport protein Sec61 subunit alpha isoform 1 [Homo sapiens]	476	52265	X	X	X	X	X	X	X	X	X	X	X	X	X	X	X	X	X	X
TRIP13	0	0	0.000311	1	0	0	0	0	0	0				0.646	0.8525	1							0	0	0	0	TRIP13	NP_001159732.1	TRIP13.NP_001159732.1:pachytene checkpoint protein 2 homolog isoform 2 [Homo sapiens] ;NP_004228.1:pachytene checkpoint protein 2 homolog isoform 1 [Homo sapiens] ;	289	32446	X	X	X	X	X	X	X	X	X	X	X	X	X	X	X	X	X	X
AP3S1	0	0	0.00031	1	0	0	0	0	0.000437	1	-0.809	-0.9624	0.910588	-0.218	-0.3064	0.93962	-0.729	-0.8514	0.978276	-0.771	-0.8514	0.9165	0	0	0	0	AP3S1	NP_001275.1	AP3S1.NP_001275.1:AP-3 complex subunit sigma-1 isoform 1 [Homo sapiens] ;NP_001305020.1:AP-3 complex subunit sigma-1 isoform 4 [Homo sapiens] ;	193	21732	X	X	X	X	X	X	X	X	X	X	X	X	X	X	X	X	X	X
RANBP1	0	0	0.000299	1	0	0	0	0	0.000211	1	-0.481	-0.49	0.983253	0.066	0.0789	1	-0.363	-0.4185	0.916504	-0.369	-0.3969	0.986903	0	0	0	0	RANBP1	NP_001265569.1	RANBP1.NP_001265569.1:ran-specific GTPase-activating protein isoform 3 [Homo sapiens] ;NP_002873.1:ran-specific GTPase-activating protein isoform 2 [Homo sapiens] ;	200	23239	X	X	X	X	X	X	X	X	X	X	X	X	X	X	X	X	X	X
TMCO1	0	0	0.000292	1	0	0	0	0	0.000525	1	-0.056	-0.0575	1	0.378	0.4715	1	-0.174	-0.1839	0.938468	-0.217	-0.2261	1	0	0	0	0	TMCO1	NP_001243093.1	TMCO1. NP_001243093.1:calcium load-activated calcium channel isoform b [Homo sapiens] ;NP_001243094.1:calcium load-activated calcium channel isoform c [Homo sapiens] ;NP_061899.2:calcium load-activated calcium channel isoform a [Homo sapiens] ;NP_061899.3:calcium load-activated calcium channel isoform a precursor [Homo sapiens] ;	205	23286	X	X	X	X	X	X	X	X	X	X	X	X	X	X	X	X	X	X
COX6A1	0	0	0.000275	1	0	0	0	0	0	0				-0.201	-0.202	0.95582							0	0	0	0	COX6A1	NP_004364.2	cytochrome c oxidase subunit 6A1, mitochondrial [Homo sapiens]	109	12155	X	X	X	X	X	X	X	X	X	X	X	X	X	X	X	X	X	X
LDHB	0	0	0.000263	1	0	0	0	0	0.000549	2	-0.762	-0.8877	0.920864	0.08	0.1182	1	-0.813	-0.9754	1	-0.802	-0.8834	0.913407	0	0	0	0	LDHB	NP_001302466.1	LDHB.NP_001302466.1:L-lactate dehydrogenase B chain isoform LDHBx [Homo sapiens] ;NP_002291.1:L-lactate dehydrogenase B chain isoform LDHB [Homo sapiens] ;	341	37407	X	X	X	X	X	X	X	X	X	X	X	X	X	X	X	X	X	X
HSPE1	0	0	0.000263	1	0	0	0.000463	1	0.000868	4	-1.075	-1.2439	0.874033	-0.568	-0.7706	0.911771	-0.989	-1.1534	1	-0.511	-0.7138	0.932083	0	0	0	0	HSPE1	NP_002148.1	10 kDa heat shock protein, mitochondrial [Homo sapiens]	102	10932	X	X	X	X	X	X	X	X	X	X	X	X	X	X	1	2	2	0
GABARAP	0	0	0.000256	1	0	0	0	0	0.00092	1	-0.092	-0.1023	1	-0.274	-0.2839	0.942794	-0.171	-0.1768	0.939897	-0.101	-0.1069	1	0	0	0	0	GABARAP	NP_009209.1	gamma-aminobutyric acid receptor-associated protein [Homo sapiens]	117	13918	X	X	X	X	X	X	X	X	X	X	X	X	X	X	X	X	X	X
CHCHD6	0	0	0.000254	1	0	0	0	0	0	0				0.285	0.3265	1							0	0	0	0	CHCHD6	NP_001307539.1	CHCHD6.NP_001307539.1:MICOS complex subunit MIC25 isoform 1 [Homo sapiens] ;NP_115719.1:MICOS complex subunit MIC25 isoform 2 [Homo sapiens] ;	236	26586	X	X	X	X	X	X	X	X	X	X	X	X	X	X	X	X	X	X
TRMT112	0	0	0.00025	1	0	0	0	0	0	0				-0.105	-0.1096	0.973279							0	0	0	0	TRMT112	NP_001273011.1	TRMT112.NP_001273011.1:multifunctional methyltransferase subunit TRM112-like protein isoform 2 [Homo sapiens] ;NP_001273013.1:multifunctional methyltransferase subunit TRM112-like protein isoform 3 [Homo sapiens] ;NP_057488.1:multifunctional methyltransferase subunit TRM112-like protein isoform 1 [Homo sapiens] ;	120	13576	X	X	X	X	X	X	X	X	X	X	X	X	X	X	X	X	X	X
MRPL40	0	0	0.000249	1	0	0	0.000728	1	0	0				0.721	0.9375	1				1.142	1.6861	0.887463	0	0	0	0	MRPL40	NP_001305080.1	MRPL40.NP_001305080.1:39S ribosomal protein L40, mitochondrial isoform 2 [Homo sapiens] ;NP_003767.2:39S ribosomal protein L40, mitochondrial isoform 1 [Homo sapiens] ;	162	19542	X	X	X	X	X	X	X	X	X	X	X	X	X	X	1	3	3	0
RTCA	0	0	0.000245	1	0	0	0	0	0	0				0.651	0.8617	1							0	0	0	0	RTCA	NP_003720.1	RNA 3'-terminal phosphate cyclase isoform b [Homo sapiens]	366	39337	X	X	X	X	X	X	X	X	X	X	X	X	X	X	X	X	X	X
YWHAZ	0	0	0.000244	1	0	0	0.000742	1	0.00031	3	-0.679	-0.8206	0.930421	-0.281	-0.3642	0.932276	-0.76	-0.7767	0.960686	0.904	1.7619	0.80593	0	0	0	0	YWHAZ	NP_001129173.1	14-3-3 protein zeta/delta [Homo sapiens]	245	27745	X	X	X	X	X	X	X	X	X	X	X	X	X	X	X	X	X	X
WDR5	0	0	0.000241	1	0	0	0	0	0	0				1.24	1.9675	0.963949							0	0	0	0	WDR5	NP_060058.1	WD repeat-containing protein 5 [Homo sapiens]	334	36589	X	X	X	X	X	X	X	X	X	X	X	X	X	X	2	6	6	0
TMEM41B	0	0	0.000236	1	0	0	0	0	0	0				-0.142	-0.1525	0.964813							0	0	0	0	TMEM41B	NP_001158502.1	TMEM41B.NP_001158502.1:transmembrane protein 41B isoform 2 [Homo sapiens] ;NP_055827.1:transmembrane protein 41B isoform 1 [Homo sapiens] ;	127	14089	X	X	X	X	X	X	X	X	X	X	X	X	X	X	X	X	X	X
MPC2	0	0	0.000236	1	0	0	0	0	0	0				-0.062	-0.066	0.982504							0	0	0	0	MPC2	NP_056230.1	mitochondrial pyruvate carrier 2 [Homo sapiens]	127	14279	X	X	X	X	X	X	X	X	X	X	X	X	X	X	X	X	X	X
COX5B	0	0	0.000232	1	0	0	0	0	0.000403	1	-0.491	-0.533	0.975782	-0.369	-0.4117	0.927101	-0.427	-0.4392	0.916748	-0.385	-0.4184	0.98219	0	0	0	0	COX5B	NP_001853.2	cytochrome c oxidase subunit 5B, mitochondrial precursor [Homo sapiens]	129	13696	X	X	X	X	X	X	X	X	X	X	X	X	X	X	X	X	X	X
NAF1	0	0	0.000231	1	0	0	0	0	0.000277	1	-0.153	-0.1606	1	0.707	0.9254	1	-0.099	-0.0984	0.958894	-0.114	-0.1269	1	0	0	0	0	NAF1	NP_001122403.1	NAF1.NP_001122403.1:H/ACA ribonucleoprotein complex non-core subunit NAF1 isoform b [Homo sapiens] ;NP_612395.2:H/ACA ribonucleoprotein complex non-core subunit NAF1 isoform a [Homo sapiens] ;	389	41895	X	X	X	X	X	X	X	X	X	X	X	X	X	X	X	X	X	X
PIN4	0	0	0.000229	1	0	0	0	0	0.000821	1	-0.163	-0.1728	1	-0.174	-0.1999	0.956188	-0.191	-0.2025	0.934954	-0.182	-0.1868	1	0	0	0	0	PIN4	NP_006214.3	peptidyl-prolyl cis-trans isomerase NIMA-interacting 4 isoform 1 [Homo sapiens]	131	13810	X	X	X	X	X	X	X	X	X	X	X	X	X	X	X	X	X	X
TP53	0	0	0.000229	1	0	0	0	0	0.000821	1	-0.585	-0.6483	0.956664	0.266	0.3897	1	-0.652	-0.6911	0.943367	-0.625	-0.7335	0.929598	0	0	0	0	TP53	NP_001119584.1	TP53.NP_001119584.1:cellular tumor antigen p53 isoform a [Homo sapiens] ;NP_001119590.1:cellular tumor antigen p53 isoform g [Homo sapiens] ;	393	43653	X	X	X	X	X	X	X	X	X	X	X	X	X	X	X	X	X	X
CDKN2A	0	0	0.000227	1	0	0	0	0	0	0				-0.044	-0.0472	0.986672							0	0	0	0	CDKN2A	NP_478102.2	cyclin-dependent kinase inhibitor 2A isoform p14ARF [Homo sapiens]	132	13903	X	X	X	X	X	X	X	X	X	X	X	X	X	X	X	X	X	X
NDUFA6	0	0	0.000222	2	0	0	0	0	0	0				0.341	0.4134	1							0	0	0	0	NDUFA6	NP_002481.3	NADH dehydrogenase [ubiquinone] 1 alpha subcomplex subunit 6 [Homo sapiens]	128	15137	X	X	X	X	X	X	X	X	X	X	X	X	X	X	1	2	2	0
PITPNB	0	0	0.00022	1	0	0	0	0	0	0				0.392	0.4811	1							0	0	0	0	PITPNB	NP_001271206.1	PITPNB.NP_001271206.1:phosphatidylinositol transfer protein beta isoform isoform 2 [Homo sapiens] ;NP_001271207.1:phosphatidylinositol transfer protein beta isoform isoform 3 [Homo sapiens] ;NP_036531.1:phosphatidylinositol transfer protein beta isoform isoform 1 [Homo sapiens] ;	272	31638	X	X	X	X	X	X	X	X	X	X	X	X	X	X	X	X	X	X
SPC24	0	0	0.000214	1	0	0	0	0	0	0				-0.14	-0.1507	0.965157							0	0	0	0	SPC24	NP_001303962.1	SPC24.NP_001303962.1:kinetochore protein Spc24 isoform 4 [Homo sapiens] ;NP_872319.1:kinetochore protein Spc24 isoform 1 [Homo sapiens] ;	140	15974	X	X	X	X	X	X	X	X	X	X	X	X	X	X	X	X	X	X
ARCN1	0	0	0.000212	1	0	0	0	0	0	0				0.667	0.8824	1							0	0	0	0	ARCN1	NP_001135753.1	ARCN1.NP_001135753.1:coatomer subunit delta isoform 2 [Homo sapiens] ;NP_001646.2:coatomer subunit delta isoform 1 [Homo sapiens] ;	423	47205	X	X	X	X	X	X	X	X	X	X	X	X	X	X	X	X	X	X
VDAC3	0	0	0.000211	1	0	0	0	0	0.000797	2	-1.188	-1.2967	0.867303	-0.724	-0.983	0.919167	-1.09	-1.2499	1	-1.13	-1.3229	0.879558	0	0	0	0	VDAC3	NP_001129166.1	VDAC3.NP_001129166.1:voltage-dependent anion-selective channel protein 3 isoform 2 [Homo sapiens] ;NP_005653.3:voltage-dependent anion-selective channel protein 3 isoform 1 [Homo sapiens] ;	284	30790	X	X	X	X	X	X	X	X	X	X	X	X	X	X	X	X	X	X
CTPS1	0	0	0.000207	1	0	0	0	0	0	0				0.662	0.9137	1							0	0	0	0	CTPS1	NP_001288166.1	CTPS1.NP_001288166.1:CTP synthase 1 isoform b [Homo sapiens] ;NP_001896.2:CTP synthase 1 isoform a [Homo sapiens] ;	435	49695	X	X	X	X	X	X	X	X	X	X	X	X	X	X	X	X	X	X
PABPN1	0	0	0.000202	1	0	0	0	0	0	0				1.165	1.7654	1							0	0	0	0	PABPN1	NP_001186793.2	PABPN1. NP_001186793.2:BCL2L2-PABPN1 protein [Homo sapiens] ;NP_001347480.1:polyadenylate-binding protein 2 isoform 2 [Homo sapiens] ;NP_001347481.1:polyadenylate-binding protein 2 isoform 3 [Homo sapiens] ;NP_004634.1:polyadenylate-binding protein 2 isoform 1 [Homo sapiens] ;	333	37171	X	X	X	X	X	X	X	X	X	X	X	X	X	X	2	5	5	0
PYM1	0	0	0.000199	1	0	0	0	0	0	0				0.688	0.9141	1							0	0	0	0	PYM1	NP_001137325.1	PYM1.NP_001137325.1:partner of Y14 and mago isoform 2 [Homo sapiens] ;NP_115721.1:partner of Y14 and mago isoform 1 [Homo sapiens] ;	203	22705	X	X	X	X	X	X	X	X	X	X	X	X	X	X	2	3	3	0
SCO1	0	0	0.000199	1	0	0	0	0	0	0				0.388	0.4978	1							0	0	0	0	SCO1	NP_004580.1	protein SCO1 homolog, mitochondrial [Homo sapiens]	301	33814	X	X	X	X	X	X	X	X	X	X	X	X	X	X	X	X	X	X
MRPL45	0	0	0.000196	1	0	0	0	0	0	0				0.31	0.3613	1							0	0	0	0	MRPL45	NP_115727.5	39S ribosomal protein L45, mitochondrial isoform 1 [Homo sapiens]	306	35291	X	X	X	X	X	X	X	X	X	X	X	X	X	X	X	X	X	X
SMN1	0	0	0.000193	2	0	0	0	0	0	0				1.105	1.679	1							0	0	0	0	SMN1	NP_000335.1	SMN1.NP_000335.1:survival motor neuron protein isoform d [Homo sapiens] ;NP_001284644.1:survival motor neuron protein isoform a [Homo sapiens] ;	294	31849	X	X	X	X	X	X	X	X	X	X	X	X	X	X	2	4	4	0
MRPS18C	0	0	0.000189	1	0	0	0	0	0	0				0.407	0.5037	1							0	0	0	0	MRPS18C	NP_057151.1	28S ribosomal protein S18c, mitochondrial isoform 1 [Homo sapiens]	142	15850	X	X	X	X	X	X	X	X	X	X	X	X	X	X	1	2	2	0
TRIP6	0	0	0.000189	1	0	0	0	0	0	0				0.739	0.9862	1							0	0	0	0	TRIP6	NP_003293.2	thyroid receptor-interacting protein 6 [Homo sapiens]	476	50288	X	X	X	X	X	X	X	X	X	X	X	X	X	X	X	X	X	X
UNC45A	0	0	0.000187	1	0	0	0	0	0	0				1.222	1.7674	1							0	0	0	0	UNC45A	NP_001310549.1	UNC45A.NP_001310549.1:protein unc-45 homolog A isoform 4 [Homo sapiens] ;NP_001310550.1:protein unc-45 homolog A isoform 3 [Homo sapiens] ;NP_061141.2:protein unc-45 homolog A isoform 2 [Homo sapiens] ;	799	87255	X	X	X	X	X	X	X	X	X	X	X	X	X	X	X	X	X	X
EIF1AX	0	0	0.000187	1	0	0	0.000656	1	0	0				0.293	0.3616	1				0.892	1.2999	1	0	0	0	0	EIF1AX	NP_001403.1	EIF1AX,EIF1AY.NP_001403.1:eukaryotic translation initiation factor 1A, X-chromosomal [Homo sapiens] ;NP_004672.2:eukaryotic translation initiation factor 1A, Y-chromosomal isoform 1 [Homo sapiens] ;	144	16460	X	X	X	X	X	X	X	X	X	X	X	X	X	X	1	2	2	0
PPIL3	0	0	0.000186	1	0	0	0	0	0.000555	2	-1.084	-1.2267	0.876221	-1.141	-1.3276	0.942499	-1.062	-1.2391	1	-1.135	-1.3983	0.873085	0	0	0	0	PPIL3	NP_570981.1	peptidyl-prolyl cis-trans isomerase-like 3 isoform PPIL3b [Homo sapiens]	161	18155	X	X	X	X	X	X	X	X	X	X	X	X	X	X	X	X	X	X
RALY	0	0	0.000185	1	0	0	0	0	0	0				0.94	1.4033	1							0	0	0	0	RALY	NP_031393.2	RALY.NP_031393.2:RNA-binding protein Raly isoform 2 [Homo sapiens] ;NP_057951.1:RNA-binding protein Raly isoform 1 [Homo sapiens] ;	290	30364	X	X	X	X	X	X	X	X	X	X	X	X	X	X	2	4	4	0
KLHDC4	0	0	0.000184	1	0	0	0	0	0	0				0.642	0.859	1							0	0	0	0	KLHDC4	NP_001171785.1	kelch domain-containing protein 4 isoform 2 [Homo sapiens]	489	54496	X	X	X	X	X	X	X	X	X	X	X	X	X	X	X	X	X	X
HADH	0	0	0.000181	1	0	0	0	0	0	0				0.424	0.5031	1							0	0	0	0	HADH	NP_001171634.2	HADH. NP_001171634.2:hydroxyacyl-coenzyme A dehydrogenase, mitochondrial isoform 1 precursor [Homo sapiens] ;NP_001317956.1:hydroxyacyl-coenzyme A dehydrogenase, mitochondrial isoform 3 [Homo sapiens] ;NP_005318.4:hydroxyacyl-coenzyme A dehydrogenase, mitochondrial isoform 2 precursor [Homo sapiens] ;NP_005318.5:hydroxyacyl-coenzyme A dehydrogenase, mitochondrial isoform 2 precursor [Homo sapiens…	331	36035	X	X	X	X	X	X	X	X	X	X	X	X	X	X	X	X	X	X
MTFP1	0	0	0.00018	1	0	0	0	0	0	0				-0.149	-0.1535	0.964625							0	0	0	0	MTFP1	NP_057582.2	mitochondrial fission process protein 1 isoform a [Homo sapiens]	166	18010	X	X	X	X	X	X	X	X	X	X	X	X	X	X	X	X	X	X
UBP1	0	0	0.000178	1	0	0	0	0	0	0				0.743	1.037	1							0	0	0	0	UBP1	NP_001121632.1	upstream-binding protein 1 isoform LBP-1a [Homo sapiens]	504	56453	X	X	X	X	X	X	X	1	2	0	2	0	3.57	X	X	X	X	X
HIBADH	0	0	0.000178	1	0	0	0	0	0	0				0.396	0.46	1							0	0	0	0	HIBADH	NP_689953.1	3-hydroxyisobutyrate dehydrogenase, mitochondrial precursor [Homo sapiens]	336	35329	X	X	X	X	X	X	X	X	X	X	X	X	X	X	X	X	X	X
DDX39B	0	0	0.000178	2	0	0	0	0	4.9e-05	1	-0.193	-0.1926	1	1.116	1.7009	1	-0.146	-0.1442	0.947073	-0.16	-0.168	1	0	0	0	0	DDX39B	NP_004631.1	spliceosome RNA helicase DDX39B [Homo sapiens]	428	48991	X	X	X	X	X	X	X	1	3	0	3	0	2.8	X	2	3	1	2
RUVBL1	0	0	0.000177	1	0.000309	2	0	0	0.000708	1	-0.538	-0.5845	0.967081	0.873	1.589	1	0.86	1.5044	0.903599	-0.596	-0.684	0.936021	0	0	0	0	RUVBL1	NP_003698.1	ruvB-like 1 isoform 1 [Homo sapiens]	456	50228	X	X	X	X	X	X	X	X	X	X	X	X	X	X	4	6	6	0
SRSF12	0	0	0.000174	1	0	0	0	0	0	0				0.876	1.1598	1							0	0	0	0	SRSF12	NP_542781.3	serine/arginine-rich splicing factor 12 isoform a [Homo sapiens]	261	30512	1	2	0	2	0	4.21	X	X	X	X	X	X	X	X	3	6	3	3
CYBC1	0	0	0.000173	1	0	0	0	0	0	0				-0.125	-0.1311	0.968959							0	0	0	0	CYBC1	NP_001093878.1	CYBC1.NP_001093878.1:cytochrome b-245 chaperone 1 isoform b [Homo sapiens] ;NP_001180582.1:cytochrome b-245 chaperone 1 isoform a [Homo sapiens] ;	173	19436	X	X	X	X	X	X	X	X	X	X	X	X	X	X	X	X	X	X
HDGFL3	0	0	0.000169	1	0	0	0	0	0	0				-0.148	-0.1628	0.962874							0	0	0	0	HDGFL3	NP_057157.1	hepatoma-derived growth factor-related protein 3 [Homo sapiens]	203	22620	X	X	X	X	X	X	X	X	X	X	X	X	X	X	2	3	0	3
PSMB5	0	0	0.000168	1	0	0	0	0	0	0				0.37	0.4619	1							0	0	0	0	PSMB5	NP_001124197.1	PSMB5.NP_001124197.1:proteasome subunit beta type-5 isoform 2 [Homo sapiens] ;NP_002788.1:proteasome subunit beta type-5 isoform 1 [Homo sapiens] ;	160	17782	X	X	X	X	X	X	X	X	X	X	X	X	X	X	1	2	2	0
MRPS7	0	0	0.000167	1	0	0	0	0	0	0				0.723	0.9595	1							0	0	0	0	MRPS7	NP_057055.2	28S ribosomal protein S7, mitochondrial [Homo sapiens]	242	28134	X	X	X	X	X	X	X	X	X	X	X	X	X	X	3	3	3	0
JPT1	0	0	0.000165	1	0	0	0	0	0	0				-0.175	-0.184	0.958996							0	0	0	0	JPT1	NP_001002032.1	JPT1.NP_001002032.1:jupiter microtubule associated homolog 1 isoform 2 [Homo sapiens] ;NP_001275540.1:jupiter microtubule associated homolog 1 isoform 4 [Homo sapiens] ;NP_057269.1:jupiter microtubule associated homolog 1 isoform 1 [Homo sapiens] ;	181	19916	X	X	X	X	X	X	X	X	X	X	X	X	X	X	X	X	X	X
MRPL15	0	0	0.000164	2	0	0	0	0	0	0				1.08	1.5991	1							0	0	0	0	MRPL15	NP_054894.1	39S ribosomal protein L15, mitochondrial [Homo sapiens]	296	33420	X	X	X	X	X	X	X	X	X	X	X	X	X	X	4	5	5	0
PSMA6	0	0	0.000164	1	0	0	0	0	0	0				0.634	0.8333	1							0	0	0	0	PSMA6	NP_002782.1	proteasome subunit alpha type-6 isoform a [Homo sapiens]	246	27399	X	X	X	X	X	X	X	X	X	X	X	X	X	X	2	3	3	0
MRPL43	0	0	0.000164	1	0	0	0	0	0	0				0.318	0.3926	1							0	0	0	0	MRPL43	NP_001295325.1	MRPL43.NP_001295325.1:39S ribosomal protein L43, mitochondrial isoform e [Homo sapiens] ;NP_115488.2:39S ribosomal protein L43, mitochondrial isoform a [Homo sapiens] ;NP_789762.1:39S ribosomal protein L43, mitochondrial isoform b [Homo sapiens] ;NP_789763.1:39S ribosomal protein L43, mitochondrial isoform c [Homo sapiens] ;NP_789764.1:39S ribosomal protein L43, mitochondrial isoform d [Homo sapi…	164	18311	X	X	X	X	X	X	X	X	X	X	X	X	X	X	1	2	2	0
WBP11	0	0	0.000161	2	0	0	0	0	0.000234	2	-0.846	-1.0374	0.900589	0.693	1.3506	1	-0.964	-1.0593	1	-0.94	-1.0661	0.898391	0	0	0	0	WBP11	NP_057396.1	WW domain-binding protein 11 [Homo sapiens]	641	69998	X	X	X	X	X	X	X	X	X	X	X	X	X	X	1	2	2	0
ARL8B	0	0	0.000161	1	0	0	0	0	0.001157	1	-0.306	-0.3444	1	-0.451	-0.505	0.919176	-0.44	-0.4558	0.917178	-0.338	-0.3715	0.992674	0	0	0	0	ARL8B	NP_060654.1	ARL8A,ARL8B.NP_060654.1:ADP-ribosylation factor-like protein 8B [Homo sapiens] ;NP_620150.1:ADP-ribosylation factor-like protein 8A isoform 1 [Homo sapiens] ;	186	21539	X	X	X	X	X	X	X	X	X	X	X	X	X	X	X	X	X	X
OLA1	0	0	0.00016	1	0	0	0	0	0	0				0.368	0.4517	1							0	0	0	0	OLA1	NP_001315617.1	OLA1.NP_001315617.1:obg-like ATPase 1 isoform 3 [Homo sapiens] ;NP_037473.3:obg-like ATPase 1 isoform 1 [Homo sapiens] ;	375	42247	X	X	X	X	X	X	X	X	X	X	X	X	X	X	X	X	X	X
WTAP	0	0	0.000158	1	0	0	0	0	0	0				0.347	0.4284	1							0	0	0	0	WTAP	NP_001257462.1	WTAP.NP_001257462.1:pre-mRNA-splicing regulator WTAP isoform 3 [Homo sapiens] ;NP_004897.2:pre-mRNA-splicing regulator WTAP isoform 1 [Homo sapiens] ;NP_690596.1:pre-mRNA-splicing regulator WTAP isoform 2 [Homo sapiens] ;	170	19892	X	X	X	X	X	X	X	X	X	X	X	X	X	X	1	2	2	0
ARL1	0	0	0.000157	2	0	0	0	0	0	0				0.34	0.422	1							0	0	0	0	ARL1	NP_001168.1	ARL1.NP_001168.1:ADP-ribosylation factor-like protein 1 isoform 1 [Homo sapiens] ;NP_001287997.1:ADP-ribosylation factor-like protein 1 isoform 2 [Homo sapiens] ;	181	20418	X	X	X	X	X	X	X	X	X	X	X	X	X	X	1	2	2	0
CD3EAP	0	0	0.000157	1	0	0	0	0	0	0				1.305	1.901	1							0	0	0	0	CD3EAP	NP_001284519.1	CD3EAP.NP_001284519.1:DNA-directed RNA polymerase I subunit RPA34 isoform 1 [Homo sapiens] ;NP_036231.1:DNA-directed RNA polymerase I subunit RPA34 isoform 2 [Homo sapiens] ;	512	55172	X	X	X	X	X	X	X	X	X	X	X	X	X	X	3	6	6	0
METAP1	0	0	0.000155	1	0	0	0	0	0	0				0.38	0.4768	1							0	0	0	0	METAP1	NP_055958.2	methionine aminopeptidase 1 [Homo sapiens]	386	43215	X	X	X	X	X	X	X	X	X	X	X	X	X	X	X	X	X	X
GOT2	0	0	0.000155	1	0	0	0	0	0	0				0.346	0.4167	1							0	0	0	0	GOT2	NP_001273149.1	GOT2.NP_001273149.1:aspartate aminotransferase, mitochondrial isoform 2 precursor [Homo sapiens] ;NP_002071.2:aspartate aminotransferase, mitochondrial isoform 1 precursor [Homo sapiens] ;	387	43030	X	X	X	X	X	X	X	X	X	X	X	X	X	X	X	X	X	X
MTCH1	0	0	0.000154	1	0	0	0	0	0	0				0.301	0.36	1							0	0	0	0	MTCH1	NP_001258570.1	MTCH1.NP_001258570.1:mitochondrial carrier homolog 1 isoform PSAP-LL [Homo sapiens] ;NP_055156.1:mitochondrial carrier homolog 1 isoform PSAP-LS [Homo sapiens] ;	389	41544	X	X	X	X	X	X	X	X	X	X	X	X	X	X	X	X	X	X
ARL6IP6	0	0	0.000154	1	0	0	0	0	0	0				-0.219	-0.2164	0.953363							0	0	0	0	ARL6IP6	NP_001358901.1	ARL6IP6. NP_001358901.1:ADP-ribosylation factor-like protein 6-interacting protein 6 isoform c [Homo sapiens] ;NP_689735.1:ADP-ribosylation factor-like protein 6-interacting protein 6 isoform a [Homo sapiens] ;	195	21167	X	X	X	X	X	X	X	X	X	X	X	X	X	X	X	X	X	X
CDC42EP1	0	0	0.000153	1	0	0	0	0	0	0				0.336	0.4075	1							0	0	0	0	CDC42EP1	NP_689449.1	cdc42 effector protein 1 [Homo sapiens]	391	40295	X	X	X	X	X	X	X	X	X	X	X	X	X	X	X	X	X	X
HDHD5	0	0	0.000152	1	0	0	0	0	0.000274	1	-0.073	-0.078	1	0.381	0.4762	1	-0.254	-0.2712	0.924719	-0.062	-0.0678	1	0	0	0	0	HDHD5	NP_060299.4	HDHD5.NP_060299.4:haloacid dehalogenase-like hydrolase domain-containing 5 isoform 1 [Homo sapiens] ;NP_149061.1:haloacid dehalogenase-like hydrolase domain-containing 5 isoform 2 precursor [Homo sapiens] ;	393	43588	X	X	X	X	X	X	X	X	X	X	X	X	X	X	X	X	X	X
WDR48	0	0	0.000151	1	0	0	0	0	0	0				0.618	0.8546	1							0	0	0	0	WDR48	NP_001290331.1	WDR48.NP_001290331.1:WD repeat-containing protein 48 isoform 2 [Homo sapiens] ;NP_001290332.1:WD repeat-containing protein 48 isoform 3 [Homo sapiens] ;NP_001333154.1:WD repeat-containing protein 48 isoform 4 [Homo sapiens] ;NP_001333155.1:WD repeat-containing protein 48 isoform 5 [Homo sapiens] ;NP_001333156.1:WD repeat-containing protein 48 isoform 6 [Homo sapiens] ;NP_001333157.1:WD repeat-con…	595	66707	X	X	X	X	X	X	X	X	X	X	X	X	X	X	X	X	X	X
MPLKIP	0	0	0.00015	1	0	0	0	0	0	0				0.454	0.5839	1							0	0	0	0	MPLKIP	NP_619646.1	M-phase-specific PLK1-interacting protein [Homo sapiens]	179	19147	X	X	X	X	X	X	X	X	X	X	X	X	X	X	1	2	2	0
TRMT10C	0	0	0.000149	1	0	0	0	0	0	0				0.404	0.4571	1							0	0	0	0	TRMT10C	NP_060289.2	tRNA methyltransferase 10 homolog C precursor [Homo sapiens]	403	47347	X	X	X	X	X	X	X	X	X	X	X	X	X	X	X	X	X	X
GNL1	0	0	0.000148	1	0	0	0	0	0.000176	2	-0.966	-1.0681	0.896571	-0.069	-0.1092	0.973361	-0.892	-1.038	1	-0.894	-1.0297	0.901112	0	0	0	0	GNL1	NP_005266.2	guanine nucleotide-binding protein-like 1 [Homo sapiens]	607	68661	X	X	X	X	X	X	X	X	X	X	X	X	X	X	X	X	X	X
RAB8A	0	0	0.000145	1	0	0	0	0	0.00052	1	-0.14	-0.1512	1	-0.156	-0.1635	0.962745	-0.05	-0.0582	0.970987	0.023	0.0264	1	0	0	0	0	RAB8A	NP_005361.2	ras-related protein Rab-8A [Homo sapiens]	207	23668	X	X	X	X	X	X	X	X	X	X	X	X	X	X	X	X	X	X
JMJD6	0	0	0.000145	1	0	0	0	0	0	0				0.25	0.2834	1							0	0	0	0	JMJD6	NP_001074930.1	JMJD6.NP_001074930.1:bifunctional arginine demethylase and lysyl-hydroxylase JMJD6 isoform 1 [Homo sapiens] ;NP_055982.2:bifunctional arginine demethylase and lysyl-hydroxylase JMJD6 isoform 2 [Homo sapiens] ;	414	47626	X	X	X	X	X	X	X	X	X	X	X	X	X	X	X	X	X	X
MRPS28	0	0	0.000144	1	0	0	0	0	0	0				0.416	0.4699	1							0	0	0	0	MRPS28	NP_054737.1	28S ribosomal protein S28, mitochondrial [Homo sapiens]	187	20843	X	X	X	X	X	X	X	X	X	X	X	X	X	X	2	2	2	0
RRP7A	0	0	0.000144	1	0	0	0	0	0	0				0.671	0.8782	1							0	0	0	0	RRP7A	NP_056518.2	ribosomal RNA-processing protein 7 homolog A [Homo sapiens]	280	32334	X	X	X	X	X	X	X	X	X	X	X	X	X	X	2	3	3	0
SMARCE1	0	0	0.000142	2	0	0	0	0	0	0				0.964	1.3739	1							0	0	0	0	SMARCE1	NP_003070.3	SWI/SNF-related matrix-associated actin-dependent regulator of chromatin subfamily E member 1 [Homo sapiens]	411	46649	X	X	X	X	X	X	X	X	X	X	X	X	X	X	1	2	2	0
TFB1M	0	0	0.00014	1	0	0	0	0	0	0				0.662	0.9006	1							0	0	0	0	TFB1M	NP_001337430.1	TFB1M.NP_001337430.1:dimethyladenosine transferase 1, mitochondrial isoform 2 [Homo sapiens] ;NP_057104.2:dimethyladenosine transferase 1, mitochondrial isoform 1 [Homo sapiens] ;	288	32685	X	X	X	X	X	X	X	X	X	X	X	X	X	X	3	3	3	0
MRPL21	0	0	0.000139	2	0	0	0	0	0	0				0.374	0.4551	1							0	0	0	0	MRPL21	NP_852615.1	MRPL21.NP_852615.1:39S ribosomal protein L21, mitochondrial isoform d [Homo sapiens] ;NP_852616.1:39S ribosomal protein L21, mitochondrial isoform a [Homo sapiens] ;	205	22815	X	X	X	X	X	X	X	X	X	X	X	X	X	X	1	2	2	0
CTSB	0	0	0.000139	1	0	0	0.00022	1	0	0				-0.202	-0.1995	0.956257				0.371	0.4808	1	0	0	0	0	CTSB	NP_001304166.1	CTSB.NP_001304166.1:cathepsin B isoform 2 [Homo sapiens] ;NP_680093.1:cathepsin B isoform 1 preproprotein [Homo sapiens] ;	215	23743	X	X	X	X	X	X	X	X	X	X	X	X	X	X	X	X	X	X
NUDT5	0	0	0.000139	1	0	0	0	0	0	0				-0.128	-0.1307	0.969038							0	0	0	0	NUDT5	NP_001308576.1	NUDT5.NP_001308576.1:ADP-sugar pyrophosphatase isoform 2 [Homo sapiens] ;NP_001308577.1:ADP-sugar pyrophosphatase isoform 3 [Homo sapiens] ;NP_054861.2:ADP-sugar pyrophosphatase isoform 1 [Homo sapiens] ;	216	24098	X	X	X	X	X	X	X	X	X	X	X	X	X	X	X	X	X	X
ATAD3B	0	0	0.000139	1	0	0	0	0	0	0				0.741	1.0431	1							0	0	0	0	ATAD3B	NP_114127.3	ATPase family AAA domain-containing protein 3B isoform AAA-TOB3l [Homo sapiens]	648	72573	X	X	X	X	X	X	X	X	X	X	X	X	X	X	1	2	0	2
AP2M1	0	0	0.000138	1	0	0	0	0	0	0				0.414	0.5001	1							0	0	0	0	AP2M1	NP_001020376.1	AP2M1.NP_001020376.1:AP-2 complex subunit mu isoform b [Homo sapiens] ;NP_001298127.1:AP-2 complex subunit mu isoform c [Homo sapiens] ;NP_004059.2:AP-2 complex subunit mu isoform a [Homo sapiens] ;	433	49389	X	X	X	X	X	X	X	X	X	X	X	X	X	X	X	X	X	X
ACOT9	0	0	0.000136	1	0	0	0	0	0	0				0.345	0.4466	1							0	0	0	0	ACOT9	NP_001028755.2	ACOT9.NP_001028755.2:acyl-coenzyme A thioesterase 9, mitochondrial isoform b precursor [Homo sapiens] ;NP_001032248.1:acyl-coenzyme A thioesterase 9, mitochondrial isoform a precursor [Homo sapiens] ;NP_001317188.1:acyl-coenzyme A thioesterase 9, mitochondrial isoform c [Homo sapiens] ;	439	49902	X	X	X	X	X	X	X	X	X	X	X	X	X	X	X	X	X	X
MRPL12	0	0	0.000136	1	0	0	0	0	0	0				0.379	0.4702	1							0	0	0	0	MRPL12	NP_002940.2	39S ribosomal protein L12, mitochondrial [Homo sapiens]	198	21348	X	X	X	X	X	X	X	X	X	X	X	X	X	X	2	2	2	0
MRPS26	0	0	0.000131	1	0	0	0	0	0	0				0.231	0.2707	1							0	0	0	0	MRPS26	NP_110438.1	28S ribosomal protein S26, mitochondrial [Homo sapiens]	205	24212	X	X	X	X	X	X	X	X	X	X	X	X	X	X	1	2	2	0
PPIE	0	0	0.000128	1	0	0	0	0	0	0				0.649	0.861	1							0	0	0	0	PPIE	NP_001181936.1	PPIE.NP_001181936.1:peptidyl-prolyl cis-trans isomerase E isoform 4 [Homo sapiens] ;NP_001306222.1:peptidyl-prolyl cis-trans isomerase E isoform 5 [Homo sapiens] ;NP_006103.1:peptidyl-prolyl cis-trans isomerase E isoform 1 [Homo sapiens] ;NP_982281.1:peptidyl-prolyl cis-trans isomerase E isoform 2 [Homo sapiens] ;	314	34991	X	X	X	X	X	X	X	X	X	X	X	X	X	X	2	3	3	0
RTF1	0	0	0.000127	1	0	0	0	0	0.000105	2	-0.424	-0.4587	0.988809	0.411	0.5839	1	-0.438	-0.4963	0.919076	-0.354	-0.3872	0.98908	0	0	0	0	RTF1	NP_055953.3	RNA polymerase-associated protein RTF1 homolog [Homo sapiens]	710	80314	X	X	X	X	X	X	X	X	X	X	X	X	X	X	X	X	X	X
ZNF346	0	0	0.000126	1	0	0	0	0	0	0				0.625	0.8113	1							0	0	0	0	ZNF346	NP_001295142.1	ZNF346.NP_001295142.1:zinc finger protein 346 isoform b [Homo sapiens] ;NP_001295143.1:zinc finger protein 346 isoform c [Homo sapiens] ;NP_001295144.1:zinc finger protein 346 isoform d [Homo sapiens] ;NP_001295147.1:zinc finger protein 346 isoform f [Homo sapiens] ;NP_001295152.1:zinc finger protein 346 isoform h [Homo sapiens] ;NP_001350642.1:zinc finger protein 346 isoform i [Homo sapiens] ;NP…	319	35771	X	X	X	X	X	X	X	X	X	X	X	X	X	X	2	3	3	0
CDK2	0	0	0.000126	1	0	0	0	0	0	0				-0.175	-0.173	0.960989							0	0	0	0	CDK2	NP_001277159.1	CDK2.NP_001277159.1:cyclin-dependent kinase 2 isoform 3 [Homo sapiens] ;NP_001789.2:cyclin-dependent kinase 2 isoform 1 [Homo sapiens] ;NP_439892.2:cyclin-dependent kinase 2 isoform 2 [Homo sapiens] ;	238	27165	X	X	X	X	X	X	X	X	X	X	X	X	X	X	X	X	X	X
MRPL24	0	0	0.000124	1	0	0	0	0	0.000498	1	-0.077	-0.0795	1	0.368	0.438	1	-0.106	-0.1067	0.956598	-0.181	-0.1939	1	0	0	0	0	MRPL24	NP_078816.2	39S ribosomal protein L24, mitochondrial [Homo sapiens]	216	24915	X	X	X	X	X	X	X	X	X	X	X	X	X	X	1	2	2	0
PSMC5	0	0	0.000122	2	0	0	0	0	0	0				1.099	1.5702	1							0	0	0	0	PSMC5	NP_001186092.1	PSMC5.NP_001186092.1:26S proteasome regulatory subunit 8 isoform 2 [Homo sapiens] ;NP_002796.4:26S proteasome regulatory subunit 8 isoform 1 [Homo sapiens] ;	398	44784	X	X	X	X	X	X	X	X	X	X	X	X	X	X	2	5	5	0
TMEM33	0	0	0.000121	1	0	0	0	0	0.000541	2	-0.606	-0.7077	0.947318	-0.546	-0.6135	0.913561	-0.578	-0.6052	0.929782	-0.629	-0.6671	0.938354	0	0	0	0	TMEM33	NP_060596.2	transmembrane protein 33 [Homo sapiens]	247	27978	X	X	X	X	X	X	X	X	X	X	X	X	X	X	X	X	X	X
NUP2	0	0	0.00012	1	0	0	0	0	0	0				0.929	1.2717	1							0	0	0	0	NUP2	NP_001357372.1	NUPL2. 3 proteins in this group did not match any genes. NP_001357372.1:nucleoporin NUP42 isoform 1 [Homo sapiens] ;NP_001357373.1:nucleoporin NUP42 isoform 3 [Homo sapiens] ;NP_001357374.1:nucleoporin NUP42 isoform 4 [Homo sapiens] ;NP_031368.1:nucleoporin NUP42 isoform 2 [Homo sapiens] ;	448	47825	X	X	X	X	X	X	X	X	X	X	X	X	X	X	3	4	4	0
SNRPB2	0	0	0.000119	1	0	0	0	0	0.003188	1	-1.025	-1.2164	0.877532	-0.625	-0.9124	0.915674	-0.991	-1.2712	1	-1.144	-1.2454	0.885512	0	0	0	0	SNRPB2	NP_937863.1	U2 small nuclear ribonucleoprotein B'' [Homo sapiens]	225	25486	X	X	X	X	X	X	X	X	X	X	X	X	X	X	2	2	2	0
LMAN1	0	0	0.000117	1	0	0	0	0	0.000633	1	-0.589	-0.6832	0.951133	-0.047	-0.0635	0.983053	-0.597	-0.6545	0.937071	-0.576	-0.6083	0.947063	0	0	0	0	LMAN1	NP_005561.1	protein ERGIC-53 precursor [Homo sapiens]	510	57549	X	X	X	X	X	X	X	X	X	X	X	X	X	X	X	X	X	X
IMPDH2	0	0	0.000117	1	0	0	0	0	0	0				0.337	0.4321	1							0	0	0	0	IMPDH2	NP_000875.2	inosine-5'-monophosphate dehydrogenase 2 [Homo sapiens]	514	55805	X	X	X	X	X	X	X	X	X	X	X	X	X	X	X	X	X	X
PNPO	0	0	0.000115	1	0	0	0	0	0	0				-0.124	-0.1324	0.968702							0	0	0	0	PNPO	NP_060599.1	pyridoxine-5'-phosphate oxidase [Homo sapiens]	261	29988	X	X	X	X	X	X	X	X	X	X	X	X	X	X	X	X	X	X
EARS2	0	0	0.000115	1	0	0	0	0	0	0				0.39	0.4815	1							0	0	0	0	EARS2	NP_001077083.1	EARS2.NP_001077083.1:probable glutamate--tRNA ligase, mitochondrial isoform 1 [Homo sapiens] ;NP_001295140.1:probable glutamate--tRNA ligase, mitochondrial isoform 2 [Homo sapiens] ;	523	58689	X	X	X	X	X	X	X	X	X	X	X	X	X	X	X	X	X	X
MRPL10	0	0	0.000115	1	0	0	0	0	0	0				-0.265	-0.2599	0.946372							0	0	0	0	MRPL10	NP_660298.2	MRPL10.NP_660298.2:39S ribosomal protein L10, mitochondrial isoform a precursor [Homo sapiens] ;NP_683685.1:39S ribosomal protein L10, mitochondrial isoform b [Homo sapiens] ;	261	29283	X	X	X	X	X	X	X	X	X	X	X	X	X	X	X	X	X	X
MCCC2	0	0	0.000114	1	0	0	0	0	0	0				0.373	0.4527	1							0	0	0	0	MCCC2	NP_001350076.1	MCCC2.NP_001350076.1:methylcrotonoyl-CoA carboxylase beta chain, mitochondrial isoform 2 precursor [Homo sapiens] ;NP_071415.1:methylcrotonoyl-CoA carboxylase beta chain, mitochondrial isoform 1 precursor [Homo sapiens] ;	525	57519	X	X	X	X	X	X	X	X	X	X	X	X	X	X	X	X	X	X
PDS5A	0	0	0.000112	1	0	0	0	0	0	0				1.178	1.6873	1							0	0	0	0	PDS5A	NP_001093869.1	sister chromatid cohesion protein PDS5 homolog A isoform 1 [Homo sapiens]	1337	150830	X	X	X	X	X	X	X	X	X	X	X	X	X	X	X	X	X	X
SLBP	0	0	0.000111	1	0	0	0	0	0	0				-0.087	-0.0903	0.977286							0	0	0	0	SLBP	NP_006518.1	histone RNA hairpin-binding protein isoform 1 [Homo sapiens]	270	31286	X	X	X	X	X	X	X	X	X	X	X	X	X	X	X	X	X	X
TXLNA	0	0	0.00011	1	0	0	0	0	0	0				0.278	0.3286	1							0	0	0	0	TXLNA	NP_001363786.1	0 genes:. NP_001363786.1:alpha-taxilin isoform 1 [Homo sapiens] ;NP_001363787.1:alpha-taxilin isoform 2 [Homo sapiens] ;	546	61891	X	X	X	X	X	X	X	X	X	X	X	X	X	X	X	X	X	X
GATAD2B	0	0	0.00011	2	0	0	0	0	0	0				1.16	1.6902	1							0	0	0	0	GATAD2B	NP_065750.1	transcriptional repressor p66-beta [Homo sapiens]	593	65261	X	X	X	X	X	X	X	X	X	X	X	X	X	X	1	3	3	0
MED27	0	0	0.000109	1	0	0	0	0	0	0				-0.001	-0.0006	0.997491							0	0	0	0	MED27	NP_001240810.1	MED27.NP_001240810.1:mediator of RNA polymerase II transcription subunit 27 isoform 2 [Homo sapiens] ;NP_001240811.1:mediator of RNA polymerase II transcription subunit 27 isoform 3 [Homo sapiens] ;NP_004260.2:mediator of RNA polymerase II transcription subunit 27 isoform 1 [Homo sapiens] ;	275	31351	X	X	X	X	X	X	X	X	X	X	X	X	X	X	X	X	X	X
LDHA	0	0	0.000109	1	0	0	0	0	0.000291	2	-0.371	-0.42	0.995816	-0.389	-0.4238	0.925909	-0.42	-0.4603	0.917329	-0.522	-0.5244	0.961196	0	0	0	0	LDHA	NP_001128711.1	LDHA.NP_001128711.1:L-lactate dehydrogenase A chain isoform 2 [Homo sapiens] ;NP_001158886.1:L-lactate dehydrogenase A chain isoform 3 [Homo sapiens] ;NP_005557.1:L-lactate dehydrogenase A chain isoform 1 [Homo sapiens] ;	274	30205	X	X	X	X	X	X	X	X	X	X	X	X	X	X	X	X	X	X
STT3B	0	0	0.000109	1	0	0	0	0	0.000227	2	-0.816	-0.9328	0.914618	0.07	0.1038	1	-0.777	-0.8783	0.985056	-0.824	-0.8917	0.912633	0	0	0	0	STT3B	NP_849193.1	dolichyl-diphosphooligosaccharide--protein glycosyltransferase subunit STT3B [Homo sapiens]	826	93674	X	X	X	X	X	X	X	X	X	X	X	X	X	X	X	X	X	X
FOXC1	0	0	0.000108	1	0	0	0	0	0	0				0.408	0.4812	1							0	0	0	0	FOXC1	NP_001444.2	forkhead box protein C1 [Homo sapiens]	553	56789	X	X	X	X	X	X	X	X	X	X	X	X	X	X	X	X	X	X
MLLT1	0	0	0.000107	1	0	0	0	0	0	0				0.329	0.39	1							0	0	0	0	MLLT1	NP_005925.2	protein ENL [Homo sapiens]	559	62056	X	X	X	X	X	X	X	X	X	X	X	X	X	X	X	X	X	X
SART1	0	0	0.000107	2	0	0	0	0	0.000237	1	-1.299	-1.6032	0.826122	0.388	0.9191	1	-1.293	-1.5591	1	-1.337	-1.5395	0.858044	0	0	0	0	SART1	NP_005137.1	U4/U6.U5 tri-snRNP-associated protein 1 [Homo sapiens]	800	90255	X	X	X	X	X	X	X	X	X	X	X	X	X	X	3	6	6	0
NCLN	0	0	0.000107	1	0	0	0	0	0	0				0.408	0.4856	1							0	0	0	0	NCLN	NP_001308392.1	NCLN.NP_001308392.1:nicalin isoform 2 precursor [Homo sapiens] ;NP_064555.2:nicalin isoform 1 precursor [Homo sapiens] ;	562	62846	X	X	X	X	X	X	X	X	X	X	X	X	X	X	X	X	X	X
TPP1	0	0	0.000106	1	0	0	0	0	0	0				0.364	0.4548	1							0	0	0	0	TPP1	NP_000382.3	tripeptidyl-peptidase 1 preproprotein [Homo sapiens]	563	61248	X	X	X	X	X	X	X	X	X	X	X	X	X	X	X	X	X	X
PSMA3	0	0	0.000105	1	0	0	0	0	0	0				0.332	0.387	1							0	0	0	0	PSMA3	NP_002779.1	PSMA3.NP_002779.1:proteasome subunit alpha type-3 isoform 1 [Homo sapiens] ;NP_687033.1:proteasome subunit alpha type-3 isoform 2 [Homo sapiens] ;	255	28433	X	X	X	X	X	X	X	X	X	X	X	X	X	X	1	2	2	0
SSR1	0	0	0.000105	1	0	0	0	0	0.000376	1	-0.058	-0.0628	1	-0.091	-0.0868	0.978023	-0.08	-0.0824	0.963512	-0.177	-0.1712	1	0	0	0	0	SSR1	NP_003135.2	translocon-associated protein subunit alpha isoform 1 precursor [Homo sapiens]	286	32235	X	X	X	X	X	X	X	X	X	X	X	X	X	X	X	X	X	X
DLX1	0	0	0.000105	1	0	0	0	0	0	0				0.34	0.393	1							0	0	0	0	DLX1	NP_835221.2	homeobox protein DLX-1 isoform 1 [Homo sapiens]	255	27320	X	X	X	X	X	X	X	X	X	X	X	X	X	X	1	2	2	0
PIH1D1	0	0	0.000103	1	0	0	0	0	0	0				-0.119	-0.1246	0.970249							0	0	0	0	PIH1D1	NP_060386.1	PIH1 domain-containing protein 1 [Homo sapiens]	290	32363	X	X	X	X	X	X	X	X	X	X	X	X	X	X	X	X	X	X
DNAJC9	0	0	0.000103	1	0	0	0	0	0	0				0.382	0.4667	1							0	0	0	0	DNAJC9	NP_056005.1	dnaJ homolog subfamily C member 9 [Homo sapiens]	260	29910	X	X	X	X	X	X	X	X	X	X	X	X	X	X	2	2	2	0
PLCB3	0	0	0.000103	1	0	0	0	0	0	0				0.927	1.328	1							0	0	0	0	PLCB3	NP_001171812.1	PLCB3.NP_001171812.1:1-phosphatidylinositol 4,5-bisphosphate phosphodiesterase beta-3 isoform 2 [Homo sapiens] ;NP_001303243.1:1-phosphatidylinositol 4,5-bisphosphate phosphodiesterase beta-3 isoform 1 [Homo sapiens] ;	1167	131205	X	X	X	X	X	X	X	X	X	X	X	X	X	X	X	X	X	X
LRRC47	0	0	0.000103	1	0	0	0.000162	1	0	0				0.277	0.3292	1				0.877	1.1981	1	0	0	0	0	LRRC47	NP_065761.1	leucine-rich repeat-containing protein 47 [Homo sapiens]	583	63473	X	X	X	X	X	X	X	X	X	X	X	X	X	X	X	X	X	X
CDK5RAP1	0	0	0.000102	1	0	0	0	0	0	0				0.31	0.3629	1							0	0	0	0	CDK5RAP1	NP_001265096.1	CDK5RAP1.NP_001265096.1:CDK5 regulatory subunit-associated protein 1 isoform c [Homo sapiens] ;NP_001265097.1:CDK5 regulatory subunit-associated protein 1 isoform d [Homo sapiens] ;NP_001352657.1:CDK5 regulatory subunit-associated protein 1 isoform f [Homo sapiens] ;NP_057166.4:CDK5 regulatory subunit-associated protein 1 isoform b [Homo sapiens] ;NP_057492.2:CDK5 regulatory subunit-associated pr…	586	66017	X	X	X	X	X	X	X	X	X	X	X	X	X	X	X	X	X	X
TM9SF3	0	0	0.000102	1	0	0	0	0	0.000548	1	-0.658	-0.6795	0.951714	-0.155	-0.1927	0.957447	-0.578	-0.6619	0.938285	-0.447	-0.5265	0.960816	0	0	0	0	TM9SF3	NP_064508.3	transmembrane 9 superfamily member 3 precursor [Homo sapiens]	589	67888	X	X	X	X	X	X	X	X	X	X	X	X	X	X	X	X	X	X
MTCH2	0	0	0.000102	1	0	0	0	0	0.000345	2	-0.68	-0.7673	0.938263	-0.716	-0.8206	0.912612	-0.647	-0.7178	0.948397	-0.765	-0.837	0.917952	0	0	0	0	MTCH2	NP_001304161.1	mitochondrial carrier homolog 2 isoform 2 [Homo sapiens]	294	32257	X	X	X	X	X	X	X	X	X	X	X	X	X	X	X	X	X	X
ENAH	0	0	0.000101	1	0	0	0	0	0	0				0.412	0.5457	1							0	0	0	0	ENAH	NP_001008493.1	ENAH.NP_001008493.1:protein enabled homolog isoform a [Homo sapiens] ;NP_060682.2:protein enabled homolog isoform b [Homo sapiens] ;	591	66510	X	X	X	X	X	X	X	X	X	X	X	X	X	X	X	X	X	X
WAPL	0	0	0.000101	1	0	0	0	0	0	0				0.997	1.4986	1							0	0	0	0	WAPL	NP_001305257.1	WAPL.NP_001305257.1:wings apart-like protein homolog isoform 2 [Homo sapiens] ;NP_055860.1:wings apart-like protein homolog isoform 1 [Homo sapiens] ;	1184	132226	X	X	X	X	X	X	X	X	X	X	X	X	X	X	X	X	X	X
SPATA5	0	0	0.000101	1	0	0	0	0	0	0				0.752	0.9866	1							0	0	0	0	SPATA5	NP_001332785.1	SPATA5.NP_001332785.1:ATPase family protein 2 homolog isoform 3 [Homo sapiens] ;NP_660208.2:ATPase family protein 2 homolog isoform 1 [Homo sapiens] ;	892	97805	X	X	X	X	X	X	X	X	X	X	X	X	X	X	X	X	X	X
ARPC2	0	0	0.0001	1	0	0	0	0	0	0				-0.116	-0.1328	0.968624							0	0	0	0	ARPC2	NP_005722.1	actin-related protein 2/3 complex subunit 2 [Homo sapiens]	300	34333	X	X	X	X	X	X	X	X	X	X	X	X	X	X	X	X	X	X
ABT1	0	0	9.9e-05	1	0	0	0	0	0	0				0.284	0.319	1							0	0	0	0	ABT1	NP_037507.1	activator of basal transcription 1 [Homo sapiens]	272	31079	X	X	X	X	X	X	X	X	X	X	X	X	X	X	1	2	2	0
EXOSC6	0	0	9.9e-05	1	0	0	0	0	0	0				0.346	0.409	1							0	0	0	0	EXOSC6	NP_478126.1	exosome complex component MTR3 [Homo sapiens]	272	28235	X	X	X	X	X	X	X	X	X	X	X	X	X	X	1	2	2	0
CYB5R1	0	0	9.8e-05	1	0	0	0	0	0.000827	2	-1.266	-1.5749	0.830191	-1.332	-1.5014	0.950758	-1.356	-1.547	1	-1.348	-1.5369	0.858365	0	0	0	0	CYB5R1	NP_057327.2	NADH-cytochrome b5 reductase 1 [Homo sapiens]	305	34095	X	X	X	X	X	X	X	X	X	X	X	X	X	X	X	X	X	X
ATP6V1A	0	0	9.7e-05	1	0	0	0	0	0	0				0.399	0.4915	1							0	0	0	0	ATP6V1A	NP_001681.2	V-type proton ATPase catalytic subunit A [Homo sapiens]	617	68304	X	X	X	X	X	X	X	X	X	X	X	X	X	X	X	X	X	X
PSMD14	0	0	9.7e-05	1	0	0	0.000152	1	0.000347	1	-0.084	-0.082	1	-0.098	-0.1077	0.973666	-0.322	-0.3294	0.919313	0.382	0.4836	1	0	0	0	0	PSMD14	NP_005796.1	26S proteasome non-ATPase regulatory subunit 14 [Homo sapiens]	310	34577	X	X	X	X	X	X	X	X	X	X	X	X	X	X	X	X	X	X
TOMM34	0	0	9.7e-05	1	0	0	0	0	0	0				-0.135	-0.1386	0.96749							0	0	0	0	TOMM34	NP_006800.2	mitochondrial import receptor subunit TOM34 [Homo sapiens]	309	34559	X	X	X	X	X	X	X	X	X	X	X	X	X	X	X	X	X	X
POLDIP3	0	0	9.6e-05	2	0	0	0	0	0	0				0.892	1.2186	1							0	0	0	0	POLDIP3	NP_001265586.1	POLDIP3.NP_001265586.1:polymerase delta-interacting protein 3 isoform 3 [Homo sapiens] ;NP_001349981.1:polymerase delta-interacting protein 3 isoform 4 [Homo sapiens] ;NP_115687.2:polymerase delta-interacting protein 3 isoform 1 [Homo sapiens] ;NP_835237.1:polymerase delta-interacting protein 3 isoform 2 [Homo sapiens] ;	438	48104	X	X	X	X	X	X	X	X	X	X	X	X	X	X	3	4	4	0
MTCH2	0	0	9.5e-05	1	0.00054	1	0	0	0.000475	2	-1.18	-1.4182	0.851581	-1.155	-1.3929	0.946337	-0.077	-0.1344	0.949429	-1.169	-1.4515	0.867939	0	0	0	0	MTCH2	NP_001304160.1	mitochondrial carrier homolog 2 isoform 1x [Homo sapiens]	314	34450	X	X	X	X	X	X	X	X	X	X	X	X	X	X	X	X	X	X
GATAD2A	0	0	9.4e-05	1	0	0	0	0	0	0				0.408	0.4893	1							0	0	0	0	GATAD2A	NP_001287875.1	GATAD2A.NP_001287875.1:transcriptional repressor p66-alpha isoform 1 [Homo sapiens] ;NP_001346560.1:transcriptional repressor p66-alpha isoform 3 [Homo sapiens] ;NP_060130.3:transcriptional repressor p66-alpha isoform 2 [Homo sapiens] ;	634	68134	X	X	X	X	X	X	X	X	X	X	X	X	X	X	X	X	X	X
MORF4L1	0	0	9.3e-05	1	0	0	0	0	0	0				-0.122	-0.1337	0.968448							0	0	0	0	MORF4L1	NP_006782.1	MORF4L1.NP_006782.1:mortality factor 4-like protein 1 isoform 1 [Homo sapiens] ;NP_996670.1:mortality factor 4-like protein 1 isoform 2 [Homo sapiens] ;	323	37231	X	X	X	X	X	X	X	X	X	X	X	X	X	X	X	X	X	X
STX5	0	0	9.3e-05	1	0	0	0	0	0.000335	1	-0.169	-0.1745	1	-0.064	-0.0695	0.981742	-0.243	-0.2453	0.928076	-0.073	-0.0751	1	0	0	0	0	STX5	NP_001231595.1	STX5.NP_001231595.1:syntaxin-5 isoform 2 [Homo sapiens] ;NP_001317223.1:syntaxin-5 isoform 3 [Homo sapiens] ;NP_003155.2:syntaxin-5 isoform 1 [Homo sapiens] ;	321	35474	X	X	X	X	X	X	X	X	X	X	X	X	X	X	X	X	X	X
ZC3H8	0	0	9.2e-05	1	0	0	0	0	0	0				0.277	0.3164	1							0	0	0	0	ZC3H8	NP_115883.2	zinc finger CCCH domain-containing protein 8 [Homo sapiens]	291	33576	X	X	X	X	X	X	X	X	X	X	X	X	X	X	1	2	2	0
MCU	0	0	9.1e-05	1	0	0	0	0	0	0				-0.217	-0.2153	0.95355							0	0	0	0	MCU	NP_001257608.1	MCU.NP_001257608.1:calcium uniporter protein, mitochondrial isoform 2 precursor [Homo sapiens] ;NP_001257609.1:calcium uniporter protein, mitochondrial isoform 3 [Homo sapiens] ;NP_612366.1:calcium uniporter protein, mitochondrial isoform 1 precursor [Homo sapiens] ;	330	36996	X	X	X	X	X	X	X	X	X	X	X	X	X	X	X	X	X	X
GYG1	0	0	9e-05	1	0	0	0	0	0	0				-0.211	-0.2331	0.950602							0	0	0	0	GYG1	NP_001171649.1	GYG1.NP_001171649.1:glycogenin-1 isoform 2 [Homo sapiens] ;NP_001171650.1:glycogenin-1 isoform 3 [Homo sapiens] ;NP_004121.2:glycogenin-1 isoform 1 [Homo sapiens] ;	333	37479	X	X	X	X	X	X	X	X	X	X	X	X	X	X	X	X	X	X
NUDC	0	0	9e-05	1	0	0	0	0	0	0				-0.122	-0.1289	0.969395							0	0	0	0	NUDC	NP_006591.1	nuclear migration protein nudC [Homo sapiens]	331	38243	X	X	X	X	X	X	X	X	X	X	X	X	X	X	X	X	X	X
NDUFS1	0	0	8.9e-05	1	0	0	0.000106	1	0.000255	2	-1.248	-1.4729	0.844301	-0.85	-1.2168	0.934877	-1.269	-1.4656	1	-0.494	-0.8118	0.920584	0	0	0	0	NDUFS1	NP_001186912.1	NDUFS1.NP_001186912.1:NADH-ubiquinone oxidoreductase 75 kDa subunit, mitochondrial isoform 4 [Homo sapiens] ;NP_001186913.1:NADH-ubiquinone oxidoreductase 75 kDa subunit, mitochondrial isoform 5 [Homo sapiens] ;NP_004997.4:NADH-ubiquinone oxidoreductase 75 kDa subunit, mitochondrial isoform 1 precursor [Homo sapiens] ;	670	73528	X	X	X	X	X	X	X	X	X	X	X	X	X	X	X	X	X	X
NVL	0	0	8.8e-05	1	0	0	0	0	0	0				1.099	1.645	1							0	0	0	0	NVL	NP_001230076.1	NVL.NP_001230076.1:nuclear valosin-containing protein-like isoform 4 [Homo sapiens] ;NP_002524.2:nuclear valosin-containing protein-like isoform 1 [Homo sapiens] ;NP_996671.1:nuclear valosin-containing protein-like isoform 2 [Homo sapiens] ;	765	85038	X	X	X	X	X	X	X	X	X	X	X	X	X	X	4	5	5	0
HPF1	0	0	8.7e-05	1	0	0	0	0	0	0				-0.167	-0.166	0.962279							0	0	0	0	HPF1	NP_060337.2	histone PARylation factor 1 [Homo sapiens]	346	39436	X	X	X	X	X	X	X	X	X	X	X	X	X	X	X	X	X	X
WDR82	0	0	8.6e-05	1	0	0	0	0	0.000344	1	-0.089	-0.0965	1	0.323	0.3951	1	-0.036	-0.039	0.977341	-0.07	-0.0712	1	0	0	0	0	WDR82	NP_079498.2	WD repeat-containing protein 82 [Homo sapiens]	313	35079	X	X	X	X	X	X	X	X	X	X	X	X	X	X	2	2	2	0
CWC27	0	0	8.5e-05	1	0	0	0	0	0	0				0.662	0.8934	1							0	0	0	0	CWC27	NP_005860.2	spliceosome-associated protein CWC27 homolog isoform 1 [Homo sapiens]	472	53847	X	X	X	X	X	X	X	X	X	X	X	X	X	X	1	3	3	0
RBM45	0	0	8.5e-05	1	0	0	0	0	0	0				0.762	0.9597	1							0	0	0	0	RBM45	NP_001352508.1	RBM45.NP_001352508.1:RNA-binding protein 45 isoform 2 [Homo sapiens] ;NP_694453.2:RNA-binding protein 45 isoform 1 [Homo sapiens] ;	476	53503	X	X	X	X	X	X	X	X	X	X	X	X	X	X	2	3	3	0
ZNF691	0	0	8.5e-05	1	0	0	0	0	0	0				0.338	0.4196	1							0	0	0	0	ZNF691	NP_001229668.1	ZNF691.NP_001229668.1:zinc finger protein 691 isoform 1 [Homo sapiens] ;NP_056995.1:zinc finger protein 691 isoform 2 [Homo sapiens] ;	315	35810	X	X	X	X	X	X	X	X	X	X	X	X	X	X	1	2	2	0
WDR77	0	0	8.5e-05	1	0	0	0	0	0	0				-0.168	-0.1677	0.961964							0	0	0	0	WDR77	NP_001303991.1	WDR77.NP_001303991.1:methylosome protein 50 isoform 1 [Homo sapiens] ;NP_001303992.1:methylosome protein 50 isoform 3 [Homo sapiens] ;NP_077007.1:methylosome protein 50 isoform 2 [Homo sapiens] ;	354	38018	X	X	X	X	X	X	X	X	X	X	X	X	X	X	X	X	X	X
TSR1	0	0	8.4e-05	1	0	0	5.9e-05	1	0	0				1.126	1.7292	1				0.316	0.3701	1	0	0	0	0	TSR1	NP_060598.3	pre-rRNA-processing protein TSR1 homolog [Homo sapiens]	804	91810	X	X	X	X	X	X	X	X	X	X	X	X	X	X	2	5	5	0
FAM98A	0	0	8.4e-05	2	0	0	0	0	0	0				0.73	1.0288	1							0	0	0	0	FAM98A	NP_056290.3	protein FAM98A isoform 1 [Homo sapiens]	518	55272	X	X	X	X	X	X	X	X	X	X	X	X	X	X	2	2	2	0
LMAN2	0	0	8.4e-05	1	0	0	0.000376	1	0.001162	2	-1.526	-1.7767	0.799256	-1.551	-1.7721	0.943916	-1.5	-1.766	1	-0.492	-0.8757	0.914136	0	0	0	0	LMAN2	NP_006807.1	vesicular integral-membrane protein VIP36 precursor [Homo sapiens]	356	40229	X	X	X	X	X	X	X	X	X	X	X	X	X	X	X	X	X	X
SDF4	0	0	8.3e-05	1	0	0	0	0	0	0				-0.07	-0.0778	0.979945							0	0	0	0	SDF4	NP_057260.2	SDF4.NP_057260.2:45 kDa calcium-binding protein isoform 2 precursor [Homo sapiens] ;NP_057631.1:45 kDa calcium-binding protein isoform 1 precursor [Homo sapiens] ;	362	41807	X	X	X	X	X	X	X	X	X	X	X	X	X	X	X	X	X	X
ZC2HC1A	0	0	8.3e-05	1	0	0	0	0	0	0				0.343	0.4001	1							0	0	0	0	ZC2HC1A	NP_057094.2	zinc finger C2HC domain-containing protein 1A isoform 1 [Homo sapiens]	325	35092	X	X	X	X	X	X	X	X	X	X	X	X	X	X	2	2	2	0
CLP1	0	0	8.3e-05	1	0	0	0	0	0	0				-0.176	-0.1875	0.958369							0	0	0	0	CLP1	NP_001136069.1	CLP1.NP_001136069.1:polyribonucleotide 5'-hydroxyl-kinase Clp1 isoform 2 [Homo sapiens] ;NP_006822.1:polyribonucleotide 5'-hydroxyl-kinase Clp1 isoform 1 [Homo sapiens] ;	361	40696	X	X	X	X	X	X	X	X	X	X	X	X	X	X	X	X	X	X
CBX3	0	0	8.2e-05	1	0	0	0.000258	1	0	0				-0.135	-0.1416	0.966905				0.362	0.4355	1	0	0	0	0	CBX3	NP_009207.2	chromobox protein homolog 3 [Homo sapiens]	183	20811	X	X	X	X	X	X	X	1	2	0	2	0	6.56	X	1	3	0	3
NSF	0	0	8.1e-05	1	0	0	0	0	0	0				0.477	0.6147	1							0	0	0	0	NSF	NP_006169.2	vesicle-fusing ATPase [Homo sapiens]	744	82594	X	X	X	X	X	X	X	X	X	X	X	X	X	X	X	X	X	X
C2CD4A	0	0	8.1e-05	1	0	0	0	0	0	0				-0.262	-0.2688	0.945022							0	0	0	0	C2CD4A	NP_997205.2	C2 calcium-dependent domain-containing protein 4A [Homo sapiens]	369	39744	X	X	X	X	X	X	X	X	X	X	X	X	X	X	X	X	X	X
ADPGK	0	0	8e-05	1	0	0	0	0	0	0				-0.091	-0.1015	0.974944							0	0	0	0	ADPGK	NP_001352152.1	ADPGK.NP_001352152.1:ADP-dependent glucokinase isoform 2 [Homo sapiens] ;NP_001352154.1:ADP-dependent glucokinase isoform 4 precursor [Homo sapiens] ;NP_001352155.1:ADP-dependent glucokinase isoform 5 [Homo sapiens] ;NP_001352156.1:ADP-dependent glucokinase isoform 6 precursor [Homo sapiens] ;NP_001352157.1:ADP-dependent glucokinase isoform 7 precursor [Homo sapiens] ;NP_001352158.1:ADP-dependent…	374	41031	X	X	X	X	X	X	X	X	X	X	X	X	X	X	X	X	X	X
PSMD13	0	0	8e-05	1	0	0	0	0	0	0				-0.159	-0.1642	0.962615							0	0	0	0	PSMD13	NP_002808.3	PSMD13.NP_002808.3:26S proteasome non-ATPase regulatory subunit 13 isoform 1 [Homo sapiens] ;NP_787128.2:26S proteasome non-ATPase regulatory subunit 13 isoform 2 [Homo sapiens] ;	376	42946	X	X	X	X	X	X	X	X	X	X	X	X	X	X	X	X	X	X
RFC3	0	0	8e-05	2	0	0	0	0	0	0				0.271	0.3094	1							0	0	0	0	RFC3	NP_002906.1	RFC3.NP_002906.1:replication factor C subunit 3 isoform 1 [Homo sapiens] ;NP_853536.2:replication factor C subunit 3 isoform 2 [Homo sapiens] ;	356	40556	X	X	X	X	X	X	X	X	X	X	X	X	X	X	1	2	2	0
TSG101	0	0	7.7e-05	1	0	0	0	0	0	0				-0.054	-0.0608	0.983646							0	0	0	0	TSG101	NP_006283.1	tumor susceptibility gene 101 protein [Homo sapiens]	390	43944	X	X	X	X	X	X	X	X	X	X	X	X	X	X	X	X	X	X
COX15	0	0	7.7e-05	1	0	0	0	0	0.000555	1	-0.489	-0.544	0.973902	-0.296	-0.3291	0.936599	-0.364	-0.4238	0.916534	-0.365	-0.4236	0.981075	0	0	0	0	COX15	NP_001307903.1	COX15. 4 proteins in this group did not match any genes. NP_001307903.1:cytochrome c oxidase assembly protein COX15 homolog isoform 2 [Homo sapiens] ;NP_001307905.1:cytochrome c oxidase assembly protein COX15 homolog isoform 4 [Homo sapiens] ;NP_001358953.1:cytochrome c oxidase assembly protein COX15 homolog isoform 5 [Homo sapiens] ;NP_001358954.1:cytochrome c oxidase assembly protein COX15 homo…	388	43976	X	X	X	X	X	X	X	X	X	X	X	X	X	X	X	X	X	X
PDHA1	0	0	7.7e-05	1	0	0	0	0	0	0				-0.156	-0.1594	0.963512							0	0	0	0	PDHA1	NP_000275.1	PDHA1,PDHA2.NP_000275.1:pyruvate dehydrogenase E1 component subunit alpha, somatic form, mitochondrial isoform 1 precursor [Homo sapiens] ;NP_001166925.1:pyruvate dehydrogenase E1 component subunit alpha, somatic form, mitochondrial isoform 2 precursor [Homo sapiens] ;NP_001166926.1:pyruvate dehydrogenase E1 component subunit alpha, somatic form, mitochondrial isoform 3 precursor [Homo sapiens] ;…	390	43296	X	X	X	X	X	X	X	X	X	X	X	X	X	X	X	X	X	X
PIGK	0	0	7.6e-05	1	0	0	0	0	0.000272	1	-0.053	-0.0535	1	-0.161	-0.1705	0.961449	-0.163	-0.1704	0.941226	-0.2	-0.2036	1	0	0	0	0	PIGK	NP_005473.1	GPI-anchor transamidase precursor [Homo sapiens]	395	45252	X	X	X	X	X	X	X	X	X	X	X	X	X	X	X	X	X	X
SMARCB1	0	0	7.6e-05	2	0	0	0	0	0	0				0.348	0.4165	1							0	0	0	0	SMARCB1	NP_001007469.1	SMARCB1.NP_001007469.1:SWI/SNF-related matrix-associated actin-dependent regulator of chromatin subfamily B member 1 isoform b [Homo sapiens] ;NP_001304875.1:SWI/SNF-related matrix-associated actin-dependent regulator of chromatin subfamily B member 1 isoform c [Homo sapiens] ;NP_001349806.1:SWI/SNF-related matrix-associated actin-dependent regulator of chromatin subfamily B member 1 isoform d [H…	376	43158	X	X	X	X	X	X	X	X	X	X	X	X	X	X	1	2	2	0
GALK1	0	0	7.6e-05	1	0	0	0	0	0	0				-0.165	-0.1699	0.961559							0	0	0	0	GALK1	NP_000145.1	galactokinase [Homo sapiens]	392	42272	X	X	X	X	X	X	X	X	X	X	X	X	X	X	X	X	X	X
PPME1	0	0	7.5e-05	1	0	0	0	0	0	0				-0.157	-0.1494	0.965406							0	0	0	0	PPME1	NP_001258522.1	PPME1.NP_001258522.1:protein phosphatase methylesterase 1 isoform b [Homo sapiens] ;NP_057231.1:protein phosphatase methylesterase 1 isoform a [Homo sapiens] ;	400	43870	X	X	X	X	X	X	X	X	X	X	X	X	X	X	X	X	X	X
MRPL38	0	0	7.5e-05	2	0	0	0	0	0	0				0.384	0.4588	1							0	0	0	0	MRPL38	NP_115867.2	39S ribosomal protein L38, mitochondrial precursor [Homo sapiens]	380	44597	X	X	X	X	X	X	X	X	X	X	X	X	X	X	1	2	2	0
IDH2	0	0	7.5e-05	1	0	0	0	0	0	0				-0.13	-0.1405	0.96712							0	0	0	0	IDH2	NP_001276839.1	IDH2.NP_001276839.1:isocitrate dehydrogenase [NADP], mitochondrial isoform 2 [Homo sapiens] ;NP_001277043.1:isocitrate dehydrogenase [NADP], mitochondrial isoform 3 [Homo sapiens] ;NP_002159.2:isocitrate dehydrogenase [NADP], mitochondrial isoform 1 precursor [Homo sapiens] ;	400	45180	X	X	X	X	X	X	X	X	X	X	X	X	X	X	X	X	X	X
TMEM43	0	0	7.5e-05	1	0	0	0	0	0.000798	2	-1.43	-1.7334	0.806308	-1.549	-1.8146	0.939783	-1.487	-1.7424	1	-1.473	-1.835	0.806492	0	0	0	0	TMEM43	NP_077310.1	transmembrane protein 43 [Homo sapiens]	400	44876	X	X	X	X	X	X	X	X	X	X	X	X	X	X	X	X	X	X
CNP	0	0	7.5e-05	1	0	0	0	0	0	0				-0.127	-0.143	0.966635							0	0	0	0	CNP	NP_001317145.1	CNP.NP_001317145.1:2',3'-cyclic-nucleotide 3'-phosphodiesterase isoform 2 [Homo sapiens] ;NP_149124.3:2',3'-cyclic-nucleotide 3'-phosphodiesterase isoform 1 [Homo sapiens] ;	401	45099	X	X	X	X	X	X	X	X	X	X	X	X	X	X	X	X	X	X
PCID2	0	0	7.5e-05	1	0	0	0	0	0.00027	1	-0.219	-0.2099	1	-0.203	-0.1982	0.956483	-0.153	-0.1623	0.942963	-0.277	-0.2874	1	0	0	0	0	PCID2	NP_001120674.1	PCID2.NP_001120674.1:PCI domain-containing protein 2 isoform 1 [Homo sapiens] ;NP_001307585.1:PCI domain-containing protein 2 isoform 2 [Homo sapiens] ;NP_001307586.1:PCI domain-containing protein 2 isoform 4 [Homo sapiens] ;NP_001307588.1:PCI domain-containing protein 2 isoform 5 [Homo sapiens] ;NP_001307589.1:PCI domain-containing protein 2 isoform 6 [Homo sapiens] ;NP_001340021.1:PCI domain-co…	399	46030	X	X	X	X	X	X	X	X	X	X	X	X	X	X	X	X	X	X
PRKAR2A	0	0	7.4e-05	1	0	0	0	0	0	0				-0.186	-0.1914	0.957677							0	0	0	0	PRKAR2A	NP_001308911.1	PRKAR2A.NP_001308911.1:cAMP-dependent protein kinase type II-alpha regulatory subunit isoform a [Homo sapiens] ;NP_001308912.1:cAMP-dependent protein kinase type II-alpha regulatory subunit isoform b [Homo sapiens] ;	404	45518	X	X	X	X	X	X	X	X	X	X	X	X	X	X	X	X	X	X
FOXK1	0	0	7.3e-05	1	0	0	0	0	0	0				0.862	1.2708	1							0	0	0	0	FOXK1	NP_001032242.1	forkhead box protein K1 [Homo sapiens]	733	75457	X	X	X	X	X	X	X	X	X	X	X	X	X	X	2	4	4	0
RBM5	0	0	7.3e-05	1	0	0	0	0	0	0				0.389	0.4777	1							0	0	0	0	RBM5	NP_005769.1	RNA-binding protein 5 [Homo sapiens]	815	92154	X	X	X	X	X	X	X	X	X	X	X	X	X	X	X	X	X	X
YTHDF1	0	0	7.2e-05	1	0	0	0	0	0	0				0.619	0.8269	1							0	0	0	0	YTHDF1	NP_060268.2	YTH domain-containing family protein 1 [Homo sapiens]	559	60874	X	X	X	X	X	X	X	X	X	X	X	X	X	X	2	3	3	0
ALDOA	0	0	7.2e-05	1	0	0	0	0	0	0				-0.049	-0.0524	0.985508							0	0	0	0	ALDOA	NP_001230106.1	ALDOA.NP_001230106.1:fructose-bisphosphate aldolase A isoform 2 [Homo sapiens] ;NP_908930.1:fructose-bisphosphate aldolase A isoform 1 [Homo sapiens] ;	418	45261	X	X	X	X	X	X	X	X	X	X	X	X	X	X	X	X	X	X
MCM3	0	0	7.2e-05	1	0	0	0	0	5.1e-05	1	-0.388	-0.4207	0.995687	0.14	0.1789	1	-0.403	-0.4093	0.916499	-0.437	-0.45	0.975547	0	0	0	0	MCM3	NP_001353298.1	MCM3.NP_001353298.1:DNA replication licensing factor MCM3 isoform 3 [Homo sapiens] ;NP_001353299.1:DNA replication licensing factor MCM3 isoform 4 [Homo sapiens] ;NP_001353300.1:DNA replication licensing factor MCM3 isoform 5 [Homo sapiens] ;NP_001353301.1:DNA replication licensing factor MCM3 isoform 6 [Homo sapiens] ;NP_001353304.1:DNA replication licensing factor MCM3 isoform 9 [Homo sapiens] …	833	93722	X	X	X	X	X	X	X	X	X	X	X	X	X	X	X	X	X	X
NELFE	0	0	7.1e-05	1	0	0	0.000124	1	0	0				0.353	0.4044	1				0.381	0.4355	1	0	0	0	0	NELFE	NP_002895.3	negative elongation factor E [Homo sapiens]	380	43240	X	X	X	X	X	X	X	X	X	X	X	X	X	X	1	2	2	0
HSPA1L	0	0	7.1e-05	1	0	0	0	0	0	0				0.082	0.0975	1							0	0	0	0	HSPA1L	NP_005518.3	heat shock 70 kDa protein 1-like [Homo sapiens]	641	70375	13	229	0	229	0	28.08	X	15	269	0	269	0	26.05	X	12	220	0	220
PIP4K2C	0	0	7.1e-05	1	0	0	0	0	0	0				-0.166	-0.1932	0.95736							0	0	0	0	PIP4K2C	NP_001139730.1	PIP4K2C.NP_001139730.1:phosphatidylinositol 5-phosphate 4-kinase type-2 gamma isoform a [Homo sapiens] ;NP_001139731.1:phosphatidylinositol 5-phosphate 4-kinase type-2 gamma isoform b [Homo sapiens] ;NP_001139732.1:phosphatidylinositol 5-phosphate 4-kinase type-2 gamma isoform c [Homo sapiens] ;	421	47300	X	X	X	X	X	X	X	X	X	X	X	X	X	X	X	X	X	X
SMYD3	0	0	7e-05	1	0	0	0	0	0	0				-0.244	-0.2618	0.946079							0	0	0	0	SMYD3	NP_001161212.1	SMYD3. 4 proteins in this group did not match any genes. NP_001161212.1:histone-lysine N-methyltransferase SMYD3 isoform 1 [Homo sapiens] ;NP_001362891.1:histone-lysine N-methyltransferase SMYD3 isoform 3 [Homo sapiens] ;NP_001362892.1:histone-lysine N-methyltransferase SMYD3 isoform 2 [Homo sapiens] ;NP_001362894.1:histone-lysine N-methyltransferase SMYD3 isoform 4 [Homo sapiens] ;NP_001362895.1…	428	49097	X	X	X	X	X	X	X	X	X	X	X	X	X	X	X	X	X	X
PIP5K1A	0	0	7e-05	2	0	0	0	0	0	0				0.685	0.9242	1							0	0	0	0	PIP5K1A	NP_001129109.1	PIP5K1A.NP_001129109.1:phosphatidylinositol 4-phosphate 5-kinase type-1 alpha isoform 4 [Homo sapiens] ;NP_001317618.1:phosphatidylinositol 4-phosphate 5-kinase type-1 alpha isoform 5 [Homo sapiens] ;NP_003548.1:phosphatidylinositol 4-phosphate 5-kinase type-1 alpha isoform 2 [Homo sapiens] ;	500	56053	X	X	X	X	X	X	X	X	X	X	X	X	X	X	2	3	3	0
RUVBL2	0	0	7e-05	1	0	0	0	0	0	0				-0.215	-0.2248	0.951964							0	0	0	0	RUVBL2	NP_001308119.1	RUVBL2.NP_001308119.1:ruvB-like 2 isoform 2 [Homo sapiens] ;NP_001308120.1:ruvB-like 2 isoform 3 [Homo sapiens] ;NP_006657.1:ruvB-like 2 isoform 1 [Homo sapiens] ;	429	47404	X	X	X	X	X	X	X	X	X	X	X	X	X	X	X	X	X	X
LGMN	0	0	6.9e-05	1	0	0	0	0	0	0				-0.183	-0.1772	0.960221							0	0	0	0	LGMN	NP_001008530.1	LGMN.NP_001008530.1:legumain isoform 1 preproprotein [Homo sapiens] ;NP_001350625.1:legumain isoform 2 precursor [Homo sapiens] ;NP_001350628.1:legumain isoform 3 precursor [Homo sapiens] ;	433	49411	X	X	X	X	X	X	X	X	X	X	X	X	X	X	X	X	X	X
ADAMTS1	0	0	6.9e-05	1	0	0	0	0	0	0				1.209	1.7955	1							0	0	0	0	ADAMTS1	NP_008919.3	A disintegrin and metalloproteinase with thrombospondin motifs 1 preproprotein [Homo sapiens]	967	105358	X	X	X	X	X	X	X	X	X	X	X	X	X	X	3	5	5	0
AP2A1	0	0	6.9e-05	1	0	0	0	0	0	0				1.122	1.6335	1							0	0	0	0	AP2A1	NP_055018.2	AP2A1.NP_055018.2:AP-2 complex subunit alpha-1 isoform 1 [Homo sapiens] ;NP_570603.2:AP-2 complex subunit alpha-1 isoform 2 [Homo sapiens] ;	977	107546	X	X	X	X	X	X	X	X	X	X	X	X	X	X	3	5	5	0
GTF3C3	0	0	6.8e-05	1	0	0	0	0	0	0				0.333	0.4024	1							0	0	0	0	GTF3C3	NP_036218.1	general transcription factor 3C polypeptide 3 isoform 1 [Homo sapiens]	886	101272	X	X	X	X	X	X	X	X	X	X	X	X	X	X	X	X	X	X
CWF19L2	0	0	6.7e-05	1	0	0	0	0	4.7e-05	1	-0.387	-0.3973	0.999994	0.132	0.1734	1	-0.278	-0.3168	0.920239	-0.523	-0.5424	0.957985	0	0	0	0	CWF19L2	NP_689647.2	CWF19-like protein 2 [Homo sapiens]	894	103787	X	X	X	X	X	X	X	X	X	X	X	X	X	X	X	X	X	X
ELOA	0	0	6.7e-05	1	0	0	0	0	0	0				0.904	1.2855	1							0	0	0	0	ELOA	NP_003189.2	elongin-A [Homo sapiens]	798	89909	X	X	X	X	X	X	X	X	X	X	X	X	X	X	3	4	4	0
RCC1	0	0	6.6e-05	1	0	0	0	0	0	0				-0.157	-0.1641	0.962633							0	0	0	0	RCC1	NP_001041659.1	RCC1.NP_001041659.1:regulator of chromosome condensation isoform a [Homo sapiens] ;NP_001041660.1:regulator of chromosome condensation isoform b [Homo sapiens] ;NP_001260.1:regulator of chromosome condensation isoform c [Homo sapiens] ;	452	48146	X	X	X	X	X	X	X	X	X	X	X	X	X	X	X	X	X	X
RBFOX2	0	0	6.6e-05	1	0	0	0	0	0	0				-0.016	-0.0191	0.993116							0	0	0	0	RBFOX2	NP_001076047.1	RBFOX2.NP_001076047.1:RNA binding protein fox-1 homolog 2 isoform 5 [Homo sapiens] ;NP_001076048.1:RNA binding protein fox-1 homolog 2 isoform 6 [Homo sapiens] ;NP_001336928.1:RNA binding protein fox-1 homolog 2 isoform 18 [Homo sapiens] ;	451	47334	X	X	X	X	X	X	X	X	X	X	X	X	X	X	X	X	X	X
FKBP4	0	0	6.5e-05	1	0	0	0	0	0.000234	1	-0.201	-0.2181	1	-0.006	-0.0066	0.996059	-0.222	-0.2102	0.933593	-0.165	-0.1765	1	0	0	0	0	FKBP4	NP_002005.1	peptidyl-prolyl cis-trans isomerase FKBP4 [Homo sapiens]	459	51805	X	X	X	X	X	X	X	X	X	X	X	X	X	X	X	X	X	X
FUCA2	0	0	6.4e-05	1	0	0	0	0	0	0				-0.037	-0.0396	0.988392							0	0	0	0	FUCA2	NP_114409.2	plasma alpha-L-fucosidase precursor [Homo sapiens]	467	54067	X	X	X	X	X	X	X	X	X	X	X	X	X	X	X	X	X	X
ZNF362	0	0	6.4e-05	1	0	0	0	0	0	0				0.389	0.5055	1							0	0	0	0	ZNF362	NP_001357141.1	zinc finger protein 362 [Homo sapiens]	420	45815	X	X	X	X	X	X	X	X	X	X	X	X	X	X	1	2	2	0
PPOX	0	0	6.3e-05	1	0	0	0	0	0.000226	1	-0.199	-0.1995	1	-0.129	-0.1467	0.965921	-0.185	-0.1873	0.937801	-0.114	-0.11	1	0	0	0	0	PPOX	NP_001352327.1	0 genes:. NP_001352327.1:protoporphyrinogen oxidase isoform 1 [Homo sapiens] ;NP_001352328.1:protoporphyrinogen oxidase isoform 5 [Homo sapiens] ;	477	50765	X	X	X	X	X	X	X	X	X	X	X	X	X	X	X	X	X	X
NDUFV3	0	0	6.3e-05	1	0	0	0	0	0.00011	1	-0.345	-0.3759	1	-0.405	-0.4512	0.923388	-0.448	-0.4556	0.917172	-0.431	-0.4571	0.974099	0	0	0	0	NDUFV3	NP_066553.3	NADH dehydrogenase [ubiquinone] flavoprotein 3, mitochondrial isoform a precursor [Homo sapiens]	473	50984	X	X	X	X	X	X	X	X	X	X	X	X	X	X	X	X	X	X
LARS	0	0	6.2e-05	2	0	0	4.2e-05	1	0.000571	1	-1.009	-1.0945	0.893142	0.622	1.2472	1	-0.961	-1.2099	1	-0.555	-0.7693	0.925311	0	0	0	0	LARS	NP_001304893.1	LARS.NP_001304893.1:leucine--tRNA ligase, cytoplasmic isoform 3 [Homo sapiens] ;NP_001304894.1:leucine--tRNA ligase, cytoplasmic isoform 4 [Homo sapiens] ;NP_057544.2:leucine--tRNA ligase, cytoplasmic isoform 2 [Homo sapiens] ;NP_064502.9:leucine--tRNA ligase, cytoplasmic isoform 1 [Homo sapiens] ;	1130	129215	X	X	X	X	X	X	X	X	X	X	X	X	X	X	4	6	6	0
PSMC3	0	0	6.1e-05	1	0	0	0.000161	1	0	0				0.38	0.4804	1				0.623	0.8816	1	0	0	0	0	PSMC3	NP_002795.2	26S proteasome regulatory subunit 6A [Homo sapiens]	439	49204	X	X	X	X	X	X	X	X	X	X	X	X	X	X	2	2	2	0
RAB3GAP1	0	0	6.1e-05	1	0	0	0	0	0	0				0.383	0.4887	1							0	0	0	0	RAB3GAP1	NP_001165906.1	RAB3GAP1.NP_001165906.1:rab3 GTPase-activating protein catalytic subunit isoform 1 [Homo sapiens] ;NP_036365.1:rab3 GTPase-activating protein catalytic subunit isoform 2 [Homo sapiens] ;	988	111285	X	X	X	X	X	X	X	X	X	X	X	X	X	X	X	X	X	X
MRPS30	0	0	6.1e-05	1	0	0	0	0	0.000245	1	-0.15	-0.1584	1	0.36	0.4318	1	-0.259	-0.2724	0.924579	-0.239	-0.2449	1	0	0	0	0	MRPS30	NP_057724.2	39S ribosomal protein S30, mitochondrial [Homo sapiens]	439	50365	X	X	X	X	X	X	X	X	X	X	X	X	X	X	1	2	2	0
CLASRP	0	0	6e-05	1	0	0	0	0	0	0				0.697	0.9335	1							0	0	0	0	CLASRP	NP_008987.2	CLK4-associating serine/arginine rich protein isoform 1 [Homo sapiens]	674	77162	X	X	X	X	X	X	X	X	X	X	X	X	X	X	2	3	3	0
TCERG1	0	0	6e-05	2	0	0	0	0	0	0				1.118	1.5737	1							0	0	0	0	TCERG1	NP_001035095.1	TCERG1.NP_001035095.1:transcription elongation regulator 1 isoform 2 [Homo sapiens] ;NP_006697.2:transcription elongation regulator 1 isoform 1 [Homo sapiens] ;	1077	121690	X	X	X	X	X	X	X	X	X	X	X	X	X	X	2	3	3	0
TWNK	0	0	5.9e-05	1	0	0	0	0	0	0				0.678	0.8469	1							0	0	0	0	TWNK	NP_068602.2	twinkle protein, mitochondrial isoform A [Homo sapiens]	684	77154	X	X	X	X	X	X	X	X	X	X	X	X	X	X	3	3	3	0
TENT4B	0	0	5.8e-05	1	0	0	0	0	0	0				0.665	0.9081	1							0	0	0	0	TENT4B	NP_001035374.2	TENT4B.NP_001035374.2:terminal nucleotidyltransferase 4B isoform a [Homo sapiens] ;NP_001035375.2:terminal nucleotidyltransferase 4B isoform b [Homo sapiens] ;NP_001352252.1:terminal nucleotidyltransferase 4B isoform c [Homo sapiens] ;NP_001352253.1:terminal nucleotidyltransferase 4B isoform d [Homo sapiens] ;	698	75801	X	X	X	X	X	X	X	X	X	X	X	X	X	X	3	3	3	0
APPBP2	0	0	5.8e-05	1	0	0	0	0	0	0				-0.257	-0.2614	0.946141							0	0	0	0	APPBP2	NP_001269405.1	APPBP2.NP_001269405.1:amyloid protein-binding protein 2 isoform 2 [Homo sapiens] ;NP_006371.2:amyloid protein-binding protein 2 isoform 1 [Homo sapiens] ;	514	58548	X	X	X	X	X	X	X	X	X	X	X	X	X	X	X	X	X	X
GATB	0	0	5.8e-05	1	0	0	0	0	0	0				-0.164	-0.1776	0.96015							0	0	0	0	GATB	NP_001350270.1	GATB.NP_001350270.1:glutamyl-tRNA(Gln) amidotransferase subunit B, mitochondrial isoform 2 precursor [Homo sapiens] ;NP_004555.1:glutamyl-tRNA(Gln) amidotransferase subunit B, mitochondrial isoform 1 precursor [Homo sapiens] ;	512	56704	X	X	X	X	X	X	X	X	X	X	X	X	X	X	X	X	X	X
PWP2	0	0	5.8e-05	1	0	0	0	0	0	0				0.944	1.3325	1							0	0	0	0	PWP2	NP_001355167.1	PWP2. NP_001355167.1:periodic tryptophan protein 2 homolog [Homo sapiens] ;NP_005040.2:periodic tryptophan protein 2 homolog [Homo sapiens] ;	919	102451	X	X	X	X	X	X	X	X	X	X	X	X	X	X	3	4	4	0
SARS2	0	0	5.8e-05	1	0	0	0	0	0	0				-0.118	-0.1356	0.968075							0	0	0	0	SARS2	NP_001139373.1	SARS2.NP_001139373.1:serine--tRNA ligase, mitochondrial isoform a precursor [Homo sapiens] ;NP_060297.1:serine--tRNA ligase, mitochondrial isoform b precursor [Homo sapiens] ;	520	58030	X	X	X	X	X	X	X	X	X	X	X	X	X	X	X	X	X	X
EIF2B4	0	0	5.7e-05	1	0	0	0	0	0	0				-0.202	-0.2054	0.955236							0	0	0	0	EIF2B4	NP_001029288.1	EIF2B4.NP_001029288.1:translation initiation factor eIF-2B subunit delta isoform 2 [Homo sapiens] ;NP_001305894.1:translation initiation factor eIF-2B subunit delta isoform 4 [Homo sapiens] ;NP_001305895.1:translation initiation factor eIF-2B subunit delta isoform 5 [Homo sapiens] ;NP_001305896.1:translation initiation factor eIF-2B subunit delta isoform 6 [Homo sapiens] ;NP_001305897.1:translati…	523	57557	X	X	X	X	X	X	X	X	X	X	X	X	X	X	X	X	X	X
FDXR	0	0	5.6e-05	1	0	0	0	0	0	0				-0.097	-0.1017	0.974902							0	0	0	0	FDXR	NP_001244941.2	FDXR.NP_001244941.2:NADPH:adrenodoxin oxidoreductase, mitochondrial isoform 3 precursor [Homo sapiens] ;NP_001244942.2:NADPH:adrenodoxin oxidoreductase, mitochondrial isoform 4 [Homo sapiens] ;NP_001244943.2:NADPH:adrenodoxin oxidoreductase, mitochondrial isoform 5 precursor [Homo sapiens] ;NP_001244944.1:NADPH:adrenodoxin oxidoreductase, mitochondrial isoform 6 precursor [Homo sapiens] ;NP_00410…	534	58218	X	X	X	X	X	X	X	X	X	X	X	X	X	X	X	X	X	X
LPCAT1	0	0	5.6e-05	1	0	0	0	0	0	0				-0.001	-0.0007	0.997467							0	0	0	0	LPCAT1	NP_079106.3	lysophosphatidylcholine acyltransferase 1 [Homo sapiens]	534	59151	X	X	X	X	X	X	X	X	X	X	X	X	X	X	X	X	X	X
MRPL37	0	0	5.6e-05	1	0	0	0	0	0	0				0.338	0.4321	1							0	0	0	0	MRPL37	NP_001317531.1	MRPL37.NP_001317531.1:39S ribosomal protein L37, mitochondrial isoform 1 [Homo sapiens] ;NP_057575.2:39S ribosomal protein L37, mitochondrial isoform 2 [Homo sapiens] ;	483	54953	X	X	X	X	X	X	X	X	X	X	X	X	X	X	1	2	2	0
P4HA2	0	0	5.6e-05	1	0	0	0	0	0	0				-0.214	-0.2301	0.951092							0	0	0	0	P4HA2	NP_001017974.1	P4HA2.NP_001017974.1:prolyl 4-hydroxylase subunit alpha-2 isoform 2 precursor [Homo sapiens] ;NP_004190.1:prolyl 4-hydroxylase subunit alpha-2 isoform 1 precursor [Homo sapiens] ;	533	60633	X	X	X	X	X	X	X	X	X	X	X	X	X	X	X	X	X	X
USP39	0	0	5.5e-05	1	0	0	0	0	0	0				0.363	0.4399	1							0	0	0	0	USP39	NP_001243655.1	USP39.NP_001243655.1:U4/U6.U5 tri-snRNP-associated protein 2 isoform 2 [Homo sapiens] ;NP_001243656.1:U4/U6.U5 tri-snRNP-associated protein 2 isoform 3 [Homo sapiens] ;NP_001243657.1:U4/U6.U5 tri-snRNP-associated protein 2 isoform 4 [Homo sapiens] ;NP_006581.2:U4/U6.U5 tri-snRNP-associated protein 2 isoform 1 [Homo sapiens] ;	488	56359	X	X	X	X	X	X	X	X	X	X	X	X	X	X	2	2	2	0
UBE3C	0	0	5.5e-05	1	0	0	0	0	0	0				0.421	0.5412	1							0	0	0	0	UBE3C	NP_055486.2	ubiquitin-protein ligase E3C [Homo sapiens]	1083	123923	X	X	X	X	X	X	X	X	X	X	X	X	X	X	X	X	X	X
POLD1	0	0	5.4e-05	1	0	0	0	0	0	0				0.353	0.4414	1							0	0	0	0	POLD1	NP_001243778.1	POLD1.NP_001243778.1:DNA polymerase delta catalytic subunit isoform 1 [Homo sapiens] ;NP_001295561.1:DNA polymerase delta catalytic subunit isoform 2 [Homo sapiens] ;	1107	123631	X	X	X	X	X	X	X	X	X	X	X	X	X	X	X	X	X	X
GPI	0	0	5.4e-05	1	0	0	8.5e-05	1	0.000386	1	-0.339	-0.3901	1	-0.369	-0.3889	0.929489	-0.406	-0.4201	0.91651	0.087	0.1103	1	0	0	0	0	GPI	NP_000166.2	GPI.NP_000166.2:glucose-6-phosphate isomerase isoform 2 [Homo sapiens] ;NP_001171651.1:glucose-6-phosphate isomerase isoform 1 [Homo sapiens] ;NP_001276718.1:glucose-6-phosphate isomerase isoform 3 [Homo sapiens] ;NP_001276719.1:glucose-6-phosphate isomerase isoform 4 [Homo sapiens] ;	558	63147	X	X	X	X	X	X	X	X	X	X	X	X	X	X	X	X	X	X
EIF2AK2	0	0	5.3e-05	1	0	0	0	0	0	0				0.312	0.3676	1							0	0	0	0	EIF2AK2	NP_001129124.1	EIF2AK2.NP_001129124.1:interferon-induced, double-stranded RNA-activated protein kinase isoform b [Homo sapiens] ;NP_002750.1:interferon-induced, double-stranded RNA-activated protein kinase isoform a [Homo sapiens] ;	510	57391	X	X	X	X	X	X	X	X	X	X	X	X	X	X	2	2	2	0
MAP4	0	0	5.3e-05	1	0	0	0	0	5.6e-05	1	-0.633	-0.6724	0.952832	-0.119	-0.1634	0.962763	-0.509	-0.5405	0.922473	-0.615	-0.6441	0.941648	0	0	0	0	MAP4	NP_001127836.1	MAP4.NP_001127836.1:microtubule-associated protein 4 isoform 4 [Homo sapiens] ;NP_002366.2:microtubule-associated protein 4 isoform 1 [Homo sapiens] ;	1135	119958	X	X	X	X	X	X	X	X	X	X	X	X	X	X	X	X	X	X
SNW1	0	0	5.2e-05	1	0	0	0.000124	1	0.000188	1	0.004	0.0042	1	-0.172	-0.17	0.961541	-0.061	-0.0629	0.969488	0.726	0.9816	1	0	0	0	0	SNW1	NP_001305773.1	SNW1.NP_001305773.1:SNW domain-containing protein 1 isoform 1 [Homo sapiens] ;NP_036377.1:SNW domain-containing protein 1 isoform 2 [Homo sapiens] ;	571	65391	X	X	X	X	X	X	X	X	X	X	X	X	X	X	X	X	X	X
SNX9	0	0	5e-05	1	0	0	0	0	0	0				-0.027	-0.0276	0.991139							0	0	0	0	SNX9	NP_057308.1	sorting nexin-9 [Homo sapiens]	595	66592	X	X	X	X	X	X	X	X	X	X	X	X	X	X	X	X	X	X
RTN4	0	0	5e-05	1	0	0	0	0	0	0				0.402	0.4889	1							0	0	0	0	RTN4	NP_065393.1	RTN4.NP_065393.1:reticulon-4 isoform A [Homo sapiens] ;NP_722550.1:reticulon-4 isoform B [Homo sapiens] ;NP_997403.1:reticulon-4 isoform D [Homo sapiens] ;	1192	129931	X	X	X	X	X	X	X	X	X	X	X	X	X	X	X	X	X	X
ATXN2L	0	0	5e-05	1	0	0	0	0	0	0				0.893	1.2423	1							0	0	0	0	ATXN2L	NP_009176.2	ATXN2L.NP_009176.2:ataxin-2-like protein isoform A [Homo sapiens] ;NP_059867.3:ataxin-2-like protein isoform F [Homo sapiens] ;NP_663760.1:ataxin-2-like protein isoform B [Homo sapiens] ;NP_680780.1:ataxin-2-like protein isoform C [Homo sapiens] ;NP_680781.1:ataxin-2-like protein isoform D [Homo sapiens] ;NP_680782.1:ataxin-2-like protein isoform E [Homo sapiens] ;	1075	113374	X	X	X	X	X	X	X	X	X	X	X	X	X	X	3	4	4	0
FHOD1	0	0	5e-05	1	0	0	0	0	0	0				0.274	0.3372	1							0	0	0	0	FHOD1	NP_001305131.1	FHOD1.NP_001305131.1:FH1/FH2 domain-containing protein 1 isoform 1 [Homo sapiens] ;NP_037373.2:FH1/FH2 domain-containing protein 1 isoform 2 [Homo sapiens] ;	1190	129313	X	X	X	X	X	X	X	X	X	X	X	X	X	X	X	X	X	X
GLS	0	0	5e-05	1	0	0	0	0	0	0				-0.186	-0.2037	0.955529							0	0	0	0	GLS	NP_001243239.1	GLS.NP_001243239.1:glutaminase kidney isoform, mitochondrial isoform 2 [Homo sapiens] ;NP_055720.3:glutaminase kidney isoform, mitochondrial isoform 1 precursor [Homo sapiens] ;	598	65460	X	X	X	X	X	X	X	X	X	X	X	X	X	X	X	X	X	X
SLU7	0	0	5e-05	1	0	0	0	0	0	0				-0.207	-0.2169	0.953278							0	0	0	0	SLU7	NP_001351446.1	SLU7.NP_001351446.1:pre-mRNA-splicing factor SLU7 isoform a [Homo sapiens] ;NP_001351447.1:pre-mRNA-splicing factor SLU7 isoform b [Homo sapiens] ;NP_001351452.1:pre-mRNA-splicing factor SLU7 isoform c [Homo sapiens] ;	601	69756	X	X	X	X	X	X	X	X	X	X	X	X	X	X	X	X	X	X
WRAP53	0	0	4.9e-05	1	0	0	0	0	0	0				0.272	0.3444	1							0	0	0	0	WRAP53	NP_060551.2	telomerase Cajal body protein 1 [Homo sapiens]	548	59309	X	X	X	X	X	X	X	X	X	X	X	X	X	X	1	2	2	0
SACM1L	0	0	4.9e-05	1	0	0	0	0	0.000707	1	-0.742	-0.8181	0.930783	-0.804	-0.9142	0.915752	-0.769	-0.901	0.990924	-0.729	-0.7998	0.921881	0	0	0	0	SACM1L	NP_001306000.1	SACM1L.NP_001306000.1:phosphatidylinositide phosphatase SAC1 isoform 1x [Homo sapiens] ;NP_001306001.1:phosphatidylinositide phosphatase SAC1 isoform 2 [Homo sapiens] ;NP_001306002.1:phosphatidylinositide phosphatase SAC1 isoform 3 [Homo sapiens] ;NP_054735.3:phosphatidylinositide phosphatase SAC1 isoform 1 [Homo sapiens] ;	609	69473	X	X	X	X	X	X	X	X	X	X	X	X	X	X	X	X	X	X
EEF1AKNMT	0	0	4.9e-05	1	0	0	0	0	0	0				-0.126	-0.1358	0.968036							0	0	0	0	EEF1AKNMT	NP_055770.1	EEF1AKNMT.NP_055770.1:eEF1A lysine and N-terminal methyltransferase isoform 2 [Homo sapiens] ;NP_057019.3:eEF1A lysine and N-terminal methyltransferase isoform 1 [Homo sapiens] ;	613	68689	X	X	X	X	X	X	X	X	X	X	X	X	X	X	X	X	X	X
EIF2A	0	0	4.8e-05	1	0	0	0	0	0	0				0.283	0.3487	1							0	0	0	0	EIF2A	NP_001305972.1	EIF2A.NP_001305972.1:eukaryotic translation initiation factor 2A isoform 2 [Homo sapiens] ;NP_001305973.1:eukaryotic translation initiation factor 2A isoform 3 [Homo sapiens] ;NP_001305974.1:eukaryotic translation initiation factor 2A isoform 4 [Homo sapiens] ;NP_114414.2:eukaryotic translation initiation factor 2A isoform 1 [Homo sapiens] ;	560	62289	X	X	X	X	X	X	X	X	X	X	X	X	X	X	1	2	2	0
TRMT2A	0	0	4.8e-05	1	0	0	0	0	0.000191	1	-0.1	-0.1122	1	0.32	0.4064	1	-0.093	-0.096	0.95957	-0.123	-0.132	1	0	0	0	0	TRMT2A	NP_001244923.1	TRMT2A.NP_001244923.1:tRNA (uracil-5-)-methyltransferase homolog A isoform b [Homo sapiens] ;NP_001317968.1:tRNA (uracil-5-)-methyltransferase homolog A isoform c [Homo sapiens] ;NP_073564.3:tRNA (uracil-5-)-methyltransferase homolog A isoform a [Homo sapiens] ;	562	61979	X	X	X	X	X	X	X	X	X	X	X	X	X	X	1	2	2	0
GBF1	0	0	4.8e-05	1	0	0	0	0	0	0				0.744	0.9521	1							0	0	0	0	GBF1	NP_001186307.1	GBF1.NP_001186307.1:Golgi-specific brefeldin A-resistance guanine nucleotide exchange factor 1 isoform 2 [Homo sapiens] ;NP_001186308.1:Golgi-specific brefeldin A-resistance guanine nucleotide exchange factor 1 isoform 3 [Homo sapiens] ;NP_004184.1:Golgi-specific brefeldin A-resistance guanine nucleotide exchange factor 1 isoform 1 [Homo sapiens] ;	1856	206143	X	X	X	X	X	X	X	X	X	X	X	X	X	X	X	X	X	X
GPC1	0	0	4.8e-05	1	0	0	0	0	0	0				0.398	0.5157	1							0	0	0	0	GPC1	NP_002072.2	glypican-1 precursor [Homo sapiens]	558	61680	X	X	X	X	X	X	X	X	X	X	X	X	X	X	1	2	2	0
SPATA5L1	0	0	4.8e-05	1	0	0	0	0	0	0				-0.143	-0.1471	0.965844							0	0	0	0	SPATA5L1	NP_001310569.1	SPATA5L1.NP_001310569.1:spermatogenesis-associated protein 5-like protein 1 isoform 2 [Homo sapiens] ;NP_076968.2:spermatogenesis-associated protein 5-like protein 1 isoform 1 [Homo sapiens] ;	620	66112	X	X	X	X	X	X	X	X	X	X	X	X	X	X	X	X	X	X
CTTNBP2NL	0	0	4.7e-05	1	0	0	0	0	0	0				-0.212	-0.2091	0.954602							0	0	0	0	CTTNBP2NL	NP_061174.1	CTTNBP2 N-terminal-like protein [Homo sapiens]	639	70158	X	X	X	X	X	X	X	X	X	X	X	X	X	X	X	X	X	X
PRPF40A	0	0	4.7e-05	1	0	0	0	0	0	0				0.699	0.8901	1							0	0	0	0	PRPF40A	NP_001341361.1	PRPF40A.NP_001341361.1:pre-mRNA-processing factor 40 homolog A isoform 3 [Homo sapiens] ;NP_001352525.1:pre-mRNA-processing factor 40 homolog A isoform 4 [Homo sapiens] ;NP_001352526.1:pre-mRNA-processing factor 40 homolog A isoform 5 [Homo sapiens] ;NP_001352529.1:pre-mRNA-processing factor 40 homolog A isoform 8 [Homo sapiens] ;NP_001352531.1:pre-mRNA-processing factor 40 homolog A isoform 10 […	862	98788	X	X	X	X	X	X	X	X	X	X	X	X	X	X	2	3	3	0
MCMBP	0	0	4.7e-05	1	0	0	0	0	0	0				-0.184	-0.1854	0.958745							0	0	0	0	MCMBP	NP_001243307.1	MCMBP.NP_001243307.1:mini-chromosome maintenance complex-binding protein isoform 2 [Homo sapiens] ;NP_001243308.1:mini-chromosome maintenance complex-binding protein isoform 3 [Homo sapiens] ;NP_079110.1:mini-chromosome maintenance complex-binding protein isoform 1 [Homo sapiens] ;	640	72749	X	X	X	X	X	X	X	X	X	X	X	X	X	X	X	X	X	X
ZNF358	0	0	4.7e-05	1	0	0	0	0	0	0				0.313	0.3838	1							0	0	0	0	ZNF358	NP_060553.4	zinc finger protein 358 [Homo sapiens]	568	59287	X	X	X	X	X	X	X	X	X	X	X	X	X	X	1	2	2	0
MTPAP	0	0	4.6e-05	1	0	0	0	0	0	0				0.373	0.4609	1							0	0	0	0	MTPAP	NP_060579.3	poly(A) RNA polymerase, mitochondrial precursor [Homo sapiens]	582	66172	X	X	X	X	X	X	X	X	X	X	X	X	X	X	1	2	2	0
LARP1B	0	0	4.5e-05	1	0	0	0	0	0	0				0.706	0.8859	1							0	0	0	0	LARP1B	NP_060548.2	la-related protein 1B isoform 1 [Homo sapiens]	914	105322	1	2	0	2	0	1.09	X	X	X	X	X	X	X	X	2	5	3	2
CCNT2	0	0	4.5e-05	1	0	0	0	0	7.8e-05	1	-0.367	-0.3997	0.999551	-0.326	-0.3719	0.931382	-0.339	-0.3766	0.917029	-0.374	-0.4031	0.985528	0	0	0	0	CCNT2	NP_001232.1	CCNT2.NP_001232.1:cyclin-T2 isoform a [Homo sapiens] ;NP_001307677.1:cyclin-T2 isoform d [Homo sapiens] ;NP_001307678.1:cyclin-T2 isoform e [Homo sapiens] ;NP_490595.1:cyclin-T2 isoform b [Homo sapiens] ;	663	73682	X	X	X	X	X	X	X	X	X	X	X	X	X	X	X	X	X	X
FANCI	0	0	4.5e-05	1	0	0	0	0	8.1e-05	1	-0.124	-0.1304	1	0.341	0.394	1	-0.148	-0.159	0.943689	-0.049	-0.0498	1	0	0	0	0	FANCI	NP_001106849.1	FANCI. NP_001106849.1:Fanconi anemia group I protein isoform 1 [Homo sapiens] ;NP_001363839.1:Fanconi anemia group I protein isoform 3 [Homo sapiens] ;NP_060663.2:Fanconi anemia group I protein isoform 2 [Homo sapiens] ;	1328	149323	X	X	X	X	X	X	X	X	X	X	X	X	X	X	X	X	X	X
FUBP1	0	0	4.5e-05	1	0	0	0	0	0	0				-0.156	-0.1588	0.963624							0	0	0	0	FUBP1	NP_001290362.1	FUBP1.NP_001290362.1:far upstream element-binding protein 1 isoform 1 [Homo sapiens] ;NP_003893.2:far upstream element-binding protein 1 isoform 2 [Homo sapiens] ;	665	69865	X	X	X	X	X	X	X	X	X	X	X	X	X	X	X	X	X	X
LEO1	0	0	4.4e-05	1	0	0	0	0	0	0				-0.148	-0.1437	0.966501							0	0	0	0	LEO1	NP_001310832.1	LEO1.NP_001310832.1:RNA polymerase-associated protein LEO1 isoform 3 [Homo sapiens] ;NP_001310833.1:RNA polymerase-associated protein LEO1 isoform 4 [Homo sapiens] ;NP_620147.1:RNA polymerase-associated protein LEO1 isoform 1 [Homo sapiens] ;	688	78352	X	X	X	X	X	X	X	X	X	X	X	X	X	X	X	X	X	X
HEATR3	0	0	4.4e-05	1	0	0	0	0	0	0				-0.105	-0.113	0.972584							0	0	0	0	HEATR3	NP_891552.1	HEAT repeat-containing protein 3 isoform a [Homo sapiens]	680	74583	X	X	X	X	X	X	X	X	X	X	X	X	X	X	X	X	X	X
TBC1D10B	0	0	4.3e-05	2	9.3e-05	1	0	0	0	0				0.655	0.8978	1	0.333	0.404	1				0	0	0	0	TBC1D10B	NP_056342.3	TBC1 domain family member 10B [Homo sapiens]	808	87199	X	X	X	X	X	X	X	X	X	X	X	X	X	X	2	3	3	0
PLA2G4A	0	0	4.3e-05	1	0	0	0	0	0.000156	1	-0.239	-0.2475	1	-0.222	-0.2338	0.950489	-0.133	-0.1423	0.94752	-0.129	-0.1333	1	0	0	0	0	PLA2G4A	NP_001298122.2	PLA2G4A. NP_001298122.2:cytosolic phospholipase A2 isoform 2 [Homo sapiens] ;NP_077734.1:cytosolic phospholipase A2 isoform 1 [Homo sapiens] ;	689	78289	X	X	X	X	X	X	X	X	X	X	X	X	X	X	X	X	X	X
SEC23IP	0	0	4.3e-05	2	0	0	0	0	0	0				0.704	0.9369	1							0	0	0	0	SEC23IP	NP_009121.1	SEC23-interacting protein [Homo sapiens]	1000	111076	X	X	X	X	X	X	X	X	X	X	X	X	X	X	1	2	2	0
DDX46	0	0	4.3e-05	2	0	0	0.00026	2	0.000287	1	-1.632	-1.9804	0.762268	-0.948	-1.5438	0.951589	-1.66	-2.0775	0.939202	0.721	2.0576	0.510821	0	0	0	0	DDX46	NP_055644.2	probable ATP-dependent RNA helicase DDX46 isoform 2 [Homo sapiens]	1031	117362	X	X	X	X	X	X	X	5	7	0	7	0	6.5	X	1	2	0	2
RBM26	0	0	4.2e-05	2	0	0	0	0	8.4e-05	3	-0.594	-0.7106	0.94687	0.676	1.1273	1	-0.59	-0.6698	0.939615	-0.594	-0.6894	0.935292	0	0	0	0	RBM26	NP_071401.3	RNA-binding protein 26 isoform 3 [Homo sapiens]	980	110666	X	X	X	X	X	X	X	1	2	0	2	0	2.14	X	3	5	2	3
FASTKD2	0	0	4.2e-05	1	0	0	0	0	0	0				-0.226	-0.2217	0.952476							0	0	0	0	FASTKD2	NP_001129665.1	FAST kinase domain-containing protein 2, mitochondrial [Homo sapiens]	710	81463	X	X	X	X	X	X	X	X	X	X	X	X	X	X	X	X	X	X
HSD17B4	0	0	4.1e-05	1	0	0	0	0	0	0				-0.193	-0.1935	0.957307							0	0	0	0	HSD17B4	NP_000405.1	HSD17B4. NP_000405.1:peroxisomal multifunctional enzyme type 2 isoform 2 [Homo sapiens] ;NP_001361426.1:peroxisomal multifunctional enzyme type 2 isoform 6 [Homo sapiens] ;NP_001361427.1:peroxisomal multifunctional enzyme type 2 isoform 7 [Homo sapiens] ;	736	79686	X	X	X	X	X	X	X	X	X	X	X	X	X	X	X	X	X	X
ASPH	0	0	4.1e-05	1	0	0	0	0	0	0				-0.105	-0.1135	0.972483							0	0	0	0	ASPH	NP_001158222.1	ASPH.NP_001158222.1:aspartyl/asparaginyl beta-hydroxylase isoform f [Homo sapiens] ;NP_004309.2:aspartyl/asparaginyl beta-hydroxylase isoform a [Homo sapiens] ;	729	83268	X	X	X	X	X	X	X	X	X	X	X	X	X	X	X	X	X	X
NOL10	0	0	4.1e-05	1	0	0	0	0	0	0				0.345	0.4018	1							0	0	0	0	NOL10	NP_001248321.1	NOL10.NP_001248321.1:nucleolar protein 10 isoform 2 [Homo sapiens] ;NP_001248323.1:nucleolar protein 10 isoform 3 [Homo sapiens] ;NP_079170.2:nucleolar protein 10 isoform 1 [Homo sapiens] ;	662	77148	X	X	X	X	X	X	X	X	X	X	X	X	X	X	1	2	2	0
MFN2	0	0	4e-05	1	0	0	0	0	0.000142	1	-0.088	-0.091	1	-0.165	-0.1656	0.962354	-0.159	-0.1744	0.940392	-0.185	-0.1876	1	0	0	0	0	MFN2	NP_055689.1	mitofusin-2 [Homo sapiens]	757	86402	X	X	X	X	X	X	X	X	X	X	X	X	X	X	X	X	X	X
KHSRP	0	0	4e-05	1	0.000101	1	0.00019	1	9e-05	3	-0.559	-0.5628	0.970715	-0.539	-0.6574	0.912338	-0.035	-0.0488	0.974049	0.807	1.3788	1	0	0	0	0	KHSRP	NP_001353228.1	KHSRP.NP_001353228.1:far upstream element-binding protein 2 isoform 2 [Homo sapiens] ;NP_003676.2:far upstream element-binding protein 2 isoform 1 [Homo sapiens] ;	747	76651	X	X	X	X	X	X	X	X	X	X	X	X	X	X	X	X	X	X
CPT1A	0	0	4e-05	1	0	0	0	0	0.000142	1	-0.084	-0.0926	1	-0.085	-0.0811	0.979238	-0.191	-0.2069	0.934169	-0.07	-0.0724	1	0	0	0	0	CPT1A	NP_001027017.1	CPT1A.NP_001027017.1:carnitine O-palmitoyltransferase 1, liver isoform isoform 2 [Homo sapiens] ;NP_001867.2:carnitine O-palmitoyltransferase 1, liver isoform isoform 1 [Homo sapiens] ;	756	86239	X	X	X	X	X	X	X	X	X	X	X	X	X	X	X	X	X	X
KIFC1	0	0	4e-05	1	0	0	0	0	0	0				0.351	0.4594	1							0	0	0	0	KIFC1	NP_002254.2	kinesin-like protein KIFC1 [Homo sapiens]	673	73748	X	X	X	X	X	X	X	X	X	X	X	X	X	X	1	2	2	0
DDX51	0	0	4e-05	1	0	0	0	0	0	0				0.364	0.4174	1							0	0	0	0	DDX51	NP_778236.2	ATP-dependent RNA helicase DDX51 [Homo sapiens]	666	72457	X	X	X	X	X	X	X	X	X	X	X	X	X	X	2	2	2	0
ABCB7	0	0	4e-05	1	0	0	0	0	0.000143	1	-0.127	-0.1257	1	-0.178	-0.1855	0.958727	-0.198	-0.2004	0.935334	-0.021	-0.0214	1	0	0	0	0	ABCB7	NP_001258625.1	ABCB7.NP_001258625.1:ATP-binding cassette sub-family B member 7, mitochondrial isoform 2 [Homo sapiens] ;NP_001258626.1:ATP-binding cassette sub-family B member 7, mitochondrial isoform 3 [Homo sapiens] ;NP_001258627.1:ATP-binding cassette sub-family B member 7, mitochondrial isoform 4 [Homo sapiens] ;NP_001258628.1:ATP-binding cassette sub-family B member 7, mitochondrial isoform 5 [Homo sapiens…	752	82641	X	X	X	X	X	X	X	X	X	X	X	X	X	X	X	X	X	X
CUL1	0	0	3.9e-05	1	0	0	0	0	0	0				-0.194	-0.2026	0.955718							0	0	0	0	CUL1	NP_001357591.1	cullin-1 [Homo sapiens]	776	89678	X	X	X	X	X	X	X	X	X	X	X	X	X	X	X	X	X	X
NUFIP2	0	0	3.9e-05	1	0	0	0	0	8.6e-05	2	-0.726	-0.8055	0.932619	-0.274	-0.3705	0.931545	-0.766	-0.8526	0.978574	-0.702	-0.8449	0.917151	0	0	0	0	NUFIP2	NP_065823.1	nuclear fragile X mental retardation-interacting protein 2 [Homo sapiens]	695	76121	X	X	X	X	X	X	X	X	X	X	X	X	X	X	2	2	2	0
CKAP2	0	0	3.9e-05	1	0	0	0	0	0	0				0.358	0.4181	1							0	0	0	0	CKAP2	NP_001091995.1	CKAP2.NP_001091995.1:cytoskeleton-associated protein 2 isoform 2 [Homo sapiens] ;NP_001273615.1:cytoskeleton-associated protein 2 isoform 3 [Homo sapiens] ;NP_001273616.1:cytoskeleton-associated protein 2 isoform 4 [Homo sapiens] ;NP_060674.3:cytoskeleton-associated protein 2 isoform 1 [Homo sapiens] ;	683	76987	X	X	X	X	X	X	X	X	X	X	X	X	X	X	1	2	2	0
MPHOSPH10	0	0	3.9e-05	1	0	0	0	0	0	0				0.42	0.51	1							0	0	0	0	MPHOSPH10	NP_005782.1	U3 small nucleolar ribonucleoprotein protein MPP10 [Homo sapiens]	681	78864	X	X	X	X	X	X	X	X	X	X	X	X	X	X	1	2	2	0
CASC3	0	0	3.8e-05	1	0	0	0	0	0	0				0.367	0.459	1							0	0	0	0	CASC3	NP_031385.2	protein CASC3 [Homo sapiens]	703	76278	X	X	X	X	X	X	X	X	X	X	X	X	X	X	1	2	2	0
MED15	0	0	3.8e-05	1	0	0	0	0	0	0				-0.143	-0.1464	0.965979							0	0	0	0	MED15	NP_001003891.1	MED15.NP_001003891.1:mediator of RNA polymerase II transcription subunit 15 isoform a [Homo sapiens] ;NP_001280163.1:mediator of RNA polymerase II transcription subunit 15 isoform c [Homo sapiens] ;NP_001280165.1:mediator of RNA polymerase II transcription subunit 15 isoform e [Homo sapiens] ;NP_001280166.1:mediator of RNA polymerase II transcription subunit 15 isoform d [Homo sapiens] ;NP_056973…	788	86753	X	X	X	X	X	X	X	X	X	X	X	X	X	X	X	X	X	X
ZW10	0	0	3.8e-05	1	0	0	0	0	0.000138	1	-0.12	-0.1306	1	-0.135	-0.1476	0.965749	-0.161	-0.1637	0.942658	-0.239	-0.2343	1	0	0	0	0	ZW10	NP_004715.1	centromere/kinetochore protein zw10 homolog [Homo sapiens]	779	88830	X	X	X	X	X	X	X	X	X	X	X	X	X	X	X	X	X	X
[truncated: 541 more rows]
[truncated: 78 more columns]
