# Supplementary material for: The methyltransferase SETD2 couples transcription and splicing by engaging mRNA processing factors through its SHI domain
Source: Nat Commun. 2021 Mar 4;12:1443. doi: 10.1038/s41467-021-21663-w (PMC7933334; doi:10.1038/s41467-021-21663-w)
Supplement: Supplementary file 4 — Supplementary Data 1-8 [file 41467_2021_21663_MOESM4_ESM.zip › SuppData7.xlsx]

## Sheet: SETD2vsWT
Supplementary Data 7. RNA-seq Differential Expression Analysis Report for SETD2 depleted cells vs WT
	GeneID	GeneName	BioType	log2FoldChange	FoldChange	FoldChangeShow	log2CPM	FDR	Class
1	ENSG00000102003	SYP	protein_coding	1.464	2.758	2.758	5.24451	3.6511e-06	Up
2	ENSG00000181555	SETD2	protein_coding	-1.553	2.935	2.935	5.84695	3.6511e-06	Down
3	ENSG00000103723	AP3B2	protein_coding	1.622	3.078	3.078	2.60444	7.6872e-05	Up
4	ENSG00000008735	MAPK8IP2	protein_coding	0.992	1.989	1.989	5.80485	0.00010615	Up
5	ENSG00000168993	CPLX1	protein_coding	1.556	2.94	2.94	2.91461	0.00010615	Up
6	ENSG00000203760	CENPW	protein_coding	-1	2	2	5.14334	0.00024317	Down
7	ENSG00000168243	GNG4	protein_coding	0.8	1.742	1.742	5.57924	0.00041994	Up
8	ENSG00000108309	RUNDC3A	protein_coding	2.164	4.482	4.482	1.25756	0.00050662	Up
9	ENSG00000188760	TMEM198	protein_coding	1.084	2.12	2.12	3.25855	0.00065806	Up
10	ENSG00000187730	GABRD	protein_coding	1.302	2.466	2.466	2.25586	0.0014564	Up
11	ENSG00000153291	SLC25A27	protein_coding	-0.815	1.759	1.759	4.60652	0.0014564	Down
12	ENSG00000163660	CCNL1	protein_coding	-0.668	1.588	1.588	5.96113	0.0014564	Down
13	ENSG00000198563	DDX39B	protein_coding	-0.788	1.727	1.727	6.53823	0.0014564	Down
14	ENSG00000099942	CRKL	protein_coding	-0.653	1.573	1.573	7.32356	0.0015419	Down
15	ENSG00000164061	BSN	protein_coding	1.177	2.261	2.261	3.58006	0.0016169	Up
16	ENSG00000133169	BEX1	protein_coding	0.896	1.86	1.86	3.45801	0.0016184	Up
17	ENSG00000155629	PIK3AP1	protein_coding	-1.551	2.929	2.929	1.36189	0.0019459	Down
18	ENSG00000159388	BTG2	protein_coding	0.715	1.642	1.642	5.21883	0.0019653	Up
19	ENSG00000148600	CDHR1	protein_coding	-1.029	2.041	2.041	3.45569	0.0021054	Down
20	ENSG00000089199	CHGB	protein_coding	2.419	5.349	5.349	0.00688884	0.0021182	Up
21	ENSG00000197457	STMN3	protein_coding	0.841	1.791	1.791	5.49517	0.0024351	Up
22	ENSG00000158615	PPP1R15B	protein_coding	-0.587	1.502	1.502	6.44203	0.0024351	Down
23	ENSG00000198964	SGMS1	protein_coding	-0.741	1.671	1.671	3.92905	0.00251	Down
24	ENSG00000155265	GOLGA7B	protein_coding	1.924	3.795	3.795	0.604042	0.0028662	Up
25	ENSG00000278041	AL133325.3	lncRNA	-0.884	1.846	1.846	4.83691	0.002974	Down
26	ENSG00000087088	BAX	protein_coding	0.823	1.768	1.768	6.41203	0.0033641	Up
27	ENSG00000251022	THAP9-AS1	lncRNA	-0.586	1.501	1.501	6.28049	0.0037036	Down
28	ENSG00000174010	KLHL15	protein_coding	-0.634	1.552	1.552	5.56698	0.003783	Down
29	ENSG00000107105	ELAVL2	protein_coding	0.655	1.574	1.574	4.61976	0.0039637	Up
30	ENSG00000109929	SC5D	protein_coding	-0.632	1.549	1.549	7.2365	0.0039637	Down
31	ENSG00000142494	SLC47A1	protein_coding	-0.627	1.544	1.544	4.90034	0.0039637	Down
32	ENSG00000167619	TMEM145	protein_coding	0.883	1.844	1.844	3.33672	0.0039947	Up
33	ENSG00000117616	RSRP1	protein_coding	-0.671	1.592	1.592	5.07339	0.0044991	Down
34	ENSG00000160712	IL6R	protein_coding	-0.703	1.627	1.627	3.97493	0.0045354	Down
35	ENSG00000104112	SCG3	protein_coding	1.83	3.556	3.556	0.243338	0.0045809	Up
36	ENSG00000250067	YJEFN3	protein_coding	-0.965	1.952	1.952	3.76689	0.0052765	Down
37	ENSG00000163053	SLC16A14	protein_coding	-0.653	1.573	1.573	4.16071	0.006691	Down
38	ENSG00000123144	TRIR	protein_coding	0.615	1.532	1.532	7.73795	0.0074836	Up
39	ENSG00000162004	CCDC78	protein_coding	-0.945	1.925	1.925	2.34197	0.0082498	Down
40	ENSG00000177614	PGBD5	protein_coding	0.591	1.506	1.506	4.18572	0.0088062	Up
41	ENSG00000281398	SNHG4	lncRNA	-0.634	1.552	1.552	4.97569	0.0088969	Down
42	ENSG00000080031	PTPRH	protein_coding	1.586	3.001	3.001	0.413637	0.0089495	Up
43	ENSG00000178235	SLITRK1	protein_coding	2.816	7.044	7.044	-0.670541	0.0089495	Up
44	ENSG00000198794	SCAMP5	protein_coding	0.626	1.544	1.544	4.3643	0.0089495	Up
45	ENSG00000107736	CDH23	protein_coding	-0.629	1.546	1.546	3.74977	0.0089495	Down
46	ENSG00000159784	FAM131B	protein_coding	-1.177	2.262	2.262	1.31099	0.0089495	Down
47	ENSG00000162194	LBHD1	protein_coding	-0.731	1.66	1.66	3.06033	0.0089495	Down
48	ENSG00000164023	SGMS2	protein_coding	-0.724	1.652	1.652	4.55291	0.0089495	Down
49	ENSG00000223745	CCDC18-AS1	lncRNA	-0.633	1.55	1.55	4.33718	0.0089495	Down
50	ENSG00000244879	GABPB1-AS1	lncRNA	-0.622	1.539	1.539	5.23388	0.0089495	Down
51	ENSG00000272512	AL645608.7	lncRNA	-0.966	1.953	1.953	1.94923	0.0089495	Down
52	ENSG00000101955	SRPX	protein_coding	-0.727	1.655	1.655	3.54889	0.0089827	Down
53	ENSG00000235194	PPP1R3E	protein_coding	-0.658	1.578	1.578	4.37285	0.0091632	Down
54	ENSG00000163463	KRTCAP2	protein_coding	-0.8	1.742	1.742	2.69717	0.0093349	Down
55	ENSG00000135127	BICDL1	protein_coding	0.878	1.838	1.838	2.43413	0.0094751	Up
56	ENSG00000056736	IL17RB	protein_coding	-0.696	1.62	1.62	3.2971	0.0094754	Down
57	ENSG00000135454	B4GALNT1	protein_coding	-0.623	1.54	1.54	4.59902	0.0094754	Down
58	ENSG00000167371	PRRT2	protein_coding	-0.754	1.686	1.686	3.3318	0.0094754	Down
59	ENSG00000087258	GNAO1	protein_coding	0.698	1.622	1.622	3.7073	0.0095941	Up
60	ENSG00000129932	DOHH	protein_coding	0.641	1.559	1.559	4.11617	0.0095941	Up
61	ENSG00000284946	AC068831.7	protein_coding	-0.763	1.697	1.697	3.35829	0.0095941	Down
62	ENSG00000085465	OVGP1	protein_coding	-0.866	1.823	1.823	3.17607	0.0098034	Down
63	ENSG00000184465	WDR27	protein_coding	-0.733	1.662	1.662	4.90689	0.0098034	Down
64	ENSG00000140043	PTGR2	protein_coding	-0.615	1.532	1.532	3.67176	0.010772	Down
65	ENSG00000215417	MIR17HG	lncRNA	-0.85	1.802	1.802	3.90813	0.011001	Down
66	ENSG00000001561	ENPP4	protein_coding	-0.613	1.529	1.529	4.40776	0.011153	Down
67	ENSG00000100604	CHGA	protein_coding	1.401	2.64	2.64	0.93423	0.012104	Up
68	ENSG00000070669	ASNS	protein_coding	-1.222	2.333	2.333	1.57122	0.012216	Down
69	ENSG00000123684	LPGAT1	protein_coding	-0.616	1.532	1.532	6.25058	0.012216	Down
70	ENSG00000142396	ERVK3-1	protein_coding	-0.885	1.846	1.846	2.51258	0.012216	Down
71	ENSG00000075826	SEC31B	protein_coding	-0.585	1.5	1.5	4.23074	0.012265	Down
72	ENSG00000277200	AC005696.4	lncRNA	1.856	3.62	3.62	-0.617433	0.012776	Up
73	ENSG00000101104	PABPC1L	protein_coding	-0.597	1.513	1.513	4.33553	0.012776	Down
74	ENSG00000107518	ATRNL1	protein_coding	-0.705	1.63	1.63	3.22131	0.012776	Down
75	ENSG00000180488	MIGA1	protein_coding	-0.66	1.58	1.58	4.9496	0.012776	Down
76	ENSG00000214021	TTLL3	protein_coding	-0.735	1.664	1.664	4.06508	0.012776	Down
77	ENSG00000242086	MUC20-OT1	lncRNA	-0.755	1.687	1.687	2.49089	0.012799	Down
78	ENSG00000072832	CRMP1	protein_coding	0.88	1.84	1.84	2.41088	0.013193	Up
79	ENSG00000124762	CDKN1A	protein_coding	0.619	1.536	1.536	5.16527	0.013193	Up
80	ENSG00000185760	KCNQ5	protein_coding	-0.723	1.651	1.651	3.29535	0.013193	Down
81	ENSG00000272316	AL021368.2	lncRNA	-0.76	1.694	1.694	2.42456	0.01356	Down
82	ENSG00000125966	MMP24	protein_coding	1.698	3.244	3.244	-0.0981213	0.013772	Up
83	ENSG00000163888	CAMK2N2	protein_coding	0.977	1.969	1.969	2.22075	0.013867	Up
84	ENSG00000129159	KCNC1	protein_coding	0.778	1.715	1.715	2.55281	0.013914	Up
85	ENSG00000273274	ZBTB8B	protein_coding	-0.696	1.62	1.62	2.84995	0.014095	Down
86	ENSG00000224729	PCOLCE-AS1	lncRNA	-0.767	1.702	1.702	3.03074	0.014147	Down
87	ENSG00000273373	AL355488.1	lncRNA	-0.65	1.57	1.57	4.28141	0.014147	Down
88	ENSG00000223749	MIR503HG	lncRNA	-0.593	1.509	1.509	3.58203	0.014403	Down
89	ENSG00000213722	DDAH2	protein_coding	0.621	1.538	1.538	3.74105	0.014499	Up
90	ENSG00000115380	EFEMP1	protein_coding	-0.644	1.563	1.563	3.82254	0.014499	Down
91	ENSG00000026103	FAS	protein_coding	-0.67	1.591	1.591	2.96085	0.014846	Down
92	ENSG00000269399	AC008764.6	lncRNA	-1.105	2.151	2.151	1.20848	0.01545	Down
93	ENSG00000196976	LAGE3	protein_coding	0.643	1.561	1.561	4.79927	0.01551	Up
94	ENSG00000251562	MALAT1	lncRNA	-0.627	1.544	1.544	6.13113	0.015548	Down
95	ENSG00000230551	AC021078.1	lncRNA	-0.633	1.55	1.55	2.70735	0.016693	Down
96	ENSG00000285725	AC004967.2	lncRNA	-1.507	2.843	2.843	-0.13034	0.016693	Down
97	ENSG00000260077	AC104794.2	lncRNA	-0.971	1.96	1.96	1.55985	0.017261	Down
98	ENSG00000152527	PLEKHH2	protein_coding	-0.669	1.59	1.59	3.81725	0.017325	Down
99	ENSG00000196549	MME	protein_coding	-0.752	1.684	1.684	2.45288	0.018637	Down
100	ENSG00000261094	AC007066.2	lncRNA	-0.812	1.755	1.755	1.76632	0.018637	Down
101	ENSG00000175445	LPL	protein_coding	-0.857	1.812	1.812	2.38235	0.018819	Down
102	ENSG00000204316	MRPL38	protein_coding	-1.063	2.089	2.089	1.04989	0.019416	Down
103	ENSG00000163393	SLC22A15	protein_coding	-0.593	1.509	1.509	2.97896	0.019455	Down
104	ENSG00000177943	MAMDC4	protein_coding	-0.666	1.587	1.587	2.5519	0.020143	Down
105	ENSG00000217555	CKLF	protein_coding	-2.123	4.356	4.356	-1.07297	0.020496	Down
106	ENSG00000270069	MIR222HG	lncRNA	-0.925	1.899	1.899	3.62896	0.02097	Down
107	ENSG00000165973	NELL1	protein_coding	-1.352	2.553	2.553	0.172736	0.021264	Down
108	ENSG00000261488	TBILA	lncRNA	-0.835	1.784	1.784	1.7589	0.02146	Down
109	ENSG00000245648	AC022075.1	lncRNA	0.644	1.563	1.563	2.64249	0.02146	Up
110	ENSG00000008056	SYN1	protein_coding	1.649	3.135	3.135	0.258292	0.021739	Up
111	ENSG00000261786	AC006058.1	lncRNA	-1.832	3.561	3.561	-1.09981	0.021739	Down
112	ENSG00000085563	ABCB1	protein_coding	-0.642	1.561	1.561	3.37067	0.021988	Down
113	ENSG00000148053	NTRK2	protein_coding	-0.626	1.543	1.543	2.91973	0.0227	Down
114	ENSG00000164187	LMBRD2	protein_coding	-0.601	1.517	1.517	4.04307	0.022942	Down
115	ENSG00000241360	PDXP	protein_coding	0.974	1.964	1.964	1.8373	0.023145	Up
116	ENSG00000168970	JMJD7-PLA2G4B	protein_coding	-1.235	2.353	2.353	0.308048	0.023195	Down
117	ENSG00000241343	RPL36A	protein_coding	-0.625	1.542	1.542	3.6627	0.023697	Down
118	ENSG00000183307	TMEM121B	protein_coding	0.865	1.821	1.821	2.09425	0.023976	Up
119	ENSG00000184949	FAM227A	protein_coding	-0.647	1.566	1.566	3.13466	0.023976	Down
120	ENSG00000117322	CR2	protein_coding	-0.838	1.788	1.788	2.04937	0.024328	Down
121	ENSG00000161513	FDXR	protein_coding	0.591	1.506	1.506	4.54161	0.024501	Up
122	ENSG00000103269	RHBDL1	protein_coding	-1.192	2.285	2.285	0.08572	0.024501	Down
123	ENSG00000162482	AKR7A3	protein_coding	-1.757	3.381	3.381	-1.00136	0.025142	Down
124	ENSG00000245149	RNF139-AS1	lncRNA	-0.864	1.82	1.82	2.06418	0.025142	Down
125	ENSG00000224975	INE1	lncRNA	-1.262	2.399	2.399	0.0115039	0.025254	Down
126	ENSG00000140323	DISP2	protein_coding	0.741	1.672	1.672	2.42884	0.026823	Up
127	ENSG00000245680	ZNF585B	protein_coding	-0.633	1.551	1.551	2.70028	0.026823	Down
128	ENSG00000071073	MGAT4A	protein_coding	-0.644	1.563	1.563	3.49162	0.026902	Down
129	ENSG00000157111	TMEM171	protein_coding	-0.646	1.565	1.565	2.71539	0.027465	Down
130	ENSG00000111664	GNB3	protein_coding	-0.586	1.501	1.501	2.58147	0.028088	Down
131	ENSG00000144802	NFKBIZ	protein_coding	-0.769	1.704	1.704	1.53837	0.028088	Down
132	ENSG00000188167	TMPPE	protein_coding	-1.417	2.671	2.671	-0.159203	0.028745	Down
133	ENSG00000149090	PAMR1	protein_coding	-1.358	2.564	2.564	-0.403173	0.028943	Down
134	ENSG00000284874	AC000093.1	protein_coding	-1.294	2.452	2.452	-0.436639	0.028956	Down
135	ENSG00000124194	GDAP1L1	protein_coding	1.333	2.52	2.52	0.11153	0.029214	Up
136	ENSG00000151617	EDNRA	protein_coding	-0.614	1.53	1.53	2.98984	0.029214	Down
137	ENSG00000166793	YPEL4	protein_coding	-1.677	3.198	3.198	-0.659809	0.029214	Down
138	ENSG00000185585	OLFML2A	protein_coding	-0.711	1.637	1.637	2.10862	0.029214	Down
139	ENSG00000196668	LINC00173	lncRNA	-0.677	1.599	1.599	2.08902	0.029214	Down
140	ENSG00000273759	AL117379.1	lncRNA	-1.135	2.196	2.196	0.769728	0.029214	Down
141	ENSG00000121716	PILRB	protein_coding	-1.178	2.262	2.262	0.47415	0.030207	Down
142	ENSG00000243449	C4orf48	protein_coding	0.649	1.568	1.568	2.58834	0.030594	Up
143	ENSG00000134716	CYP2J2	protein_coding	-0.596	1.512	1.512	2.72075	0.030594	Down
144	ENSG00000143502	SUSD4	protein_coding	-0.983	1.977	1.977	1.30383	0.031007	Down
145	ENSG00000168743	NPNT	protein_coding	-0.599	1.515	1.515	3.308	0.031253	Down
146	ENSG00000122861	PLAU	protein_coding	-0.673	1.595	1.595	2.22305	0.032222	Down
147	ENSG00000213424	KRT222	protein_coding	-0.916	1.886	1.886	0.913138	0.032222	Down
148	ENSG00000188729	OSTN	protein_coding	-0.613	1.529	1.529	2.71824	0.032442	Down
149	ENSG00000185513	L3MBTL1	protein_coding	-0.611	1.528	1.528	3.42482	0.032967	Down
150	ENSG00000252690	AC105339.2	lncRNA	-0.968	1.957	1.957	0.806829	0.033013	Down
151	ENSG00000278600	AC015871.3	lncRNA	-0.818	1.763	1.763	1.76066	0.033013	Down
152	ENSG00000008311	AASS	protein_coding	-0.59	1.505	1.505	6.13939	0.033023	Down
153	ENSG00000260589	STAM-AS1	lncRNA	-1.097	2.139	2.139	0.46153	0.033458	Down
154	ENSG00000130748	TMEM160	protein_coding	0.649	1.568	1.568	3.76712	0.033538	Up
155	ENSG00000158445	KCNB1	protein_coding	0.924	1.898	1.898	1.03426	0.033683	Up
156	ENSG00000261474	AC026471.4	lncRNA	-1.098	2.141	2.141	0.593358	0.036292	Down
157	ENSG00000116544	DLGAP3	protein_coding	0.984	1.978	1.978	0.936983	0.036643	Up
158	ENSG00000118160	SLC8A2	protein_coding	0.917	1.888	1.888	1.71324	0.036643	Up
159	ENSG00000198804	MT-CO1	protein_coding	-1.17	2.25	2.25	13.4322	0.036643	Down
160	ENSG00000266680	AL135905.1	lncRNA	1.52	2.869	2.869	-0.987117	0.036656	Up
161	ENSG00000033867	SLC4A7	protein_coding	-0.624	1.541	1.541	5.03539	0.036881	Down
162	ENSG00000102195	GPR50	protein_coding	-0.799	1.74	1.74	2.10416	0.036881	Down
163	ENSG00000113763	UNC5A	protein_coding	0.659	1.579	1.579	1.96798	0.037251	Up
164	ENSG00000269352	PTOV1-AS2	lncRNA	-0.763	1.697	1.697	1.74687	0.037285	Down
165	ENSG00000204869	IGFL4	protein_coding	-1.467	2.765	2.765	-0.919612	0.037453	Down
166	ENSG00000135604	STX11	protein_coding	-1.361	2.569	2.569	-0.401222	0.037455	Down
167	ENSG00000182685	BRICD5	protein_coding	-1.012	2.017	2.017	0.819823	0.037455	Down
168	ENSG00000164406	LEAP2	protein_coding	-1.072	2.103	2.103	0.157737	0.037495	Down
169	ENSG00000261326	LINC01355	lncRNA	-0.758	1.691	1.691	1.80142	0.038093	Down
170	ENSG00000247373	AC055713.1	lncRNA	-0.73	1.659	1.659	2.25042	0.038176	Down
171	ENSG00000176912	TYMSOS	lncRNA	0.737	1.667	1.667	1.41225	0.038323	Up
172	ENSG00000272384	AC016405.3	lncRNA	0.74	1.67	1.67	1.7579	0.038323	Up
173	ENSG00000102359	SRPX2	protein_coding	-1.118	2.17	2.17	0.35192	0.038323	Down
174	ENSG00000284770	TBCE	protein_coding	-1.013	2.018	2.018	0.397302	0.038323	Down
175	ENSG00000196696	AC009022.1	lncRNA	-0.802	1.744	1.744	0.948802	0.03834	Down
176	ENSG00000262691	AC040160.1	lncRNA	-0.929	1.904	1.904	0.640678	0.038933	Down
177	ENSG00000179284	DAND5	protein_coding	-1.173	2.255	2.255	-0.128768	0.039922	Down
178	ENSG00000161960	EIF4A1	protein_coding	-0.888	1.851	1.851	1.85887	0.040119	Down
179	ENSG00000204410	MSH5	protein_coding	-0.699	1.624	1.624	1.7792	0.040119	Down
180	ENSG00000226091	LINC00937	lncRNA	-1.12	2.174	2.174	-0.0292252	0.040415	Down
181	ENSG00000165272	AQP3	protein_coding	-0.59	1.506	1.506	2.30693	0.040502	Down
182	ENSG00000241769	LINC00893	lncRNA	-1.371	2.587	2.587	-0.832857	0.041824	Down
183	ENSG00000145794	MEGF10	protein_coding	-0.862	1.817	1.817	1.10854	0.042635	Down
184	ENSG00000173698	ADGRG2	protein_coding	-0.651	1.571	1.571	2.39741	0.043087	Down
185	ENSG00000100429	HDAC10	protein_coding	-1.157	2.229	2.229	0.473372	0.043166	Down
186	ENSG00000187026	KRTAP21-2	protein_coding	-1.515	2.859	2.859	-1.24996	0.043267	Down
187	ENSG00000203685	STUM	protein_coding	-0.765	1.7	1.7	2.18313	0.043267	Down
188	ENSG00000225096	AL445250.1	lncRNA	-0.664	1.584	1.584	1.82804	0.043937	Down
189	ENSG00000264577	AC010761.2	lncRNA	-0.596	1.511	1.511	2.93392	0.044013	Down
190	ENSG00000157766	ACAN	protein_coding	-0.99	1.986	1.986	0.542762	0.045409	Down
191	ENSG00000157782	CABP1	protein_coding	0.798	1.738	1.738	1.54556	0.04583	Up
192	ENSG00000214827	MTCP1	protein_coding	-1.013	2.019	2.019	0.584892	0.04583	Down
193	ENSG00000261351	AC116913.1	lncRNA	1.229	2.344	2.344	0.453379	0.046119	Up
194	ENSG00000132821	VSTM2L	protein_coding	0.808	1.751	1.751	0.954838	0.046406	Up
195	ENSG00000224046	AC005076.1	lncRNA	0.872	1.83	1.83	0.611688	0.046406	Up
196	ENSG00000277954	AC092376.2	lncRNA	1.133	2.194	2.194	-0.00956561	0.046406	Up
197	ENSG00000064300	NGFR	protein_coding	-0.595	1.511	1.511	2.29702	0.046406	Down
198	ENSG00000198938	MT-CO3	protein_coding	-1.048	2.068	2.068	12.2928	0.046406	Down
199	ENSG00000102287	GABRE	protein_coding	-1.291	2.447	2.447	-0.545901	0.047671	Down
200	ENSG00000182747	SLC35D3	protein_coding	-0.709	1.635	1.635	1.5228	0.048265	Down
201	ENSG00000272455	AL391244.2	lncRNA	-0.764	1.699	1.699	1.75078	0.048383	Down
202	ENSG00000249637	AC008438.1	lncRNA	0.952	1.935	1.935	0.358804	0.048808	Up
203	ENSG00000154080	CHST9	protein_coding	-0.719	1.646	1.646	1.88002	0.04886	Down

## Sheet: hnRNPLvsWT
Supplementary Data 7. RNA-seq Differential Expression Analysis Report for hnRNP L depleted cells vs WT
	GeneID	GeneName	BioType	log2FoldChange	FoldChange	FoldChangeShow	log2CPM	FDR	Class
1	ENSG00000104824	HNRNPL	protein_coding	-3.71	13.087	10	7.84428	6.8982e-11	Down
2	ENSG00000090054	SPTLC1	protein_coding	-2.016	4.044	4.044	6.52657	5.1523e-8	Down
3	ENSG00000013288	MAN2B2	protein_coding	-2.174	4.512	4.512	4.68994	6.5133e-8	Down
4	ENSG00000052802	MSMO1	protein_coding	-1.588	3.006	3.006	6.18183	2.2908e-7	Down
5	ENSG00000067064	IDI1	protein_coding	-1.409	2.655	2.655	6.92654	2.8689e-7	Down
6	ENSG00000130119	GNL3L	protein_coding	-1.661	3.163	3.163	5.12466	2.8689e-7	Down
7	ENSG00000088930	XRN2	protein_coding	-1.314	2.486	2.486	7.02237	3.911e-7	Down
8	ENSG00000112972	HMGCS1	protein_coding	-1.378	2.6	2.6	7.07449	8.1847e-7	Down
9	ENSG00000169992	NLGN2	protein_coding	-1.584	2.998	2.998	6.22959	9.9637e-7	Down
10	ENSG00000198911	SREBF2	protein_coding	-1.432	2.698	2.698	7.59588	1.3296e-06	Down
11	ENSG00000168792	ABHD15	protein_coding	-1.506	2.84	2.84	4.17234	1.5111e-06	Down
12	ENSG00000275532	AC006449.2	lncRNA	2.992	7.955	7.955	1.50807	1.5308e-06	Up
13	ENSG00000116985	BMP8B	protein_coding	-1.923	3.793	3.793	3.57105	1.5308e-06	Down
14	ENSG00000143891	GALM	protein_coding	-1.396	2.632	2.632	4.58809	1.5308e-06	Down
15	ENSG00000104722	NEFM	protein_coding	1.338	2.528	2.528	9.52477	3.5194e-06	Up
16	ENSG00000102003	SYP	protein_coding	1.237	2.358	2.358	5.24451	3.8006e-06	Up
17	ENSG00000124253	PCK1	protein_coding	1.863	3.637	3.637	2.53574	3.8006e-06	Up
18	ENSG00000104549	SQLE	protein_coding	-1.241	2.364	2.364	8.3725	3.8006e-06	Down
19	ENSG00000152767	FARP1	protein_coding	-1.196	2.291	2.291	5.60657	4.3195e-06	Down
20	ENSG00000204569	PPP1R10	protein_coding	-1.235	2.354	2.354	5.56867	4.3195e-06	Down
21	ENSG00000272512	AL645608.7	lncRNA	-2.345	5.08	5.08	1.94923	4.3195e-06	Down
22	ENSG00000164061	BSN	protein_coding	1.817	3.524	3.524	3.58006	4.9074e-06	Up
23	ENSG00000143801	PSEN2	protein_coding	-1.208	2.31	2.31	4.64925	4.9366e-06	Down
24	ENSG00000110237	ARHGEF17	protein_coding	-1.57	2.969	2.969	3.34828	5.0563e-06	Down
25	ENSG00000104889	RNASEH2A	protein_coding	1.835	3.569	3.569	2.5364	5.1827e-06	Up
26	ENSG00000269951	AC090181.2	lncRNA	1.865	3.642	3.642	2.39506	5.3139e-06	Up
27	ENSG00000140564	FURIN	protein_coding	-1.066	2.094	2.094	6.55521	5.4279e-06	Down
28	ENSG00000111664	GNB3	protein_coding	-1.744	3.349	3.349	2.58147	7.855e-06	Down
29	ENSG00000118276	B4GALT6	protein_coding	-1.321	2.498	2.498	4.44966	7.9231e-06	Down
30	ENSG00000188672	RHCE	protein_coding	1.947	3.855	3.855	1.73551	8.6412e-06	Up
31	ENSG00000113161	HMGCR	protein_coding	-1.122	2.177	2.177	6.97211	9.223e-06	Down
32	ENSG00000170801	HTRA3	protein_coding	-2.693	6.468	6.468	1.74794	9.223e-06	Down
33	ENSG00000113196	HAND1	protein_coding	1.095	2.136	2.136	5.54927	1.0227e-05	Up
34	ENSG00000277223	AC090116.1	lncRNA	3.762	13.567	10	-0.0654158	1.0227e-05	Up
35	ENSG00000077943	ITGA8	protein_coding	-1.308	2.475	2.475	3.61081	1.0227e-05	Down
36	ENSG00000119681	LTBP2	protein_coding	-1.982	3.951	3.951	2.7076	1.0227e-05	Down
37	ENSG00000148943	LIN7C	protein_coding	-1.087	2.124	2.124	4.37691	1.0227e-05	Down
38	ENSG00000153214	TMEM87B	protein_coding	-1.099	2.141	2.141	4.91723	1.0227e-05	Down
39	ENSG00000164332	UBLCP1	protein_coding	-0.972	1.962	1.962	5.32456	1.0227e-05	Down
40	ENSG00000186318	BACE1	protein_coding	-1.137	2.2	2.2	4.19511	1.0227e-05	Down
41	ENSG00000203644	AC083799.1	lncRNA	1.525	2.878	2.878	3.18928	1.0562e-05	Up
42	ENSG00000234771	SLC25A25-AS1	lncRNA	-2.192	4.569	4.569	1.59246	1.0562e-05	Down
43	ENSG00000172382	PRSS27	protein_coding	-3.372	10.351	10	0.974962	1.0803e-05	Down
44	ENSG00000160781	PAQR6	protein_coding	-1.81	3.507	3.507	2.34818	1.099e-05	Down
45	ENSG00000226950	DANCR	lncRNA	1.042	2.059	2.059	5.55502	1.1171e-05	Up
46	ENSG00000134874	DZIP1	protein_coding	-0.868	1.825	1.825	6.46306	1.209e-05	Down
47	ENSG00000138061	CYP1B1	protein_coding	-2.233	4.701	4.701	1.72047	1.2225e-05	Down
48	ENSG00000132359	RAP1GAP2	protein_coding	0.924	1.897	1.897	5.60883	1.251e-05	Up
49	ENSG00000273066	AL355987.4	lncRNA	1.608	3.048	3.048	2.29371	1.251e-05	Up
50	ENSG00000003056	M6PR	protein_coding	-0.955	1.939	1.939	6.35924	1.251e-05	Down
51	ENSG00000022567	SLC45A4	protein_coding	-1.55	2.928	2.928	3.23895	1.251e-05	Down
52	ENSG00000133597	ADCK2	protein_coding	-0.954	1.938	1.938	5.85238	1.2846e-05	Down
53	ENSG00000232442	MHENCR	lncRNA	1.081	2.115	2.115	4.07766	1.2947e-05	Up
54	ENSG00000196693	ZNF33B	protein_coding	-1.007	2.01	2.01	5.04056	1.2947e-05	Down
55	ENSG00000272842	AL391834.1	lncRNA	2.422	5.359	5.359	1.20227	1.4135e-05	Up
56	ENSG00000169762	TAPT1	protein_coding	-1.116	2.167	2.167	4.31962	1.4135e-05	Down
57	ENSG00000064687	ABCA7	protein_coding	-1.154	2.225	2.225	4.42171	1.4384e-05	Down
58	ENSG00000149639	SOGA1	protein_coding	-1.246	2.371	2.371	4.13626	1.4999e-05	Down
59	ENSG00000196562	SULF2	protein_coding	-0.951	1.934	1.934	6.85997	1.4999e-05	Down
60	ENSG00000153774	CFDP1	protein_coding	0.835	1.784	1.784	6.63881	1.5523e-05	Up
61	ENSG00000168993	CPLX1	protein_coding	1.5	2.829	2.829	2.91461	1.5523e-05	Up
62	ENSG00000114021	NIT2	protein_coding	-1.038	2.054	2.054	4.66662	1.5523e-05	Down
63	ENSG00000130164	LDLR	protein_coding	-0.999	1.999	1.999	5.89056	1.7313e-05	Down
64	ENSG00000236810	ELOA-AS1	lncRNA	1.311	2.481	2.481	3.16023	1.7921e-05	Up
65	ENSG00000075711	DLG1	protein_coding	-0.945	1.925	1.925	5.25657	2.0215e-05	Down
66	ENSG00000104381	GDAP1	protein_coding	1.007	2.009	2.009	4.81891	2.0525e-05	Up
67	ENSG00000130714	POMT1	protein_coding	-1.055	2.078	2.078	5.47427	2.1441e-05	Down
68	ENSG00000197122	SRC	protein_coding	-0.867	1.824	1.824	5.37022	2.1441e-05	Down
69	ENSG00000247796	AC008966.1	lncRNA	1.24	2.361	2.361	3.25813	2.1693e-05	Up
70	ENSG00000174238	PITPNA	protein_coding	-0.801	1.743	1.743	6.39143	2.1693e-05	Down
71	ENSG00000204682	CASC10	protein_coding	-1.291	2.446	2.446	3.2103	2.1693e-05	Down
72	ENSG00000189180	ZNF33A	protein_coding	-1.121	2.176	2.176	4.86041	2.3637e-05	Down
73	ENSG00000087258	GNAO1	protein_coding	1.193	2.287	2.287	3.7073	2.3742e-05	Up
74	ENSG00000188290	HES4	protein_coding	1.016	2.022	2.022	6.43421	2.4801e-05	Up
75	ENSG00000277586	NEFL	protein_coding	0.864	1.821	1.821	7.9829	2.4801e-05	Up
76	ENSG00000005020	SKAP2	protein_coding	-0.907	1.876	1.876	5.92704	2.4801e-05	Down
77	ENSG00000166341	DCHS1	protein_coding	-1.528	2.884	2.884	2.55119	2.4801e-05	Down
78	ENSG00000135677	GNS	protein_coding	-1.03	2.042	2.042	6.1304	2.6045e-05	Down
79	ENSG00000170876	TMEM43	protein_coding	-0.888	1.85	1.85	5.9806	2.6045e-05	Down
80	ENSG00000164930	FZD6	protein_coding	-1.028	2.04	2.04	4.42803	2.7016e-05	Down
81	ENSG00000179387	ELMOD2	protein_coding	-0.926	1.9	1.9	6.0217	2.7017e-05	Down
82	ENSG00000126790	L3HYPDH	protein_coding	1.285	2.437	2.437	3.01897	2.7469e-05	Up
83	ENSG00000271335	AL117336.2	lncRNA	1.605	3.041	3.041	1.9431	3.0055e-05	Up
84	ENSG00000172878	METAP1D	protein_coding	-1.243	2.368	2.368	3.51055	3.0818e-05	Down
85	ENSG00000258441	LINC00641	lncRNA	0.949	1.931	1.931	5.34538	3.1306e-05	Up
86	ENSG00000113273	ARSB	protein_coding	-1.128	2.185	2.185	3.90023	3.1306e-05	Down
87	ENSG00000079215	SLC1A3	protein_coding	-0.997	1.996	1.996	6.02562	3.1344e-05	Down
88	ENSG00000137266	SLC22A23	protein_coding	-0.868	1.825	1.825	4.72108	3.1344e-05	Down
89	ENSG00000143164	DCAF6	protein_coding	-0.785	1.723	1.723	6.04633	3.1344e-05	Down
90	ENSG00000166033	HTRA1	protein_coding	-1.083	2.119	2.119	3.83757	3.1344e-05	Down
91	ENSG00000186635	ARAP1	protein_coding	-0.815	1.759	1.759	6.0544	3.1812e-05	Down
92	ENSG00000172379	ARNT2	protein_coding	-0.989	1.984	1.984	4.03337	3.2699e-05	Down
93	ENSG00000112992	NNT	protein_coding	-0.908	1.877	1.877	5.63466	3.2977e-05	Down
94	ENSG00000147649	MTDH	protein_coding	-0.921	1.894	1.894	7.82885	3.4049e-05	Down
95	ENSG00000152661	GJA1	protein_coding	-0.826	1.773	1.773	7.23122	3.4623e-05	Down
96	ENSG00000116133	DHCR24	protein_coding	-0.884	1.846	1.846	8.27361	3.6799e-05	Down
97	ENSG00000174327	SLC16A13	protein_coding	-1.359	2.565	2.565	2.86221	3.9104e-05	Down
98	ENSG00000204217	BMPR2	protein_coding	-1.058	2.082	2.082	5.73585	4.2808e-05	Down
99	ENSG00000141556	TBCD	protein_coding	-0.786	1.725	1.725	6.00898	4.4344e-05	Down
100	ENSG00000231527	FAM27C	lncRNA	1.447	2.726	2.726	2.61494	4.5615e-05	Up
101	ENSG00000167619	TMEM145	protein_coding	1.176	2.259	2.259	3.33672	4.6257e-05	Up
102	ENSG00000152926	ZNF117	protein_coding	-1.449	2.73	2.73	2.39995	4.6257e-05	Down
103	ENSG00000162144	CYB561A3	protein_coding	-0.992	1.989	1.989	3.76282	4.6257e-05	Down
104	ENSG00000162434	JAK1	protein_coding	-0.873	1.832	1.832	6.91435	4.6257e-05	Down
105	ENSG00000118514	ALDH8A1	protein_coding	1.693	3.234	3.234	1.57118	4.8614e-05	Up
106	ENSG00000239305	RNF103	protein_coding	-0.953	1.937	1.937	4.70783	4.9536e-05	Down
107	ENSG00000029364	SLC39A9	protein_coding	-0.742	1.672	1.672	5.78966	5.0646e-05	Down
108	ENSG00000273230	AC102953.2	lncRNA	-2.263	4.8	4.8	1.22315	5.3323e-05	Down
109	ENSG00000235527	HIPK1-AS1	lncRNA	2.106	4.304	4.304	1.00563	5.4246e-05	Up
110	ENSG00000110427	KIAA1549L	protein_coding	-1.059	2.083	2.083	3.87804	5.5763e-05	Down
111	ENSG00000168672	FAM84B	protein_coding	0.807	1.749	1.749	6.46536	5.6619e-05	Up
112	ENSG00000105419	MEIS3	protein_coding	-0.959	1.945	1.945	4.82905	5.9051e-05	Down
113	ENSG00000112139	MDGA1	protein_coding	-1.629	3.094	3.094	2.83999	5.9051e-05	Down
114	ENSG00000250067	YJEFN3	protein_coding	-1.35	2.549	2.549	3.76689	5.9051e-05	Down
115	ENSG00000186480	INSIG1	protein_coding	-0.824	1.771	1.771	8.84967	5.9898e-05	Down
116	ENSG00000111254	AKAP3	protein_coding	1.739	3.338	3.338	2.02995	6.0686e-05	Up
117	ENSG00000155265	GOLGA7B	protein_coding	2.297	4.915	4.915	0.604042	6.0686e-05	Up
118	ENSG00000056487	PHF21B	protein_coding	0.832	1.781	1.781	4.87671	6.1281e-05	Up
119	ENSG00000231050	AL109917.1	lncRNA	1.769	3.408	3.408	1.30306	6.1281e-05	Up
120	ENSG00000088881	EBF4	protein_coding	-1.092	2.131	2.131	3.74654	6.1281e-05	Down
121	ENSG00000108379	WNT3	protein_coding	-0.984	1.978	1.978	3.51496	6.1281e-05	Down
122	ENSG00000173264	GPR137	protein_coding	-0.874	1.833	1.833	4.92852	6.1281e-05	Down
123	ENSG00000071246	VASH1	protein_coding	-0.799	1.74	1.74	5.51898	6.4957e-05	Down
124	ENSG00000143353	LYPLAL1	protein_coding	-1.088	2.126	2.126	3.40393	7.0342e-05	Down
125	ENSG00000156521	TYSND1	protein_coding	-0.939	1.917	1.917	4.19046	7.0905e-05	Down
126	ENSG00000226479	TMEM185B	protein_coding	-0.861	1.816	1.816	4.72927	7.3988e-05	Down
127	ENSG00000040933	INPP4A	protein_coding	-0.788	1.726	1.726	5.44188	7.6292e-05	Down
128	ENSG00000008735	MAPK8IP2	protein_coding	0.777	1.713	1.713	5.80485	7.6958e-05	Up
129	ENSG00000129946	SHC2	protein_coding	-1.275	2.421	2.421	2.6611	7.7003e-05	Down
130	ENSG00000088035	ALG6	protein_coding	-0.756	1.688	1.688	5.4844	7.7292e-05	Down
131	ENSG00000205758	CRYZL1	protein_coding	0.767	1.702	1.702	5.54587	7.8608e-05	Up
132	ENSG00000128039	SRD5A3	protein_coding	-0.819	1.764	1.764	5.26732	8.1443e-05	Down
133	ENSG00000049323	LTBP1	protein_coding	-0.997	1.996	1.996	5.73936	8.3949e-05	Down
134	ENSG00000114251	WNT5A	protein_coding	-0.907	1.875	1.875	4.94118	8.5461e-05	Down
135	ENSG00000167600	CYP2S1	protein_coding	-0.946	1.926	1.926	4.13855	8.5461e-05	Down
136	ENSG00000103599	IQCH	protein_coding	1.025	2.035	2.035	3.63727	8.682e-05	Up
137	ENSG00000118762	PKD2	protein_coding	-1.031	2.043	2.043	4.42545	8.682e-05	Down
138	ENSG00000089057	SLC23A2	protein_coding	-1.101	2.145	2.145	5.61606	8.7798e-05	Down
139	ENSG00000130997	POLN	protein_coding	-1.759	3.385	3.385	2.13483	8.7798e-05	Down
140	ENSG00000146433	TMEM181	protein_coding	-0.824	1.77	1.77	6.01697	9.3666e-05	Down
141	ENSG00000151332	MBIP	protein_coding	-0.784	1.722	1.722	4.8637	9.3821e-05	Down
142	ENSG00000167904	TMEM68	protein_coding	-0.833	1.782	1.782	4.43503	9.3821e-05	Down
143	ENSG00000156140	ADAMTS3	protein_coding	-1.045	2.064	2.064	3.84032	9.4399e-05	Down
144	ENSG00000187955	COL14A1	protein_coding	-0.954	1.937	1.937	4.67527	9.4399e-05	Down
145	ENSG00000178202	KDELC2	protein_coding	-0.854	1.807	1.807	6.27748	9.4777e-05	Down
146	ENSG00000073050	XRCC1	protein_coding	0.7	1.624	1.624	6.10634	9.9291e-05	Up
147	ENSG00000143248	RGS5	protein_coding	1.013	2.018	2.018	2.97426	9.9291e-05	Up
148	ENSG00000153363	LINC00467	lncRNA	0.927	1.902	1.902	3.52231	9.9291e-05	Up
149	ENSG00000117114	ADGRL2	protein_coding	-0.918	1.889	1.889	7.13984	9.9291e-05	Down
150	ENSG00000248015	AC005329.1	lncRNA	-1.815	3.52	3.52	1.69623	9.9291e-05	Down
151	ENSG00000149257	SERPINH1	protein_coding	-0.703	1.628	1.628	7.13607	0.00010067	Down
152	ENSG00000162889	MAPKAPK2	protein_coding	-0.743	1.674	1.674	5.70326	0.00010067	Down
153	ENSG00000164318	EGFLAM	protein_coding	-1.129	2.188	2.188	2.82857	0.00010067	Down
154	ENSG00000172954	LCLAT1	protein_coding	-0.954	1.937	1.937	5.0268	0.00010067	Down
155	ENSG00000124574	ABCC10	protein_coding	-0.858	1.813	1.813	4.52887	0.00010106	Down
156	ENSG00000033170	FUT8	protein_coding	-0.729	1.658	1.658	4.99088	0.00010224	Down
157	ENSG00000261071	AL441883.1	lncRNA	1.977	3.936	3.936	0.639921	0.00010243	Up
158	ENSG00000167513	CDT1	protein_coding	0.73	1.658	1.658	7.80587	0.00010343	Up
159	ENSG00000115232	ITGA4	protein_coding	-0.996	1.994	1.994	3.99836	0.0001035	Down
160	ENSG00000177098	SCN4B	protein_coding	-1.14	2.204	2.204	2.7194	0.00010444	Down
161	ENSG00000185262	UBALD2	protein_coding	-0.848	1.8	1.8	5.16477	0.00010444	Down
162	ENSG00000230658	KLHL7-DT	lncRNA	1.732	3.321	3.321	0.900655	0.00010653	Up
163	ENSG00000181704	YIPF6	protein_coding	-0.799	1.74	1.74	5.95157	0.00010653	Down
164	ENSG00000233639	PANTR1	lncRNA	-1.523	2.874	2.874	1.91544	0.00010855	Down
165	ENSG00000178234	GALNT11	protein_coding	-0.734	1.663	1.663	6.21655	0.00010948	Down
166	ENSG00000224292	AF196972.1	lncRNA	2.681	6.413	6.413	-0.107918	0.00011232	Up
167	ENSG00000071564	TCF3	protein_coding	-0.648	1.567	1.567	7.07529	0.00011232	Down
168	ENSG00000144815	NXPE3	protein_coding	-0.777	1.714	1.714	5.1777	0.00011232	Down
169	ENSG00000177483	RBM44	protein_coding	1.645	3.127	3.127	1.58226	0.0001138	Up
170	ENSG00000230461	PROX1-AS1	lncRNA	1.61	3.052	3.052	1.38981	0.0001138	Up
171	ENSG00000253307	AC011676.1	lncRNA	3.301	9.854	9.854	-0.915698	0.0001138	Up
172	ENSG00000254469	AP002495.2	protein_coding	1.308	2.475	2.475	2.0233	0.0001138	Up
173	ENSG00000255135	AP002360.1	lncRNA	1.081	2.116	2.116	3.57667	0.0001138	Up
174	ENSG00000111087	GLI1	protein_coding	-1.181	2.268	2.268	2.53676	0.0001138	Down
175	ENSG00000133466	C1QTNF6	protein_coding	-0.926	1.9	1.9	3.57139	0.0001138	Down
176	ENSG00000148600	CDHR1	protein_coding	-1.114	2.165	2.165	3.45569	0.0001138	Down
177	ENSG00000286169	AHRR	protein_coding	-1.332	2.517	2.517	2.52394	0.00011393	Down
178	ENSG00000179104	TMTC2	protein_coding	-1.083	2.118	2.118	3.38645	0.00011462	Down
179	ENSG00000232876	AL353596.1	lncRNA	2.079	4.225	4.225	0.286767	0.00011654	Up
180	ENSG00000148225	WDR31	protein_coding	1.169	2.248	2.248	2.87736	0.00011678	Up
181	ENSG00000081087	OSTM1	protein_coding	-0.791	1.731	1.731	4.5397	0.00011678	Down
182	ENSG00000121931	LRIF1	protein_coding	-1.155	2.227	2.227	3.67122	0.00011678	Down
183	ENSG00000148481	MINDY3	protein_coding	-0.768	1.703	1.703	5.71084	0.00011678	Down
184	ENSG00000129646	QRICH2	protein_coding	-2.021	4.058	4.058	1.15256	0.00011698	Down
185	ENSG00000085511	MAP3K4	protein_coding	-0.703	1.628	1.628	5.30989	0.00011831	Down
186	ENSG00000140043	PTGR2	protein_coding	0.824	1.77	1.77	3.67176	0.00011987	Up
187	ENSG00000159842	ABR	protein_coding	-0.704	1.629	1.629	5.77217	0.00011987	Down
188	ENSG00000205084	TMEM231	protein_coding	-0.839	1.789	1.789	4.17769	0.00011997	Down
189	ENSG00000153395	LPCAT1	protein_coding	-0.784	1.722	1.722	7.20907	0.0001234	Down
190	ENSG00000181744	DIPK2A	protein_coding	-0.71	1.635	1.635	4.90036	0.0001234	Down
191	ENSG00000168209	DDIT4	protein_coding	0.671	1.592	1.592	7.96717	0.00012539	Up
192	ENSG00000168243	GNG4	protein_coding	0.671	1.592	1.592	5.57924	0.00012573	Up
193	ENSG00000185753	CXorf38	protein_coding	0.715	1.642	1.642	5.59322	0.00012815	Up
194	ENSG00000116406	EDEM3	protein_coding	-0.909	1.877	1.877	5.28926	0.00012815	Down
195	ENSG00000170049	KCNAB3	protein_coding	-2.116	4.334	4.334	0.588949	0.0001322	Down
196	ENSG00000204311	PJVK	protein_coding	-1.936	3.827	3.827	0.8423	0.00013309	Down
197	ENSG00000152932	RAB3C	protein_coding	1.708	3.268	3.268	1.11148	0.0001338	Up
198	ENSG00000166165	CKB	protein_coding	0.85	1.802	1.802	9.8662	0.00013401	Up
199	ENSG00000184677	ZBTB40	protein_coding	0.733	1.662	1.662	5.53917	0.00013401	Up
200	ENSG00000078487	ZCWPW1	protein_coding	-1.244	2.369	2.369	2.38241	0.00013401	Down
201	ENSG00000154734	ADAMTS1	protein_coding	0.91	1.879	1.879	9.20193	0.00013553	Up
202	ENSG00000228889	UBAC2-AS1	lncRNA	1.522	2.872	2.872	1.37683	0.00013822	Up
203	ENSG00000101935	AMMECR1	protein_coding	0.863	1.819	1.819	4.56905	0.00013896	Up
204	ENSG00000151693	ASAP2	protein_coding	-0.802	1.744	1.744	4.6489	0.00013994	Down
205	ENSG00000108947	EFNB3	protein_coding	-0.806	1.748	1.748	3.89213	0.00014052	Down
206	ENSG00000112658	SRF	protein_coding	-0.664	1.584	1.584	5.90079	0.00014052	Down
207	ENSG00000110628	SLC22A18	protein_coding	-1.631	3.096	3.096	2.02415	0.00014421	Down
208	ENSG00000143815	LBR	protein_coding	-0.702	1.627	1.627	8.03996	0.00014423	Down
209	ENSG00000126005	MMP24OS	protein_coding	0.745	1.676	1.676	5.6284	0.00014851	Up
210	ENSG00000117643	MAN1C1	protein_coding	-1.313	2.484	2.484	2.22526	0.00015214	Down
211	ENSG00000103269	RHBDL1	protein_coding	-2.403	5.291	5.291	0.08572	0.00015869	Down
212	ENSG00000156642	NPTN	protein_coding	-0.733	1.662	1.662	6.15253	0.00016391	Down
213	ENSG00000117385	P3H1	protein_coding	-0.628	1.546	1.546	6.65004	0.00016543	Down
214	ENSG00000198690	FAN1	protein_coding	-0.779	1.716	1.716	4.51596	0.00016543	Down
215	ENSG00000213625	LEPROT	protein_coding	-0.742	1.672	1.672	5.30624	0.00016543	Down
216	ENSG00000114841	DNAH1	protein_coding	-1.38	2.603	2.603	2.03924	0.00016615	Down
217	ENSG00000172037	LAMB2	protein_coding	-0.707	1.633	1.633	6.24667	0.00016697	Down
218	ENSG00000188315	C3orf62	protein_coding	-1.316	2.49	2.49	2.11832	0.00017072	Down
219	ENSG00000203684	IBA57-DT	lncRNA	1.77	3.411	3.411	1.21892	0.00017102	Up
220	ENSG00000063660	GPC1	protein_coding	-0.793	1.733	1.733	5.17931	0.00017102	Down
221	ENSG00000108511	HOXB6	protein_coding	0.66	1.58	1.58	5.53258	0.00017103	Up
222	ENSG00000176222	ZNF404	protein_coding	-2.634	6.207	6.207	0.271505	0.00017103	Down
223	ENSG00000197558	SSPO	protein_coding	-1.939	3.835	3.835	1.05474	0.00017161	Down
224	ENSG00000115204	MPV17	protein_coding	0.754	1.687	1.687	6.00957	0.00017269	Up
225	ENSG00000115170	ACVR1	protein_coding	-0.769	1.705	1.705	3.99735	0.00017269	Down
226	ENSG00000135679	MDM2	protein_coding	-0.627	1.545	1.545	6.12895	0.00017324	Down
227	ENSG00000103064	SLC7A6	protein_coding	-0.777	1.714	1.714	5.85688	0.00017805	Down
228	ENSG00000147257	GPC3	protein_coding	-0.641	1.56	1.56	6.60806	0.00017805	Down
229	ENSG00000171004	HS6ST2	protein_coding	-0.653	1.573	1.573	6.29167	0.00017805	Down
230	ENSG00000213638	ADAT3	protein_coding	1.138	2.201	2.201	2.47591	0.00017809	Up
231	ENSG00000144935	TRPC1	protein_coding	-0.97	1.959	1.959	4.0787	0.00017809	Down
232	ENSG00000254682	AP002387.2	lncRNA	0.853	1.806	1.806	4.12906	0.00017845	Up
233	ENSG00000114316	USP4	protein_coding	0.705	1.63	1.63	5.23563	0.00018035	Up
234	ENSG00000143971	ETAA1	protein_coding	-0.676	1.598	1.598	5.07033	0.00018035	Down
235	ENSG00000105486	LIG1	protein_coding	-0.675	1.597	1.597	5.7202	0.00018596	Down
236	ENSG00000215788	TNFRSF25	protein_coding	-1.714	3.28	3.28	1.22056	0.00018733	Down
237	ENSG00000138823	MTTP	protein_coding	2.621	6.151	6.151	-0.0479909	0.00019063	Up
238	ENSG00000231769	AL035701.1	lncRNA	1.862	3.635	3.635	0.321938	0.00019063	Up
239	ENSG00000135245	HILPDA	protein_coding	0.995	1.993	1.993	6.36064	0.00019098	Up
240	ENSG00000186352	ANKRD37	protein_coding	1.166	2.243	2.243	2.66322	0.00019098	Up
241	ENSG00000078081	LAMP3	protein_coding	-1.583	2.995	2.995	1.73379	0.00019098	Down
242	ENSG00000136100	VPS36	protein_coding	-0.707	1.632	1.632	5.48203	0.00019098	Down
243	ENSG00000119640	ACYP1	protein_coding	0.779	1.716	1.716	4.19382	0.00019153	Up
244	ENSG00000119522	DENND1A	protein_coding	0.654	1.573	1.573	5.3467	0.00019434	Up
245	ENSG00000204267	TAP2	protein_coding	-0.782	1.72	1.72	5.00892	0.00019497	Down
246	ENSG00000246982	Z84485.1	lncRNA	-1.7	3.25	3.25	1.14931	0.00019497	Down
247	ENSG00000172020	GAP43	protein_coding	0.867	1.824	1.824	3.28535	0.00019687	Up
248	ENSG00000198001	IRAK4	protein_coding	-0.792	1.732	1.732	3.67632	0.00019827	Down
249	ENSG00000162337	LRP5	protein_coding	-0.721	1.648	1.648	6.57933	0.00020253	Down
250	ENSG00000185760	KCNQ5	protein_coding	-1.043	2.06	2.06	3.29535	0.00020253	Down
251	ENSG00000160602	AC010761.1	protein_coding	-1.159	2.233	2.233	2.71142	0.00020482	Down
252	ENSG00000130066	SAT1	protein_coding	0.681	1.603	1.603	6.3931	0.00020779	Up
253	ENSG00000125845	BMP2	protein_coding	0.74	1.67	1.67	3.89945	0.00020921	Up
254	ENSG00000147383	NSDHL	protein_coding	-0.658	1.578	1.578	5.85895	0.00021178	Down
255	ENSG00000120915	EPHX2	protein_coding	-0.96	1.946	1.946	3.41627	0.00021204	Down
256	ENSG00000139291	TMEM19	protein_coding	-0.814	1.759	1.759	3.66361	0.00021204	Down
257	ENSG00000163888	CAMK2N2	protein_coding	1.36	2.567	2.567	2.22075	0.00021206	Up
258	ENSG00000115902	SLC1A4	protein_coding	-0.883	1.845	1.845	3.59306	0.00021206	Down
259	ENSG00000262468	LINC01569	lncRNA	1.138	2.201	2.201	2.1451	0.00021544	Up
260	ENSG00000168394	TAP1	protein_coding	-0.757	1.69	1.69	4.32704	0.00021544	Down
261	ENSG00000175567	UCP2	protein_coding	0.837	1.786	1.786	5.80111	0.00022359	Up
262	ENSG00000197375	SLC22A5	protein_coding	-0.824	1.77	1.77	4.68684	0.00022359	Down
263	ENSG00000095066	HOOK2	protein_coding	-0.836	1.785	1.785	4.32414	0.00022673	Down
264	ENSG00000150527	MIA2	protein_coding	-0.687	1.61	1.61	4.92562	0.00022784	Down
265	ENSG00000131725	WDR44	protein_coding	-0.701	1.625	1.625	6.09942	0.00023014	Down
266	ENSG00000171105	INSR	protein_coding	-0.745	1.676	1.676	5.3033	0.00023014	Down
267	ENSG00000185432	METTL7A	protein_coding	-0.653	1.572	1.572	5.87753	0.00023014	Down
268	ENSG00000164442	CITED2	protein_coding	0.696	1.62	1.62	6.3193	0.0002344	Up
269	ENSG00000115594	IL1R1	protein_coding	-1.468	2.767	2.767	1.5093	0.0002371	Down
270	ENSG00000151651	ADAM8	protein_coding	-2.565	5.916	5.916	-0.159619	0.0002371	Down
271	ENSG00000106688	SLC1A1	protein_coding	-0.802	1.743	1.743	4.38376	0.00024055	Down
272	ENSG00000146094	DOK3	protein_coding	-1.279	2.426	2.426	2.16077	0.00024335	Down
273	ENSG00000203930	LINC00632	lncRNA	-1.534	2.896	2.896	2.03081	0.00024948	Down
274	ENSG00000095380	NANS	protein_coding	-0.651	1.571	1.571	6.06104	0.00024962	Down
275	ENSG00000205268	PDE7A	protein_coding	-0.691	1.615	1.615	4.84335	0.00025668	Down
276	ENSG00000285967	NIPBL-DT	lncRNA	-0.677	1.598	1.598	4.87889	0.00025668	Down
277	ENSG00000116819	TFAP2E	protein_coding	-3.239	9.439	9.439	-0.745158	0.00025804	Down
278	ENSG00000089199	CHGB	protein_coding	2.356	5.118	5.118	0.00688884	0.00025963	Up
279	ENSG00000112294	ALDH5A1	protein_coding	-0.62	1.537	1.537	5.37276	0.00026593	Down
280	ENSG00000009830	POMT2	protein_coding	-0.742	1.673	1.673	4.86569	0.00026645	Down
281	ENSG00000272720	AL022322.1	lncRNA	-2.409	5.312	5.312	0.115299	0.00027	Down
282	ENSG00000134824	FADS2	protein_coding	-0.667	1.588	1.588	4.51968	0.00027009	Down
283	ENSG00000138286	FAM149B1	protein_coding	0.713	1.639	1.639	4.44397	0.00027119	Up
284	ENSG00000125510	OPRL1	protein_coding	-1.782	3.438	3.438	0.670109	0.0002738	Down
285	ENSG00000120129	DUSP1	protein_coding	0.733	1.662	1.662	5.24037	0.00027584	Up
286	ENSG00000224660	SH3BP5-AS1	lncRNA	1.324	2.503	2.503	2.49237	0.00027584	Up
287	ENSG00000167363	FN3K	protein_coding	-2.411	5.32	5.32	-0.0679951	0.00027584	Down
288	ENSG00000177106	EPS8L2	protein_coding	-2.356	5.12	5.12	0.124334	0.00027841	Down
289	ENSG00000104983	CCDC61	protein_coding	0.826	1.773	1.773	3.56319	0.00028115	Up
290	ENSG00000104899	AMH	protein_coding	-1.081	2.115	2.115	3.45181	0.00028368	Down
291	ENSG00000272872	AP000525.1	lncRNA	-1.284	2.436	2.436	1.62953	0.0002869	Down
292	ENSG00000205730	ITPRIPL2	protein_coding	-0.765	1.699	1.699	4.64012	0.000287	Down
293	ENSG00000232611	AL683813.1	lncRNA	1.067	2.095	2.095	2.71273	0.00028721	Up
294	ENSG00000249673	NOP14-AS1	lncRNA	0.739	1.669	1.669	3.78648	0.00028968	Up
295	ENSG00000223572	CKMT1A	protein_coding	0.726	1.654	1.654	4.16871	0.00029185	Up
296	ENSG00000272097	AL024498.1	lncRNA	1.917	3.775	3.775	0.0667477	0.00029185	Up
297	ENSG00000061918	GUCY1B1	protein_coding	-0.654	1.573	1.573	5.1325	0.00029185	Down
298	ENSG00000112210	RAB23	protein_coding	-0.687	1.61	1.61	4.30896	0.00029185	Down
299	ENSG00000276672	AL161891.1	lncRNA	0.819	1.765	1.765	3.18864	0.00029489	Up
300	ENSG00000116906	GNPAT	protein_coding	-0.597	1.512	1.512	6.33969	0.000296	Down
301	ENSG00000163430	FSTL1	protein_coding	-0.65	1.569	1.569	7.48801	0.000296	Down
302	ENSG00000135127	BICDL1	protein_coding	1.063	2.09	2.09	2.43413	0.00029984	Up
303	ENSG00000169972	PUSL1	protein_coding	0.824	1.77	1.77	5.46758	0.00030179	Up
304	ENSG00000269968	AC006064.4	lncRNA	0.997	1.996	1.996	4.36692	0.00030179	Up
305	ENSG00000028116	VRK2	protein_coding	-0.718	1.645	1.645	4.22426	0.00030179	Down
306	ENSG00000104936	DMPK	protein_coding	-0.773	1.709	1.709	4.31565	0.00030179	Down
307	ENSG00000143341	HMCN1	protein_coding	-1.632	3.1	3.1	1.32114	0.00030179	Down
308	ENSG00000250565	ATP6V1E2	protein_coding	0.983	1.977	1.977	3.2597	0.00030336	Up
309	ENSG00000113966	ARL6	protein_coding	-0.777	1.713	1.713	3.47434	0.00030336	Down
310	ENSG00000132716	DCAF8	protein_coding	-0.617	1.534	1.534	5.27671	0.00030336	Down
311	ENSG00000226686	LINC01535	lncRNA	1.097	2.138	2.138	2.25049	0.00030658	Up
312	ENSG00000044090	CUL7	protein_coding	-0.686	1.609	1.609	4.83244	0.00030754	Down
313	ENSG00000163155	LYSMD1	protein_coding	0.703	1.628	1.628	4.48547	0.00030778	Up
314	ENSG00000171298	GAA	protein_coding	-0.603	1.519	1.519	6.97143	0.00030778	Down
315	ENSG00000233016	SNHG7	lncRNA	0.7	1.625	1.625	5.94864	0.00031019	Up
316	ENSG00000115159	GPD2	protein_coding	-0.66	1.58	1.58	5.24884	0.00031663	Down
317	ENSG00000050555	LAMC3	protein_coding	-0.869	1.826	1.826	3.93593	0.00031716	Down
318	ENSG00000116793	PHTF1	protein_coding	-0.599	1.514	1.514	5.47363	0.00031716	Down
319	ENSG00000135596	MICAL1	protein_coding	-0.738	1.668	1.668	3.69303	0.00031716	Down
320	ENSG00000035862	TIMP2	protein_coding	-0.719	1.646	1.646	5.45639	0.00032885	Down
321	ENSG00000264112	AC015813.1	lncRNA	-1.285	2.436	2.436	2.58127	0.0003376	Down
322	ENSG00000272944	AC079834.2	lncRNA	-4.035	16.396	10	-0.145421	0.0003376	Down
323	ENSG00000179406	LINC00174	lncRNA	-1.178	2.263	2.263	2.03775	0.00033924	Down
324	ENSG00000015285	WAS	protein_coding	1.588	3.007	3.007	0.969375	0.00033985	Up
325	ENSG00000179348	GATA2	protein_coding	0.611	1.527	1.527	5.49388	0.00034146	Up
326	ENSG00000116918	TSNAX	protein_coding	-0.62	1.537	1.537	5.49009	0.00034198	Down
327	ENSG00000055147	FAM114A2	protein_coding	-0.675	1.597	1.597	4.81573	0.00034321	Down
328	ENSG00000161999	JMJD8	protein_coding	0.639	1.557	1.557	6.46004	0.00034324	Up
329	ENSG00000132286	TIMM10B	protein_coding	-0.635	1.552	1.552	4.70071	0.0003461	Down
330	ENSG00000145431	PDGFC	protein_coding	-0.71	1.636	1.636	4.00781	0.0003461	Down
331	ENSG00000174607	UGT8	protein_coding	-0.666	1.587	1.587	4.97074	0.00035047	Down
332	ENSG00000116649	SRM	protein_coding	0.73	1.659	1.659	7.53116	0.00035076	Up
333	ENSG00000277534	AC007996.1	lncRNA	-1.563	2.954	2.954	1.71946	0.00035076	Down
334	ENSG00000162669	HFM1	protein_coding	-1.093	2.134	2.134	2.04018	0.00035555	Down
335	ENSG00000163389	POGLUT1	protein_coding	-0.903	1.87	1.87	3.60624	0.00035614	Down
336	ENSG00000090376	IRAK3	protein_coding	2.098	4.281	4.281	-0.302119	0.0003581	Up
337	ENSG00000140264	SERF2	protein_coding	0.625	1.542	1.542	7.80896	0.0003581	Up
338	ENSG00000246889	AP000487.1	lncRNA	1.315	2.488	2.488	1.43396	0.0003581	Up
339	ENSG00000127870	RNF6	protein_coding	-0.724	1.652	1.652	4.53657	0.0003581	Down
340	ENSG00000162745	OLFML2B	protein_coding	-1.156	2.228	2.228	2.37409	0.0003581	Down
341	ENSG00000259994	AL353796.1	lncRNA	-1.644	3.126	3.126	0.698169	0.0003581	Down
342	ENSG00000266714	MYO15B	protein_coding	-0.95	1.931	1.931	2.56984	0.0003581	Down
343	ENSG00000124145	SDC4	protein_coding	-0.658	1.578	1.578	4.77564	0.00036673	Down
344	ENSG00000151690	MFSD6	protein_coding	-1.01	2.013	2.013	2.75344	0.00036673	Down
345	ENSG00000116729	WLS	protein_coding	-0.636	1.554	1.554	7.78467	0.00036916	Down
346	ENSG00000104738	MCM4	protein_coding	0.615	1.532	1.532	8.93224	0.0003702	Up
347	ENSG00000106012	IQCE	protein_coding	-0.746	1.678	1.678	3.95188	0.0003702	Down
348	ENSG00000128656	CHN1	protein_coding	0.616	1.532	1.532	5.31138	0.00037098	Up
349	ENSG00000266472	MRPS21	protein_coding	0.651	1.57	1.57	7.16836	0.00037098	Up
350	ENSG00000100196	KDELR3	protein_coding	-0.924	1.897	1.897	2.76637	0.00037098	Down
351	ENSG00000187676	B3GLCT	protein_coding	-0.613	1.529	1.529	5.45358	0.00037667	Down
352	ENSG00000237863	AL035425.1	lncRNA	0.696	1.62	1.62	3.81259	0.00037694	Up
353	ENSG00000186834	HEXIM1	protein_coding	-0.654	1.574	1.574	5.32205	0.00037694	Down
354	ENSG00000171853	TRAPPC12	protein_coding	-0.689	1.613	1.613	4.44142	0.00037904	Down
355	ENSG00000172469	MANEA	protein_coding	-0.746	1.678	1.678	4.64001	0.00037904	Down
356	ENSG00000213865	C8orf44	protein_coding	0.942	1.922	1.922	2.80571	0.00038286	Up
357	ENSG00000145348	TBCK	protein_coding	-0.764	1.698	1.698	3.53837	0.00038286	Down
358	ENSG00000198113	TOR4A	protein_coding	-2.24	4.724	4.724	0.198866	0.00038647	Down
359	ENSG00000126562	WNK4	protein_coding	-1.473	2.775	2.775	1.45295	0.000391	Down
360	ENSG00000138604	GLCE	protein_coding	-0.675	1.597	1.597	5.75214	0.00039172	Down
361	ENSG00000237950	AL357079.1	lncRNA	1.888	3.701	3.701	-0.0349589	0.00039235	Up
362	ENSG00000157214	STEAP2	protein_coding	-1.073	2.104	2.104	3.51806	0.00039349	Down
363	ENSG00000185567	AHNAK2	protein_coding	-1.166	2.244	2.244	2.57661	0.00039381	Down
364	ENSG00000111269	CREBL2	protein_coding	-0.741	1.672	1.672	4.0936	0.0003948	Down
365	ENSG00000075275	CELSR1	protein_coding	-0.842	1.793	1.793	5.70834	0.00039482	Down
366	ENSG00000132016	C19orf57	protein_coding	-1.132	2.192	2.192	2.26976	0.00039742	Down
367	ENSG00000183087	GAS6	protein_coding	-0.841	1.792	1.792	4.29501	0.00040833	Down
368	ENSG00000163482	STK36	protein_coding	-0.647	1.566	1.566	4.5573	0.00040909	Down
369	ENSG00000245573	BDNF-AS	lncRNA	1.233	2.35	2.35	1.43226	0.00040923	Up
370	ENSG00000064547	LPAR2	protein_coding	-1.032	2.045	2.045	2.54084	0.00041481	Down
371	ENSG00000155254	MARVELD1	protein_coding	-0.638	1.556	1.556	5.51954	0.00041481	Down
372	ENSG00000173530	TNFRSF10D	protein_coding	-0.954	1.938	1.938	3.4874	0.00041486	Down
373	ENSG00000273240	AC013468.1	lncRNA	2.452	5.472	5.472	-0.987513	0.00041752	Up
374	ENSG00000167771	RCOR2	protein_coding	-0.826	1.773	1.773	3.54677	0.00041752	Down
375	ENSG00000066322	ELOVL1	protein_coding	-0.656	1.576	1.576	5.61635	0.00041847	Down
376	ENSG00000117318	ID3	protein_coding	0.787	1.726	1.726	5.45791	0.00042023	Up
377	ENSG00000275056	AC020663.3	lncRNA	2.157	4.459	4.459	-0.180028	0.00042023	Up
378	ENSG00000196976	LAGE3	protein_coding	0.846	1.798	1.798	4.79927	0.00042168	Up
379	ENSG00000232732	AC097717.1	lncRNA	2.052	4.148	4.148	0.0696181	0.0004221	Up
380	ENSG00000157637	SLC38A10	protein_coding	-0.706	1.632	1.632	5.54684	0.0004221	Down
381	ENSG00000125966	MMP24	protein_coding	2.097	4.277	4.277	-0.0981213	0.00042231	Up
382	ENSG00000255857	PXN-AS1	lncRNA	0.722	1.649	1.649	3.7184	0.00042231	Up
383	ENSG00000244165	P2RY11	protein_coding	-1.299	2.461	2.461	1.66591	0.00042231	Down
384	ENSG00000172301	COPRS	protein_coding	0.586	1.501	1.501	5.70579	0.0004265	Up
385	ENSG00000170537	TMC7	protein_coding	-0.788	1.727	1.727	3.14792	0.00042669	Down
386	ENSG00000121871	SLITRK3	protein_coding	-0.941	1.92	1.92	2.89038	0.00044036	Down
387	ENSG00000230565	ZNF32-AS2	lncRNA	2.087	4.247	4.247	-0.230996	0.00044242	Up
388	ENSG00000156869	FRRS1	protein_coding	-0.938	1.916	1.916	3.39978	0.00044401	Down
389	ENSG00000213199	ASIC3	protein_coding	-0.984	1.978	1.978	2.77199	0.0004483	Down
390	ENSG00000083807	SLC27A5	protein_coding	0.852	1.805	1.805	3.01533	0.0004519	Up
391	ENSG00000086619	ERO1B	protein_coding	-0.621	1.538	1.538	5.15954	0.00045351	Down
392	ENSG00000173349	SFT2D3	protein_coding	-0.657	1.577	1.577	4.54719	0.00046051	Down
393	ENSG00000267034	AC010980.2	lncRNA	-1.719	3.292	3.292	0.965778	0.00046563	Down
394	ENSG00000173451	THAP2	protein_coding	0.748	1.68	1.68	3.56569	0.00046708	Up
395	ENSG00000197457	STMN3	protein_coding	0.75	1.682	1.682	5.49517	0.00046803	Up
396	ENSG00000204576	PRR3	protein_coding	0.587	1.502	1.502	5.95187	0.00047831	Up
397	ENSG00000116138	DNAJC16	protein_coding	-0.846	1.798	1.798	4.16061	0.00047831	Down
398	ENSG00000234327	AC012146.1	lncRNA	1.124	2.18	2.18	2.88267	0.00047968	Up
399	ENSG00000178878	APOLD1	protein_coding	-0.822	1.768	1.768	3.31373	0.00047968	Down
400	ENSG00000162775	RBM15	protein_coding	0.609	1.525	1.525	5.43218	0.00048149	Up
401	ENSG00000165996	HACD1	protein_coding	-0.786	1.725	1.725	4.11197	0.00048149	Down
402	ENSG00000218510	LINC00339	lncRNA	-1.534	2.895	2.895	0.958258	0.00048149	Down
403	ENSG00000262580	AC087741.1	lncRNA	-1.06	2.085	2.085	2.21153	0.00048149	Down
404	ENSG00000105429	MEGF8	protein_coding	-0.84	1.79	1.79	6.81732	0.00048737	Down
405	ENSG00000262877	AC110285.2	lncRNA	-1.168	2.246	2.246	2.31953	0.00049718	Down
406	ENSG00000170775	GPR37	protein_coding	-1.483	2.796	2.796	0.939188	0.00049823	Down
407	ENSG00000108306	FBXL20	protein_coding	-0.629	1.546	1.546	4.84217	0.00049979	Down
408	ENSG00000079819	EPB41L2	protein_coding	-0.636	1.554	1.554	7.83246	0.00049989	Down
409	ENSG00000086506	HBQ1	protein_coding	1.119	2.172	2.172	2.65776	0.00050167	Up
410	ENSG00000223745	CCDC18-AS1	lncRNA	0.663	1.583	1.583	4.33718	0.00050167	Up
411	ENSG00000251141	MRPS30-DT	lncRNA	1.396	2.632	2.632	0.962832	0.00050167	Up
412	ENSG00000110422	HIPK3	protein_coding	-0.689	1.612	1.612	4.63116	0.00050167	Down
413	ENSG00000141753	IGFBP4	protein_coding	-1.042	2.059	2.059	2.10317	0.00050167	Down
414	ENSG00000059588	TARBP1	protein_coding	-0.6	1.516	1.516	6.04143	0.00050365	Down
415	ENSG00000187730	GABRD	protein_coding	1.068	2.097	2.097	2.25586	0.00050599	Up
416	ENSG00000259768	AC004943.2	lncRNA	0.801	1.742	1.742	3.33715	0.00050599	Up
417	ENSG00000115993	TRAK2	protein_coding	-0.709	1.635	1.635	4.32199	0.0005104	Down
418	ENSG00000109929	SC5D	protein_coding	-0.596	1.512	1.512	7.2365	0.00051854	Down
419	ENSG00000272787	AC253536.6	lncRNA	1.605	3.041	3.041	0.372334	0.00051863	Up
420	ENSG00000140323	DISP2	protein_coding	1.069	2.098	2.098	2.42884	0.00052489	Up
421	ENSG00000233461	AL445524.1	lncRNA	0.696	1.62	1.62	3.90351	0.00052489	Up
422	ENSG00000184613	NELL2	protein_coding	0.621	1.538	1.538	4.8463	0.00052815	Up
423	ENSG00000203279	AL590705.1	lncRNA	0.885	1.847	1.847	2.7664	0.00052815	Up
424	ENSG00000255655	AC007570.1	lncRNA	2.822	7.072	7.072	-1.30297	0.00052815	Up
425	ENSG00000114270	COL7A1	protein_coding	-0.902	1.869	1.869	3.18662	0.00052815	Down
426	ENSG00000134256	CD101	protein_coding	-1.528	2.884	2.884	1.22204	0.00052815	Down
427	ENSG00000099624	ATP5F1D	protein_coding	0.708	1.633	1.633	6.6049	0.00052953	Up
428	ENSG00000114779	ABHD14B	protein_coding	0.653	1.572	1.572	6.03123	0.00052953	Up
429	ENSG00000128714	HOXD13	protein_coding	0.659	1.579	1.579	7.47793	0.00052953	Up
430	ENSG00000273186	AL359091.5	lncRNA	1.521	2.87	2.87	1.08704	0.00052953	Up
431	ENSG00000265778	AC018413.1	lncRNA	1.804	3.493	3.493	-0.135921	0.0005311	Up
432	ENSG00000142871	CCN1	protein_coding	-0.659	1.579	1.579	4.27185	0.0005311	Down
433	ENSG00000152683	SLC30A6	protein_coding	-0.642	1.561	1.561	4.90841	0.00053856	Down
434	ENSG00000127540	UQCR11	protein_coding	0.816	1.761	1.761	4.8769	0.00055566	Up
435	ENSG00000198121	LPAR1	protein_coding	-0.648	1.567	1.567	3.97227	0.00055566	Down
436	ENSG00000169105	CHST14	protein_coding	-0.709	1.635	1.635	4.281	0.00055747	Down
437	ENSG00000175548	ALG10B	protein_coding	-0.743	1.674	1.674	4.61661	0.0005579	Down
438	ENSG00000172292	CERS6	protein_coding	-0.803	1.745	1.745	6.43681	0.000558	Down
439	ENSG00000279968	GVQW2	protein_coding	0.954	1.938	1.938	2.1499	0.00056405	Up
440	ENSG00000164953	TMEM67	protein_coding	-0.695	1.619	1.619	4.13531	0.00056405	Down
441	ENSG00000165548	TMEM63C	protein_coding	-1.184	2.272	2.272	3.0855	0.00057142	Down
442	ENSG00000133958	UNC79	protein_coding	1.718	3.291	3.291	0.366797	0.00057149	Up
443	ENSG00000188153	COL4A5	protein_coding	-0.66	1.58	1.58	4.79302	0.00057215	Down
444	ENSG00000234694	AL139289.2	lncRNA	1.483	2.795	2.795	1.06567	0.00057412	Up
445	ENSG00000278023	RDM1	protein_coding	0.785	1.723	1.723	4.10688	0.00057412	Up
446	ENSG00000146021	KLHL3	protein_coding	-1.224	2.336	2.336	1.85054	0.00057643	Down
447	ENSG00000152763	WDR78	protein_coding	0.885	1.846	1.846	2.73711	0.00057708	Up
448	ENSG00000196975	ANXA4	protein_coding	-0.735	1.665	1.665	4.20057	0.00057708	Down
449	ENSG00000121897	LIAS	protein_coding	0.635	1.553	1.553	4.1711	0.00057714	Up
450	ENSG00000163328	GPR155	protein_coding	-0.807	1.75	1.75	4.20212	0.00060075	Down
451	ENSG00000268061	NAPA-AS1	lncRNA	1.232	2.349	2.349	1.30526	0.00060477	Up
452	ENSG00000129474	AJUBA	protein_coding	-0.677	1.599	1.599	3.935	0.00060631	Down
453	ENSG00000130635	COL5A1	protein_coding	-0.823	1.769	1.769	4.36653	0.00060798	Down
454	ENSG00000138459	SLC35A5	protein_coding	-0.586	1.501	1.501	4.65929	0.00061818	Down
455	ENSG00000213563	C8orf82	protein_coding	0.665	1.585	1.585	4.03066	0.00061982	Up
456	ENSG00000253716	MINCR	lncRNA	0.894	1.859	1.859	3.39519	0.00061982	Up
457	ENSG00000181830	SLC35C1	protein_coding	-0.662	1.582	1.582	4.26542	0.00061982	Down
458	ENSG00000285825	AP003501.3	lncRNA	1.664	3.168	3.168	0.232607	0.00062239	Up
459	ENSG00000234171	RNASEH1-AS1	lncRNA	0.663	1.583	1.583	3.92724	0.0006273	Up
460	ENSG00000164073	MFSD8	protein_coding	-0.696	1.62	1.62	4.21414	0.0006273	Down
461	ENSG00000003137	CYP26B1	protein_coding	-0.864	1.82	1.82	2.54213	0.00062822	Down
462	ENSG00000146802	TMEM168	protein_coding	-0.669	1.59	1.59	4.63861	0.00063488	Down
463	ENSG00000197568	HHLA3	protein_coding	0.668	1.589	1.589	5.36284	0.00063551	Up
464	ENSG00000124942	AHNAK	protein_coding	-0.791	1.731	1.731	6.04209	0.00063551	Down
465	ENSG00000162676	GFI1	protein_coding	-0.707	1.633	1.633	3.51301	0.00063551	Down
466	ENSG00000157796	WDR19	protein_coding	-0.734	1.664	1.664	4.66987	0.00063679	Down
467	ENSG00000172339	ALG14	protein_coding	-0.651	1.571	1.571	3.96131	0.00064099	Down
468	ENSG00000013364	MVP	protein_coding	-0.804	1.746	1.746	2.92651	0.00064646	Down
469	ENSG00000188760	TMEM198	protein_coding	0.773	1.708	1.708	3.25855	0.00064984	Up
470	ENSG00000232485	AC098820.1	lncRNA	1.955	3.878	3.878	0.0221783	0.00065012	Up
471	ENSG00000089847	ANKRD24	protein_coding	-1.381	2.605	2.605	1.63475	0.00065012	Down
472	ENSG00000119514	GALNT12	protein_coding	-0.602	1.517	1.517	4.63763	0.00065012	Down
473	ENSG00000134294	SLC38A2	protein_coding	-0.609	1.525	1.525	7.46254	0.00065012	Down
474	ENSG00000168785	TSPAN5	protein_coding	-0.61	1.526	1.526	4.82363	0.00065112	Down
475	ENSG00000111885	MAN1A1	protein_coding	-0.744	1.675	1.675	6.60593	0.00066408	Down
476	ENSG00000186868	MAPT	protein_coding	0.707	1.632	1.632	4.43182	0.00066749	Up
477	ENSG00000115738	ID2	protein_coding	0.611	1.527	1.527	7.34878	0.00066864	Up
478	ENSG00000198862	LTN1	protein_coding	-0.607	1.523	1.523	5.5059	0.00066864	Down
479	ENSG00000125534	PPDPF	protein_coding	0.688	1.611	1.611	6.83821	0.00067671	Up
480	ENSG00000083123	BCKDHB	protein_coding	0.668	1.589	1.589	4.2852	0.00068053	Up
481	ENSG00000184347	SLIT3	protein_coding	-0.874	1.833	1.833	3.24772	0.00068053	Down
482	ENSG00000143314	MRPL24	protein_coding	0.593	1.508	1.508	6.91077	0.00068496	Up
483	ENSG00000259820	AC083843.3	lncRNA	0.916	1.887	1.887	3.89386	0.00068533	Up
484	ENSG00000170340	B3GNT2	protein_coding	-0.615	1.531	1.531	4.12524	0.00069336	Down
485	ENSG00000143324	XPR1	protein_coding	-0.627	1.544	1.544	6.23919	0.00069412	Down
486	ENSG00000103227	LMF1	protein_coding	-1.002	2.003	2.003	2.18767	0.0007075	Down
487	ENSG00000225138	SLC9A3-AS1	lncRNA	-0.803	1.745	1.745	4.03761	0.00071567	Down
488	ENSG00000181045	SLC26A11	protein_coding	-0.609	1.525	1.525	4.21319	0.00071739	Down
489	ENSG00000196074	SYCP2	protein_coding	-1.273	2.416	2.416	2.07362	0.00071765	Down
490	ENSG00000214021	TTLL3	protein_coding	-0.851	1.804	1.804	4.06508	0.00071841	Down
491	ENSG00000177932	ZNF354C	protein_coding	1.941	3.841	3.841	-0.466555	0.00072466	Up
492	ENSG00000166881	NEMP1	protein_coding	-0.712	1.639	1.639	6.52037	0.00072733	Down
493	ENSG00000159753	CARMIL2	protein_coding	0.902	1.869	1.869	4.40869	0.00072892	Up
494	ENSG00000264920	AC018521.5	lncRNA	1.091	2.13	2.13	1.75231	0.00072892	Up
495	ENSG00000167740	CYB5D2	protein_coding	-0.719	1.646	1.646	3.3383	0.00072892	Down
496	ENSG00000049167	ERCC8	protein_coding	-0.703	1.627	1.627	3.63177	0.00073991	Down
497	ENSG00000196421	C20orf204	protein_coding	-2.022	4.062	4.062	0.136848	0.00076218	Down
498	ENSG00000183775	KCTD16	protein_coding	1.482	2.792	2.792	0.41729	0.00076255	Up
499	ENSG00000173376	NDNF	protein_coding	-0.728	1.656	1.656	4.36958	0.00077964	Down
500	ENSG00000228192	AL512353.1	lncRNA	1.203	2.302	2.302	1.38959	0.00077991	Up
501	ENSG00000120738	EGR1	protein_coding	-0.713	1.639	1.639	3.26777	0.00078397	Down
502	ENSG00000147526	TACC1	protein_coding	-0.614	1.53	1.53	4.99278	0.00078397	Down
503	ENSG00000157193	LRP8	protein_coding	-0.606	1.522	1.522	5.94403	0.00078397	Down
504	ENSG00000175048	ZDHHC14	protein_coding	-1.126	2.182	2.182	2.50141	0.00078397	Down
505	ENSG00000155792	DEPTOR	protein_coding	0.722	1.649	1.649	3.57674	0.00079175	Up
506	ENSG00000001461	NIPAL3	protein_coding	-0.623	1.54	1.54	5.14611	0.00080133	Down
507	ENSG00000173465	SSSCA1	protein_coding	0.722	1.65	1.65	4.61386	0.00080683	Up
508	ENSG00000168077	SCARA3	protein_coding	-0.694	1.617	1.617	3.64741	0.0008143	Down
509	ENSG00000188338	SLC38A3	protein_coding	-0.708	1.633	1.633	3.69395	0.00082112	Down
510	ENSG00000008382	MPND	protein_coding	0.662	1.582	1.582	4.41246	0.0008243	Up
511	ENSG00000119333	WDR34	protein_coding	0.635	1.553	1.553	6.40207	0.00083158	Up
512	ENSG00000130313	AC010618.1	protein_coding	-0.744	1.674	1.674	5.28424	0.00084514	Down
513	ENSG00000131015	ULBP2	protein_coding	-0.666	1.587	1.587	3.73211	0.00084514	Down
514	ENSG00000227640	SOX21-AS1	lncRNA	-0.718	1.645	1.645	3.28165	0.00084841	Down
515	ENSG00000237441	RGL2	protein_coding	-0.624	1.541	1.541	4.37451	0.00085673	Down
516	ENSG00000253948	AC104986.2	lncRNA	0.974	1.965	1.965	1.9041	0.00087044	Up
517	ENSG00000178531	CTXN1	protein_coding	0.741	1.671	1.671	4.25259	0.00087231	Up
518	ENSG00000214253	FIS1	protein_coding	0.606	1.522	1.522	6.28874	0.00087966	Up
519	ENSG00000064393	HIPK2	protein_coding	-0.838	1.788	1.788	5.9078	0.00088437	Down
520	ENSG00000186001	LRCH3	protein_coding	-0.645	1.564	1.564	4.54167	0.00088437	Down
521	ENSG00000162419	GMEB1	protein_coding	0.604	1.52	1.52	5.12901	0.0008846	Up
522	ENSG00000197620	CXorf40A	protein_coding	0.679	1.601	1.601	5.20719	0.00089319	Up
523	ENSG00000102886	GDPD3	protein_coding	-1.429	2.692	2.692	0.818895	0.00089724	Down
524	ENSG00000237289	CKMT1B	protein_coding	0.761	1.695	1.695	4.83963	0.00089851	Up
525	ENSG00000168477	TNXB	protein_coding	-1.852	3.609	3.609	0.0849708	0.00090159	Down
526	ENSG00000137275	RIPK1	protein_coding	-0.657	1.577	1.577	3.85343	0.00091011	Down
527	ENSG00000185522	LMNTD2	protein_coding	-1.188	2.279	2.279	1.61953	0.00092481	Down
528	ENSG00000237686	AL109615.3	lncRNA	-1.726	3.308	3.308	0.336901	0.00092789	Down
529	ENSG00000166450	PRTG	protein_coding	0.776	1.712	1.712	4.71225	0.00093393	Up
530	ENSG00000101986	ABCD1	protein_coding	-0.769	1.704	1.704	3.31593	0.00093393	Down
531	ENSG00000164938	TP53INP1	protein_coding	-0.762	1.696	1.696	3.2319	0.00093393	Down
532	ENSG00000182685	BRICD5	protein_coding	-1.631	3.096	3.096	0.819823	0.00093393	Down
533	ENSG00000205143	ARID3C	protein_coding	-2.061	4.174	4.174	-0.166486	0.00093393	Down
534	ENSG00000181444	ZNF467	protein_coding	-0.876	1.835	1.835	3.14976	0.00093669	Down
535	ENSG00000136153	LMO7	protein_coding	-0.662	1.583	1.583	5.69956	0.0009368	Down
536	ENSG00000246090	AP002026.1	lncRNA	1.315	2.488	2.488	0.990273	0.00096831	Up
537	ENSG00000156931	VPS8	protein_coding	-0.604	1.52	1.52	4.18044	0.00096831	Down
538	ENSG00000197905	TEAD4	protein_coding	0.588	1.503	1.503	5.00168	0.00096847	Up
539	ENSG00000114529	C3orf52	protein_coding	-0.589	1.504	1.504	4.37232	0.00096982	Down
540	ENSG00000122756	CNTFR	protein_coding	-0.659	1.579	1.579	4.29593	0.00098867	Down
541	ENSG00000141314	RHBDL3	protein_coding	-0.776	1.712	1.712	3.28726	0.00099167	Down
542	ENSG00000169084	DHRSX	protein_coding	-1.017	2.024	2.024	2.31765	0.00099167	Down
543	ENSG00000260774	AC021087.3	lncRNA	1.903	3.74	3.74	-0.321895	0.0010014	Up
544	ENSG00000099250	NRP1	protein_coding	-0.608	1.524	1.524	5.25582	0.0010014	Down
545	ENSG00000198108	CHSY3	protein_coding	-1.18	2.266	2.266	1.71675	0.0010129	Down
546	ENSG00000149679	CABLES2	protein_coding	-0.674	1.596	1.596	3.65658	0.0010146	Down
547	ENSG00000117480	FAAH	protein_coding	-1.357	2.561	2.561	1.69031	0.0010199	Down
548	ENSG00000168772	CXXC4	protein_coding	-0.706	1.632	1.632	3.21082	0.0010199	Down
549	ENSG00000269926	DDIT4-AS1	lncRNA	1.305	2.471	2.471	0.904807	0.0010215	Up
550	ENSG00000116983	HPCAL4	protein_coding	0.601	1.517	1.517	4.47753	0.0010285	Up
551	ENSG00000258839	MC1R	protein_coding	-1.266	2.405	2.405	0.993802	0.0010365	Down
552	ENSG00000103723	AP3B2	protein_coding	0.85	1.803	1.803	2.60444	0.0010403	Up
553	ENSG00000070269	TMEM260	protein_coding	-0.597	1.512	1.512	4.35383	0.0010403	Down
554	ENSG00000159184	HOXB13	protein_coding	-0.62	1.537	1.537	4.1505	0.0010403	Down
555	ENSG00000166479	TMX3	protein_coding	-0.588	1.503	1.503	5.03741	0.0010403	Down
556	ENSG00000169193	CCDC126	protein_coding	-0.665	1.586	1.586	3.53244	0.0010403	Down
557	ENSG00000236519	LINC01424	lncRNA	1.492	2.813	2.813	0.60104	0.0010417	Up
558	ENSG00000073605	GSDMB	protein_coding	-0.771	1.706	1.706	3.0045	0.0010417	Down
559	ENSG00000104967	NOVA2	protein_coding	-0.897	1.862	1.862	2.60351	0.0010417	Down
560	ENSG00000160117	ANKLE1	protein_coding	-2.136	4.397	4.397	-0.273756	0.0010417	Down
561	ENSG00000238197	PAXBP1-AS1	lncRNA	0.936	1.913	1.913	2.20945	0.0010714	Up
562	ENSG00000177406	AC021054.1	lncRNA	-1.135	2.196	2.196	1.47322	0.0010733	Down
563	ENSG00000275437	AL121832.3	lncRNA	0.902	1.869	1.869	2.04408	0.0010775	Up
564	ENSG00000135205	CCDC146	protein_coding	-1.195	2.289	2.289	1.40997	0.0010775	Down
565	ENSG00000197892	KIF13B	protein_coding	-0.823	1.769	1.769	3.35236	0.0010793	Down
566	ENSG00000272977	AL008721.2	lncRNA	-1.103	2.149	2.149	1.45646	0.0010793	Down
567	ENSG00000148335	NTMT1	protein_coding	0.594	1.51	1.51	5.97081	0.001084	Up
568	ENSG00000083750	RRAGB	protein_coding	-0.737	1.666	1.666	3.09115	0.0010933	Down
569	ENSG00000166105	GLB1L3	protein_coding	-1.546	2.92	2.92	1.42536	0.0010933	Down
570	ENSG00000260088	AL445483.1	lncRNA	1.751	3.365	3.365	-0.201938	0.0011073	Up
571	ENSG00000135502	SLC26A10	protein_coding	-1.399	2.638	2.638	1.73647	0.0011073	Down
572	ENSG00000205978	NYNRIN	protein_coding	-0.598	1.514	1.514	4.50614	0.0011073	Down
573	ENSG00000196924	FLNA	protein_coding	-0.648	1.567	1.567	9.6345	0.0011089	Down
574	ENSG00000175348	TMEM9B	protein_coding	-0.611	1.527	1.527	3.83914	0.001112	Down
575	ENSG00000183808	RBM12B	protein_coding	-0.665	1.586	1.586	5.67552	0.0011128	Down
576	ENSG00000121281	ADCY7	protein_coding	-0.683	1.606	1.606	3.8515	0.0011143	Down
577	ENSG00000160783	PMF1	protein_coding	0.617	1.534	1.534	4.4487	0.0011147	Up
578	ENSG00000134755	DSC2	protein_coding	-0.612	1.529	1.529	6.47368	0.0011161	Down
579	ENSG00000106404	CLDN15	protein_coding	-0.79	1.729	1.729	3.36661	0.0011196	Down
580	ENSG00000169604	ANTXR1	protein_coding	-0.669	1.59	1.59	6.10585	0.0011196	Down
581	ENSG00000173559	NABP1	protein_coding	-0.701	1.626	1.626	3.76719	0.0011196	Down
582	ENSG00000204305	AGER	protein_coding	-1.086	2.123	2.123	1.4162	0.0011196	Down
583	ENSG00000247137	AP000873.2	lncRNA	0.868	1.826	1.826	2.20233	0.0011264	Up
584	ENSG00000264808	AC068025.1	lncRNA	1.746	3.355	3.355	-0.108501	0.0011304	Up
585	ENSG00000224420	ADM5	protein_coding	-1.526	2.879	2.879	0.613033	0.0011304	Down
586	ENSG00000092931	MFSD11	protein_coding	-0.722	1.649	1.649	3.11622	0.0011317	Down
587	ENSG00000181773	GPR3	protein_coding	-1.417	2.67	2.67	0.457479	0.0011533	Down
588	ENSG00000115461	IGFBP5	protein_coding	-0.629	1.546	1.546	6.09646	0.0011606	Down
589	ENSG00000074071	MRPS34	protein_coding	0.599	1.515	1.515	8.38223	0.0011676	Up
590	ENSG00000161791	FMNL3	protein_coding	-0.682	1.604	1.604	3.68244	0.0011676	Down
591	ENSG00000187024	PTRH1	protein_coding	0.867	1.824	1.824	3.03637	0.0011683	Up
592	ENSG00000262655	SPON1	protein_coding	-0.694	1.617	1.617	4.57728	0.0011691	Down
593	ENSG00000058668	ATP2B4	protein_coding	-0.717	1.644	1.644	6.05217	0.0011692	Down
594	ENSG00000164171	ITGA2	protein_coding	-1.045	2.063	2.063	3.29369	0.0011692	Down
595	ENSG00000154889	MPPE1	protein_coding	-0.746	1.677	1.677	3.1661	0.0011909	Down
596	ENSG00000155034	FBXL18	protein_coding	-0.676	1.597	1.597	3.7515	0.0011909	Down
597	ENSG00000168916	ZNF608	protein_coding	-0.6	1.516	1.516	4.68845	0.0011909	Down
598	ENSG00000254470	AP5B1	protein_coding	-0.603	1.519	1.519	4.09592	0.0011909	Down
599	ENSG00000115009	CCL20	protein_coding	-2.804	6.982	6.982	-0.756779	0.0012087	Down
600	ENSG00000272335	AC093297.2	lncRNA	-0.9	1.866	1.866	2.37484	0.0012094	Down
601	ENSG00000150471	ADGRL3	protein_coding	-0.666	1.586	1.586	4.972	0.0012227	Down
602	ENSG00000197496	SLC2A10	protein_coding	-0.821	1.766	1.766	2.62112	0.0012252	Down
603	ENSG00000188811	NHLRC3	protein_coding	-0.651	1.571	1.571	3.90488	0.0012366	Down
604	ENSG00000164978	NUDT2	protein_coding	0.588	1.503	1.503	4.67105	0.0012429	Up
605	ENSG00000272540	AL662797.1	lncRNA	1.044	2.063	2.063	2.07489	0.0012429	Up
606	ENSG00000120594	PLXDC2	protein_coding	-0.63	1.548	1.548	4.08413	0.0012429	Down
607	ENSG00000123384	LRP1	protein_coding	-0.683	1.605	1.605	5.73236	0.0012429	Down
608	ENSG00000152092	ASTN1	protein_coding	-1.105	2.151	2.151	1.44089	0.0012433	Down
609	ENSG00000186564	FOXD2	protein_coding	-0.769	1.705	1.705	3.25417	0.0012512	Down
610	ENSG00000269343	ZNF587B	protein_coding	0.758	1.691	1.691	2.77659	0.0012534	Up
611	ENSG00000007541	PIGQ	protein_coding	-0.604	1.52	1.52	4.94185	0.0012854	Down
612	ENSG00000133460	SLC2A11	protein_coding	-0.913	1.883	1.883	2.0151	0.0012987	Down
613	ENSG00000226913	BSN-DT	lncRNA	1.611	3.055	3.055	0.288	0.0013114	Up
614	ENSG00000158296	SLC13A3	protein_coding	-0.616	1.533	1.533	3.67348	0.0013154	Down
615	ENSG00000108309	RUNDC3A	protein_coding	1.408	2.654	2.654	1.25756	0.0013184	Up
616	ENSG00000204366	ZBTB12	protein_coding	-0.691	1.615	1.615	3.79774	0.0013249	Down
617	ENSG00000163393	SLC22A15	protein_coding	-0.703	1.628	1.628	2.97896	0.001326	Down
618	ENSG00000269293	ZSCAN16-AS1	lncRNA	0.648	1.567	1.567	3.50278	0.0013272	Up
619	ENSG00000106086	PLEKHA8	protein_coding	-0.64	1.559	1.559	5.07981	0.0013349	Down
620	ENSG00000130159	ECSIT	protein_coding	0.641	1.559	1.559	5.60657	0.0013508	Up
621	ENSG00000164049	FBXW12	protein_coding	1.503	2.834	2.834	0.325438	0.0013549	Up
622	ENSG00000090020	SLC9A1	protein_coding	-0.665	1.585	1.585	4.12588	0.0013549	Down
623	ENSG00000171388	APLN	protein_coding	0.828	1.776	1.776	2.53524	0.0013634	Up
624	ENSG00000109063	MYH3	protein_coding	-1.023	2.033	2.033	1.83939	0.001372	Down
625	ENSG00000055732	MCOLN3	protein_coding	-0.701	1.625	1.625	3.69292	0.001373	Down
626	ENSG00000176046	NUPR1	protein_coding	-0.926	1.9	1.9	2.72773	0.0013776	Down
627	ENSG00000149925	ALDOA	protein_coding	0.81	1.753	1.753	5.67144	0.0013813	Up
628	ENSG00000144749	LRIG1	protein_coding	-0.616	1.533	1.533	5.89672	0.0013813	Down
629	ENSG00000154153	RETREG1	protein_coding	-1.082	2.117	2.117	2.44436	0.0013813	Down
630	ENSG00000163354	DCST2	protein_coding	-1.586	3.001	3.001	0.126882	0.0013813	Down
631	ENSG00000236924	AL162411.1	lncRNA	0.853	1.807	1.807	2.05974	0.0013885	Up
632	ENSG00000025434	NR1H3	protein_coding	-0.873	1.832	1.832	2.61145	0.0013939	Down
633	ENSG00000260219	AC106782.2	lncRNA	1.057	2.081	2.081	1.41781	0.0014	Up
634	ENSG00000223751	AC116609.1	lncRNA	2.013	4.035	4.035	0.51455	0.0014014	Up
635	ENSG00000136052	SLC41A2	protein_coding	-0.772	1.708	1.708	2.83014	0.0014189	Down
636	ENSG00000111058	ACSS3	protein_coding	-0.912	1.881	1.881	2.45013	0.0014411	Down
637	ENSG00000131373	HACL1	protein_coding	-0.603	1.518	1.518	4.76466	0.0014559	Down
638	ENSG00000197530	MIB2	protein_coding	-0.652	1.571	1.571	4.30433	0.0014559	Down
639	ENSG00000141519	CCDC40	protein_coding	-0.706	1.631	1.631	3.04481	0.0014582	Down
640	ENSG00000176092	CRYBG2	protein_coding	1.152	2.222	2.222	0.957996	0.0014592	Up
641	ENSG00000130270	ATP8B3	protein_coding	-0.961	1.947	1.947	2.0233	0.0014617	Down
642	ENSG00000177058	SLC38A9	protein_coding	-0.627	1.545	1.545	4.28352	0.0014617	Down
643	ENSG00000188818	ZDHHC11	protein_coding	-1.06	2.085	2.085	1.91861	0.0014654	Down
644	ENSG00000257337	AC068888.1	lncRNA	0.633	1.551	1.551	3.85803	0.0014766	Up
645	ENSG00000160961	ZNF333	protein_coding	0.623	1.54	1.54	3.61506	0.0014824	Up
646	ENSG00000161558	TMEM143	protein_coding	-0.661	1.581	1.581	4.0182	0.0014883	Down
647	ENSG00000261167	AC107027.3	lncRNA	-1.183	2.27	2.27	1.2617	0.0014887	Down
648	ENSG00000130244	FAM98C	protein_coding	0.645	1.564	1.564	3.58092	0.0015177	Up
649	ENSG00000109705	NKX3-2	protein_coding	-0.734	1.663	1.663	2.76988	0.0015177	Down
650	ENSG00000074317	SNCB	protein_coding	0.825	1.771	1.771	3.12617	0.0015178	Up
651	ENSG00000233577	AL022332.1	lncRNA	0.886	1.849	1.849	2.33434	0.0015178	Up
652	ENSG00000144724	PTPRG	protein_coding	-0.69	1.613	1.613	5.8347	0.0015178	Down
653	ENSG00000162572	SCNN1D	protein_coding	-0.715	1.641	1.641	3.06338	0.0015178	Down
654	ENSG00000173933	RBM4	protein_coding	-0.775	1.711	1.711	3.06872	0.0015178	Down
655	ENSG00000242861	AL591895.1	lncRNA	-1.113	2.163	2.163	1.27793	0.00152	Down
656	ENSG00000281357	ARRDC3-AS1	lncRNA	1.137	2.199	2.199	1.19858	0.0015213	Up
657	ENSG00000155957	TMBIM4	protein_coding	-1.102	2.146	2.146	1.8554	0.0015252	Down
658	ENSG00000012171	SEMA3B	protein_coding	-0.976	1.967	1.967	1.91338	0.0015264	Down
659	ENSG00000115257	PCSK4	protein_coding	-1.032	2.045	2.045	2.48713	0.0015397	Down
660	ENSG00000269113	TRABD2B	protein_coding	-0.597	1.512	1.512	3.4725	0.0015397	Down
661	ENSG00000230910	AL391807.1	lncRNA	1.067	2.094	2.094	1.40599	0.001548	Up
662	ENSG00000119737	GPR75	protein_coding	-2.859	7.257	7.257	-1.12798	0.001548	Down
663	ENSG00000167874	TMEM88	protein_coding	-2.994	7.967	7.967	-1.12241	0.001548	Down
664	ENSG00000275632	AL035461.2	lncRNA	-0.872	1.831	1.831	2.22762	0.0015515	Down
665	ENSG00000140465	CYP1A1	protein_coding	-1.458	2.748	2.748	1.18811	0.0015545	Down
666	ENSG00000123427	EEF1AKMT3	protein_coding	0.625	1.542	1.542	3.42262	0.0015583	Up
667	ENSG00000149591	TAGLN	protein_coding	-1.121	2.175	2.175	1.26069	0.0015644	Down
668	ENSG00000163251	FZD5	protein_coding	-0.658	1.578	1.578	4.5198	0.0015644	Down
669	ENSG00000138792	ENPEP	protein_coding	-1.327	2.508	2.508	0.960867	0.0015662	Down
670	ENSG00000106415	GLCCI1	protein_coding	-0.585	1.501	1.501	4.24071	0.0015663	Down
671	ENSG00000173214	MFSD4B	protein_coding	-0.738	1.668	1.668	3.22253	0.0015749	Down
672	ENSG00000137821	LRRC49	protein_coding	-0.642	1.56	1.56	3.99966	0.0015936	Down
673	ENSG00000138621	PPCDC	protein_coding	0.624	1.541	1.541	4.47881	0.0016043	Up
674	ENSG00000174365	SNHG11	lncRNA	-0.789	1.728	1.728	2.5667	0.0016043	Down
675	ENSG00000137842	TMEM62	protein_coding	-0.688	1.611	1.611	3.11226	0.0016076	Down
676	ENSG00000230797	YY2	protein_coding	-1.128	2.186	2.186	1.57878	0.0016151	Down
677	ENSG00000176438	SYNE3	protein_coding	-0.778	1.715	1.715	3.02318	0.0016314	Down
678	ENSG00000184588	PDE4B	protein_coding	1.077	2.11	2.11	1.45583	0.001635	Up
679	ENSG00000099822	HCN2	protein_coding	0.609	1.525	1.525	3.46569	0.0016532	Up
680	ENSG00000103260	METRN	protein_coding	0.766	1.7	1.7	3.40792	0.0016532	Up
681	ENSG00000014123	UFL1	protein_coding	-0.593	1.509	1.509	5.90874	0.0016749	Down
682	ENSG00000167703	SLC43A2	protein_coding	-0.752	1.684	1.684	2.89103	0.0016972	Down
683	ENSG00000214708	AC116407.1	lncRNA	1.298	2.46	2.46	0.809061	0.0016974	Up
684	ENSG00000185065	AC000068.1	lncRNA	0.906	1.874	1.874	2.13189	0.0016992	Up
685	ENSG00000234753	FOXP4-AS1	lncRNA	0.999	1.998	1.998	1.82861	0.0017016	Up
686	ENSG00000276390	AC004241.3	lncRNA	1.439	2.712	2.712	0.0346871	0.0017059	Up
687	ENSG00000262484	CCER2	protein_coding	-2.471	5.543	5.543	-1.15707	0.0017135	Down
688	ENSG00000173175	ADCY5	protein_coding	-1.227	2.34	2.34	2.06982	0.0017267	Down
689	ENSG00000261578	AP003119.3	lncRNA	-1.914	3.77	3.77	0.393256	0.0017638	Down
690	ENSG00000245680	ZNF585B	protein_coding	-0.777	1.713	1.713	2.70028	0.0017676	Down
691	ENSG00000234961	AL133415.1	lncRNA	0.889	1.852	1.852	2.27825	0.0017903	Up
692	ENSG00000182747	SLC35D3	protein_coding	-1.062	2.089	2.089	1.5228	0.0017959	Down
693	ENSG00000107833	NPM3	protein_coding	0.617	1.534	1.534	6.18388	0.0017989	Up
694	ENSG00000215375	MYL5	protein_coding	-0.715	1.642	1.642	2.90937	0.0017989	Down
695	ENSG00000183873	SCN5A	protein_coding	-0.781	1.718	1.718	3.12305	0.0018127	Down
696	ENSG00000273156	AC124016.2	lncRNA	-1.951	3.866	3.866	-0.282178	0.0018164	Down
697	ENSG00000278493	AC039056.2	lncRNA	2.063	4.179	4.179	0.0611254	0.001852	Up
698	ENSG00000187140	FOXD3	protein_coding	-0.745	1.676	1.676	2.96504	0.0018541	Down
699	ENSG00000161920	MED11	protein_coding	0.604	1.52	1.52	4.6045	0.0018572	Up
700	ENSG00000099385	BCL7C	protein_coding	0.596	1.511	1.511	5.9801	0.0018632	Up
701	ENSG00000107338	SHB	protein_coding	0.588	1.503	1.503	3.55462	0.0018651	Up
702	ENSG00000237505	PKN2-AS1	lncRNA	2.277	4.845	4.845	-0.632597	0.0018651	Up
703	ENSG00000142347	MYO1F	protein_coding	1.808	3.502	3.502	-0.0419827	0.0018712	Up
704	ENSG00000131080	EDA2R	protein_coding	-0.601	1.517	1.517	3.55109	0.0018716	Down
705	ENSG00000113594	LIFR	protein_coding	-0.756	1.689	1.689	5.09577	0.0018765	Down
706	ENSG00000160999	SH2B2	protein_coding	0.717	1.644	1.644	2.98746	0.0018775	Up
707	ENSG00000261351	AC116913.1	lncRNA	1.671	3.185	3.185	0.453379	0.001888	Up
708	ENSG00000174804	FZD4	protein_coding	-0.681	1.603	1.603	4.04909	0.001888	Down
709	ENSG00000176387	HSD11B2	protein_coding	-1.061	2.087	2.087	1.64071	0.0018904	Down
710	ENSG00000172771	EFCAB12	protein_coding	1.564	2.957	2.957	0.421536	0.0018982	Up
711	ENSG00000008300	CELSR3	protein_coding	-0.689	1.612	1.612	3.77585	0.0018982	Down
712	ENSG00000163536	SERPINI1	protein_coding	0.725	1.653	1.653	3.15247	0.0019163	Up
713	ENSG00000204282	TNRC6C-AS1	lncRNA	-2.191	4.566	4.566	-0.641879	0.0019175	Down
714	ENSG00000262879	AC068152.1	lncRNA	0.649	1.569	1.569	3.18051	0.0019434	Up
715	ENSG00000227540	AC016394.1	lncRNA	0.736	1.666	1.666	2.84847	0.0019504	Up
716	ENSG00000186567	CEACAM19	protein_coding	-1.045	2.063	2.063	2.15724	0.0019504	Down
717	ENSG00000108813	DLX4	protein_coding	-0.613	1.53	1.53	3.69721	0.001984	Down
718	ENSG00000198466	ZNF587	protein_coding	-0.618	1.535	1.535	3.95735	0.001984	Down
719	ENSG00000149054	ZNF215	protein_coding	-0.595	1.511	1.511	3.31514	0.0019994	Down
720	ENSG00000236137	AL445231.1	lncRNA	1.462	2.755	2.755	-0.0822428	0.002	Up
721	ENSG00000103024	NME3	protein_coding	0.628	1.545	1.545	4.84468	0.0020104	Up
722	ENSG00000142632	ARHGEF19	protein_coding	-1.321	2.498	2.498	1.04443	0.0020108	Down
723	ENSG00000183479	TREX2	protein_coding	-2.338	5.057	5.057	-0.196793	0.0020108	Down
724	ENSG00000249641	HOXC13-AS	lncRNA	-1.132	2.192	2.192	1.15424	0.0020295	Down
725	ENSG00000231770	TMEM44-AS1	lncRNA	1.19	2.281	2.281	0.874433	0.0020337	Up
726	ENSG00000233246	AL513327.2	lncRNA	1.631	3.097	3.097	-0.210513	0.0020337	Up
727	ENSG00000265458	AC132938.3	lncRNA	1.707	3.265	3.265	-0.294814	0.0020337	Up
728	ENSG00000272942	AL022324.3	lncRNA	1.125	2.181	2.181	1.71565	0.0020337	Up
729	ENSG00000152270	PDE3B	protein_coding	-0.623	1.54	1.54	3.94771	0.0020337	Down
730	ENSG00000245532	NEAT1	lncRNA	0.662	1.583	1.583	7.37542	0.002061	Up
731	ENSG00000230551	AC021078.1	lncRNA	-0.668	1.589	1.589	2.70735	0.002061	Down
732	ENSG00000163577	EIF5A2	protein_coding	-0.628	1.545	1.545	3.29048	0.0020682	Down
733	ENSG00000182168	UNC5C	protein_coding	-0.69	1.613	1.613	4.65747	0.0020722	Down
734	ENSG00000267698	AC002116.2	lncRNA	0.894	1.858	1.858	2.04802	0.0020768	Up
735	ENSG00000204428	LY6G5C	protein_coding	-2.422	5.36	5.36	-0.698624	0.0020768	Down
736	ENSG00000187720	THSD4	protein_coding	-0.867	1.824	1.824	2.48952	0.0020808	Down
737	ENSG00000021826	CPS1	protein_coding	-0.698	1.623	1.623	4.70547	0.0020851	Down
738	ENSG00000116544	DLGAP3	protein_coding	1.246	2.372	2.372	0.936983	0.0021241	Up
739	ENSG00000172594	SMPDL3A	protein_coding	-0.618	1.534	1.534	3.27235	0.0021422	Down
740	ENSG00000223949	ROR1-AS1	lncRNA	-2.35	5.097	5.097	-0.856753	0.0021587	Down
741	ENSG00000100604	CHGA	protein_coding	1.334	2.521	2.521	0.93423	0.0021708	Up
742	ENSG00000160050	CCDC28B	protein_coding	0.595	1.51	1.51	4.42856	0.0021831	Up
743	ENSG00000170345	FOS	protein_coding	1.025	2.034	2.034	2.53535	0.0021919	Up
744	ENSG00000015475	BID	protein_coding	-0.674	1.595	1.595	4.08736	0.0021961	Down
745	ENSG00000006283	CACNA1G	protein_coding	-1.029	2.041	2.041	1.30675	0.0022088	Down
746	ENSG00000171914	TLN2	protein_coding	-0.69	1.613	1.613	3.28372	0.0022088	Down
747	ENSG00000250337	PURPL	lncRNA	-0.599	1.514	1.514	4.20739	0.0022276	Down
748	ENSG00000196159	FAT4	protein_coding	-0.85	1.803	1.803	3.50847	0.002228	Down
749	ENSG00000187848	P2RX2	protein_coding	1.072	2.103	2.103	1.0205	0.0022319	Up
750	ENSG00000203650	LINC01285	lncRNA	1.569	2.967	2.967	-0.0792826	0.0022341	Up
751	ENSG00000142669	SH3BGRL3	protein_coding	0.623	1.54	1.54	4.62425	0.0022385	Up
752	ENSG00000228672	PROB1	protein_coding	-0.813	1.757	1.757	2.50755	0.0022491	Down
753	ENSG00000235453	SMIM27	protein_coding	0.844	1.795	1.795	2.32146	0.0022531	Up
754	ENSG00000099953	MMP11	protein_coding	-0.727	1.655	1.655	2.58957	0.0022717	Down
755	ENSG00000125148	MT2A	protein_coding	0.68	1.602	1.602	3.82909	0.0022767	Up
756	ENSG00000049769	PPP1R3F	protein_coding	-1.01	2.014	2.014	1.51083	0.002315	Down
757	ENSG00000138131	LOXL4	protein_coding	-0.956	1.939	1.939	1.71631	0.0023296	Down
758	ENSG00000116678	LEPR	protein_coding	-0.597	1.512	1.512	5.22857	0.0023388	Down
759	ENSG00000139826	ABHD13	protein_coding	-0.652	1.571	1.571	3.63607	0.0023403	Down
760	ENSG00000131471	AOC3	protein_coding	-1.003	2.004	2.004	1.3996	0.00235	Down
761	ENSG00000161179	YDJC	protein_coding	0.599	1.515	1.515	6.3891	0.0023555	Up
762	ENSG00000143369	ECM1	protein_coding	-1.731	3.319	3.319	-0.18897	0.0023864	Down
763	ENSG00000142675	CNKSR1	protein_coding	-1.123	2.178	2.178	0.930604	0.0023886	Down
764	ENSG00000213694	S1PR3	protein_coding	-0.668	1.589	1.589	3.50733	0.0024114	Down
765	ENSG00000261342	AC006538.1	lncRNA	-1.156	2.229	2.229	0.989354	0.0024298	Down
766	ENSG00000130748	TMEM160	protein_coding	0.794	1.734	1.734	3.76712	0.0024338	Up
767	ENSG00000248309	MEF2C-AS1	lncRNA	1.059	2.083	2.083	0.878377	0.0025168	Up
768	ENSG00000038427	VCAN	protein_coding	-0.707	1.632	1.632	7.02996	0.0025289	Down
769	ENSG00000259985	AC017100.1	lncRNA	-1.56	2.948	2.948	-0.212809	0.0025289	Down
770	ENSG00000224609	AC093425.1	lncRNA	1.154	2.225	2.225	0.687148	0.0025471	Up
771	ENSG00000225663	MCRIP1	protein_coding	0.608	1.524	1.524	5.6686	0.0025481	Up
772	ENSG00000183023	SLC8A1	protein_coding	-0.74	1.67	1.67	4.34277	0.0025505	Down
773	ENSG00000123892	RAB38	protein_coding	1.141	2.205	2.205	1.07311	0.0026004	Up
774	ENSG00000156966	B3GNT7	protein_coding	-2.53	5.774	5.774	-0.893131	0.0026004	Down
775	ENSG00000065534	MYLK	protein_coding	-0.844	1.795	1.795	3.27195	0.0026055	Down
776	ENSG00000130653	PNPLA7	protein_coding	-1.3	2.463	2.463	1.04207	0.0026055	Down
777	ENSG00000165731	RET	protein_coding	-1.034	2.048	2.048	1.96229	0.0026322	Down
778	ENSG00000072954	TMEM38A	protein_coding	-0.627	1.545	1.545	2.97778	0.002658	Down
779	ENSG00000050165	DKK3	protein_coding	-0.757	1.69	1.69	2.59491	0.0026694	Down
780	ENSG00000115020	PIKFYVE	protein_coding	-0.624	1.541	1.541	5.45046	0.0026825	Down
781	ENSG00000259953	AL138756.1	lncRNA	-1.211	2.315	2.315	0.878786	0.0026833	Down
782	ENSG00000267280	TBX2-AS1	lncRNA	0.659	1.579	1.579	2.62689	0.0026858	Up
783	ENSG00000236618	PITPNA-AS1	lncRNA	0.629	1.546	1.546	4.09072	0.0027025	Up
784	ENSG00000163141	BNIPL	protein_coding	-1.484	2.797	2.797	-0.145137	0.0027359	Down
785	ENSG00000153303	FRMD1	protein_coding	-1.504	2.836	2.836	1.26994	0.0027836	Down
786	ENSG00000115423	DNAH6	protein_coding	0.971	1.961	1.961	1.80705	0.0028313	Up
787	ENSG00000205559	CHKB-DT	lncRNA	0.862	1.817	1.817	2.21668	0.002854	Up
788	ENSG00000233844	KCNQ5-IT1	lncRNA	2.203	4.606	4.606	-1.19128	0.0028759	Up
789	ENSG00000180488	MIGA1	protein_coding	-0.607	1.524	1.524	4.9496	0.0028759	Down
790	ENSG00000254480	AC015689.1	lncRNA	1.962	3.896	3.896	-0.463345	0.0028832	Up
791	ENSG00000284747	AL034417.4	lncRNA	-1.836	3.571	3.571	-0.78422	0.0028832	Down
792	ENSG00000177455	CD19	protein_coding	-1.136	2.198	2.198	1.04327	0.0028873	Down
793	ENSG00000235501	AC105942.1	lncRNA	-0.695	1.619	1.619	2.63897	0.0028873	Down
794	ENSG00000101220	C20orf27	protein_coding	0.611	1.527	1.527	6.2549	0.0029111	Up
795	ENSG00000107186	MPDZ	protein_coding	-0.72	1.648	1.648	5.71542	0.0029111	Down
796	ENSG00000176978	DPP7	protein_coding	-0.732	1.661	1.661	2.33828	0.0029206	Down
797	ENSG00000007402	CACNA2D2	protein_coding	-0.624	1.541	1.541	4.66072	0.0029469	Down
798	ENSG00000266053	NDUFV2-AS1	lncRNA	1.53	2.888	2.888	-0.438359	0.0029642	Up
799	ENSG00000153956	CACNA2D1	protein_coding	-0.711	1.637	1.637	5.09403	0.0029895	Down
800	ENSG00000232160	RAP2C-AS1	lncRNA	0.953	1.936	1.936	1.60139	0.0030056	Up
801	ENSG00000166292	TMEM100	protein_coding	0.668	1.589	1.589	2.64702	0.0030121	Up
802	ENSG00000238045	AC009133.1	lncRNA	0.614	1.531	1.531	3.64161	0.0030121	Up
803	ENSG00000111186	WNT5B	protein_coding	-0.825	1.771	1.771	2.45444	0.0030121	Down
804	ENSG00000260793	AC003102.1	lncRNA	-0.953	1.935	1.935	1.29888	0.0030173	Down
805	ENSG00000267939	AC008946.1	lncRNA	1.289	2.444	2.444	0.974466	0.003021	Up
806	ENSG00000220201	ZGLP1	protein_coding	-1.902	3.737	3.737	-0.762552	0.0030584	Down
807	ENSG00000285796	AL162458.1	lncRNA	-1.495	2.818	2.818	0.245416	0.0030584	Down
808	ENSG00000286094	AC026740.3	protein_coding	2.121	4.349	4.349	-1.58045	0.0030671	Up
809	ENSG00000175893	ZDHHC21	protein_coding	-0.671	1.593	1.593	3.00472	0.0031067	Down
810	ENSG00000182324	KCNJ14	protein_coding	-1.435	2.704	2.704	0.605783	0.0031072	Down
811	ENSG00000284976	BX255925.3	protein_coding	-0.63	1.548	1.548	3.62491	0.0031189	Down
812	ENSG00000180769	WDFY3-AS2	lncRNA	0.681	1.603	1.603	2.64724	0.0031198	Up
813	ENSG00000235560	AC002310.1	lncRNA	0.67	1.591	1.591	2.99772	0.0031599	Up
814	ENSG00000143199	ADCY10	protein_coding	1.26	2.395	2.395	0.18719	0.0031954	Up
815	ENSG00000129667	RHBDF2	protein_coding	-0.624	1.541	1.541	3.85596	0.003252	Down
816	ENSG00000154309	DISP1	protein_coding	-0.684	1.607	1.607	3.22997	0.0032667	Down
817	ENSG00000151006	PRSS53	protein_coding	-1.313	2.485	2.485	0.852043	0.0032802	Down
818	ENSG00000262814	MRPL12	protein_coding	0.798	1.739	1.739	2.67894	0.0032836	Up
819	ENSG00000151117	TMEM86A	protein_coding	-0.76	1.693	1.693	2.16791	0.0032836	Down
820	ENSG00000006062	MAP3K14	protein_coding	0.61	1.526	1.526	2.91239	0.003287	Up
821	ENSG00000133246	PRAM1	protein_coding	-2.559	5.892	5.892	-1.26815	0.0032993	Down
822	ENSG00000101489	CELF4	protein_coding	0.586	1.501	1.501	2.97069	0.0033087	Up
823	ENSG00000197380	DACT3	protein_coding	-0.888	1.851	1.851	2.17809	0.0033173	Down
824	ENSG00000111816	FRK	protein_coding	1.096	2.137	2.137	1.21884	0.0033496	Up
825	ENSG00000256008	AC125616.1	lncRNA	0.747	1.679	1.679	2.48665	0.0033851	Up
826	ENSG00000139219	COL2A1	protein_coding	-0.886	1.847	1.847	1.59526	0.0033851	Down
827	ENSG00000270175	AC023509.3	lncRNA	-1.307	2.475	2.475	0.714849	0.0034297	Down
828	ENSG00000186056	MATN1-AS1	lncRNA	-1.053	2.075	2.075	1.43838	0.0034332	Down
829	ENSG00000144061	NPHP1	protein_coding	-0.606	1.522	1.522	3.1409	0.003474	Down
830	ENSG00000168621	GDNF	protein_coding	-1.152	2.222	2.222	0.793353	0.0034819	Down
831	ENSG00000243069	ARHGEF26-AS1	lncRNA	1.03	2.043	2.043	0.785771	0.0036075	Up
832	ENSG00000276026	AL031665.2	lncRNA	2.264	4.802	4.802	-1.34971	0.0036198	Up
833	ENSG00000203499	IQANK1	protein_coding	-1.468	2.767	2.767	0.720063	0.0036295	Down
834	ENSG00000123607	TTC21B	protein_coding	-0.687	1.61	1.61	4.50656	0.0036394	Down
835	ENSG00000032742	IFT88	protein_coding	-0.625	1.542	1.542	2.87403	0.0037337	Down
836	ENSG00000234684	SDCBP2-AS1	lncRNA	0.796	1.736	1.736	2.04909	0.0037403	Up
837	ENSG00000182912	TSPEAR-AS2	lncRNA	0.652	1.571	1.571	2.93371	0.0037889	Up
838	ENSG00000089091	DZANK1	protein_coding	-0.977	1.968	1.968	1.20886	0.0038674	Down
839	ENSG00000170382	LRRN2	protein_coding	-0.734	1.663	1.663	2.3951	0.0038674	Down
840	ENSG00000136928	GABBR2	protein_coding	0.663	1.583	1.583	2.91979	0.003872	Up
841	ENSG00000186648	CARMIL3	protein_coding	0.727	1.655	1.655	2.13287	0.0039132	Up
842	ENSG00000177453	NIM1K	protein_coding	0.827	1.774	1.774	1.69745	0.0039506	Up
843	ENSG00000247400	DNAJC3-DT	lncRNA	0.645	1.564	1.564	2.86872	0.0039837	Up
844	ENSG00000181619	GPR135	protein_coding	-1.117	2.169	2.169	0.845796	0.0040046	Down
845	ENSG00000181350	LRRC75A	protein_coding	0.782	1.72	1.72	2.12542	0.0040179	Up
846	ENSG00000170390	DCLK2	protein_coding	-0.732	1.661	1.661	2.35175	0.0040217	Down
847	ENSG00000285728	AC098484.4	lncRNA	1.001	2.001	2.001	0.746199	0.0040325	Up
848	ENSG00000147166	ITGB1BP2	protein_coding	-1.564	2.956	2.956	-0.0871843	0.0040412	Down
849	ENSG00000261799	AC007406.5	lncRNA	-0.838	1.787	1.787	1.72535	0.0041112	Down
850	ENSG00000272711	AC019069.1	lncRNA	-0.797	1.737	1.737	2.15647	0.0041159	Down
851	ENSG00000196296	ATP2A1	protein_coding	-0.837	1.786	1.786	1.93276	0.0041315	Down
852	ENSG00000233184	AC093157.1	lncRNA	0.783	1.72	1.72	2.8195	0.004134	Up
853	ENSG00000007314	SCN4A	protein_coding	-1.007	2.01	2.01	1.99317	0.004147	Down
854	ENSG00000053108	FSTL4	protein_coding	1.146	2.213	2.213	0.860778	0.0041476	Up
855	ENSG00000182916	TCEAL7	protein_coding	1.372	2.588	2.588	-0.0941508	0.0041535	Up
856	ENSG00000272758	AC083798.2	lncRNA	0.699	1.623	1.623	2.41641	0.0041578	Up
857	ENSG00000275294	LINC02340	lncRNA	1.706	3.264	3.264	-0.542643	0.0041578	Up
858	ENSG00000138380	CARF	protein_coding	-0.977	1.968	1.968	1.69083	0.0041578	Down
859	ENSG00000158077	NLRP14	protein_coding	1.537	2.901	2.901	-0.47502	0.0041585	Up
860	ENSG00000196951	SCOC-AS1	lncRNA	0.843	1.794	1.794	1.43815	0.0041585	Up
861	ENSG00000261159	AC112484.3	lncRNA	1.203	2.302	2.302	0.129822	0.0041697	Up
862	ENSG00000231424	AL445673.1	lncRNA	1.414	2.665	2.665	-0.342817	0.0042096	Up
863	ENSG00000238058	AL355574.1	lncRNA	0.698	1.622	1.622	2.12584	0.0042175	Up
864	ENSG00000137959	IFI44L	protein_coding	1.043	2.06	2.06	0.944022	0.0042575	Up
865	ENSG00000198932	GPRASP1	protein_coding	-0.987	1.982	1.982	0.955018	0.0042995	Down
866	ENSG00000070404	FSTL3	protein_coding	-0.697	1.621	1.621	2.73392	0.0043061	Down
867	ENSG00000232645	LINC01431	lncRNA	1.103	2.148	2.148	0.769572	0.0043062	Up
868	ENSG00000149575	SCN2B	protein_coding	-1.273	2.416	2.416	0.382048	0.004351	Down
869	ENSG00000160326	SLC2A6	protein_coding	-0.628	1.545	1.545	3.08336	0.0043778	Down
870	ENSG00000162733	DDR2	protein_coding	-0.624	1.541	1.541	6.86281	0.0044015	Down
871	ENSG00000205309	NT5M	protein_coding	-0.68	1.602	1.602	2.41469	0.0044015	Down
872	ENSG00000262454	MIR193BHG	lncRNA	-1.19	2.281	2.281	0.597869	0.0044173	Down
873	ENSG00000246339	EXTL3-AS1	lncRNA	1.074	2.106	2.106	0.667505	0.0044303	Up
874	ENSG00000188542	DUSP28	protein_coding	0.85	1.802	1.802	2.03258	0.0044373	Up
875	ENSG00000136732	GYPC	protein_coding	-0.646	1.565	1.565	3.05106	0.0044447	Down
876	ENSG00000267397	AC090229.1	lncRNA	-1.765	3.398	3.398	-0.533156	0.0044489	Down
877	ENSG00000237357	BX088651.4	lncRNA	-1.175	2.258	2.258	0.430828	0.0044499	Down
878	ENSG00000124602	UNC5CL	protein_coding	0.941	1.92	1.92	1.21115	0.0045197	Up
879	ENSG00000185697	MYBL1	protein_coding	-0.623	1.54	1.54	4.1552	0.0045206	Down
880	ENSG00000125968	ID1	protein_coding	0.627	1.544	1.544	3.51511	0.0045304	Up
881	ENSG00000229980	TOB1-AS1	lncRNA	-1.191	2.282	2.282	0.915892	0.0045312	Down
882	ENSG00000167705	RILP	protein_coding	0.821	1.766	1.766	2.27198	0.0045506	Up
883	ENSG00000265401	AC093484.3	lncRNA	0.648	1.567	1.567	3.48005	0.0045751	Up
884	ENSG00000172638	EFEMP2	protein_coding	-0.972	1.962	1.962	1.21872	0.0047252	Down
885	ENSG00000151322	NPAS3	protein_coding	1.401	2.64	2.64	-0.228911	0.0047289	Up
886	ENSG00000179399	GPC5	protein_coding	-0.896	1.861	1.861	1.26883	0.0047466	Down
887	ENSG00000249650	AC106772.1	lncRNA	1.647	3.133	3.133	-0.353743	0.0047953	Up
888	ENSG00000170835	CEL	protein_coding	-2.401	5.282	5.282	-0.644682	0.0048235	Down
889	ENSG00000272145	NFYC-AS1	lncRNA	-0.981	1.974	1.974	0.876144	0.0048984	Down
890	ENSG00000235531	MSC-AS1	lncRNA	-0.967	1.955	1.955	1.38131	0.0049041	Down
891	ENSG00000178235	SLITRK1	protein_coding	2.308	4.951	4.951	-0.670541	0.0049041	Up
892	ENSG00000240972	MIF	protein_coding	0.585	1.5	1.5	7.03155	0.0049047	Up
893	ENSG00000069535	MAOB	protein_coding	0.985	1.98	1.98	0.778316	0.0049075	Up
894	ENSG00000158825	CDA	protein_coding	0.979	1.971	1.971	1.08841	0.0049545	Up
895	ENSG00000142396	ERVK3-1	protein_coding	-0.728	1.657	1.657	2.51258	0.0049545	Down
896	ENSG00000134716	CYP2J2	protein_coding	-0.638	1.557	1.557	2.72075	0.004963	Down
897	ENSG00000136731	UGGT1	protein_coding	-0.589	1.504	1.504	6.79882	0.0049897	Down
898	ENSG00000280734	LINC01232	lncRNA	1.026	2.036	2.036	1.14011	0.0050029	Up
899	ENSG00000247199	AC091948.1	lncRNA	2.079	4.226	4.226	-1.46254	0.0050187	Up
900	ENSG00000139133	ALG10	protein_coding	-0.675	1.596	1.596	2.9815	0.0050205	Down
901	ENSG00000176204	LRRTM4	protein_coding	-0.822	1.768	1.768	1.51189	0.005035	Down
902	ENSG00000228526	MIR34AHG	lncRNA	-1.258	2.392	2.392	0.445032	0.0050374	Down
903	ENSG00000021645	NRXN3	protein_coding	-0.664	1.584	1.584	4.43384	0.0050566	Down
904	ENSG00000171984	SHLD1	protein_coding	0.796	1.737	1.737	1.8993	0.0050713	Up
905	ENSG00000270681	AC095055.1	lncRNA	0.781	1.718	1.718	1.52903	0.00508	Up
906	ENSG00000037749	MFAP3	protein_coding	-0.609	1.525	1.525	4.53907	0.0050811	Down
907	ENSG00000260196	AC124798.1	lncRNA	-0.637	1.556	1.556	3.05228	0.0051278	Down
908	ENSG00000163075	CFAP221	protein_coding	-0.935	1.912	1.912	1.32807	0.0051698	Down
909	ENSG00000231312	MAP4K3-DT	lncRNA	0.618	1.535	1.535	2.78053	0.0051736	Up
910	ENSG00000158286	RNF207	protein_coding	-0.754	1.687	1.687	2.20538	0.0051755	Down
911	ENSG00000164107	HAND2	protein_coding	-0.659	1.579	1.579	2.56978	0.0051799	Down
912	ENSG00000244041	LINC01011	lncRNA	0.703	1.628	1.628	2.0199	0.0051884	Up
913	ENSG00000117425	PTCH2	protein_coding	-0.984	1.978	1.978	0.92095	0.0051884	Down
914	ENSG00000197121	PGAP1	protein_coding	-0.67	1.591	1.591	4.94425	0.0052204	Down
915	ENSG00000267226	AC104971.1	lncRNA	1.347	2.544	2.544	-0.322338	0.0052209	Up
916	ENSG00000159307	SCUBE1	protein_coding	-0.811	1.754	1.754	2.33685	0.0052687	Down
917	ENSG00000167281	RBFOX3	protein_coding	0.891	1.854	1.854	1.95363	0.0052836	Up
918	ENSG00000141642	ELAC1	protein_coding	0.792	1.732	1.732	1.73146	0.0053062	Up
919	ENSG00000275074	NUDT18	protein_coding	0.734	1.663	1.663	3.21062	0.0053062	Up
920	ENSG00000185250	PPIL6	protein_coding	-0.758	1.691	1.691	2.11266	0.0053292	Down
921	ENSG00000176485	PLA2G16	protein_coding	0.871	1.829	1.829	1.59526	0.0054662	Up
922	ENSG00000104112	SCG3	protein_coding	1.293	2.45	2.45	0.243338	0.0054848	Up
923	ENSG00000126368	NR1D1	protein_coding	0.587	1.502	1.502	3.03516	0.0055546	Up
924	ENSG00000188747	NOXA1	protein_coding	-0.62	1.537	1.537	2.53388	0.0055595	Down
925	ENSG00000258301	VASH1-AS1	lncRNA	-0.658	1.578	1.578	2.71905	0.0055683	Down
926	ENSG00000023839	ABCC2	protein_coding	1.037	2.052	2.052	1.0157	0.0055736	Up
927	ENSG00000176410	DNAJC30	protein_coding	0.604	1.52	1.52	2.82358	0.005591	Up
928	ENSG00000079337	RAPGEF3	protein_coding	-0.775	1.711	1.711	1.74245	0.005591	Down
929	ENSG00000240065	PSMB9	protein_coding	1.269	2.409	2.409	0.114281	0.005722	Up
930	ENSG00000150893	FREM2	protein_coding	-0.801	1.742	1.742	4.30073	0.005722	Down
931	ENSG00000243449	C4orf48	protein_coding	0.672	1.594	1.594	2.58834	0.0057249	Up
932	ENSG00000135048	CEMIP2	protein_coding	-0.585	1.5	1.5	4.31609	0.0057393	Down
933	ENSG00000168135	KCNJ4	protein_coding	-0.689	1.612	1.612	2.37485	0.0057437	Down
934	ENSG00000255320	AP000759.1	lncRNA	2.12	4.346	4.346	-1.15315	0.0057626	Up
935	ENSG00000182326	C1S	protein_coding	-0.973	1.963	1.963	0.908992	0.0057626	Down
936	ENSG00000188620	HMX3	protein_coding	-1.913	3.766	3.766	-1.03925	0.0058042	Down
937	ENSG00000156535	CD109	protein_coding	-0.656	1.576	1.576	2.5628	0.0058693	Down
938	ENSG00000143603	KCNN3	protein_coding	-0.943	1.922	1.922	1.45261	0.0058743	Down
939	ENSG00000123104	ITPR2	protein_coding	-0.63	1.548	1.548	4.95062	0.005877	Down
940	ENSG00000260300	AC009119.2	protein_coding	2.52	5.734	5.734	-1.24709	0.0058834	Up
941	ENSG00000229891	LINC01315	lncRNA	0.798	1.739	1.739	1.99535	0.0059045	Up
942	ENSG00000153832	FBXO36	protein_coding	0.615	1.532	1.532	2.27901	0.0059064	Up
943	ENSG00000232586	KIAA1614-AS1	lncRNA	1.236	2.355	2.355	0.163721	0.0059714	Up
944	ENSG00000260852	FBXL19-AS1	lncRNA	-0.974	1.964	1.964	1.899	0.0059839	Down
945	ENSG00000258472	AC005726.1	protein_coding	-0.9	1.866	1.866	1.49387	0.0060634	Down
946	ENSG00000183196	CHST6	protein_coding	-0.83	1.778	1.778	2.28381	0.0061722	Down
947	ENSG00000263080	AC009121.2	lncRNA	1.1	2.144	2.144	0.625838	0.00622	Up
948	ENSG00000170469	SPATA24	protein_coding	0.615	1.532	1.532	2.41066	0.0062415	Up
949	ENSG00000231908	IDH1-AS1	lncRNA	1.147	2.215	2.215	0.905713	0.0062564	Up
950	ENSG00000259488	AC023355.1	lncRNA	-1.175	2.258	2.258	0.358186	0.0062753	Down
951	ENSG00000180573	HIST1H2AC	protein_coding	-0.757	1.69	1.69	1.90804	0.0063256	Down
952	ENSG00000158555	GDPD5	protein_coding	-0.682	1.604	1.604	2.72674	0.0063299	Down
953	ENSG00000175395	ZNF25	protein_coding	-0.643	1.562	1.562	2.36459	0.0063769	Down
954	ENSG00000160097	FNDC5	protein_coding	0.9	1.866	1.866	1.25465	0.006378	Up
955	ENSG00000275092	AL031710.2	lncRNA	1.703	3.256	3.256	-1.18196	0.0063925	Up
956	ENSG00000196338	NLGN3	protein_coding	-0.843	1.794	1.794	1.50007	0.0063986	Down
957	ENSG00000158528	PPP1R9A	protein_coding	-0.692	1.616	1.616	2.95429	0.0064284	Down
958	ENSG00000196787	HIST1H2AG	protein_coding	-1.113	2.163	2.163	0.910339	0.0064591	Down
959	ENSG00000244380	AC134772.1	lncRNA	1.251	2.38	2.38	0.0973882	0.0064615	Up
960	ENSG00000257553	AC034102.4	lncRNA	0.99	1.987	1.987	0.814269	0.0065085	Up
961	ENSG00000281912	LINC01144	lncRNA	-0.979	1.971	1.971	1.01931	0.0065189	Down
962	ENSG00000196605	ZNF846	protein_coding	-1.028	2.039	2.039	0.69573	0.0065247	Down
963	ENSG00000125652	ALKBH7	protein_coding	0.6	1.516	1.516	4.28577	0.0065716	Up
964	ENSG00000267475	AC008736.2	lncRNA	0.812	1.756	1.756	1.3185	0.0065871	Up
965	ENSG00000166321	NUDT13	protein_coding	0.733	1.662	1.662	2.34649	0.0066455	Up
966	ENSG00000272669	AL021707.6	lncRNA	-1.059	2.084	2.084	0.661981	0.0066746	Down
967	ENSG00000242220	TCP10L	protein_coding	-1.367	2.58	2.58	0.45529	0.006675	Down
968	ENSG00000068079	IFI35	protein_coding	0.882	1.843	1.843	1.0385	0.0067303	Up
969	ENSG00000177706	FAM20C	protein_coding	-0.612	1.528	1.528	3.27727	0.0067303	Down
970	ENSG00000230454	U73166.1	lncRNA	-1.176	2.259	2.259	0.382275	0.0067303	Down
971	ENSG00000181418	DDN	protein_coding	-1.669	3.18	3.18	-0.627917	0.0067354	Down
972	ENSG00000181585	TMIE	protein_coding	-1.87	3.656	3.656	-0.973752	0.0067707	Down
973	ENSG00000167723	TRPV3	protein_coding	-1.174	2.257	2.257	0.346928	0.0068172	Down
974	ENSG00000155093	PTPRN2	protein_coding	-1.771	3.414	3.414	-0.895087	0.006818	Down
975	ENSG00000272273	IER3-AS1	lncRNA	0.781	1.718	1.718	1.68409	0.0068583	Up
976	ENSG00000142408	CACNG8	protein_coding	-0.88	1.841	1.841	3.08297	0.0071109	Down
977	ENSG00000246263	UBR5-AS1	lncRNA	0.931	1.907	1.907	1.36963	0.0071151	Up
978	ENSG00000253669	GASAL1	lncRNA	-1.224	2.336	2.336	0.112342	0.0071931	Down
979	ENSG00000019485	PRDM11	protein_coding	-0.726	1.654	1.654	1.88536	0.0072	Down
980	ENSG00000115041	KCNIP3	protein_coding	-0.669	1.59	1.59	2.07392	0.0072346	Down
981	ENSG00000109819	PPARGC1A	protein_coding	0.617	1.534	1.534	2.66131	0.0072414	Up
982	ENSG00000043591	ADRB1	protein_coding	-1.142	2.206	2.206	0.0147655	0.0072414	Down
983	ENSG00000168970	JMJD7-PLA2G4B	protein_coding	-1.136	2.197	2.197	0.308048	0.0072414	Down
984	ENSG00000196440	ARMCX4	protein_coding	-1.548	2.923	2.923	0.188053	0.0073914	Down
985	ENSG00000050767	COL23A1	protein_coding	-0.799	1.74	1.74	2.01207	0.0074142	Down
986	ENSG00000136167	LCP1	protein_coding	0.873	1.831	1.831	1.35404	0.0074738	Up
987	ENSG00000083290	ULK2	protein_coding	-0.61	1.526	1.526	2.41977	0.007508	Down
988	ENSG00000260947	AL356489.2	lncRNA	0.591	1.507	1.507	2.60154	0.0075968	Up
989	ENSG00000228126	FALEC	lncRNA	0.773	1.708	1.708	1.28584	0.0076114	Up
990	ENSG00000169894	MUC3A	protein_coding	0.762	1.695	1.695	1.66201	0.0076621	Up
991	ENSG00000172348	RCAN2	protein_coding	0.612	1.528	1.528	2.30584	0.0077287	Up
992	ENSG00000218537	MIF-AS1	lncRNA	0.932	1.908	1.908	3.65017	0.0077336	Up
993	ENSG00000261505	AL031714.1	lncRNA	1.008	2.012	2.012	1.49084	0.0077336	Up
994	ENSG00000139567	ACVRL1	protein_coding	-1.013	2.018	2.018	0.405655	0.0077633	Down
995	ENSG00000154556	SORBS2	protein_coding	-1.175	2.257	2.257	0.180275	0.0077707	Down
996	ENSG00000180998	GPR137C	protein_coding	-0.663	1.584	1.584	2.39003	0.0077976	Down
997	ENSG00000159314	ARHGAP27	protein_coding	-0.698	1.622	1.622	2.12146	0.0078685	Down
998	ENSG00000086848	ALG9	protein_coding	-0.645	1.564	1.564	3.23355	0.0079129	Down
999	ENSG00000197705	KLHL14	protein_coding	-0.701	1.625	1.625	1.87788	0.0079487	Down
1000	ENSG00000254369	HOXA-AS3	lncRNA	-0.696	1.62	1.62	2.13911	0.0079888	Down
1001	ENSG00000188234	AGAP4	protein_coding	-0.752	1.685	1.685	1.41182	0.0081456	Down
1002	ENSG00000237481	AL117350.1	lncRNA	1.906	3.749	3.749	-1.69199	0.008154	Up
1003	ENSG00000175772	LINC01106	lncRNA	0.877	1.836	1.836	1.84597	0.0081821	Up
1004	ENSG00000176971	FIBIN	protein_coding	-0.91	1.879	1.879	0.992374	0.0081877	Down
1005	ENSG00000134207	SYT6	protein_coding	0.692	1.616	1.616	2.10374	0.0082102	Up
1006	ENSG00000275183	LENG9	protein_coding	0.707	1.633	1.633	2.12225	0.0082417	Up
1007	ENSG00000174939	ASPHD1	protein_coding	1.007	2.01	2.01	1.40689	0.0082755	Up
1008	ENSG00000185507	IRF7	protein_coding	1.221	2.331	2.331	-0.0200669	0.0082877	Up
1009	ENSG00000161381	PLXDC1	protein_coding	-1.29	2.445	2.445	0.260412	0.0083126	Down
1010	ENSG00000273391	AC083880.1	lncRNA	-1.071	2.1	2.1	0.493138	0.0083328	Down
1011	ENSG00000075673	ATP12A	protein_coding	-1.144	2.21	2.21	0.450447	0.0083385	Down
1012	ENSG00000284874	AC000093.1	protein_coding	-1.242	2.364	2.364	-0.436639	0.008352	Down
1013	ENSG00000188729	OSTN	protein_coding	-0.606	1.522	1.522	2.71824	0.0083523	Down
1014	ENSG00000253730	AC015909.2	lncRNA	1.204	2.303	2.303	-0.154516	0.0084586	Up
1015	ENSG00000260563	AC132872.1	lncRNA	-0.654	1.573	1.573	2.23708	0.0085056	Down
1016	ENSG00000260296	AC095057.3	lncRNA	-1.689	3.225	3.225	-0.252396	0.0085845	Down
1017	ENSG00000196549	MME	protein_coding	-0.628	1.545	1.545	2.45288	0.0086427	Down
1018	ENSG00000222020	HDAC4-AS1	lncRNA	1.014	2.02	2.02	0.229887	0.0086923	Up
1019	ENSG00000272316	AL021368.2	lncRNA	-0.587	1.502	1.502	2.42456	0.0086923	Down
1020	ENSG00000255142	AP006621.2	lncRNA	-1.366	2.578	2.578	0.112586	0.0087043	Down
1021	ENSG00000258701	LINC00638	lncRNA	-1.049	2.069	2.069	0.600248	0.0088334	Down
1022	ENSG00000139974	SLC38A6	protein_coding	-0.725	1.653	1.653	2.83513	0.008838	Down
1023	ENSG00000186019	AC021092.1	lncRNA	1.143	2.208	2.208	0.2712	0.0088964	Up
1024	ENSG00000187026	KRTAP21-2	protein_coding	-1.693	3.233	3.233	-1.24996	0.008907	Down
1025	ENSG00000257718	CPNE8-AS1	lncRNA	-1.307	2.475	2.475	-0.281348	0.0089377	Down
1026	ENSG00000182759	MAFA	protein_coding	-0.823	1.769	1.769	1.72221	0.0089528	Down
1027	ENSG00000224975	INE1	lncRNA	-1.139	2.202	2.202	0.0115039	0.0090554	Down
1028	ENSG00000270977	AC015849.5	lncRNA	-1.283	2.433	2.433	0.737448	0.009085	Down
1029	ENSG00000239264	TXNDC5	protein_coding	1.38	2.604	2.604	-0.193062	0.0091574	Up
1030	ENSG00000283103	AC010642.2	lncRNA	0.652	1.571	1.571	2.36767	0.0091574	Up
1031	ENSG00000154102	C16orf74	protein_coding	0.641	1.56	1.56	2.73671	0.0091673	Up
1032	ENSG00000165272	AQP3	protein_coding	-0.618	1.535	1.535	2.30693	0.0091673	Down
1033	ENSG00000125384	PTGER2	protein_coding	-1.2	2.298	2.298	0.599488	0.009208	Down
1034	ENSG00000255182	AC084125.2	lncRNA	-0.741	1.672	1.672	1.8134	0.0092117	Down
1035	ENSG00000124507	PACSIN1	protein_coding	0.858	1.813	1.813	1.31172	0.0092602	Up
1036	ENSG00000258738	AL121603.2	lncRNA	-0.759	1.693	1.693	1.52446	0.0092602	Down
1037	ENSG00000276182	AL163051.2	lncRNA	0.88	1.841	1.841	0.629508	0.0092659	Up
1038	ENSG00000259803	SLC22A31	protein_coding	-0.808	1.75	1.75	1.25906	0.0092659	Down
1039	ENSG00000258429	PDF	protein_coding	1.261	2.397	2.397	0.297814	0.0093065	Up
1040	ENSG00000273247	AC097376.2	lncRNA	0.773	1.709	1.709	1.54169	0.0093135	Up
1041	ENSG00000260279	AC137932.1	lncRNA	-1.891	3.71	3.71	-1.09593	0.0093634	Down
1042	ENSG00000085741	WNT11	protein_coding	-0.59	1.506	1.506	2.98843	0.009412	Down
1043	ENSG00000273382	AL356488.3	lncRNA	0.84	1.79	1.79	0.78005	0.0094873	Up
1044	ENSG00000104435	STMN2	protein_coding	2.007	4.021	4.021	-0.52658	0.0094873	Up
1045	ENSG00000247317	LY6E-DT	lncRNA	1.094	2.135	2.135	0.257085	0.0095465	Up
1046	ENSG00000251580	LINC02482	lncRNA	1.034	2.048	2.048	0.202445	0.0095759	Up
1047	ENSG00000189229	AC069277.1	lncRNA	1.589	3.009	3.009	-1.23568	0.0095788	Up
1048	ENSG00000110148	CCKBR	protein_coding	-1.683	3.21	3.21	-1.19722	0.0096193	Down
1049	ENSG00000196696	AC009022.1	lncRNA	-0.822	1.768	1.768	0.948802	0.0096474	Down
1050	ENSG00000205078	SYCE1L	protein_coding	0.918	1.889	1.889	1.56054	0.0096773	Up
1051	ENSG00000242539	AC007620.2	lncRNA	1.546	2.92	2.92	-1.13896	0.0097236	Up
1052	ENSG00000101463	SYNDIG1	protein_coding	1.848	3.599	3.599	-0.716454	0.0097621	Up
1053	ENSG00000197748	CFAP43	protein_coding	0.648	1.567	1.567	1.90836	0.0097723	Up
1054	ENSG00000253898	LINC01419	lncRNA	0.707	1.632	1.632	1.62168	0.0097723	Up
1055	ENSG00000135318	NT5E	protein_coding	-1.105	2.152	2.152	0.544318	0.0097723	Down
1056	ENSG00000080493	SLC4A4	protein_coding	-0.612	1.528	1.528	2.57364	0.0098087	Down
1057	ENSG00000173261	PLAC8L1	protein_coding	-1.666	3.173	3.173	-0.992435	0.0098095	Down
1058	ENSG00000251136	AF117829.1	lncRNA	-0.691	1.615	1.615	1.89731	0.0098268	Down
1059	ENSG00000069493	CLEC2D	protein_coding	-0.781	1.719	1.719	1.63388	0.0098601	Down
1060	ENSG00000111199	TRPV4	protein_coding	-0.646	1.564	1.564	2.20894	0.0098601	Down
1061	ENSG00000173406	DAB1	protein_coding	0.846	1.797	1.797	1.13807	0.0099007	Up
1062	ENSG00000272750	AL592148.3	lncRNA	0.949	1.93	1.93	1.39006	0.0099203	Up
1063	ENSG00000259642	ST20-AS1	lncRNA	-0.983	1.977	1.977	0.537723	0.0099203	Down
1064	ENSG00000263711	AC079062.1	lncRNA	-1.27	2.412	2.412	0.0320617	0.0099203	Down
1065	ENSG00000188092	GPR89B	protein_coding	-0.679	1.601	1.601	2.0157	0.010098	Down
1066	ENSG00000203392	AC105020.1	lncRNA	-1.721	3.297	3.297	-0.960293	0.010181	Down
1067	ENSG00000158104	HPD	protein_coding	1.407	2.651	2.651	-0.884655	0.010183	Up
1068	ENSG00000138613	APH1B	protein_coding	-0.732	1.661	1.661	2.65837	0.010183	Down
1069	ENSG00000185015	CA13	protein_coding	-0.781	1.718	1.718	1.50966	0.010183	Down
1070	ENSG00000276259	AC009118.3	lncRNA	0.813	1.757	1.757	1.07907	0.010185	Up
1071	ENSG00000188511	C22orf34	lncRNA	0.63	1.548	1.548	2.84912	0.010244	Up
1072	ENSG00000138696	BMPR1B	protein_coding	-0.598	1.514	1.514	2.89618	0.010262	Down
1073	ENSG00000014257	ACPP	protein_coding	1.167	2.246	2.246	-0.0242573	0.010321	Up
1074	ENSG00000137434	C6orf52	protein_coding	1.14	2.204	2.204	-0.188144	0.010321	Up
1075	ENSG00000198743	SLC5A3	protein_coding	-0.613	1.53	1.53	5.35566	0.010328	Down
1076	ENSG00000184937	WT1	protein_coding	-0.624	1.541	1.541	2.3425	0.010395	Down
1077	ENSG00000278384	AL354822.1	protein_coding	-1.533	2.894	2.894	-0.0670044	0.010447	Down
1078	ENSG00000166262	FAM227B	protein_coding	0.676	1.598	1.598	1.60836	0.01045	Up
1079	ENSG00000171357	LURAP1	protein_coding	0.693	1.617	1.617	1.76708	0.01045	Up
1080	ENSG00000272899	ATP6V1FNB	protein_coding	-1.655	3.149	3.149	-1.09341	0.010626	Down
1081	ENSG00000224842	AL161908.1	lncRNA	0.794	1.734	1.734	1.00259	0.010717	Up
1082	ENSG00000170231	FABP6	protein_coding	1.488	2.806	2.806	-1.13992	0.010844	Up
1083	ENSG00000188766	SPRED3	protein_coding	-1.208	2.31	2.31	0.511585	0.010898	Down
1084	ENSG00000139278	GLIPR1	protein_coding	0.871	1.829	1.829	0.617294	0.010923	Up
1085	ENSG00000144802	NFKBIZ	protein_coding	-0.684	1.607	1.607	1.53837	0.011096	Down
1086	ENSG00000171794	UTF1	protein_coding	0.942	1.921	1.921	0.81905	0.011149	Up
1087	ENSG00000204052	LRRC73	protein_coding	1.019	2.026	2.026	0.33838	0.011256	Up
1088	ENSG00000251018	HMMR-AS1	lncRNA	1.097	2.139	2.139	-0.0604237	0.011313	Up
1089	ENSG00000182253	SYNM	protein_coding	-0.829	1.777	1.777	2.25834	0.011358	Down
1090	ENSG00000129038	LOXL1	protein_coding	-0.644	1.563	1.563	2.00754	0.011362	Down
1091	ENSG00000254427	AC103736.1	lncRNA	0.882	1.844	1.844	0.801237	0.011433	Up
1092	ENSG00000173208	ABCD2	protein_coding	-1.266	2.405	2.405	-0.555919	0.011434	Down
1093	ENSG00000213903	LTB4R	protein_coding	-0.627	1.544	1.544	3.43803	0.011434	Down
1094	ENSG00000255737	AGAP2-AS1	lncRNA	0.619	1.536	1.536	2.91489	0.011464	Up
1095	ENSG00000260804	LINC01963	lncRNA	0.589	1.504	1.504	2.30351	0.011472	Up
1096	ENSG00000272696	AL359091.4	lncRNA	-1.091	2.13	2.13	0.127239	0.011476	Down
1097	ENSG00000173991	TCAP	protein_coding	-1.5	2.828	2.828	0.0341532	0.011521	Down
1098	ENSG00000173988	LRRC63	protein_coding	1.157	2.23	2.23	-0.247495	0.011573	Up
1099	ENSG00000169918	OTUD7A	protein_coding	0.687	1.61	1.61	2.04828	0.011632	Up
1100	ENSG00000154162	CDH12	protein_coding	-0.677	1.599	1.599	2.05376	0.01169	Down
1101	ENSG00000274828	AC068473.5	lncRNA	-0.723	1.65	1.65	1.90509	0.01169	Down
1102	ENSG00000111801	BTN3A3	protein_coding	-0.612	1.529	1.529	2.31428	0.011694	Down
1103	ENSG00000102924	CBLN1	protein_coding	1.006	2.009	2.009	0.189741	0.011705	Up
1104	ENSG00000167637	ZNF283	protein_coding	-0.629	1.546	1.546	2.44011	0.011878	Down
1105	ENSG00000189362	NEMP2	protein_coding	-0.589	1.504	1.504	2.83087	0.011905	Down
1106	ENSG00000065621	GSTO2	protein_coding	0.696	1.62	1.62	1.6796	0.011912	Up
1107	ENSG00000251259	AC004069.1	lncRNA	0.958	1.943	1.943	0.656032	0.011981	Up
1108	ENSG00000259775	AL138976.2	lncRNA	-1.31	2.48	2.48	-0.120967	0.011981	Down
1109	ENSG00000222009	BTBD19	protein_coding	-1.301	2.464	2.464	-0.323865	0.011992	Down
1110	ENSG00000281468	AC006504.8	lncRNA	0.648	1.567	1.567	1.97117	0.012135	Up
1111	ENSG00000039139	DNAH5	protein_coding	1.346	2.542	2.542	-0.920021	0.012175	Up
1112	ENSG00000197417	SHPK	protein_coding	0.614	1.531	1.531	1.81586	0.012313	Up
1113	ENSG00000162591	MEGF6	protein_coding	-0.681	1.603	1.603	2.17062	0.012322	Down
1114	ENSG00000260400	AL513534.2	lncRNA	0.612	1.529	1.529	2.71096	0.012369	Up
1115	ENSG00000177335	C8orf31	lncRNA	-1.146	2.213	2.213	-0.239986	0.012646	Down
1116	ENSG00000262413	AC145207.2	lncRNA	0.929	1.905	1.905	0.234189	0.012696	Up
1117	ENSG00000224281	SLC25A5-AS1	lncRNA	-0.653	1.573	1.573	2.19938	0.012715	Down
1118	ENSG00000272688	AP005329.3	lncRNA	-1.609	3.05	3.05	-1.05571	0.012778	Down
1119	ENSG00000242265	PEG10	protein_coding	-1.394	2.629	2.629	-0.661084	0.012865	Down
1120	ENSG00000261105	LMO7-AS1	lncRNA	1.185	2.274	2.274	-0.0205652	0.013192	Up
1121	ENSG00000277938	AL035252.3	lncRNA	-1.825	3.544	3.544	-1.16755	0.013202	Down
1122	ENSG00000102890	ELMO3	protein_coding	-1.078	2.112	2.112	0.286745	0.013215	Down
1123	ENSG00000247595	SPTY2D1OS	protein_coding	0.886	1.848	1.848	1.12253	0.013241	Up
1124	ENSG00000272853	AC069544.1	lncRNA	1.104	2.149	2.149	0.308322	0.013297	Up
1125	ENSG00000156103	MMP16	protein_coding	-0.715	1.642	1.642	2.4586	0.013391	Down
1126	ENSG00000213949	ITGA1	protein_coding	-0.587	1.502	1.502	3.98374	0.013437	Down
1127	ENSG00000153563	CD8A	protein_coding	0.854	1.807	1.807	1.08646	0.013467	Up
1128	ENSG00000004838	ZMYND10	protein_coding	-1.214	2.319	2.319	-0.159009	0.01378	Down
1129	ENSG00000272983	AL117339.4	lncRNA	-1.28	2.428	2.428	-0.112822	0.013806	Down
1130	ENSG00000087085	ACHE	protein_coding	-0.612	1.528	1.528	1.80353	0.013842	Down
1131	ENSG00000166448	TMEM130	protein_coding	-0.999	1.998	1.998	0.543005	0.013842	Down
1132	ENSG00000260958	AC023824.3	lncRNA	1.089	2.128	2.128	-0.0544683	0.013845	Up
1133	ENSG00000171174	RBKS	protein_coding	0.881	1.841	1.841	1.28745	0.013863	Up
1134	ENSG00000272986	AC009570.1	lncRNA	-2.064	4.181	4.181	-0.961697	0.01395	Down
1135	ENSG00000237380	HOXD-AS2	lncRNA	0.77	1.705	1.705	1.00776	0.013972	Up
1136	ENSG00000204839	MROH6	protein_coding	-0.694	1.617	1.617	1.682	0.013972	Down
1137	ENSG00000261570	AC073878.1	lncRNA	1.649	3.136	3.136	-1.15489	0.013987	Up
1138	ENSG00000238260	AL513320.1	lncRNA	1.385	2.611	2.611	-1.12758	0.013992	Up
1139	ENSG00000138675	FGF5	protein_coding	-1.056	2.08	2.08	0.366321	0.014076	Down
1140	ENSG00000274750	HIST1H3E	protein_coding	-1.708	3.267	3.267	-0.261628	0.014108	Down
1141	ENSG00000158246	TENT5B	protein_coding	-1.034	2.047	2.047	0.40057	0.014184	Down
1142	ENSG00000255198	SNHG9	lncRNA	0.72	1.648	1.648	1.66925	0.014196	Up
1143	ENSG00000277007	AC096642.1	lncRNA	1.074	2.105	2.105	0.355019	0.014246	Up
1144	ENSG00000179698	WDR97	protein_coding	-1.623	3.079	3.079	-1.29427	0.014246	Down
1145	ENSG00000165935	SMCO2	protein_coding	-2.307	4.948	4.948	-1.2369	0.014279	Down
1146	ENSG00000269918	AF131215.6	lncRNA	-0.981	1.974	1.974	0.511965	0.014279	Down
1147	ENSG00000275964	AL355001.2	lncRNA	-1.45	2.733	2.733	-0.328982	0.014301	Down
1148	ENSG00000188051	TMEM221	protein_coding	-1.232	2.348	2.348	-0.4354	0.014307	Down
1149	ENSG00000270820	AC016727.1	lncRNA	1.079	2.112	2.112	-0.0738988	0.014436	Up
1150	ENSG00000166278	C2	protein_coding	0.994	1.992	1.992	0.208698	0.014475	Up
1151	ENSG00000086289	EPDR1	protein_coding	-0.725	1.652	1.652	1.65366	0.014475	Down
1152	ENSG00000147036	LANCL3	protein_coding	-1.345	2.54	2.54	-0.568213	0.014519	Down
1153	ENSG00000143994	ABHD1	protein_coding	0.763	1.698	1.698	0.864398	0.014534	Up
1154	ENSG00000259605	AC074212.1	lncRNA	-0.661	1.581	1.581	1.97707	0.014611	Down
1155	ENSG00000119508	NR4A3	protein_coding	0.659	1.579	1.579	1.4748	0.014626	Up
1156	ENSG00000273450	AL139124.1	lncRNA	1.104	2.15	2.15	-0.578508	0.014626	Up
1157	ENSG00000226562	CYP4F26P	lncRNA	-0.893	1.857	1.857	1.30679	0.014626	Down
1158	ENSG00000089558	KCNH4	protein_coding	1.054	2.076	2.076	0.236438	0.014843	Up
1159	ENSG00000284770	TBCE	protein_coding	-0.944	1.924	1.924	0.397302	0.014864	Down
1160	ENSG00000196104	SPOCK3	protein_coding	-0.628	1.545	1.545	1.98924	0.015034	Down
1161	ENSG00000152128	TMEM163	protein_coding	-0.839	1.789	1.789	0.797158	0.015101	Down
1162	ENSG00000152475	ZNF837	protein_coding	0.825	1.771	1.771	1.14179	0.015177	Up
1163	ENSG00000174640	SLCO2A1	protein_coding	-0.905	1.873	1.873	1.07585	0.015177	Down
1164	ENSG00000116031	CD207	protein_coding	0.683	1.606	1.606	1.33939	0.015198	Up
1165	ENSG00000104901	DKKL1	protein_coding	-1.367	2.58	2.58	-0.583204	0.015254	Down
1166	ENSG00000237836	PHKA2-AS1	lncRNA	1.555	2.938	2.938	-1.47937	0.015274	Up
1167	ENSG00000188763	FZD9	protein_coding	-0.73	1.658	1.658	2.22959	0.015274	Down
1168	ENSG00000263004	AC007114.1	lncRNA	0.621	1.538	1.538	2.05252	0.015476	Up
1169	ENSG00000163453	IGFBP7	protein_coding	0.95	1.932	1.932	0.250256	0.01558	Up
1170	ENSG00000232729	AC211433.1	lncRNA	1.48	2.79	2.79	-1.25073	0.015587	Up
1171	ENSG00000213337	ANKRD39	protein_coding	0.611	1.527	1.527	1.79619	0.015641	Up
1172	ENSG00000275591	XKR5	protein_coding	-1.488	2.804	2.804	-0.808359	0.015678	Down
1173	ENSG00000179111	HES7	protein_coding	0.695	1.618	1.618	2.02018	0.015711	Up
1174	ENSG00000183971	NPW	protein_coding	1.332	2.518	2.518	-1.10185	0.015786	Up
1175	ENSG00000177076	ACER2	protein_coding	-0.673	1.594	1.594	1.47213	0.015872	Down
1176	ENSG00000269938	AC068790.2	lncRNA	-1.414	2.665	2.665	-1.05289	0.015921	Down
1177	ENSG00000214050	FBXO16	protein_coding	0.597	1.513	1.513	2.18438	0.015934	Up
1178	ENSG00000245248	USP2-AS1	lncRNA	0.66	1.58	1.58	1.71229	0.015934	Up
1179	ENSG00000250159	AC106791.1	lncRNA	0.765	1.699	1.699	0.991684	0.015934	Up
1180	ENSG00000153157	SYCP2L	protein_coding	-0.596	1.511	1.511	2.29683	0.015962	Down
1181	ENSG00000126500	FLRT1	protein_coding	0.638	1.556	1.556	1.92497	0.016042	Up
1182	ENSG00000177459	ERICH5	protein_coding	-0.655	1.574	1.574	1.46515	0.016044	Down
1183	ENSG00000285589	AC010422.8	protein_coding	-0.719	1.646	1.646	1.24068	0.016178	Down
1184	ENSG00000138798	EGF	protein_coding	-0.937	1.914	1.914	0.713258	0.016207	Down
1185	ENSG00000240053	LY6G5B	protein_coding	-0.992	1.989	1.989	-0.0648019	0.016226	Down
1186	ENSG00000245534	RORA-AS1	lncRNA	1.23	2.346	2.346	-0.803592	0.016288	Up
1187	ENSG00000149050	ZNF214	protein_coding	-0.595	1.51	1.51	2.17632	0.016367	Down
1188	ENSG00000231721	LINC-PINT	lncRNA	0.674	1.595	1.595	1.3589	0.016383	Up
1189	ENSG00000110031	LPXN	protein_coding	0.701	1.626	1.626	1.50786	0.016406	Up
1190	ENSG00000221953	C1orf229	lncRNA	-1.738	3.337	3.337	-1.13114	0.016406	Down
1191	ENSG00000267666	AC004156.1	lncRNA	-1.429	2.693	2.693	-0.352377	0.016421	Down
1192	ENSG00000178033	CALHM5	protein_coding	-0.918	1.889	1.889	0.279401	0.016577	Down
1193	ENSG00000227403	LINC01806	lncRNA	0.979	1.971	1.971	0.222816	0.016597	Up
1194	ENSG00000225953	SATB2-AS1	lncRNA	-0.611	1.528	1.528	1.91767	0.016698	Down
1195	ENSG00000281026	N4BP2L2-IT2	lncRNA	-0.957	1.941	1.941	1.61988	0.016741	Down
1196	ENSG00000276248	AL442125.1	lncRNA	0.594	1.509	1.509	2.17953	0.016848	Up
1197	ENSG00000272918	AC005070.3	lncRNA	0.876	1.835	1.835	0.449473	0.01686	Up
1198	ENSG00000169429	CXCL8	protein_coding	-1.837	3.572	3.572	-0.742895	0.016889	Down
1199	ENSG00000138080	EMILIN1	protein_coding	-1.157	2.229	2.229	-0.334509	0.016921	Down
1200	ENSG00000254815	AP006284.1	lncRNA	-0.758	1.691	1.691	1.53793	0.01704	Down
1201	ENSG00000273061	CDC37L1-DT	lncRNA	0.969	1.958	1.958	0.204059	0.017081	Up
1202	ENSG00000276180	HIST1H4I	protein_coding	-1.205	2.305	2.305	-0.686476	0.017115	Down
1203	ENSG00000153234	NR4A2	protein_coding	0.662	1.583	1.583	2.70678	0.017118	Up
1204	ENSG00000226088	AL158839.1	lncRNA	1.412	2.661	2.661	-0.297767	0.017274	Up
1205	ENSG00000123999	INHA	protein_coding	-1.105	2.151	2.151	-0.0992914	0.017274	Down
1206	ENSG00000276256	AC011043.1	protein_coding	0.608	1.524	1.524	1.62752	0.017298	Up
1207	ENSG00000106992	AK1	protein_coding	-0.68	1.603	1.603	1.54206	0.017326	Down
1208	ENSG00000240303	ACAD11	protein_coding	-0.771	1.707	1.707	1.12212	0.01735	Down
1209	ENSG00000170608	FOXA3	protein_coding	-0.809	1.752	1.752	0.798008	0.017351	Down
1210	ENSG00000178522	AMBN	protein_coding	-0.816	1.761	1.761	0.678611	0.017402	Down
1211	ENSG00000270641	TSIX	lncRNA	0.757	1.69	1.69	5.04429	0.017578	Up
1212	ENSG00000257702	LBX2-AS1	lncRNA	-0.735	1.664	1.664	1.56242	0.017685	Down
1213	ENSG00000170296	GABARAP	protein_coding	0.826	1.773	1.773	1.32905	0.017828	Up
1214	ENSG00000271976	AC012467.2	lncRNA	0.612	1.528	1.528	2.5796	0.017828	Up
1215	ENSG00000260912	AL158206.1	lncRNA	-0.781	1.719	1.719	0.729668	0.017865	Down
1216	ENSG00000143355	LHX9	protein_coding	-0.884	1.846	1.846	0.73899	0.017871	Down
1217	ENSG00000158055	GRHL3	protein_coding	-1.211	2.315	2.315	-0.38324	0.018154	Down
1218	ENSG00000064787	BCAS1	protein_coding	0.984	1.977	1.977	0.13737	0.018225	Up
1219	ENSG00000235381	AL596202.1	lncRNA	0.643	1.562	1.562	1.50588	0.018274	Up
1220	ENSG00000271888	AL136162.1	lncRNA	-0.947	1.928	1.928	0.651329	0.018289	Down
1221	ENSG00000186231	KLHL32	protein_coding	1.019	2.027	2.027	-0.121019	0.01829	Up
1222	ENSG00000241360	PDXP	protein_coding	0.756	1.688	1.688	1.8373	0.018424	Up
1223	ENSG00000247121	AC009126.1	lncRNA	-0.913	1.883	1.883	0.421158	0.018487	Down
1224	ENSG00000154710	RABGEF1	protein_coding	0.698	1.622	1.622	1.34032	0.018545	Up
1225	ENSG00000237753	AC079922.2	lncRNA	-0.913	1.883	1.883	0.428645	0.018619	Down
1226	ENSG00000224738	AC099850.1	lncRNA	0.887	1.849	1.849	0.586942	0.018658	Up
1227	ENSG00000139438	FAM222A	protein_coding	-0.632	1.55	1.55	1.98358	0.018686	Down
1228	ENSG00000163235	TGFA	protein_coding	-0.641	1.559	1.559	1.52737	0.01882	Down
1229	ENSG00000172803	SNX32	protein_coding	0.616	1.533	1.533	2.04463	0.018862	Up
1230	ENSG00000130600	H19	lncRNA	1.452	2.736	2.736	-0.905501	0.019084	Up
1231	ENSG00000285407	AL033530.1	lncRNA	-1.991	3.975	3.975	-1.16563	0.019202	Down
1232	ENSG00000285884	AL022345.4	lncRNA	1.099	2.141	2.141	-0.599488	0.01921	Up
1233	ENSG00000235298	AL354733.3	lncRNA	0.74	1.67	1.67	0.809503	0.019227	Up
1234	ENSG00000259736	CRTC3-AS1	lncRNA	1.435	2.704	2.704	-0.895554	0.019241	Up
1235	ENSG00000274080	AC005089.1	lncRNA	-1.318	2.493	2.493	-0.661099	0.019304	Down
1236	ENSG00000106258	CYP3A5	protein_coding	-1.299	2.461	2.461	-0.750114	0.019323	Down
1237	ENSG00000104888	SLC17A7	protein_coding	-0.671	1.592	1.592	1.59996	0.019439	Down
1238	ENSG00000196890	HIST3H2BB	protein_coding	-0.854	1.808	1.808	1.64717	0.019439	Down
1239	ENSG00000131981	LGALS3	protein_coding	-1.691	3.229	3.229	-0.935437	0.019687	Down
1240	ENSG00000156711	MAPK13	protein_coding	-1.138	2.201	2.201	0.383233	0.019734	Down
1241	ENSG00000140682	TGFB1I1	protein_coding	-0.92	1.892	1.892	0.450832	0.019823	Down
1242	ENSG00000232533	AC093673.1	lncRNA	-0.595	1.51	1.51	1.99327	0.019909	Down
1243	ENSG00000237883	DGUOK-AS1	lncRNA	0.928	1.902	1.902	0.835476	0.020007	Up
1244	ENSG00000204248	COL11A2	protein_coding	-0.707	1.633	1.633	1.17686	0.020024	Down
1245	ENSG00000177685	CRACR2B	protein_coding	0.789	1.728	1.728	1.69297	0.020068	Up
1246	ENSG00000248027	AP001351.1	lncRNA	1.638	3.112	3.112	-0.98968	0.020119	Up
1247	ENSG00000228649	SNHG26	lncRNA	0.613	1.529	1.529	1.62259	0.02031	Up
1248	ENSG00000205544	TMEM256	protein_coding	0.596	1.512	1.512	2.40427	0.020367	Up
1249	ENSG00000197714	ZNF460	protein_coding	0.619	1.535	1.535	1.59422	0.020517	Up
1250	ENSG00000163734	CXCL3	protein_coding	-1.42	2.675	2.675	-0.566764	0.020555	Down
1251	ENSG00000165379	LRFN5	protein_coding	-0.789	1.727	1.727	0.725015	0.020583	Down
1252	ENSG00000276916	AL442125.2	lncRNA	0.86	1.815	1.815	0.135659	0.020628	Up
1253	ENSG00000188659	SAXO2	protein_coding	0.697	1.621	1.621	1.22865	0.02072	Up
1254	ENSG00000180448	ARHGAP45	protein_coding	-0.831	1.779	1.779	0.586161	0.020743	Down
1255	ENSG00000273300	AC000068.3	lncRNA	0.884	1.846	1.846	0.111321	0.020926	Up
1256	ENSG00000285976	AL135905.2	protein_coding	0.891	1.855	1.855	1.9098	0.020993	Up
1257	ENSG00000271857	AL096865.1	lncRNA	0.91	1.879	1.879	0.340998	0.021039	Up
1258	ENSG00000092295	TGM1	protein_coding	-1.124	2.179	2.179	-0.204817	0.021039	Down
1259	ENSG00000167799	NUDT8	protein_coding	-0.596	1.512	1.512	2.07266	0.021062	Down
1260	ENSG00000080031	PTPRH	protein_coding	0.981	1.974	1.974	0.413637	0.021092	Up
1261	ENSG00000091137	SLC26A4	protein_coding	-1.229	2.344	2.344	-0.618882	0.021092	Down
1262	ENSG00000069696	DRD4	protein_coding	-0.957	1.941	1.941	0.458981	0.021173	Down
1263	ENSG00000227533	SLC2A1-AS1	lncRNA	0.683	1.605	1.605	1.13985	0.021178	Up
1264	ENSG00000015520	NPC1L1	protein_coding	-1.137	2.2	2.2	-0.419479	0.021178	Down
1265	ENSG00000231305	AC112484.1	lncRNA	1.116	2.167	2.167	-0.328733	0.021218	Up
1266	ENSG00000206567	AC022007.1	lncRNA	1.124	2.18	2.18	-0.458197	0.021276	Up
1267	ENSG00000145832	SLC25A48	protein_coding	0.637	1.556	1.556	1.44819	0.021314	Up
1268	ENSG00000272631	AC067750.1	lncRNA	-0.812	1.756	1.756	1.06677	0.021409	Down
1269	ENSG00000132357	CARD6	protein_coding	0.897	1.862	1.862	0.421842	0.021421	Up
1270	ENSG00000143171	RXRG	protein_coding	1.009	2.013	2.013	0.581794	0.021424	Up
1271	ENSG00000124635	HIST1H2BJ	protein_coding	-0.809	1.752	1.752	1.00878	0.021424	Down
1272	ENSG00000213398	LCAT	protein_coding	-0.843	1.793	1.793	0.954098	0.021624	Down
1273	ENSG00000260917	AL158212.3	lncRNA	-0.605	1.521	1.521	2.17276	0.021624	Down
1274	ENSG00000128482	RNF112	protein_coding	-1.149	2.218	2.218	0.183281	0.021625	Down
1275	ENSG00000118004	COLEC11	protein_coding	-0.925	1.898	1.898	0.578976	0.021874	Down
1276	ENSG00000151967	SCHIP1	protein_coding	-1.615	3.063	3.063	-1.10165	0.021985	Down
1277	ENSG00000226754	AL606760.1	lncRNA	0.996	1.995	1.995	0.433427	0.022177	Up
1278	ENSG00000277959	AL162274.2	lncRNA	-1.457	2.746	2.746	-1.00653	0.022177	Down
1279	ENSG00000230424	EMC1-AS1	lncRNA	0.913	1.884	1.884	-0.165516	0.022198	Up
1280	ENSG00000053918	KCNQ1	protein_coding	-0.906	1.874	1.874	0.780346	0.022258	Down
1281	ENSG00000231672	DIRC3	lncRNA	0.863	1.819	1.819	0.163973	0.022401	Up
1282	ENSG00000143387	CTSK	protein_coding	-0.872	1.831	1.831	0.449618	0.022425	Down
1283	ENSG00000235601	BARX1-DT	lncRNA	1.227	2.34	2.34	-0.49849	0.022446	Up
1284	ENSG00000264558	AC015674.1	lncRNA	0.947	1.927	1.927	0.322731	0.022664	Up
1285	ENSG00000261168	AL592424.1	lncRNA	-1.25	2.378	2.378	-0.629753	0.022691	Down
1286	ENSG00000274719	AC012653.2	lncRNA	1.019	2.027	2.027	-0.282226	0.022751	Up
1287	ENSG00000164743	C8orf48	protein_coding	-0.993	1.99	1.99	0.346378	0.022781	Down
1288	ENSG00000039600	SOX30	protein_coding	1.226	2.339	2.339	-0.746158	0.022903	Up
1289	ENSG00000185565	LSAMP	protein_coding	-0.786	1.725	1.725	1.16323	0.022903	Down
1290	ENSG00000127329	PTPRB	protein_coding	-0.994	1.992	1.992	-0.094418	0.022998	Down
1291	ENSG00000224383	PRR29	protein_coding	-1.205	2.305	2.305	-0.88944	0.023087	Down
1292	ENSG00000089820	ARHGAP4	protein_coding	-0.704	1.629	1.629	1.06127	0.023143	Down
1293	ENSG00000255100	AP003119.2	lncRNA	0.879	1.839	1.839	0.101822	0.023146	Up
1294	ENSG00000178440	LINC00843	lncRNA	-1.05	2.071	2.071	0.196677	0.023435	Down
1295	ENSG00000271755	AL031118.1	lncRNA	0.693	1.616	1.616	0.974636	0.023591	Up
1296	ENSG00000280594	BTG3-AS1	lncRNA	-0.807	1.749	1.749	1.04858	0.023622	Down
1297	ENSG00000156453	PCDH1	protein_coding	-0.692	1.616	1.616	1.88999	0.023627	Down
1298	ENSG00000228727	SAPCD1	protein_coding	-0.818	1.763	1.763	0.629282	0.023627	Down
1299	ENSG00000269940	AL049840.3	lncRNA	-0.669	1.59	1.59	1.37025	0.023708	Down
1300	ENSG00000127415	IDUA	protein_coding	-0.666	1.587	1.587	1.59895	0.023729	Down
1301	ENSG00000257242	LINC01619	lncRNA	1.159	2.233	2.233	-0.0887423	0.023742	Up
1302	ENSG00000186417	GLDN	protein_coding	-0.699	1.624	1.624	1.02138	0.023885	Down
1303	ENSG00000277954	AC092376.2	lncRNA	-1.358	2.563	2.563	-0.00956561	0.023923	Down
1304	ENSG00000167964	RAB26	protein_coding	0.684	1.606	1.606	2.06855	0.023924	Up
1305	ENSG00000204767	INSYN2B	protein_coding	1.252	2.381	2.381	-0.896777	0.023924	Up
1306	ENSG00000244184	AC091153.3	lncRNA	0.96	1.946	1.946	0.350982	0.023924	Up
1307	ENSG00000185499	MUC1	protein_coding	-0.855	1.809	1.809	0.803127	0.023924	Down
1308	ENSG00000248774	AC097534.1	lncRNA	-1.05	2.07	2.07	-0.279814	0.023924	Down
1309	ENSG00000185837	HDHD5-AS1	lncRNA	1.159	2.233	2.233	-0.0315441	0.023928	Up
1310	ENSG00000182993	C12orf60	protein_coding	0.647	1.566	1.566	1.41787	0.023988	Up
1311	ENSG00000106336	FBXO24	protein_coding	0.955	1.939	1.939	-0.249401	0.024248	Up
1312	ENSG00000204950	LRRC10B	protein_coding	-1.223	2.335	2.335	-0.123468	0.024299	Down
1313	ENSG00000235023	AP001626.1	lncRNA	-1.159	2.233	2.233	0.235276	0.024319	Down
1314	ENSG00000148848	ADAM12	protein_coding	-0.995	1.993	1.993	-0.269834	0.024331	Down
1315	ENSG00000103647	CORO2B	protein_coding	-0.746	1.677	1.677	0.902941	0.024735	Down
1316	ENSG00000264247	LINC00909	lncRNA	-0.654	1.574	1.574	1.27324	0.024785	Down
1317	ENSG00000130203	APOE	protein_coding	-0.592	1.508	1.508	1.91296	0.024919	Down
1318	ENSG00000101638	ST8SIA5	protein_coding	0.847	1.799	1.799	0.124436	0.025077	Up
1319	ENSG00000277566	AC089999.2	lncRNA	1.763	3.394	3.394	-1.30812	0.025141	Up
1320	ENSG00000060140	STYK1	protein_coding	-0.937	1.915	1.915	0.403886	0.025314	Down
1321	ENSG00000007350	TKTL1	protein_coding	1.048	2.068	2.068	-0.0988588	0.025348	Up
1322	ENSG00000008516	MMP25	protein_coding	-0.973	1.962	1.962	0.311668	0.025389	Down
1323	ENSG00000166922	SCG5	protein_coding	-1.378	2.6	2.6	-0.955733	0.025446	Down
1324	ENSG00000187608	ISG15	protein_coding	-0.592	1.507	1.507	1.68376	0.025446	Down
1325	ENSG00000205959	AC105345.1	lncRNA	-0.94	1.918	1.918	0.164532	0.025446	Down
1326	ENSG00000247679	AC139795.2	lncRNA	-1.042	2.059	2.059	-0.380395	0.025459	Down
1327	ENSG00000286138	AC010336.8	lncRNA	0.921	1.893	1.893	0.390855	0.025496	Up
1328	ENSG00000239911	PRKAG2-AS1	lncRNA	-0.632	1.55	1.55	2.5926	0.025574	Down
1329	ENSG00000177721	ANXA2R	protein_coding	-0.943	1.923	1.923	0.139719	0.025575	Down
1330	ENSG00000250988	SNHG21	lncRNA	0.809	1.752	1.752	0.819903	0.025578	Up
1331	ENSG00000180875	GREM2	protein_coding	0.817	1.762	1.762	0.315171	0.025583	Up
1332	ENSG00000250326	AC104596.1	lncRNA	0.954	1.937	1.937	-0.305557	0.025583	Up
1333	ENSG00000161277	THAP8	protein_coding	0.693	1.617	1.617	1.15072	0.025643	Up
1334	ENSG00000167216	KATNAL2	protein_coding	-0.699	1.624	1.624	1.27081	0.025643	Down
1335	ENSG00000174473	GALNTL6	protein_coding	-0.723	1.65	1.65	1.23651	0.025877	Down
1336	ENSG00000232070	TMEM253	protein_coding	1.212	2.316	2.316	-0.670279	0.02595	Up
1337	ENSG00000180113	TDRD6	protein_coding	-1.432	2.697	2.697	-0.242083	0.026255	Down
1338	ENSG00000261335	AC005837.1	lncRNA	0.886	1.848	1.848	0.1628	0.026478	Up
1339	ENSG00000236200	KDM4A-AS1	lncRNA	0.733	1.662	1.662	1.00171	0.026525	Up
1340	ENSG00000277399	GPR179	protein_coding	-1.263	2.4	2.4	-0.949046	0.026557	Down
1341	ENSG00000135899	SP110	protein_coding	0.857	1.811	1.811	0.0377517	0.026624	Up
1342	ENSG00000111012	CYP27B1	protein_coding	-0.631	1.549	1.549	1.28201	0.02667	Down
1343	ENSG00000105963	ADAP1	protein_coding	0.609	1.525	1.525	1.77453	0.026777	Up
1344	ENSG00000179761	PIPOX	protein_coding	-1.31	2.48	2.48	-0.678006	0.026878	Down
1345	ENSG00000258122	AC044802.2	lncRNA	0.822	1.768	1.768	0.434961	0.027016	Up
1346	ENSG00000183578	TNFAIP8L3	protein_coding	1.095	2.136	2.136	-0.366711	0.027123	Up
1347	ENSG00000240038	AMY2B	protein_coding	-0.794	1.734	1.734	0.562007	0.027128	Down
1348	ENSG00000185669	SNAI3	protein_coding	1.167	2.245	2.245	-0.599208	0.027156	Up
1349	ENSG00000274290	HIST1H2BE	protein_coding	-1.143	2.208	2.208	-0.129353	0.02718	Down
1350	ENSG00000242110	AMACR	protein_coding	0.783	1.72	1.72	0.469994	0.027241	Up
1351	ENSG00000168918	INPP5D	protein_coding	-0.761	1.694	1.694	0.817092	0.02727	Down
1352	ENSG00000272791	AC073389.3	lncRNA	-1.136	2.197	2.197	-0.701515	0.027472	Down
1353	ENSG00000254837	AP001372.2	lncRNA	-0.62	1.537	1.537	1.534	0.027563	Down
1354	ENSG00000243444	PALM2	protein_coding	-0.672	1.593	1.593	1.05721	0.027795	Down
1355	ENSG00000197813	AC011450.1	lncRNA	-1.019	2.026	2.026	-0.0298101	0.02784	Down
1356	ENSG00000260325	HSPB9	protein_coding	-1.136	2.198	2.198	-0.384015	0.02784	Down
1357	ENSG00000133710	SPINK5	protein_coding	-0.676	1.598	1.598	1.09394	0.027913	Down
1358	ENSG00000266904	LINC00663	lncRNA	0.801	1.742	1.742	0.291301	0.027972	Up
1359	ENSG00000226833	AC092164.1	lncRNA	0.919	1.891	1.891	-0.418851	0.028089	Up
1360	ENSG00000227060	LINC00629	lncRNA	0.833	1.781	1.781	0.587233	0.028379	Up
1361	ENSG00000235244	DANT2	lncRNA	1.205	2.306	2.306	-0.876229	0.028379	Up
1362	ENSG00000224903	AC005534.1	lncRNA	0.781	1.719	1.719	0.691962	0.028405	Up
1363	ENSG00000102904	TSNAXIP1	protein_coding	-0.715	1.641	1.641	0.868954	0.028621	Down
1364	ENSG00000126733	DACH2	protein_coding	0.7	1.625	1.625	0.843379	0.028632	Up
1365	ENSG00000178031	ADAMTSL1	protein_coding	0.822	1.768	1.768	-0.0594558	0.02875	Up
1366	ENSG00000255062	AP001318.2	lncRNA	1.002	2.003	2.003	0.0265094	0.028775	Up
1367	ENSG00000232335	AL354864.1	lncRNA	1.15	2.219	2.219	-0.9458	0.028893	Up
1368	ENSG00000272910	AC090425.2	lncRNA	1.224	2.336	2.336	-0.965367	0.029198	Up
1369	ENSG00000271980	AC012640.4	lncRNA	0.776	1.712	1.712	0.588394	0.029318	Up
1370	ENSG00000121207	LRAT	protein_coding	-1.125	2.181	2.181	-0.761995	0.029377	Down
1371	ENSG00000245156	AP001107.1	lncRNA	0.823	1.77	1.77	0.280094	0.029405	Up
1372	ENSG00000245498	AP000866.1	lncRNA	-0.94	1.918	1.918	-0.0332619	0.029412	Down
1373	ENSG00000240583	AQP1	protein_coding	-1.173	2.256	2.256	-0.848424	0.029599	Down
1374	ENSG00000275494	AC133552.5	lncRNA	1.076	2.109	2.109	-0.332954	0.029799	Up
1375	ENSG00000275202	AL161421.1	lncRNA	-0.837	1.786	1.786	0.69343	0.029799	Down
1376	ENSG00000006638	TBXA2R	protein_coding	-0.712	1.639	1.639	0.829541	0.029896	Down
1377	ENSG00000241155	ARHGAP31-AS1	lncRNA	1.113	2.163	2.163	-0.531144	0.029898	Up
1378	ENSG00000267940	AC022762.2	lncRNA	-1.326	2.507	2.507	-0.529146	0.029907	Down
1379	ENSG00000253958	CLDN23	protein_coding	-1.262	2.398	2.398	-0.626532	0.030177	Down
1380	ENSG00000230084	AC006059.1	lncRNA	1.268	2.409	2.409	-1.27791	0.030193	Up
1381	ENSG00000150722	PPP1R1C	protein_coding	1.133	2.194	2.194	-0.673574	0.030196	Up
1382	ENSG00000177576	C18orf32	protein_coding	-0.871	1.829	1.829	0.29326	0.030241	Down
1383	ENSG00000268403	AC132192.2	lncRNA	-0.596	1.511	1.511	1.62931	0.030257	Down
1384	ENSG00000270006	AC010531.6	lncRNA	0.882	1.842	1.842	-0.297698	0.030262	Up
1385	ENSG00000204257	HLA-DMA	protein_coding	0.73	1.658	1.658	1.00989	0.030341	Up
1386	ENSG00000054983	GALC	protein_coding	-0.805	1.748	1.748	0.65959	0.030341	Down
1387	ENSG00000155011	DKK2	protein_coding	-1.066	2.093	2.093	-0.506712	0.030443	Down
1388	ENSG00000273711	AC005520.5	lncRNA	1.08	2.113	2.113	-0.416811	0.030579	Up
1389	ENSG00000164128	NPY1R	protein_coding	-0.996	1.994	1.994	-0.361674	0.030635	Down
1390	ENSG00000130844	ZNF331	protein_coding	-0.757	1.69	1.69	1.58578	0.030964	Down
1391	ENSG00000251131	AC025171.3	lncRNA	-1.082	2.117	2.117	-0.385105	0.031079	Down
1392	ENSG00000142449	FBN3	protein_coding	-0.609	1.526	1.526	1.27222	0.031116	Down
1393	ENSG00000266490	AC127024.5	lncRNA	0.953	1.936	1.936	-0.318248	0.031284	Up
1394	ENSG00000124593	AL365205.1	protein_coding	-0.72	1.647	1.647	0.608283	0.031411	Down
1395	ENSG00000177133	LINC00982	lncRNA	-0.873	1.831	1.831	0.196764	0.031411	Down
1396	ENSG00000215014	AL645728.1	lncRNA	-0.929	1.904	1.904	0.209827	0.031689	Down
1397	ENSG00000247675	LRP4-AS1	lncRNA	0.95	1.931	1.931	-0.0064566	0.03173	Up
1398	ENSG00000249069	LINC01033	lncRNA	0.62	1.537	1.537	1.94126	0.031847	Up
1399	ENSG00000119686	FLVCR2	protein_coding	-0.721	1.649	1.649	0.958837	0.031852	Down
1400	ENSG00000147082	CCNB3	protein_coding	-0.618	1.535	1.535	1.49122	0.031857	Down
1401	ENSG00000285600	AC023593.1	lncRNA	0.848	1.8	1.8	-0.0570773	0.0321	Up
1402	ENSG00000260398	AC068700.1	lncRNA	1.232	2.35	2.35	-0.968476	0.032133	Up
1403	ENSG00000231154	MORF4L2-AS1	lncRNA	0.693	1.617	1.617	1.6473	0.032142	Up
1404	ENSG00000241484	ARHGAP8	protein_coding	-0.792	1.732	1.732	0.786208	0.032149	Down
1405	ENSG00000264324	AC006030.1	protein_coding	1.027	2.038	2.038	-0.296318	0.032242	Up
1406	ENSG00000158859	ADAMTS4	protein_coding	-1.657	3.154	3.154	-0.841776	0.032242	Down
1407	ENSG00000176894	PXMP2	protein_coding	0.632	1.55	1.55	2.27149	0.032263	Up
1408	ENSG00000196335	STK31	protein_coding	-1.227	2.341	2.341	-1.08037	0.032263	Down
1409	ENSG00000276337	AC105429.1	lncRNA	0.677	1.599	1.599	1.32019	0.032278	Up
1410	ENSG00000269888	AC112491.1	lncRNA	1.104	2.15	2.15	-0.897406	0.032348	Up
1411	ENSG00000286018	AF129075.3	lncRNA	0.674	1.596	1.596	1.3906	0.032437	Up
1412	ENSG00000075290	WNT8B	protein_coding	0.894	1.858	1.858	0.464438	0.032506	Up
1413	ENSG00000149403	GRIK4	protein_coding	-0.705	1.631	1.631	0.708931	0.032594	Down
1414	ENSG00000156218	ADAMTSL3	protein_coding	-0.983	1.976	1.976	-0.168015	0.03263	Down
1415	ENSG00000260236	AC099778.1	lncRNA	-1.015	2.021	2.021	0.192984	0.03263	Down
1416	ENSG00000157653	C9orf43	protein_coding	1.13	2.188	2.188	-0.7738	0.032631	Up
1417	ENSG00000273998	AL049794.1	lncRNA	0.824	1.771	1.771	-0.0323025	0.032731	Up
1418	ENSG00000271200	AC099791.2	lncRNA	1.245	2.37	2.37	-0.958795	0.032914	Up
1419	ENSG00000260257	AL035071.1	lncRNA	-0.703	1.628	1.628	1.95468	0.03296	Down
1420	ENSG00000235903	CPB2-AS1	lncRNA	0.9	1.866	1.866	-0.364607	0.033084	Up
1421	ENSG00000177692	DNAJC28	protein_coding	-0.628	1.545	1.545	1.589	0.033092	Down
1422	ENSG00000260000	AL133338.1	lncRNA	-0.586	1.501	1.501	1.37882	0.033092	Down
1423	ENSG00000254860	TMEM9B-AS1	lncRNA	-0.637	1.555	1.555	1.17975	0.033165	Down
1424	ENSG00000145642	SHISAL2B	protein_coding	0.682	1.605	1.605	0.767577	0.033199	Up
1425	ENSG00000260630	SNAI3-AS1	lncRNA	-0.707	1.633	1.633	0.932218	0.033236	Down
1426	ENSG00000109771	LRP2BP	protein_coding	1.109	2.158	2.158	-0.821301	0.033498	Up
1427	ENSG00000158445	KCNB1	protein_coding	0.705	1.63	1.63	1.03426	0.0335	Up
1428	ENSG00000105427	CNFN	protein_coding	0.669	1.589	1.589	1.76554	0.034249	Up
1429	ENSG00000262075	AC174065.1	lncRNA	0.951	1.933	1.933	-0.506154	0.034266	Up
1430	ENSG00000261251	Z97055.2	lncRNA	0.872	1.83	1.83	0.131072	0.034338	Up
1431	ENSG00000278600	AC015871.3	lncRNA	-0.594	1.51	1.51	1.76066	0.034486	Down
1432	ENSG00000227256	MIS18A-AS1	lncRNA	1.119	2.172	2.172	-1.06141	0.034526	Up
1433	ENSG00000173918	C1QTNF1	protein_coding	-0.623	1.54	1.54	1.50377	0.034596	Down
1434	ENSG00000274653	AC106782.6	lncRNA	1.216	2.324	2.324	-0.768334	0.034688	Up
1435	ENSG00000165695	AK8	protein_coding	-1.019	2.026	2.026	-0.0194284	0.034777	Down
1436	ENSG00000184441	AP001062.1	lncRNA	-1	2	2	-0.371203	0.03498	Down
1437	ENSG00000145794	MEGF10	protein_coding	-0.674	1.595	1.595	1.10854	0.035127	Down
1438	ENSG00000197093	GAL3ST4	protein_coding	-1.014	2.019	2.019	-0.449833	0.035151	Down
1439	ENSG00000250208	FZD10-AS1	lncRNA	-0.753	1.686	1.686	0.932411	0.035151	Down
1440	ENSG00000196218	RYR1	protein_coding	-0.893	1.857	1.857	0.252028	0.03526	Down
1441	ENSG00000230002	ALMS1-IT1	lncRNA	0.596	1.512	1.512	1.84956	0.035901	Up
1442	ENSG00000140853	NLRC5	protein_coding	0.816	1.76	1.76	0.257318	0.036031	Up
1443	ENSG00000049192	ADAMTS6	protein_coding	-0.723	1.651	1.651	1.26162	0.036041	Down
1444	ENSG00000253304	TMEM200B	protein_coding	-0.812	1.756	1.756	0.485044	0.036041	Down
1445	ENSG00000146215	CRIP3	protein_coding	0.691	1.615	1.615	0.549515	0.036267	Up
1446	ENSG00000267255	AC011498.3	lncRNA	1.123	2.178	2.178	-0.932219	0.036391	Up
1447	ENSG00000183346	CABCOCO1	protein_coding	0.667	1.587	1.587	0.887924	0.036425	Up
1448	ENSG00000188573	FBLL1	protein_coding	0.847	1.799	1.799	0.137704	0.036468	Up
1449	ENSG00000254202	AC015522.1	lncRNA	0.616	1.532	1.532	1.03906	0.036468	Up
1450	ENSG00000129167	TPH1	protein_coding	-1.289	2.443	2.443	-0.95052	0.036479	Down
1451	ENSG00000188596	CFAP54	protein_coding	0.8	1.741	1.741	0.42376	0.036637	Up
1452	ENSG00000274220	AC009163.6	lncRNA	-1.121	2.175	2.175	-0.925222	0.036922	Down
1453	ENSG00000249421	ADAMTS19-AS1	lncRNA	0.723	1.651	1.651	0.518603	0.037311	Up
1454	ENSG00000204860	FAM201A	lncRNA	-0.63	1.547	1.547	1.14155	0.037311	Down
1455	ENSG00000254224	AP003465.1	lncRNA	0.903	1.87	1.87	-0.0691073	0.037356	Up
1456	ENSG00000049249	TNFRSF9	protein_coding	-0.933	1.909	1.909	0.157509	0.037531	Down
1457	ENSG00000111799	COL12A1	protein_coding	-1.174	2.257	2.257	-0.0687327	0.037654	Down
1458	ENSG00000125650	PSPN	protein_coding	-0.62	1.537	1.537	1.40794	0.03766	Down
1459	ENSG00000272661	AC021097.1	lncRNA	-0.756	1.689	1.689	1.23496	0.037677	Down
1460	ENSG00000100312	ACR	protein_coding	0.986	1.981	1.981	-0.314447	0.037768	Up
1461	ENSG00000273706	LHX1	protein_coding	-0.591	1.506	1.506	1.70593	0.037854	Down
1462	ENSG00000225518	LINC01703	lncRNA	-0.596	1.511	1.511	1.85487	0.037922	Down
1463	ENSG00000175193	PARL	protein_coding	0.713	1.639	1.639	0.686381	0.037938	Up
1464	ENSG00000177984	LCN15	protein_coding	-1.096	2.137	2.137	-0.569808	0.038543	Down
1465	ENSG00000228835	AC012123.1	lncRNA	0.997	1.996	1.996	-0.409602	0.039048	Up
1466	ENSG00000205129	C4orf47	protein_coding	-1.437	2.707	2.707	-0.896866	0.039226	Down
1467	ENSG00000134668	SPOCD1	protein_coding	-0.864	1.82	1.82	0.645643	0.039306	Down
1468	ENSG00000128271	ADORA2A	protein_coding	-1.379	2.602	2.602	-1.25414	0.039642	Down
1469	ENSG00000272288	AL451165.2	lncRNA	0.758	1.691	1.691	0.402292	0.039694	Up
1470	ENSG00000270589	AL158163.1	lncRNA	1.135	2.197	2.197	-1.27773	0.03982	Up
1471	ENSG00000173825	TIGD3	protein_coding	-0.846	1.798	1.798	0.55102	0.039984	Down
1472	ENSG00000197769	MAP1LC3C	protein_coding	0.628	1.545	1.545	0.823434	0.040145	Up
1473	ENSG00000185668	POU3F1	protein_coding	0.592	1.508	1.508	1.07899	0.040159	Up
1474	ENSG00000100302	RASD2	protein_coding	-0.805	1.747	1.747	1.21731	0.040188	Down
1475	ENSG00000099866	MADCAM1	protein_coding	-0.772	1.708	1.708	0.226797	0.040198	Down
1476	ENSG00000152977	ZIC1	protein_coding	-0.622	1.538	1.538	0.995251	0.04032	Down
1477	ENSG00000269486	ERVK9-11	lncRNA	-0.866	1.823	1.823	0.259537	0.040755	Down
1478	ENSG00000278611	ZNF426-DT	lncRNA	0.851	1.804	1.804	-0.0959033	0.041095	Up
1479	ENSG00000213397	HAUS7	protein_coding	0.755	1.688	1.688	0.100796	0.041105	Up
1480	ENSG00000145623	OSMR	protein_coding	-0.74	1.671	1.671	0.747719	0.041268	Down
1481	ENSG00000268129	AC026304.1	lncRNA	0.627	1.544	1.544	1.18084	0.041742	Up
1482	ENSG00000262691	AC040160.1	lncRNA	-0.676	1.598	1.598	0.640678	0.04226	Down
1483	ENSG00000205560	CPT1B	protein_coding	-1.021	2.03	2.03	-0.82453	0.042343	Down
1484	ENSG00000274259	SYNGAP1-AS1	lncRNA	0.824	1.771	1.771	-0.228421	0.042461	Up
1485	ENSG00000258674	AC011448.1	protein_coding	-1.21	2.314	2.314	-0.48057	0.042497	Down
1486	ENSG00000232671	ZNF687-AS1	lncRNA	-0.647	1.566	1.566	0.8749	0.042588	Down
1487	ENSG00000261390	MAFTRR	lncRNA	-1.168	2.247	2.247	-0.92398	0.042698	Down
1488	ENSG00000275055	AC011468.5	lncRNA	1.308	2.476	2.476	-0.704645	0.042755	Up
1489	ENSG00000275560	AC008115.3	lncRNA	-1.383	2.608	2.608	-1.27847	0.043264	Down
1490	ENSG00000279873	LINC01126	lncRNA	-0.924	1.898	1.898	-0.33012	0.043303	Down
1491	ENSG00000276564	AC130650.2	lncRNA	-0.888	1.851	1.851	-0.112674	0.043451	Down
1492	ENSG00000196569	LAMA2	protein_coding	-0.754	1.687	1.687	0.125288	0.043625	Down
1493	ENSG00000164287	CDC20B	protein_coding	-1.195	2.289	2.289	-1.11897	0.043862	Down
1494	ENSG00000274897	PANO1	protein_coding	-1.191	2.284	2.284	-1.09256	0.043933	Down
1495	ENSG00000250397	AP006623.1	lncRNA	-1.07	2.099	2.099	-1.16741	0.043937	Down
1496	ENSG00000110324	IL10RA	protein_coding	-0.737	1.667	1.667	0.922371	0.043989	Down
1497	ENSG00000213057	C1orf220	lncRNA	-0.888	1.851	1.851	-0.146757	0.044088	Down
1498	ENSG00000267365	KCNJ2-AS1	lncRNA	-1.373	2.59	2.59	-1.0833	0.044244	Down
1499	ENSG00000260625	AC026471.2	lncRNA	0.919	1.891	1.891	-0.202999	0.044769	Up
1500	ENSG00000112530	PACRG	protein_coding	0.891	1.854	1.854	0.0824479	0.044799	Up
1501	ENSG00000255310	AF131215.5	lncRNA	-0.724	1.652	1.652	0.561963	0.04492	Down
1502	ENSG00000253636	AC022893.1	lncRNA	1.022	2.03	2.03	0.198152	0.044987	Up
1503	ENSG00000173486	FKBP2	protein_coding	0.794	1.734	1.734	0.293774	0.045442	Up
1504	ENSG00000224328	MDC1-AS1	lncRNA	1.04	2.056	2.056	-1.11332	0.045492	Up
1505	ENSG00000214960	ISPD	protein_coding	-0.919	1.891	1.891	-0.0067685	0.045506	Down
1506	ENSG00000257433	AC004241.1	lncRNA	0.795	1.736	1.736	-0.13108	0.045604	Up
1507	ENSG00000084453	SLCO1A2	protein_coding	-0.597	1.513	1.513	1.30461	0.045755	Down
1508	ENSG00000272275	AC092687.3	lncRNA	-0.615	1.532	1.532	1.04242	0.045756	Down
1509	ENSG00000155066	PROM2	protein_coding	-1.087	2.125	2.125	-0.757801	0.045814	Down
1510	ENSG00000234828	IQCM	protein_coding	-1.23	2.346	2.346	-1.35177	0.046182	Down
1511	ENSG00000254389	RHPN1-AS1	lncRNA	-0.689	1.612	1.612	0.654994	0.046256	Down
1512	ENSG00000197019	SERTAD1	protein_coding	-0.64	1.559	1.559	1.46324	0.046284	Down
1513	ENSG00000231742	LINC01273	lncRNA	0.901	1.867	1.867	-0.412973	0.046345	Up
1514	ENSG00000268182	SMIM17	protein_coding	1.039	2.054	2.054	-0.900221	0.046621	Up
1515	ENSG00000181029	TRAPPC5	protein_coding	-0.806	1.748	1.748	0.670022	0.046698	Down
1516	ENSG00000107742	SPOCK2	protein_coding	-0.875	1.834	1.834	0.14882	0.046962	Down
1517	ENSG00000250986	LINC02600	lncRNA	-1.005	2.006	2.006	-0.89029	0.046962	Down
1518	ENSG00000250616	AC012645.1	lncRNA	-0.779	1.716	1.716	0.584365	0.04717	Down
1519	ENSG00000271781	AC026740.1	lncRNA	-0.953	1.936	1.936	-0.576488	0.047267	Down
1520	ENSG00000278000	AC139100.2	lncRNA	-1.953	3.871	3.871	-1.50215	0.047592	Down
1521	ENSG00000271643	AC112220.2	lncRNA	-0.731	1.66	1.66	0.525219	0.04766	Down
1522	ENSG00000274204	AL138689.1	lncRNA	1.036	2.05	2.05	-1.17921	0.047667	Up
1523	ENSG00000118160	SLC8A2	protein_coding	0.656	1.575	1.575	1.71324	0.047676	Up
1524	ENSG00000255441	AC008750.2	lncRNA	1.034	2.048	2.048	-0.841334	0.04769	Up
1525	ENSG00000198133	TMEM229B	protein_coding	0.663	1.584	1.584	0.984357	0.04863	Up
1526	ENSG00000285693	AP002381.2	lncRNA	0.604	1.52	1.52	0.771776	0.04863	Up
1527	ENSG00000224616	RTCA-AS1	lncRNA	0.725	1.653	1.653	0.327801	0.049039	Up
1528	ENSG00000147174	GCNA	protein_coding	-0.912	1.881	1.881	0.546818	0.049154	Down
1529	ENSG00000254122	PCDHGB7	protein_coding	-1.035	2.05	2.05	-0.737633	0.0493	Down
1530	ENSG00000197405	C5AR1	protein_coding	0.763	1.697	1.697	0.32753	0.049341	Up
1531	ENSG00000143217	NECTIN4	protein_coding	-0.967	1.954	1.954	0.0485796	0.04943	Down
1532	ENSG00000166446	CDYL2	protein_coding	-0.784	1.722	1.722	0.444946	0.04943	Down
1533	ENSG00000100918	REC8	protein_coding	-1.312	2.482	2.482	-0.845833	0.049606	Down
1534	ENSG00000271155	AL161729.1	lncRNA	-0.827	1.774	1.774	0.11055	0.049771	Down
1535	ENSG00000196741	LINC01560	lncRNA	-0.601	1.517	1.517	1.21782	0.049811	Down
1536	ENSG00000242282	AC108488.1	lncRNA	-0.855	1.809	1.809	0.00810894	0.049811	Down
