# Supplementary material for: The methyltransferase SETD2 couples transcription and splicing by engaging mRNA processing factors through its SHI domain
Source: Nat Commun. 2021 Mar 4;12:1443. doi: 10.1038/s41467-021-21663-w (PMC7933334; doi:10.1038/s41467-021-21663-w)
Supplement: Supplementary file 4 — Supplementary Data 1-8 [file 41467_2021_21663_MOESM4_ESM.zip › SuppData8.xlsx]

## Sheet: A3SS_SETD2vsWT
Supplementary Data 8. A3SS changes in SETD2 depleted cells vs WT
gene_id	gene	chr	start	end	strand	diff	fdr
ENSG00000253540	FAM86HP	chr3	130102763	130102935	-	0.849	3.74844e-05
ENSG00000123636	BAZ2B	chr2	159448241	159448409	-	0.76	0.0174207
ENSG00000232677	LINC00665	chr19	36322129	36322384	-	0.696	0.0172026
ENSG00000182389	CACNB4	chr2	151869176	151869735	-	0.674	0.000169262
ENSG00000158089	GALNT14	chr2	30924118	30924297	-	0.632	0.015392
ENSG00000161912	ADCY10P1	chr6	41108948	41109904	+	0.598	0.0429933
ENSG00000142046	TMEM91	chr19	41383560	41384083	+	0.581	7.36638e-05
ENSG00000167281	RBFOX3	chr17	79096652	79096833	-	0.56	0.0102631
ENSG00000109065	NAT9	chr17	74773865	74774055	-	0.55	0.011519
ENSG00000205771	CATSPER2P1	chr15	43745021	43745170	-	0.518	0.0110852
ENSG00000123415	SMUG1	chr12	54187818	54187905	-	0.505	0.0198334
ENSG00000163697	APBB2	chr4	40830462	40830583	-	0.471	0.0202844
ENSG00000142046	TMEM91	chr19	41383714	41384083	+	0.463	0.000309646
ENSG00000143748	NVL	chr1	224313049	224313155	-	0.455	0.0350356
ENSG00000090924	PLEKHG2	chr19	39414988	39415260	+	0.388	0.0243349
ENSG00000124155	PIGT	chr20	45419142	45419395	+	0.379	0.00931542
ENSG00000168781	PPIP5K1	chr15	43581226	43581429	-	0.362	0.00131485
ENSG00000135953	MFSD9	chr2	102732321	102732409	-	0.32	0.0198334
ENSG00000124155	PIGT	chr20	45419277	45419395	+	0.222	0.0159437
ENSG00000135740	SLC9A5	chr16	67265039	67265106	+	0.217	0.00753358
ENSG00000070047	PHRF1	chr11	581961	582081	+	0.208	0.0196656
ENSG00000116141	MARK1	chr1	220653097	220653352	+	0.153	0.023746
ENSG00000082269	FAM135A	chr6	70477158	70477332	+	0.137	0.0438181
ENSG00000136044	APPL2	chr12	105207970	105208047	-	0.071	0.0240393
ENSG00000154920	EME1	chr17	50378594	50378681	+	0.063	0.0420393
ENSG00000102103	PQBP1	chrX	48902232	48902795	+	0.04	0.0102631
ENSG00000141551	CSNK1D	chr17	82252433	82252604	-	0.035	0.0110068
ENSG00000103942	HOMER2	chr15	82859028	82859186	-	0.035	0.0120466
ENSG00000079246	XRCC5	chr2	216117740	216117794	+	0.026	0.00849288
ENSG00000166441	RPL27A	chr11	8683862	8684081	+	-0.007	0.0139481
ENSG00000166441	RPL27A	chr11	8683960	8684081	+	-0.013	0.0125174
ENSG00000115368	WDR75	chr2	189449244	189450968	+	-0.016	3.74844e-05
ENSG00000106617	PRKAG2	chr7	151565719	151566699	-	-0.019	0.0496209
ENSG00000092531	SNAP23	chr15	42513173	42513447	+	-0.02	0.0109793
ENSG00000140395	WDR61	chr15	78285260	78285724	-	-0.025	0.0125174
ENSG00000013810	TACC3	chr4	1738347	1739778	+	-0.028	0.00411567
ENSG00000049541	RFC2	chr7	74249738	74249829	-	-0.028	0.0218901
ENSG00000188976	NOC2L	chr1	954003	954523	-	-0.032	0.0218901
ENSG00000102858	MGRN1	chr16	4686258	4690972	+	-0.039	0.000123323
ENSG00000159593	NAE1	chr16	66805776	66805862	-	-0.042	0.000661719
ENSG00000223959	AFG3L1P	chr16	89979301	89980336	+	-0.042	0.00753358
ENSG00000066926	FECH	chr18	57571391	57571603	-	-0.042	0.011519
ENSG00000142396	ERVK3-1	chr19	58312027	58312462	+	-0.045	0.0110852
ENSG00000100650	SRSF5	chr14	69769510	69770540	+	-0.047	0.000149759
ENSG00000198000	NOL8	chr9	92299889	92300810	-	-0.047	0.0159315
ENSG00000183963	SMTN	chr22	31095851	31096897	+	-0.053	3.74844e-05
ENSG00000077232	DNAJC10	chr2	182739544	182740388	+	-0.055	0.011519
ENSG00000100911	PSME2	chr14	24145709	24145896	-	-0.062	0.00348606
ENSG00000173992	CCS	chr11	66605153	66605416	+	-0.065	0.0196656
ENSG00000125885	MCM8	chr20	5967829	5968025	+	-0.066	0.0159315
ENSG00000162613	FUBP1	chr1	77948404	77948914	-	-0.07	0.000543266
ENSG00000157800	SLC37A3	chr7	140351272	140351969	-	-0.07	0.0350356
ENSG00000140465	CYP1A1	chr15	74721590	74722069	-	-0.078	0.0218901
ENSG00000101347	SAMHD1	chr20	36916948	36917096	-	-0.084	0.0240393
ENSG00000213930	GALT	chr9	34648047	34648171	+	-0.087	0.000661719
ENSG00000112855	HARS2	chr5	140696028	140696201	+	-0.091	0.0318652
ENSG00000130768	SMPDL3B	chr1	27948993	27949162	+	-0.091	0.0405029
ENSG00000140553	UNC45A	chr15	90936136	90936460	+	-0.102	0.0172956
ENSG00000124357	NAGK	chr2	71072825	71073594	+	-0.104	0.0144423
ENSG00000160703	NLRX1	chr11	119183117	119184016	+	-0.105	0.00625778
ENSG00000178921	PFAS	chr17	8266500	8266898	+	-0.115	0.0350356
ENSG00000128585	MKLN1	chr7	131399237	131399433	+	-0.122	0.0266467
ENSG00000143442	POGZ	chr1	151427822	151428041	-	-0.125	0.00194968
ENSG00000240303	ACAD11	chr3	132578795	132579056	-	-0.125	0.0215642
ENSG00000106089	STX1A	chr7	73700729	73700931	-	-0.127	0.0159315
ENSG00000115282	TTC31	chr2	74492921	74494559	+	-0.135	0.0142425
ENSG00000213585	VDAC1	chr5	133992945	133993018	-	-0.142	0.0487638
ENSG00000110075	PPP6R3	chr11	68587797	68588024	+	-0.144	0.0473027
ENSG00000158805	ZNF276	chr16	89723259	89723709	+	-0.148	0.0135904
ENSG00000111731	C2CD5	chr12	22458483	22458585	-	-0.163	0.0437233
ENSG00000185513	L3MBTL1	chr20	43540021	43540308	+	-0.164	0.000123323
ENSG00000130023	ERMARD	chr6	169753863	169754032	+	-0.168	0.00220483
ENSG00000141503	MINK1	chr17	4890221	4890735	+	-0.179	0.035783
ENSG00000161265	U2AF1L4	chr19	35744322	35744738	-	-0.181	0.0102631
ENSG00000105483	CARD8	chr19	48232452	48232789	-	-0.183	0.0102631
ENSG00000140995	DEF8	chr16	89957537	89957660	+	-0.194	0.0306611
ENSG00000161265	U2AF1L4	chr19	35744322	35744981	-	-0.196	0.00235776
ENSG00000101665	SMAD7	chr18	48942480	48942555	-	-0.214	0.0350356
ENSG00000188321	ZNF559	chr19	9341616	9343843	+	-0.228	0.0121481
ENSG00000139436	GIT2	chr12	109947255	109948846	-	-0.238	0.042816
ENSG00000064607	SUGP2	chr19	18990892	18993740	-	-0.24	7.36638e-05
ENSG00000105889	STEAP1B	chr7	22493323	22493836	-	-0.255	0.017542
ENSG00000100150	DEPDC5	chr22	31758526	31758633	+	-0.273	0.000179639
ENSG00000141642	ELAC1	chr18	50984095	50984563	+	-0.28	0.035783
ENSG00000138834	MAPK8IP3	chr16	1743331	1743476	+	-0.297	0.00385678
ENSG00000142530	FAM71E1	chr19	50475324	50475503	-	-0.302	0.0109793
ENSG00000142303	ADAMTS10	chr19	8589451	8589585	-	-0.333	0.0218901
ENSG00000001631	KRIT1	chr7	92244901	92245171	-	-0.336	0.015392
ENSG00000137522	RNF121	chr11	71995439	71995551	+	-0.362	0.0336358
ENSG00000042429	MED17	chr11	93809716	93812378	+	-0.373	0.000881506
ENSG00000147642	SYBU	chr8	109642727	109642947	-	-0.398	0.0467751
ENSG00000047634	SCML1	chrX	17746014	17746098	+	-0.421	0.0272089
ENSG00000242802	AP5Z1	chr7	4790213	4790591	+	-0.447	0.0293127
ENSG00000068650	ATP11A	chr13	112881812	112887168	+	-0.455	0.011519
ENSG00000114770	ABCC5	chr3	183985303	183985455	-	-0.479	0.00889313
ENSG00000130429	ARPC1B	chr7	99377337	99377439	+	-0.482	0.0109793
ENSG00000162572	SCNN1D	chr1	1282241	1282315	+	-0.506	0.0196323
ENSG00000137872	SEMA6D	chr15	47766576	47766677	+	-0.54	0.0177047
ENSG00000113108	APBB3	chr5	140561586	140561722	-	-0.559	0.000123323
ENSG00000161996	WDR90	chr16	651823	652039	+	-0.583	0.0350356
ENSG00000181513	ACBD4	chr17	45135838	45135953	+	-0.585	0.0473027
ENSG00000166321	NUDT13	chr10	73126634	73126827	+	-0.619	0.0217004
ENSG00000137941	TTLL7	chr1	83906328	83906523	-	-0.648	0.00443248
ENSG00000135454	B4GALNT1	chr12	57627617	57627891	-	-0.666	0.011519
ENSG00000104936	DMPK	chr19	45770970	45771060	-	-0.839	0.00379148
ENSG00000285219	AL591485.1	chr6	8784179	8784337	+	-0.887	9.20127e-06
ENSG00000285219	AL591485.1	chr6	8784179	8784337	+	-0.887	8.05097e-05
ENSG00000125744	RTN2	chr19	45495094	45495214	-	-0.95	3.74844e-05

## Sheet: A5SS_SETD2vsWT
Supplementary Data 8. A5SS changes in SETD2 depleted cells vs WT
gene_id	gene	chr	start	end	strand	diff	fdr
ENSG00000169432	SCN9A	chr2	166284452	166284824	-	0.842	1.44864e-06
ENSG00000173598	NUDT4	chr12	93378577	93378790	+	0.568	0.00130004
ENSG00000118894	EEF2KMT	chr16	5095374	5095514	-	0.547	0.00942002
ENSG00000204305	AGER	chr6	32183275	32183388	-	0.51	0.0220018
ENSG00000145901	TNIP1	chr5	151080072	151080359	-	0.509	0.0239522
ENSG00000234222	LIX1L-AS1	chr1	145927235	145927794	+	0.5	0.0104493
ENSG00000172638	EFEMP2	chr11	65869359	65869976	-	0.5	0.0122729
ENSG00000106278	PTPRZ1	chr7	122010333	122013889	+	0.474	0.0188755
ENSG00000114812	VIPR1	chr3	42530778	42530932	+	0.474	0.0188755
ENSG00000182199	SHMT2	chr12	57230359	57230666	+	0.451	0.0141157
ENSG00000197713	RPE	chr2	210003437	210003468	+	0.431	0.0141157
ENSG00000242441	GTF2A1L	chr2	48621166	48621317	+	0.421	0.0495141
ENSG00000182199	SHMT2	chr12	57230359	57230660	+	0.405	0.020831
ENSG00000203791	EEF1AKMT2	chr10	124789038	124789157	-	0.377	0.03033
ENSG00000256223	ZNF10	chr12	133130626	133131014	+	0.374	0.0258883
ENSG00000267696	ERVK-28	chr19	27640377	27640638	-	0.37	0.0460541
ENSG00000101574	METTL4	chr18	2566820	2567654	-	0.234	0.0110122
ENSG00000188493	C19orf54	chr19	40742398	40742770	-	0.222	0.0104493
ENSG00000085465	OVGP1	chr1	111421275	111421673	-	0.211	0.0387378
ENSG00000157764	BRAF	chr7	140808882	140808995	-	0.196	0.0104493
ENSG00000121578	B4GALT4	chr3	119240315	119240530	-	0.193	0.0314786
ENSG00000143416	SELENBP1	chr1	151369003	151369554	-	0.153	0.0110567
ENSG00000186577	SMIM29	chr6	34247680	34247864	-	0.147	0.0372011
ENSG00000160410	SHKBP1	chr19	40577556	40577709	+	0.141	0.0104493
ENSG00000058673	ZC3H11A	chr1	203796292	203796601	+	0.137	0.020831
ENSG00000153071	DAB2	chr5	39392203	39392463	-	0.127	0.0141157
ENSG00000124155	PIGT	chr20	45416516	45418979	+	0.111	0.0354749
ENSG00000100296	THOC5	chr22	29543414	29543542	-	0.082	0.0228449
ENSG00000135597	REPS1	chr6	138912674	138912950	-	0.075	0.020831
ENSG00000141736	ERBB2	chr17	39706989	39707204	+	0.074	0.0312837
ENSG00000089685	BIRC5	chr17	78215965	78216066	+	0.068	0.0323264
ENSG00000169855	ROBO1	chr3	78668471	78668565	-	0.05	0.0181909
ENSG00000072274	TFRC	chr3	196081830	196082090	-	0.033	0.00469827
ENSG00000071553	ATP6AP1	chrX	154429047	154431657	+	-0.01	0.0031411
ENSG00000001497	LAS1L	chrX	65520701	65523707	-	-0.01	0.0461364
ENSG00000115524	SF3B1	chr2	197418895	197420542	-	-0.013	0.000559107
ENSG00000104872	PIH1D1	chr19	49449339	49449654	-	-0.013	0.0398669
ENSG00000102317	RBM3	chrX	48575560	48576083	+	-0.018	0.000745938
ENSG00000085662	AKR1B1	chr7	134447460	134448061	-	-0.019	6.51308e-06
ENSG00000132196	HSD17B7	chr1	162797801	162798935	+	-0.025	0.00130004
ENSG00000164039	BDH2	chr4	103085698	103086540	-	-0.026	0.0299059
ENSG00000114850	SSR3	chr3	156544293	156544439	-	-0.032	0.0165905
ENSG00000131778	CHD1L	chr1	147272170	147272630	+	-0.035	0.0104493
ENSG00000101365	IDH3B	chr20	2660029	2660176	-	-0.042	0.0211104
ENSG00000164068	RNF123	chr3	49712478	49712892	+	-0.059	0.0477769
ENSG00000131470	PSMC3IP	chr17	42573818	42574210	-	-0.062	0.000195119
ENSG00000163161	ERCC3	chr2	127292083	127292846	-	-0.063	0.0104493
ENSG00000100473	COCH	chr14	30875055	30875298	+	-0.069	0.00364337
ENSG00000163161	ERCC3	chr2	127291911	127292846	-	-0.073	0.00131957
ENSG00000160948	VPS28	chr8	144424945	144425772	-	-0.075	0.0494431
ENSG00000134897	BIVM	chr13	102816427	102817128	+	-0.08	0.0188755
ENSG00000129968	ABHD17A	chr19	1878663	1880115	-	-0.084	0.00114593
ENSG00000160271	RALGDS	chr9	133100495	133101762	-	-0.084	0.00697165
ENSG00000153208	MERTK	chr2	111929119	111929540	+	-0.096	0.0354749
ENSG00000104381	GDAP1	chr8	74351273	74351466	+	-0.105	0.0119753
ENSG00000129657	SEC14L1	chr17	77088748	77088985	+	-0.108	0.0178226
ENSG00000145916	RMND5B	chr5	178138107	178138396	+	-0.112	0.0302915
ENSG00000182325	FBXL6	chr8	144357438	144357502	-	-0.118	0.0372011
ENSG00000149927	DOC2A	chr16	30010898	30010989	-	-0.133	0.0119047
ENSG00000156831	NSMCE2	chr8	125091843	125091958	+	-0.138	0.0119047
ENSG00000104763	ASAH1	chr8	18064456	18067298	-	-0.153	0.0271257
ENSG00000130734	ATG4D	chr19	10546838	10547082	+	-0.169	0.0314786
ENSG00000069702	TGFBR3	chr1	91885877	91886151	-	-0.185	0.0159021
ENSG00000157152	SYN2	chr3	12161545	12161776	+	-0.188	0.0119047
ENSG00000161618	ALDH16A1	chr19	49461618	49462036	+	-0.191	0.0104493
ENSG00000115459	ELMOD3	chr2	85355554	85355896	+	-0.194	0.0459284
ENSG00000168002	POLR2G	chr11	62761794	62762866	+	-0.196	0.0104493
ENSG00000138796	HADH	chr4	108023473	108027760	+	-0.196	0.0188755
ENSG00000244026	FAM86DP	chr3	75434724	75435048	-	-0.196	0.0271124
ENSG00000188917	TRMT2B	chrX	101051250	101051733	-	-0.222	0.0290728
ENSG00000078114	NEBL	chr10	20818703	20819516	-	-0.234	0.0110122
ENSG00000159214	CCDC24	chr1	43991846	43992387	+	-0.249	0.0306389
ENSG00000163660	CCNL1	chr3	157151728	157151930	-	-0.251	0.0323264
ENSG00000130734	ATG4D	chr19	10546838	10547075	+	-0.291	0.0110567
ENSG00000164039	BDH2	chr4	103085698	103086540	-	-0.314	0.0302915
ENSG00000161996	WDR90	chr16	653745	655147	+	-0.345	0.0261379
ENSG00000229956	ZRANB2-AS2	chr1	71237129	71237386	+	-0.35	0.0371266
ENSG00000243970	PPIEL	chr1	39529015	39529164	-	-0.369	0.00906012
ENSG00000172890	NADSYN1	chr11	71474394	71475622	+	-0.383	0.00228471
ENSG00000155966	AFF2	chrX	148843381	148843433	+	-0.385	0.0181909
ENSG00000088340	FER1L4	chr20	35560122	35560638	-	-0.452	0.0257426
ENSG00000243970	PPIEL	chr1	39529015	39529164	-	-0.465	0.0141157
ENSG00000172113	NME6	chr3	48300430	48300634	-	-0.469	0.00361468
ENSG00000183765	CHEK2	chr22	28724564	28724923	-	-0.471	0.0110567
ENSG00000162688	AGL	chr1	99850488	99850898	+	-0.5	0.0104493
ENSG00000162736	NCSTN	chr1	160343703	160343888	+	-0.5	0.0391139
ENSG00000128833	MYO5C	chr15	52260861	52261127	-	-0.501	0.0039219
ENSG00000160179	ABCG1	chr21	42287888	42288073	+	-0.553	0.0119047
ENSG00000228624	HDAC2-AS2	chr6	113991892	113992120	+	-0.656	0.0159021
ENSG00000120458	MSANTD2	chr11	124779003	124779139	-	-0.69	0.0188755
ENSG00000204186	ZDBF2	chr2	206275009	206275180	+	-0.701	0.0354749
ENSG00000250305	TRMT9B	chr8	12990833	12991031	+	-0.707	0.0188755
ENSG00000228624	HDAC2-AS2	chr6	113991892	113992187	+	-0.809	0.0141157
ENSG00000010219	DYRK4	chr12	4590329	4590554	+	-1	4.38994e-06

## Sheet: MXE_SETD2vsWT
Supplementary Data 8. MXE changes in SETD2 depleted cells vs WT
gene_id	gene	chr	start	end	strand	diff	fdr
ENSG00000274020	LINC01138	chr1	148369317	148369426	-	0.94	3.92967e-10
ENSG00000204428	LY6G5C	chr6	31681229	31681401	-	0.837	6.08246e-06
ENSG00000109339	MAPK10	chr4	86089205	86089277	-	0.798	1.58856e-05
ENSG00000233705	SLC26A4-AS1	chr7	107655095	107655312	-	0.776	0.00132857
ENSG00000123411	IKZF4	chr12	56023670	56023764	+	0.605	0.0107507
ENSG00000109339	MAPK10	chr4	86089205	86089277	-	0.581	0.0118715
ENSG00000151090	THRB	chr3	24237990	24238081	-	0.543	0.00354973
ENSG00000123352	SPATS2	chr12	49406472	49406565	+	0.509	0.0261457
ENSG00000171004	HS6ST2	chrX	132669112	132669199	-	0.431	0.0486673
ENSG00000260643	AC092718.3	chr16	81063745	81063993	-	0.374	0.0270179
ENSG00000109339	MAPK10	chr4	86089205	86089277	-	0.368	0.0207491
ENSG00000165609	NUDT5	chr10	12180394	12180489	-	0.336	0.00440909
ENSG00000162946	DISC1	chr1	231795241	231795296	+	0.334	0.0140482
ENSG00000102878	HSF4	chr16	67167302	67167402	+	0.279	0.0261457
ENSG00000030582	GRN	chr17	44345530	44345605	+	0.267	0.00953581
ENSG00000141314	RHBDL3	chr17	32284658	32284817	+	0.264	0.0129595
ENSG00000141380	SS18	chr18	26081224	26081365	-	0.262	0.0253744
ENSG00000177106	EPS8L2	chr11	721564	721691	+	0.26	0.0486673
ENSG00000143537	ADAM15	chr1	155061417	155061489	+	0.229	0.0487855
ENSG00000112039	FANCE	chr6	35460551	35460618	+	0.193	0.00013841
ENSG00000267120	AD000671.2	chr19	35744625	35744738	-	0.173	0.0292025
ENSG00000165304	MELK	chr9	36583626	36583712	+	0.159	0.0292025
ENSG00000165304	MELK	chr9	36583626	36583712	+	0.156	0.0486673
ENSG00000165304	MELK	chr9	36583626	36583712	+	0.147	0.0155833
ENSG00000172172	MRPL13	chr8	120419851	120419938	-	0.132	0.0279966
ENSG00000031823	RANBP3	chr19	5927967	5928087	-	0.131	0.0487855
ENSG00000178922	HYI	chr1	43452902	43453004	-	0.123	0.0200594
ENSG00000113456	RAD1	chr5	34914694	34914961	-	0.109	0.0207491
ENSG00000180488	MIGA1	chr1	77859313	77859386	+	0.106	0.0207491
ENSG00000156482	RPL30	chr8	98044942	98045088	-	0.096	0.012116
ENSG00000159335	PTMS	chr12	6769602	6769674	+	0.067	0.0334209
ENSG00000141376	BCAS3	chr17	61368326	61368494	+	0.066	0.00817184
ENSG00000105968	H2AFV	chr7	44835528	44835658	-	0.065	0.0175297
ENSG00000283761	AC118553.2	chr1	100015301	100015420	+	0.05	0.0207491
ENSG00000102753	KPNA3	chr13	49706097	49706169	-	0.048	0.0354335
ENSG00000118181	RPS25	chr11	119017361	119017545	-	0.037	0.0487855
ENSG00000038427	VCAN	chr5	83519348	83522309	+	0.032	0.0291609
ENSG00000075415	SLC25A3	chr12	98595432	98595661	+	-0.012	0.0118715
ENSG00000104872	PIH1D1	chr19	49449474	49449654	-	-0.052	0.0162154
ENSG00000106829	TLE4	chr9	79576132	79576177	+	-0.054	0.0464544
ENSG00000100911	PSME2	chr14	24145378	24145465	-	-0.071	0.0460288
ENSG00000047579	DTNBP1	chr6	15652086	15652140	-	-0.089	0.0207491
ENSG00000105953	OGDH	chr7	44647443	44647534	+	-0.096	0.0487855
ENSG00000174628	IQCK	chr16	19763847	19764112	+	-0.122	0.0115885
ENSG00000089022	MAPKAPK5	chr12	111868752	111868861	+	-0.181	0.0462673
ENSG00000064225	ST3GAL6	chr3	98756368	98756540	+	-0.204	0.0118715
ENSG00000134490	TMEM241	chr18	23384989	23385067	-	-0.21	0.00908303
ENSG00000139436	GIT2	chr12	109947255	109947504	-	-0.232	0.00908303
ENSG00000100600	LGMN	chr14	92741061	92741179	-	-0.315	0.0291609
ENSG00000283886	BX664615.2	chr9	39830012	39830110	-	-0.396	0.0489262
ENSG00000181031	RPH3AL	chr17	247110	247285	-	-0.442	0.0270179
ENSG00000100600	LGMN	chr14	92733681	92733810	-	-0.511	0.0462673
ENSG00000167182	SP2	chr17	47897814	47897927	+	-0.544	0.00922483
ENSG00000188517	COL25A1	chr4	108832379	108832433	-	-0.545	0.000249439
ENSG00000125991	ERGIC3	chr20	35549162	35549207	+	-0.565	0.0140482
ENSG00000230461	PROX1-AS1	chr1	213901294	213901409	-	-0.599	0.018328
ENSG00000149403	GRIK4	chr11	120898531	120898639	+	-0.634	0.000186193
ENSG00000165973	NELL1	chr11	21534373	21534514	+	-0.736	8.99378e-05
ENSG00000119684	MLH3	chr14	75033418	75033490	-	-1	2.64277e-07
ENSG00000228486	C2orf92	chr2	97671193	97671306	+	-1	4.05623e-06
ENSG00000154175	ABI3BP	chr3	100824857	100824941	-	-1	1.58856e-05

## Sheet: RI_SETD2vsWT
Supplementary Data 8. RI changes in SETD2 depleted cells vs WT
gene_id	gene	chr	start	end	strand	diff	fdr
ENSG00000118557	PMFBP1	chr16	72119096	72120089	-	1	4.98507e-07
ENSG00000032742	IFT88	chr13	20567669	20567997	+	0.961	1.62719e-07
ENSG00000213316	LTC4S	chr5	179795583	179795856	+	0.851	0.00429594
ENSG00000079337	RAPGEF3	chr12	47748453	47748931	-	0.82	1.27774e-06
ENSG00000182389	CACNB4	chr2	151869176	151870611	-	0.736	2.51128e-05
ENSG00000117480	FAAH	chr1	46405587	46406078	+	0.578	0.0101128
ENSG00000058404	CAMK2B	chr7	44220615	44220901	-	0.546	0.0416285
ENSG00000006047	YBX2	chr17	7291092	7292059	-	0.533	0.0285728
ENSG00000137098	SPAG8	chr9	35810438	35810682	-	0.5	0.0251699
ENSG00000089195	TRMT6	chr20	5941052	5942036	-	0.492	0.0388742
ENSG00000206503	HLA-A	chr6	29944499	29945091	+	0.483	0.00428002
ENSG00000226091	LINC00937	chr12	8390269	8390969	-	0.48	0.00108362
ENSG00000187848	P2RX2	chr12	132621474	132621972	+	0.478	0.00954828
ENSG00000142046	TMEM91	chr19	41382771	41384083	+	0.474	0.000191485
ENSG00000099840	IZUMO4	chr19	2098435	2099584	+	0.471	0.00273137
ENSG00000171962	DRC3	chr17	17992764	17994418	+	0.454	0.0165991
ENSG00000182621	PLCB1	chr20	8962195	8963010	+	0.447	0.0463133
ENSG00000181027	FKRP	chr19	46748514	46748884	+	0.439	0.0444521
ENSG00000099840	IZUMO4	chr19	2097928	2098334	+	0.436	0.00213071
ENSG00000156345	CDK20	chr9	87969193	87970897	-	0.43	0.0104319
ENSG00000160781	PAQR6	chr1	156245781	156246250	-	0.412	0.0462658
ENSG00000124155	PIGT	chr20	45416516	45418979	+	0.394	0.0385443
ENSG00000168566	SNRNP48	chr6	7599672	7601524	+	0.347	0.0233255
ENSG00000158286	RNF207	chr1	6212681	6213183	+	0.338	0.000794937
ENSG00000215788	TNFRSF25	chr1	6462862	6463127	-	0.334	0.0128059
ENSG00000112531	QKI	chr6	163563419	163570145	+	0.329	0.000711835
ENSG00000168824	NSG1	chr4	4385856	4387173	+	0.31	0.0319724
ENSG00000149179	C11orf49	chr11	47161126	47162247	+	0.308	0.00835374
ENSG00000167962	ZNF598	chr16	2002520	2003728	-	0.304	0.000721154
ENSG00000111325	OGFOD2	chr12	122975810	122976767	+	0.29	0.0161413
ENSG00000138434	ITPRID2	chr2	181915215	181918675	+	0.289	0.0318451
ENSG00000239382	ALKBH6	chr19	36013020	36013422	-	0.274	0.0161208
ENSG00000197381	ADARB1	chr21	45222017	45226560	+	0.267	0.0118858
ENSG00000250988	SNHG21	chr15	82756903	82757206	+	0.26	0.0381952
ENSG00000203780	FANK1	chr10	126009221	126009592	+	0.257	0.00427335
ENSG00000139372	TDG	chr12	103982798	103983389	+	0.238	0.0146716
ENSG00000164049	FBXW12	chr3	48381699	48382085	+	0.237	0.0452494
ENSG00000006025	AC003665.1	chr17	47816106	47816482	-	0.231	0.032289
ENSG00000085224	ATRX	chrX	77681519	77684593	-	0.225	0.000431937
ENSG00000204713	TRIM27	chr6	28903001	28908840	-	0.221	0.0400971
ENSG00000283486	FAM95C	chr9	38542311	38543055	-	0.202	0.0161208
ENSG00000182134	TDRKH	chr1	151773493	151774504	-	0.169	0.00763755
ENSG00000072210	ALDH3A2	chr17	19648722	19649124	+	0.163	0.003021
ENSG00000149823	VPS51	chr11	65107580	65108022	+	0.148	0.0452061
ENSG00000070610	GBA2	chr9	35736866	35737939	-	0.147	0.0290065
ENSG00000099331	MYO9B	chr19	17211650	17213284	+	0.137	0.0146504
ENSG00000213024	NUP62	chr19	49927693	49929504	-	0.136	0.0356951
ENSG00000109736	MFSD10	chr4	2931374	2931936	-	0.11	0.0257357
ENSG00000102786	INTS6	chr13	51383328	51383741	-	0.107	0.0303544
ENSG00000107331	ABCA2	chr9	137021391	137022001	-	0.104	0.0296211
ENSG00000176371	ZSCAN2	chr15	84620601	84622714	+	0.094	0.0478773
ENSG00000141452	RMC1	chr18	23530228	23530612	+	0.068	0.022138
ENSG00000111667	USP5	chr12	6863829	6864195	+	0.043	0.037007
ENSG00000120885	CLU	chr8	27598459	27600009	-	0.02	0.00926325
ENSG00000164062	APEH	chr3	49675182	49675787	+	0.02	0.0296211
ENSG00000165280	VCP	chr9	35060312	35060923	-	0.016	0.0292513
ENSG00000161016	RPL8	chr8	144791276	144791495	-	0.012	0.00561807
ENSG00000182196	ARL6IP4	chr12	122981956	122982538	+	-0.005	0.0225453
ENSG00000147403	RPL10	chrX	154399802	154400626	+	-0.006	0.00900236
ENSG00000026025	VIM	chr10	17235845	17236379	+	-0.006	0.0251328
ENSG00000153187	HNRNPU	chr1	244860334	244862534	-	-0.006	0.028371
ENSG00000126934	MAP2K2	chr19	4094452	4095449	-	-0.006	0.0308065
ENSG00000171793	CTPS1	chr1	40995916	40997526	+	-0.006	0.0356851
ENSG00000084072	PPIE	chr1	39741894	39743297	+	-0.007	0.028371
ENSG00000205581	HMGN1	chr21	39345145	39348339	-	-0.009	5.7197e-06
ENSG00000102030	NAA10	chrX	153932070	153932431	-	-0.009	0.00926325
ENSG00000179335	CLK3	chr15	74620008	74622216	+	-0.009	0.0452494
ENSG00000196704	AMZ2	chr17	68250187	68250967	+	-0.009	0.0452579
ENSG00000111144	LTA4H	chr12	96009093	96013258	-	-0.01	1.5949e-05
ENSG00000265241	RBM8A	chr1	145926481	145927077	-	-0.01	0.0069007
ENSG00000130935	NOL11	chr17	67738121	67739010	+	-0.01	0.00752526
ENSG00000048140	TSPAN17	chr5	176652742	176655020	+	-0.01	0.0201917
ENSG00000168283	BMI1	chr10	22326430	22326986	+	-0.011	0.00908992
ENSG00000143774	GUK1	chr1	228145510	228146067	+	-0.011	0.0199508
ENSG00000119707	RBM25	chr14	73099666	73103478	+	-0.012	0.0139598
ENSG00000241370	RPP21	chr6	30345297	30346557	+	-0.012	0.0142462
ENSG00000115524	SF3B1	chr2	197418508	197420542	-	-0.013	6.65027e-05
ENSG00000149100	EIF3M	chr11	32593865	32595013	+	-0.013	0.000152854
ENSG00000139613	SMARCC2	chr12	56180976	56181597	-	-0.013	0.0057587
ENSG00000170791	CHCHD7	chr8	56211788	56214667	+	-0.013	0.0449777
ENSG00000141959	PFKL	chr21	44313912	44316339	+	-0.014	0.000431937
ENSG00000130713	EXOSC2	chr9	130697581	130698251	+	-0.014	0.000809153
ENSG00000103126	AXIN1	chr16	289439	293718	-	-0.014	0.000882019
ENSG00000131051	RBM39	chr20	35738967	35740887	-	-0.014	0.00542177
ENSG00000221914	PPP2R2A	chr8	26362683	26363890	+	-0.014	0.0348866
ENSG00000132463	GRSF1	chr4	70825295	70826245	-	-0.015	0.00561807
ENSG00000284946	AC068831.7	chr15	90980883	90981669	-	-0.015	0.01231
ENSG00000101557	USP14	chr18	209970	210493	+	-0.015	0.0310087
ENSG00000154734	ADAMTS1	chr21	26839874	26840562	-	-0.015	0.0348866
ENSG00000117410	ATP6V0B	chr1	43977025	43978295	+	-0.015	0.0372846
ENSG00000196839	ADA	chr20	44620298	44621147	-	-0.015	0.0397334
ENSG00000108039	XPNPEP1	chr10	109875527	109877867	-	-0.016	0.00129465
ENSG00000089053	ANAPC5	chr12	121327095	121328497	-	-0.016	0.00213071
ENSG00000183207	RUVBL2	chr19	49009972	49010611	+	-0.016	0.0162199
ENSG00000007923	DNAJC11	chr1	6637446	6638364	-	-0.016	0.0210624
ENSG00000071082	RPL31	chr2	101002292	101002808	+	-0.016	0.024858
ENSG00000143575	HAX1	chr1	154273335	154273961	+	-0.016	0.0296211
ENSG00000100823	APEX1	chr14	20455577	20456101	+	-0.016	0.0425806
ENSG00000109118	PHF12	chr17	28923908	28927063	-	-0.017	0.000156847
ENSG00000165688	PMPCA	chr9	136421831	136423760	+	-0.017	0.000398364
ENSG00000160818	GPATCH4	chr1	156596080	156596478	-	-0.017	0.0138519
ENSG00000166508	MCM7	chr7	100099022	100099403	-	-0.017	0.0397231
ENSG00000023191	RNH1	chr11	499014	499999	-	-0.017	0.0411666
ENSG00000169045	HNRNPH1	chr5	179616125	179617110	-	-0.018	0.00035458
ENSG00000129197	RPAIN	chr17	5425970	5428211	+	-0.018	0.0101128
ENSG00000060138	YBX3	chr12	10709907	10713333	-	-0.019	5.54047e-05
ENSG00000086504	MRPL28	chr16	368500	369220	-	-0.019	0.00432681
ENSG00000130816	DNMT1	chr19	10160017	10160418	-	-0.019	0.0190208
ENSG00000152556	PFKM	chr12	48134942	48135383	+	-0.019	0.024858
ENSG00000173812	EIF1	chr17	41689777	41690189	+	-0.019	0.0253232
ENSG00000169045	HNRNPH1	chr5	179620891	179621397	-	-0.019	0.0306035
ENSG00000085662	AKR1B1	chr7	134447297	134448061	-	-0.02	0.00035458
ENSG00000124228	DDX27	chr20	49243628	49244077	+	-0.02	0.0273673
ENSG00000204356	NELFE	chr6	31953728	31954134	-	-0.02	0.0481462
ENSG00000141562	NARF	chr17	82483715	82484950	+	-0.021	9.72342e-06
ENSG00000160710	ADAR	chr1	154585216	154585865	-	-0.021	0.00285207
ENSG00000143207	COP1	chr1	175988287	175989479	-	-0.021	0.0318451
ENSG00000108883	EFTUD2	chr17	44853516	44854356	-	-0.021	0.0356951
ENSG00000197102	DYNC1H1	chr14	102040597	102041734	+	-0.021	0.0372846
ENSG00000110321	EIF4G2	chr11	10799551	10800348	-	-0.022	0.000882019
ENSG00000163214	DHX57	chr2	38854053	38855252	-	-0.022	0.0064368
ENSG00000038274	MAT2B	chr5	163512001	163513669	+	-0.022	0.0173185
ENSG00000169045	HNRNPH1	chr5	179616868	179617110	-	-0.022	0.0324503
ENSG00000122218	COPA	chr1	160332447	160333679	-	-0.023	0.00496533
ENSG00000162191	UBXN1	chr11	62676812	62677832	-	-0.023	0.00506706
ENSG00000094631	HDAC6	chrX	48805630	48806464	+	-0.023	0.0190208
ENSG00000121022	COPS5	chr8	67043081	67045960	-	-0.023	0.027697
ENSG00000075415	SLC25A3	chr12	98593974	98595848	+	-0.024	2.63648e-08
ENSG00000113013	HSPA9	chr5	138556773	138557496	-	-0.024	0.00363698
ENSG00000105221	AKT2	chr19	40236256	40238091	-	-0.024	0.00437977
ENSG00000130305	NSUN5	chr7	73307582	73308553	-	-0.024	0.0271974
ENSG00000100911	PSME2	chr14	24144399	24145155	-	-0.025	3.01898e-05
ENSG00000140553	UNC45A	chr15	90949653	90950267	+	-0.025	0.00458056
ENSG00000103502	CDIPT	chr16	29860580	29861259	-	-0.025	0.00577546
ENSG00000204256	BRD2	chr6	32976561	32977570	+	-0.025	0.0102062
ENSG00000104897	SF3A2	chr19	2246752	2247022	+	-0.025	0.0102479
ENSG00000167792	NDUFV1	chr11	67608225	67608722	+	-0.025	0.022407
ENSG00000137312	FLOT1	chr6	30741189	30741704	-	-0.025	0.0251328
ENSG00000147140	NONO	chrX	71297835	71298508	+	-0.026	4.2286e-07
ENSG00000160949	TONSL	chr8	144432284	144433759	-	-0.026	0.000121002
ENSG00000142920	AZIN2	chr1	33117901	33120530	+	-0.026	0.000370389
ENSG00000149923	PPP4C	chr16	30082745	30083567	+	-0.026	0.0206173
ENSG00000108591	DRG2	chr17	18099016	18100435	+	-0.026	0.0279961
ENSG00000234741	GAS5	chr1	173864256	173865282	-	-0.026	0.0452926
ENSG00000185896	LAMP1	chr13	113320344	113321470	+	-0.027	0.0349242
ENSG00000169045	HNRNPH1	chr5	179617798	179618060	-	-0.028	0.000108166
ENSG00000124177	CHD6	chr20	41496808	41498226	-	-0.028	0.00642379
ENSG00000162300	ZFPL1	chr11	65085114	65086608	+	-0.028	0.0361574
ENSG00000090316	MAEA	chr4	1336860	1338617	+	-0.029	0.00564122
ENSG00000149532	CPSF7	chr11	61420469	61421608	-	-0.029	0.012468
ENSG00000133895	MEN1	chr11	64805634	64806368	-	-0.03	0.00167592
ENSG00000089737	DDX24	chr14	94054995	94057897	-	-0.03	0.00835374
ENSG00000143793	C1orf35	chr1	228102079	228102382	-	-0.03	0.0146494
ENSG00000239857	GET4	chr7	893739	893971	+	-0.03	0.0377416
ENSG00000175727	MLXIP	chr12	122135488	122137590	+	-0.03	0.0384909
ENSG00000134440	NARS	chr18	57602354	57602943	-	-0.03	0.0465125
ENSG00000162413	KLHL21	chr1	6590723	6595557	-	-0.031	0.00147159
ENSG00000187778	MCRS1	chr12	49566076	49566841	-	-0.031	0.0482155
ENSG00000103197	TSC2	chr16	2053341	2054440	+	-0.032	9.38602e-05
ENSG00000164039	BDH2	chr4	103085348	103086540	-	-0.032	0.00337466
ENSG00000132300	PTCD3	chr2	86130647	86131106	+	-0.032	0.0246934
ENSG00000196535	MYO18A	chr17	29096760	29097350	-	-0.032	0.0291506
ENSG00000145191	EIF2B5	chr3	184143051	184143565	+	-0.033	0.0319032
ENSG00000165458	INPPL1	chr11	72233440	72233744	+	-0.033	0.0388742
ENSG00000001631	KRIT1	chr7	92235402	92236542	-	-0.034	0.00051325
ENSG00000108788	MLX	chr17	42569203	42569606	+	-0.034	0.00763755
ENSG00000105221	AKT2	chr19	40235889	40236385	-	-0.034	0.0276222
ENSG00000117308	GALE	chr1	23798116	23798730	-	-0.035	0.0149614
ENSG00000100395	L3MBTL2	chr22	41227088	41227869	+	-0.035	0.0175246
ENSG00000115875	SRSF7	chr2	38748578	38749705	-	-0.036	7.46293e-06
ENSG00000101158	NELFCD	chr20	58988913	58989640	+	-0.036	6.41689e-05
ENSG00000107863	ARHGAP21	chr10	24595887	24596882	-	-0.036	0.00160149
ENSG00000162191	UBXN1	chr11	62677517	62677832	-	-0.036	0.00244182
ENSG00000134905	CARS2	chr13	110645966	110647239	-	-0.036	0.00642379
ENSG00000102226	USP11	chrX	47247303	47247699	+	-0.036	0.0308593
ENSG00000067064	IDI1	chr10	1043300	1044171	-	-0.037	0.0114781
ENSG00000122952	ZWINT	chr10	56359686	56360383	-	-0.037	0.0139598
ENSG00000221978	CCNL2	chr1	1390765	1391575	-	-0.037	0.0150907
ENSG00000130935	NOL11	chr17	67737507	67737972	+	-0.037	0.0450218
ENSG00000119139	TJP2	chr9	69252814	69255187	+	-0.038	2.63648e-08
ENSG00000129933	MAU2	chr19	19344848	19345369	+	-0.038	0.0147173
ENSG00000160710	ADAR	chr1	154588124	154588673	-	-0.038	0.0456823
ENSG00000140365	COMMD4	chr15	75338061	75338420	+	-0.038	0.0490614
ENSG00000123737	EXOSC9	chr4	121813865	121816447	+	-0.039	1.39657e-07
ENSG00000197622	CDC42SE1	chr1	151055015	151055993	-	-0.039	0.00496533
ENSG00000007372	PAX6	chr11	31800690	31801776	-	-0.039	0.0175246
ENSG00000141959	PFKL	chr21	44319350	44320147	+	-0.04	0.00667016
ENSG00000159840	ZYX	chr7	143382247	143382685	+	-0.04	0.0123192
ENSG00000107104	KANK1	chr9	732377	734835	+	-0.04	0.0413049
ENSG00000120699	EXOSC8	chr13	37002933	37004561	+	-0.041	0.000961573
ENSG00000159348	CYB5R1	chr1	202965886	202966600	-	-0.041	0.0389895
ENSG00000087088	BAX	chr19	48955547	48955833	+	-0.042	0.000202147
ENSG00000130508	PXDN	chr2	1663604	1665074	-	-0.042	0.00149004
ENSG00000198912	C1orf174	chr1	3890568	3892996	-	-0.042	0.0157191
ENSG00000112759	SLC29A1	chr6	44229906	44230481	+	-0.042	0.0157191
ENSG00000100650	SRSF5	chr14	69768797	69770540	+	-0.043	0.000108818
ENSG00000101361	NOP56	chr20	2657080	2658393	+	-0.043	0.000424421
ENSG00000166508	MCM7	chr7	100099022	100099753	-	-0.043	0.00260121
ENSG00000105821	DNAJC2	chr7	103322510	103322794	-	-0.043	0.0264665
ENSG00000234741	GAS5	chr1	173865228	173865547	-	-0.044	0.000424421
ENSG00000234545	FAM133B	chr7	92577654	92578182	-	-0.044	0.000604152
ENSG00000168906	MAT2A	chr2	85542154	85542747	+	-0.045	0.0258024
ENSG00000117385	P3H1	chr1	42754868	42755217	-	-0.045	0.0381597
ENSG00000154743	TSEN2	chr3	12529761	12531659	+	-0.046	0.000234434
ENSG00000110697	PITPNM1	chr11	67496177	67497436	-	-0.046	0.0342448
ENSG00000155363	MOV10	chr1	112699893	112700340	+	-0.047	0.0177117
ENSG00000112759	SLC29A1	chr6	44232342	44233006	+	-0.047	0.020347
ENSG00000172375	C2CD2L	chr11	119114079	119117121	+	-0.047	0.0276222
ENSG00000100395	L3MBTL2	chr22	41217122	41219536	+	-0.048	4.90322e-05
ENSG00000148444	COMMD3	chr10	22318271	22318713	+	-0.048	0.025477
ENSG00000189171	S100A13	chr1	153626319	153627598	-	-0.049	3.01898e-05
ENSG00000180098	TRNAU1AP	chr1	28560632	28561398	+	-0.049	0.00503478
ENSG00000197375	SLC22A5	chr5	132378377	132384301	+	-0.049	0.020347
ENSG00000112282	MED23	chr6	131592387	131593171	-	-0.049	0.020347
ENSG00000104365	IKBKB	chr8	42322053	42322494	+	-0.049	0.0361285
ENSG00000182196	ARL6IP4	chr12	122981128	122981879	+	-0.05	0.00611611
ENSG00000126581	BECN1	chr17	42818543	42819609	-	-0.05	0.0215429
ENSG00000132522	GPS2	chr17	7313567	7313988	-	-0.051	0.0380104
ENSG00000173020	GRK2	chr11	67281821	67282542	+	-0.052	0.000130898
ENSG00000089053	ANAPC5	chr12	121318276	121318608	-	-0.052	0.00141238
ENSG00000105607	GCDH	chr19	12897302	12897863	+	-0.052	0.0227708
ENSG00000183258	DDX41	chr5	177515928	177516193	-	-0.052	0.0372846
ENSG00000131899	LLGL1	chr17	18235469	18236760	+	-0.053	0.0114762
ENSG00000234741	GAS5	chr1	173866527	173866796	-	-0.053	0.0115089
ENSG00000114786	ABHD14A-ACY1	chr3	51986414	51987061	+	-0.053	0.0127366
ENSG00000187531	SIRT7	chr17	81913773	81914167	-	-0.053	0.0190208
ENSG00000106617	PRKAG2	chr7	151565345	151565885	-	-0.054	0.0179393
ENSG00000082014	SMARCD3	chr7	151240424	151241653	-	-0.054	0.0277698
ENSG00000189337	KAZN	chr1	15060171	15063622	+	-0.055	0.0105034
ENSG00000243989	ACY1	chr3	51985851	51986331	+	-0.057	4.79296e-05
ENSG00000164068	RNF123	chr3	49712478	49713587	+	-0.057	0.00634018
ENSG00000234741	GAS5	chr1	173865856	173866206	-	-0.059	0.00931039
ENSG00000167967	E4F1	chr16	2229569	2232364	+	-0.06	8.4474e-05
ENSG00000197989	SNHG12	chr1	28579532	28580646	-	-0.061	0.00363698
ENSG00000131470	PSMC3IP	chr17	42573477	42574210	-	-0.064	0.000191485
ENSG00000123374	CDK2	chr12	55966830	55967934	+	-0.064	0.024858
ENSG00000005302	MSL3	chrX	11763779	11765729	+	-0.065	0.00018778
ENSG00000125967	NECAB3	chr20	33669374	33669712	-	-0.065	0.000275786
ENSG00000167792	NDUFV1	chr11	67610380	67611207	+	-0.065	0.00129649
ENSG00000013441	CLK1	chr2	200859679	200861466	-	-0.066	6.65027e-05
ENSG00000130414	NDUFA10	chr2	240011616	240014860	-	-0.067	0.000336958
ENSG00000104915	STX10	chr19	13144061	13144671	-	-0.067	0.00123959
ENSG00000187838	PLSCR3	chr17	7393600	7394159	-	-0.067	0.0171334
ENSG00000065328	MCM10	chr10	13209090	13211104	+	-0.067	0.0251328
ENSG00000144354	CDCA7	chr2	173363817	173364989	+	-0.068	1.48368e-06
ENSG00000064607	SUGP2	chr19	18994365	18995280	-	-0.068	0.00152519
ENSG00000140983	RHOT2	chr16	672253	672566	+	-0.068	0.0201411
ENSG00000004534	RBM6	chr3	50061461	50062108	+	-0.069	0.00130266
ENSG00000127328	RAB3IP	chr12	69812777	69813033	+	-0.069	0.0102668
ENSG00000062822	POLD1	chr19	50415723	50416528	+	-0.07	0.000882019
ENSG00000110583	NAA40	chr11	63945839	63947003	+	-0.07	0.0149614
ENSG00000171793	CTPS1	chr1	41008658	41008890	+	-0.07	0.0452494
ENSG00000174080	CTSF	chr11	66564087	66564648	-	-0.071	0.000167684
ENSG00000105655	ISYNA1	chr19	18437859	18438162	-	-0.071	0.036054
ENSG00000198000	NOL8	chr9	92298256	92298954	-	-0.072	8.86773e-06
ENSG00000182087	TMEM259	chr19	1012065	1012573	-	-0.072	0.00102699
ENSG00000112739	PRPF4B	chr6	4056320	4057187	+	-0.072	0.0258658
ENSG00000131788	PIAS3	chr1	145848521	145850269	-	-0.073	0.000741111
ENSG00000115282	TTC31	chr2	74490243	74491184	+	-0.073	0.0176353
ENSG00000234741	GAS5	chr1	173864256	173864506	-	-0.075	0.0114781
ENSG00000100911	PSME2	chr14	24145709	24146240	-	-0.076	8.19999e-05
ENSG00000125447	GGA3	chr17	75241399	75241696	-	-0.076	0.0319724
ENSG00000133226	SRRM1	chr1	24646666	24649029	+	-0.077	2.15478e-05
ENSG00000100359	SGSM3	chr22	40407016	40407568	+	-0.077	0.036054
ENSG00000114021	NIT2	chr3	100345584	100346255	+	-0.078	0.0127755
ENSG00000130299	GTPBP3	chr19	17338953	17339266	+	-0.078	0.027176
ENSG00000160271	RALGDS	chr9	133097719	133102139	-	-0.08	0.0190147
ENSG00000166946	CCNDBP1	chr15	43185819	43186233	+	-0.08	0.03073
ENSG00000106009	BRAT1	chr7	2542119	2543962	-	-0.082	0.00244182
ENSG00000149231	CCDC82	chr11	96383961	96386293	-	-0.084	4.33126e-05
ENSG00000135473	PAN2	chr12	56322614	56323209	-	-0.084	0.00170454
ENSG00000134574	DDB2	chr11	47234756	47235412	+	-0.085	0.000316587
ENSG00000122952	ZWINT	chr10	56360017	56360383	-	-0.085	0.00182157
ENSG00000033030	ZCCHC8	chr12	122483278	122483563	-	-0.085	0.0136209
ENSG00000095906	NUBP2	chr16	1786536	1787831	+	-0.086	5.22076e-06
ENSG00000138442	WDR12	chr2	202884197	202884535	-	-0.086	8.17065e-05
ENSG00000122008	POLK	chr5	75597746	75598040	+	-0.086	0.0132559
ENSG00000163516	ANKZF1	chr2	219234132	219235312	+	-0.087	1.5453e-05
ENSG00000130703	OSBPL2	chr20	62281057	62281879	+	-0.087	0.00202043
ENSG00000166888	STAT6	chr12	57105467	57106339	-	-0.087	0.0069007
ENSG00000146263	MMS22L	chr6	97269901	97272881	-	-0.088	0.00477839
ENSG00000173531	MST1	chr3	49687148	49687668	-	-0.088	0.0324503
ENSG00000160051	IQCC	chr1	32206153	32206761	+	-0.089	0.0253232
ENSG00000117266	CDK18	chr1	205529520	205530349	+	-0.089	0.0303544
ENSG00000132680	KHDC4	chr1	155913044	155915964	-	-0.09	5.47368e-05
ENSG00000106009	BRAT1	chr7	2539785	2541052	-	-0.09	0.0104563
ENSG00000172009	THOP1	chr19	2807441	2808444	+	-0.091	0.00816414
ENSG00000099622	CIRBP	chr19	1271980	1273172	+	-0.092	0.00128841
ENSG00000115073	ACTR1B	chr2	97658426	97659003	-	-0.092	0.0459875
ENSG00000111674	ENO2	chr12	6916670	6917107	+	-0.092	0.0490614
ENSG00000108465	CDK5RAP3	chr17	47975513	47976013	+	-0.093	0.00874917
ENSG00000105655	ISYNA1	chr19	18437598	18437988	-	-0.093	0.0123192
ENSG00000165516	KLHDC2	chr14	49779594	49779806	+	-0.093	0.0445589
ENSG00000169228	RAB24	chr5	177302127	177302496	-	-0.094	0.0285728
ENSG00000214706	IFRD2	chr3	50290169	50290679	-	-0.095	0.0385443
ENSG00000141456	PELP1	chr17	4675273	4675884	-	-0.096	0.000413893
ENSG00000132522	GPS2	chr17	7313028	7313291	-	-0.097	0.00290919
ENSG00000129968	ABHD17A	chr19	1877507	1880115	-	-0.097	0.0070365
ENSG00000156858	PRR14	chr16	30651595	30651964	+	-0.098	0.00224299
ENSG00000187535	IFT140	chr16	1523827	1524695	-	-0.1	0.00172014
ENSG00000167272	POP5	chr12	120579513	120579923	-	-0.101	0.00128841
ENSG00000124357	NAGK	chr2	71072640	71073594	+	-0.102	0.00642379
ENSG00000101365	IDH3B	chr20	2659698	2660176	-	-0.102	0.0200609
ENSG00000198919	DZIP3	chr3	108647942	108648962	+	-0.103	4.71509e-07
ENSG00000111445	RFC5	chr12	118017689	118018053	+	-0.105	0.00232635
ENSG00000125995	ROMO1	chr20	35699450	35699763	+	-0.11	0.0262844
ENSG00000197989	SNHG12	chr1	28579532	28579981	-	-0.111	0.0137098
ENSG00000173276	ZBTB21	chr21	41986830	41994108	-	-0.111	0.0355009
ENSG00000173992	CCS	chr11	66599115	66599636	+	-0.113	0.000274232
ENSG00000161202	DVL3	chr3	184164795	184165206	+	-0.113	0.000986946
ENSG00000114388	NPRL2	chr3	50349385	50349828	-	-0.114	0.0143751
ENSG00000071564	TCF3	chr19	1615284	1615821	-	-0.116	0.0462658
ENSG00000039650	PNKP	chr19	49861448	49861881	-	-0.118	0.0104563
ENSG00000100949	RABGGTA	chr14	24266429	24266889	-	-0.122	0.0191346
ENSG00000240303	ACAD11	chr3	132578795	132579558	-	-0.123	0.000441245
ENSG00000065357	DGKA	chr12	55940081	55940722	+	-0.123	0.0283713
ENSG00000170889	RPS9	chr19	54206552	54207647	+	-0.124	0.0152336
ENSG00000148334	PTGES2	chr9	128122361	128123134	-	-0.126	0.0415616
ENSG00000186073	C15orf41	chr15	36808323	36810244	+	-0.128	0.000375939
ENSG00000168488	ATXN2L	chr16	28835932	28837237	+	-0.129	0.00567766
ENSG00000140398	NEIL1	chr15	75352601	75354492	+	-0.129	0.0358543
ENSG00000127980	PEX1	chr7	92501506	92502079	-	-0.13	0.00128841
ENSG00000185246	PRPF39	chr14	45096102	45097005	+	-0.13	0.0102062
ENSG00000182944	EWSR1	chr22	29288605	29291599	+	-0.138	0.0328424
ENSG00000064961	HMG20B	chr19	3573691	3574586	+	-0.139	0.00202043
ENSG00000186567	CEACAM19	chr19	44682566	44684359	+	-0.141	0.0397334
ENSG00000101365	IDH3B	chr20	2659698	2660176	-	-0.143	0.000247606
ENSG00000182196	ARL6IP4	chr12	122981128	122981879	+	-0.143	0.00162629
ENSG00000197989	SNHG12	chr1	28579532	28579981	-	-0.143	0.0165904
ENSG00000100201	DDX17	chr22	38487878	38492115	-	-0.144	0.00202043
ENSG00000130734	ATG4D	chr19	10546838	10547253	+	-0.144	0.0151002
ENSG00000108654	DDX5	chr17	64500548	64502069	-	-0.146	2.35291e-06
ENSG00000160948	VPS28	chr8	144424717	144425772	-	-0.146	0.0104319
ENSG00000155363	MOV10	chr1	112698286	112698789	+	-0.147	0.000247606
ENSG00000089280	FUS	chr16	31184938	31188357	+	-0.148	0.0416285
ENSG00000171824	EXOSC10	chr1	11076841	11077651	-	-0.149	0.0190208
ENSG00000184575	XPOT	chr12	64425037	64425457	+	-0.15	0.00202043
ENSG00000170638	TRABD	chr22	50197822	50198186	+	-0.151	2.51128e-05
ENSG00000149499	EML3	chr11	62603943	62604201	-	-0.151	0.0320384
ENSG00000147813	NAPRT	chr8	143576077	143576572	-	-0.157	0.000441245
ENSG00000186862	PDZD7	chr10	101021797	101022385	-	-0.157	0.0435591
ENSG00000065029	ZNF76	chr6	35286127	35286399	+	-0.159	0.00707181
ENSG00000176454	LPCAT4	chr15	34359588	34360209	-	-0.161	0.0075292
ENSG00000008300	CELSR3	chr3	48639673	48641524	-	-0.161	0.0161208
ENSG00000125447	GGA3	chr17	75240341	75241057	-	-0.162	2.52889e-06
ENSG00000134884	ARGLU1	chr13	106557047	106559657	-	-0.162	4.09613e-06
ENSG00000105483	CARD8	chr19	48232452	48234543	-	-0.162	0.000441245
ENSG00000141503	MINK1	chr17	4889646	4890735	+	-0.166	0.00245308
ENSG00000214021	TTLL3	chr3	9817644	9820741	+	-0.167	0.0445772
ENSG00000182325	FBXL6	chr8	144356989	144357502	-	-0.17	0.0055188
ENSG00000168010	ATG16L2	chr11	72822477	72824842	+	-0.172	0.000167684
ENSG00000161204	ABCF3	chr3	184192600	184192896	+	-0.172	0.0254473
ENSG00000140464	PML	chr15	74034477	74036394	+	-0.176	0.0195511
ENSG00000113108	APBB3	chr5	140561586	140562227	-	-0.182	0.000920294
ENSG00000161265	U2AF1L4	chr19	35744322	35745187	-	-0.183	0.00129649
ENSG00000124357	NAGK	chr2	71068649	71070586	+	-0.186	0.00121098
ENSG00000013573	DDX11	chr12	31103576	31104791	+	-0.186	0.00128841
ENSG00000185324	CDK10	chr16	89693273	89694232	+	-0.186	0.00768762
ENSG00000094631	HDAC6	chrX	48814961	48815490	+	-0.186	0.0452061
ENSG00000100151	PICK1	chr22	38073772	38074451	+	-0.188	1.44109e-05
ENSG00000249115	HAUS5	chr19	35619612	35620123	+	-0.188	0.000431937
ENSG00000157445	CACNA2D3	chr3	55073444	55073859	+	-0.188	0.00444658
ENSG00000182944	EWSR1	chr22	29288605	29291599	+	-0.189	7.16461e-07
ENSG00000159199	ATP5MC1	chr17	48893408	48895334	+	-0.195	0.0441085
ENSG00000196998	WDR45	chrX	49076644	49077911	-	-0.196	0.0162121
ENSG00000085978	ATG16L1	chr2	233289853	233290353	+	-0.198	0.028371
ENSG00000181392	SYNE4	chr19	36005332	36006671	-	-0.204	0.0419949
ENSG00000198198	SZT2	chr1	43447848	43448484	+	-0.208	0.0112297
ENSG00000213930	GALT	chr9	34647491	34647961	+	-0.212	0.00753269
ENSG00000157379	DHRS1	chr14	24292183	24292784	-	-0.214	0.00366883
ENSG00000067445	TRO	chrX	54926582	54927105	+	-0.217	0.00443938
ENSG00000183426	NPIPA1	chr16	14935159	14935397	+	-0.219	0.023718
ENSG00000164073	MFSD8	chr4	127920556	127921771	-	-0.223	0.00978652
ENSG00000137343	ATAT1	chr6	30646066	30646823	+	-0.224	0.00951504
ENSG00000156873	PHKG2	chr16	30751105	30751603	+	-0.231	4.34777e-06
ENSG00000110888	CAPRIN2	chr12	30714958	30716676	-	-0.231	0.00337466
ENSG00000100823	APEX1	chr14	20455577	20456101	+	-0.233	0.0190208
ENSG00000003509	NDUFAF7	chr2	37241577	37242693	+	-0.236	0.0127366
ENSG00000197121	PGAP1	chr2	196847002	196848037	-	-0.239	0.000277846
ENSG00000282851	BISPR	chr19	17413096	17413305	+	-0.242	0.0478773
ENSG00000100288	CHKB	chr22	50581748	50582357	-	-0.244	0.00417686
ENSG00000168071	CCDC88B	chr11	64353053	64353496	+	-0.246	0.0227708
ENSG00000146063	TRIM41	chr5	181233412	181233763	+	-0.253	1.5453e-05
ENSG00000019144	PHLDB1	chr11	118644071	118644691	+	-0.254	0.0355581
ENSG00000234545	FAM133B	chr7	92577654	92578182	-	-0.26	0.00668204
ENSG00000110697	PITPNM1	chr11	67493687	67494070	-	-0.262	0.0158235
ENSG00000213930	GALT	chr9	34647491	34647705	+	-0.267	0.00155292
ENSG00000137070	IL11RA	chr9	34655217	34655665	+	-0.267	0.0254473
ENSG00000137343	ATAT1	chr6	30645894	30646109	+	-0.281	0.00319182
ENSG00000099958	DERL3	chr22	23836733	23837154	-	-0.287	0.0435921
ENSG00000221968	FADS3	chr11	61876358	61878215	-	-0.29	0.0179393
ENSG00000160055	TMEM234	chr1	32215135	32215795	-	-0.295	0.0221472
ENSG00000073350	LLGL2	chr17	75574212	75574668	+	-0.298	0.00933943
ENSG00000125731	SH2D3A	chr19	6754250	6754731	-	-0.3	0.04933
ENSG00000099326	MZF1	chr19	58570343	58571429	-	-0.309	0.0383759
ENSG00000014914	MTMR11	chr1	149930364	149930965	-	-0.316	0.0335833
ENSG00000158805	ZNF276	chr16	89723136	89723709	+	-0.317	0.0136209
ENSG00000005238	FAM214B	chr9	35107380	35108349	-	-0.323	0.00051325
ENSG00000196642	RABL6	chr9	136831720	136832370	+	-0.333	0.0228073
ENSG00000145191	EIF2B5	chr3	184140079	184140730	+	-0.34	0.0413049
ENSG00000102125	TAZ	chrX	154413206	154413567	+	-0.342	0.0145959
ENSG00000161010	MRNIP	chr5	179837275	179840959	-	-0.345	5.71847e-06
ENSG00000129197	RPAIN	chr17	5425970	5428211	+	-0.348	0.020347
ENSG00000132604	TERF2	chr16	69368375	69368595	-	-0.352	0.0248456
ENSG00000243970	PPIEL	chr1	39547578	39548951	-	-0.356	0.00835374
ENSG00000182472	CAPN12	chr19	38734318	38734870	-	-0.364	0.0253232
ENSG00000168676	KCTD19	chr16	67301790	67303337	-	-0.365	0.0319724
ENSG00000114770	ABCC5	chr3	183983752	183987917	-	-0.366	0.000182807
ENSG00000111801	BTN3A3	chr6	26443956	26445985	+	-0.379	0.0209864
ENSG00000197363	ZNF517	chr8	144802869	144804238	+	-0.391	0.033506
ENSG00000168676	KCTD19	chr16	67295262	67296259	-	-0.4	0.00691667
ENSG00000166105	GLB1L3	chr11	134309625	134311170	+	-0.405	0.0164911
ENSG00000065357	DGKA	chr12	55939414	55940433	+	-0.405	0.0363037
ENSG00000112769	LAMA4	chr6	112253955	112254538	-	-0.406	0.0146716
ENSG00000203896	LIME1	chr20	63737820	63738060	+	-0.442	0.000693874
ENSG00000186648	CARMIL3	chr14	24064957	24065750	+	-0.447	0.0201411
ENSG00000007402	CACNA2D2	chr3	50364887	50365184	-	-0.453	0.020084
ENSG00000242802	AP5Z1	chr7	4789831	4790591	+	-0.459	0.0069247
ENSG00000179532	DNHD1	chr11	6570008	6572027	+	-0.464	0.00575691
ENSG00000267796	LIN37	chr19	35752433	35752999	+	-0.469	0.000182807
ENSG00000088340	FER1L4	chr20	35559340	35560638	-	-0.47	0.00830865
ENSG00000204482	LST1	chr6	31587199	31588909	+	-0.473	0.0140923
ENSG00000102901	CENPT	chr16	67832011	67832545	-	-0.498	4.97389e-05
ENSG00000137843	PAK6	chr15	40275926	40277487	+	-0.5	0.00427335
ENSG00000185133	INPP5J	chr22	31126612	31127532	+	-0.559	2.51128e-05
ENSG00000224843	LINC00240	chr6	27023253	27023924	+	-0.563	0.0126524
ENSG00000124006	OBSL1	chr2	219550728	219551798	-	-0.602	0.000980933
ENSG00000160179	ABCG1	chr21	42287888	42288312	+	-0.605	0.00458784
ENSG00000197912	SPG7	chr16	89545871	89546760	+	-0.659	0.000385877
ENSG00000176124	DLEU1	chr13	50527865	50528534	+	-0.662	0.00238037
ENSG00000166436	TRIM66	chr11	8624358	8625228	-	-0.67	0.00241382
ENSG00000061273	HDAC7	chr12	47791870	47792669	-	-0.714	4.33126e-05
ENSG00000102904	TSNAXIP1	chr16	67825666	67826282	+	-0.734	0.000241063
ENSG00000248712	CCDC153	chr11	119193150	119193885	-	-0.807	0.000431937
ENSG00000113163	COL4A3BP	chr5	75400204	75403058	-	-0.851	2.63648e-08
ENSG00000130545	CRB3	chr19	6466465	6467221	+	-0.905	2.7136e-06
ENSG00000159176	CSRP1	chr1	201485282	201488984	-	-0.909	1.27774e-06
ENSG00000072163	LIMS2	chr2	127640269	127640988	-	-1	1.27774e-06

## Sheet: SE_SETD2vsWT
Supplementary Data 8. SE changes in SETD2 depleted cells vs WT
gene_id	gene	chr	start	end	strand	diff	fdr
ENSG00000184007	PTP4A2	chr1	31935588	31935659	-	1	1.9068e-06
ENSG00000255036	STRA6LP	chr9	97291370	97291487	+	1	2.1766e-05
ENSG00000082397	EPB41L3	chr18	5398650	5399385	-	0.922	0.00360855
ENSG00000154358	OBSCN	chr1	228259500	228259776	+	0.912	6.95416e-06
ENSG00000239665	AL157392.3	chr10	13652407	13652489	+	0.903	0.000741138
ENSG00000172915	NBEA	chr13	35168986	35168995	+	0.891	4.74887e-07
ENSG00000286089	AC095057.4	chr4	40189295	40189489	+	0.891	0.0103381
ENSG00000107864	CPEB3	chr10	92091829	92091944	-	0.867	4.65679e-06
ENSG00000271133	AC004130.1	chr7	20329689	20329782	-	0.864	2.2112e-05
ENSG00000277363	SRCIN1	chr17	38568210	38568234	-	0.863	0.00273967
ENSG00000232871	SEC1P	chr19	48673155	48673267	+	0.857	0.000453902
ENSG00000182986	ZNF320	chr19	52893778	52893856	-	0.836	0.0309637
ENSG00000214425	LRRC37A4P	chr17	45521306	45521425	-	0.83	0.00193896
ENSG00000102786	INTS6	chr13	51423029	51423090	-	0.823	0.0180179
ENSG00000104497	SNX16	chr8	81840197	81840443	-	0.819	1.95741e-07
ENSG00000069849	ATP1B3	chr3	141902135	141902227	+	0.787	1.04689e-05
ENSG00000284770	TBCE	chr1	235419416	235419515	+	0.786	0.000199268
ENSG00000218510	LINC00339	chr1	22027413	22027534	+	0.783	0.00469232
ENSG00000166046	TCP11L2	chr12	106304092	106304231	+	0.778	0.000520479
ENSG00000009413	REV3L	chr6	111472012	111472140	-	0.766	3.69757e-05
ENSG00000224597	SVIL-AS1	chr10	29458273	29458520	+	0.746	0.00158369
ENSG00000135549	PKIB	chr6	122585492	122585553	+	0.738	0.000835317
ENSG00000100888	CHD8	chr14	21436900	21436965	-	0.724	0.0111613
ENSG00000105223	PLD3	chr19	40365552	40365585	+	0.705	0.000470924
ENSG00000120725	SIL1	chr5	139196440	139196528	-	0.703	0.00317139
ENSG00000228544	CCDC183-AS1	chr9	136806049	136806128	-	0.691	0.000242671
ENSG00000284707	AC079781.5	chr7	97945507	97945615	-	0.69	0.0310956
ENSG00000091073	DTX2	chr7	76463653	76463709	+	0.684	0.000573253
ENSG00000223725	AC009226.1	chr2	207528516	207528613	-	0.682	0.0395038
ENSG00000162591	MEGF6	chr1	3496987	3497119	-	0.678	0.00227843
ENSG00000144504	ANKMY1	chr2	240482182	240482261	-	0.646	0.0214885
ENSG00000127314	RAP1B	chr12	68624674	68624873	+	0.641	0.000358608
ENSG00000135549	PKIB	chr6	122581764	122581844	+	0.632	0.00461239
ENSG00000205359	SLCO6A1	chr5	102458381	102458491	-	0.63	0.0306275
ENSG00000127314	RAP1B	chr12	68624670	68624873	+	0.625	0.000434621
ENSG00000052749	RRP12	chr10	97425673	97425739	-	0.616	0.0185747
ENSG00000091073	DTX2	chr7	76463544	76463709	+	0.613	0.000245904
ENSG00000221817	PPP3CB-AS1	chr10	73498732	73498867	+	0.606	0.0290713
ENSG00000221817	PPP3CB-AS1	chr10	73498649	73498867	+	0.602	0.0330408
ENSG00000151773	CCDC122	chr13	43868693	43868803	-	0.601	0.00158534
ENSG00000076984	MAP2K7	chr19	7904450	7904548	+	0.6	0.000199268
ENSG00000196696	AC009022.1	chr16	69990596	69990683	-	0.586	0.0482719
ENSG00000107672	NSMCE4A	chr10	121961840	121962107	-	0.576	0.00138432
ENSG00000139350	NEDD1	chr12	96924832	96924942	+	0.558	0.0136717
ENSG00000125772	GPCPD1	chr20	5586193	5586269	-	0.535	0.000450499
ENSG00000262772	LINC01977	chr17	79823794	79823874	+	0.534	0.0347875
ENSG00000171084	FAM86JP	chr3	125923663	125923796	+	0.533	0.0310779
ENSG00000196628	TCF4	chr18	55586920	55587136	-	0.528	0.0425108
ENSG00000181555	SETD2	chr3	47103345	47103423	-	0.525	0.00522793
ENSG00000088986	DYNLL1	chr12	120493802	120493925	+	0.525	0.0416339
ENSG00000125814	NAPB	chr20	23395138	23395185	-	0.519	0.00699553
ENSG00000076258	FMO4	chr1	171323003	171323192	+	0.518	0.0129533
ENSG00000107968	MAP3K8	chr10	30437175	30437406	+	0.515	0.00356956
ENSG00000111540	RAB5B	chr12	55979371	55979474	+	0.514	0.021728
ENSG00000176092	CRYBG2	chr1	26336094	26336207	-	0.501	0.0126474
ENSG00000138434	ITPRID2	chr2	181918322	181918470	+	0.5	0.00933138
ENSG00000142765	SYTL1	chr1	27351257	27351336	+	0.5	0.0204138
ENSG00000107281	NPDC1	chr9	137040670	137040737	-	0.5	0.0351457
ENSG00000180229	HERC2P3	chr15	20483402	20483517	-	0.5	0.0377506
ENSG00000141127	PRPSAP2	chr17	18857783	18857853	+	0.494	0.0266649
ENSG00000260136	AC008915.2	chr16	23455469	23455530	+	0.491	0.0078529
ENSG00000109113	RAB34	chr17	28715992	28716061	-	0.491	0.0267903
ENSG00000164506	STXBP5	chr6	147339178	147339238	+	0.49	0.00420934
ENSG00000147679	UTP23	chr8	116786502	116786649	+	0.475	0.000434621
ENSG00000253706	AC011632.1	chr8	74818609	74818668	-	0.472	0.0236352
ENSG00000231113	AL035587.1	chr6	42941509	42941615	+	0.468	0.0255806
ENSG00000224940	PRRT4	chr7	128361305	128361422	-	0.463	0.0323601
ENSG00000100354	TNRC6B	chr22	40270121	40270280	+	0.447	0.00161215
ENSG00000272508	AL136982.6	chr10	87003087	87003421	+	0.447	0.0496825
ENSG00000162994	CLHC1	chr2	55228031	55228204	-	0.436	0.000769952
ENSG00000196312	MFSD14C	chr9	96942602	96942752	-	0.436	0.000769952
ENSG00000253161	LINC01605	chr8	37431748	37431787	-	0.432	0.0394149
ENSG00000048028	USP28	chr11	113808022	113808136	-	0.414	0.0101521
ENSG00000166664	CHRFAM7A	chr15	30383318	30383382	-	0.414	0.0223868
ENSG00000283674	AC068587.4	chr8	12596017	12596214	-	0.408	0.0469271
ENSG00000004866	ST7	chr7	117098612	117098815	+	0.407	0.0424692
ENSG00000113593	PPWD1	chr5	65568917	65568994	+	0.402	0.0102316
ENSG00000171084	FAM86JP	chr3	125923878	125924140	+	0.402	0.0446457
ENSG00000110756	HPS5	chr11	18317750	18317907	-	0.394	0.00219883
ENSG00000121417	ZNF211	chr19	57639911	57640067	+	0.393	0.00724651
ENSG00000166435	XRRA1	chr11	74862980	74863021	-	0.39	0.0125007
ENSG00000132535	DLG4	chr17	7191892	7192002	-	0.383	0.0416108
ENSG00000184007	PTP4A2	chr1	31930932	31931142	-	0.379	0.0111613
ENSG00000170802	FOXN2	chr2	48328560	48328702	+	0.375	0.000840329
ENSG00000197563	PIGN	chr18	62163530	62163656	-	0.366	0.00597552
ENSG00000099889	ARVCF	chr22	19990584	19990812	-	0.351	0.0481631
ENSG00000145016	RUBCN	chr3	197717976	197718130	-	0.347	0.00204556
ENSG00000119314	PTBP3	chr9	112275843	112276013	-	0.341	0.0431065
ENSG00000038427	VCAN	chr5	83519348	83522309	+	0.339	0.00674971
ENSG00000215908	CROCCP2	chr1	16621945	16622115	-	0.336	0.00245999
ENSG00000124920	MYRF	chr11	61780711	61780792	+	0.336	0.0473115
ENSG00000156345	CDK20	chr9	87969795	87969919	-	0.333	0.00419034
ENSG00000121964	GTDC1	chr2	143957194	143957339	-	0.332	0.00420934
ENSG00000144597	EAF1	chr3	15432086	15432223	+	0.309	0.000200246
ENSG00000214078	CPNE1	chr20	35626734	35626826	-	0.309	0.0417454
ENSG00000164306	PRIMPOL	chr4	184682247	184682336	+	0.305	0.00522793
ENSG00000115325	DOK1	chr2	74554793	74554859	+	0.304	0.0145327
ENSG00000118946	PCDH17	chr13	57666467	57666526	+	0.301	0.0180218
ENSG00000217801	AL390719.1	chr1	1061019	1061117	+	0.295	0.0145327
ENSG00000103381	CPPED1	chr16	12704623	12705049	-	0.292	0.0285597
ENSG00000172869	DMXL1	chr5	119206833	119206896	+	0.286	0.00923476
ENSG00000104059	FAM189A1	chr15	29151733	29151841	-	0.273	0.0457451
ENSG00000111300	NAA25	chr12	112053557	112053657	-	0.268	0.0493408
ENSG00000124786	SLC35B3	chr6	8419579	8419677	-	0.265	0.0302833
ENSG00000063978	RNF4	chr4	2497006	2497121	+	0.249	0.0442591
ENSG00000186951	PPARA	chr22	46231791	46232239	+	0.248	0.0289483
ENSG00000185272	RBM11	chr21	14224437	14224537	+	0.248	0.0409154
ENSG00000152457	DCLRE1C	chr10	14936537	14936593	-	0.244	0.0255806
ENSG00000173706	HEG1	chr3	125014712	125015012	-	0.244	0.0255806
ENSG00000126214	KLC1	chr14	103684985	103685036	+	0.235	0.0284167
ENSG00000175634	RPS6KB2	chr11	67428912	67429022	+	0.23	0.0224702
ENSG00000164669	INTS4P1	chr7	65231540	65231936	+	0.224	0.0485526
ENSG00000198814	GK	chrX	30697731	30697749	+	0.218	0.0398377
ENSG00000026559	KCNG1	chr20	51013728	51013844	-	0.214	0.0225214
ENSG00000127511	SIN3B	chr19	16862883	16862979	+	0.212	0.000741138
ENSG00000214826	DDX12P	chr12	9421387	9421491	-	0.211	0.0310956
ENSG00000054392	HHAT	chr1	210587897	210588099	+	0.208	0.0176867
ENSG00000091536	MYO15A	chr17	18169481	18169621	+	0.206	0.0431205
ENSG00000196459	TRAPPC2	chrX	13720427	13720497	-	0.202	0.00881548
ENSG00000100354	TNRC6B	chr22	40264687	40267036	+	0.201	0.019563
ENSG00000080823	MOK	chr14	102278605	102278694	-	0.201	0.0235273
ENSG00000169855	ROBO1	chr3	78647628	78647655	-	0.196	0.0156752
ENSG00000105879	CBLL1	chr7	107752544	107752617	+	0.195	6.95416e-06
ENSG00000177485	ZBTB33	chrX	120252668	120252770	+	0.195	0.00240046
ENSG00000025423	HSD17B6	chr12	56763217	56763414	+	0.195	0.0496621
ENSG00000124275	MTRR	chr5	7873372	7873526	+	0.193	0.0100269
ENSG00000025423	HSD17B6	chr12	56763203	56763414	+	0.185	0.0457451
ENSG00000259024	TVP23C-CDRT4	chr17	15503097	15503232	-	0.183	0.0242114
ENSG00000185482	STAC3	chr12	57245144	57245211	-	0.181	0.0265383
ENSG00000157954	WIPI2	chr7	5193117	5193171	+	0.18	0.030013
ENSG00000214022	REPIN1	chr7	150369741	150369868	+	0.175	0.0448243
ENSG00000095794	CREM	chr10	35188199	35188388	+	0.167	0.0484762
ENSG00000111880	RNGTT	chr6	88801563	88801632	-	0.161	0.000840329
ENSG00000114200	BCHE	chr3	165829516	165831041	-	0.16	0.00882819
ENSG00000124275	MTRR	chr5	7873372	7873512	+	0.157	0.00309479
ENSG00000168994	PXDC1	chr6	3727550	3727662	-	0.157	0.00317139
ENSG00000140367	UBE2Q2	chr15	75879097	75879188	+	0.157	0.0129482
ENSG00000106077	ABHD11	chr7	73736928	73737220	-	0.153	0.033416
ENSG00000185730	ZNF696	chr8	143295378	143295470	+	0.152	0.0465294
ENSG00000144504	ANKMY1	chr2	240557189	240557352	-	0.151	0.0360525
ENSG00000143420	ENSA	chr1	150626478	150626526	-	0.149	0.0169552
ENSG00000141644	MBD1	chr18	50273333	50273426	-	0.143	0.00226438
ENSG00000145014	TMEM44	chr3	194593040	194593073	-	0.139	0.0431061
ENSG00000065491	TBC1D22B	chr6	37291242	37291357	+	0.138	0.034276
ENSG00000198646	NCOA6	chr20	34740362	34743341	-	0.138	0.0469271
ENSG00000132153	DHX30	chr3	47818021	47818117	+	0.131	0.0224702
ENSG00000143416	SELENBP1	chr1	151368999	151369189	-	0.129	0.0174844
ENSG00000197713	RPE	chr2	210009638	210009736	+	0.125	0.0180179
ENSG00000106077	ABHD11	chr7	73736928	73737110	-	0.121	0.0486329
ENSG00000141644	MBD1	chr18	50273333	50273471	-	0.117	0.00360855
ENSG00000132849	PATJ	chr1	62153357	62153481	+	0.117	0.0485526
ENSG00000100330	MTMR3	chr22	30023456	30023483	+	0.115	0.0392374
ENSG00000105676	ARMC6	chr19	19037551	19037707	+	0.111	0.014453
ENSG00000078142	PIK3C3	chr18	42057882	42058051	+	0.11	0.0487068
ENSG00000258677	AC022826.2	chr8	73825146	73825249	-	0.104	0.0445457
ENSG00000119522	DENND1A	chr9	123769513	123769563	-	0.101	0.0388781
ENSG00000148154	UGCG	chr9	111915758	111915836	+	0.099	0.0267903
ENSG00000104093	DMXL2	chr15	51451644	51451697	-	0.095	0.0310956
ENSG00000188130	MAPK12	chr22	50256787	50256964	-	0.094	0.0189255
ENSG00000185728	YTHDF3	chr8	63172652	63172798	+	0.093	0.0356284
ENSG00000175309	PHYKPL	chr5	178215275	178215430	-	0.091	0.0294631
ENSG00000197713	RPE	chr2	210009656	210009736	+	0.089	0.0148515
ENSG00000160392	C19orf47	chr19	40334834	40334904	-	0.089	0.038998
ENSG00000196459	TRAPPC2	chrX	13720427	13720497	-	0.088	0.0395652
ENSG00000168994	PXDC1	chr6	3739057	3739161	-	0.086	0.0483453
ENSG00000143416	SELENBP1	chr1	151369003	151369189	-	0.083	0.0400689
ENSG00000100664	EIF5	chr14	103334388	103334597	+	0.08	0.0136527
ENSG00000152492	CCDC50	chr3	191375061	191375589	+	0.079	1.09816e-05
ENSG00000059588	TARBP1	chr1	234398381	234398553	-	0.075	0.00923476
ENSG00000139624	CERS5	chr12	50144768	50144969	-	0.071	0.0321574
ENSG00000096093	EFHC1	chr6	52488556	52488675	+	0.065	0.048827
ENSG00000100418	DESI1	chr22	41607839	41607861	-	0.063	0.0203098
ENSG00000113300	CNOT6	chr5	180553385	180553471	+	0.063	0.0324202
ENSG00000178307	TMEM11	chr17	21208391	21208539	-	0.059	0.0485526
ENSG00000245910	SNHG6	chr8	66922613	66922725	-	0.054	0.0107847
ENSG00000112983	BRD8	chr5	138164086	138164133	-	0.048	0.0138057
ENSG00000160932	LY6E	chr8	143020261	143020377	+	0.043	0.0160236
ENSG00000077147	TM9SF3	chr10	96559658	96559736	-	0.042	0.00881548
ENSG00000122884	P4HA1	chr10	73016845	73016895	-	0.042	0.0310956
ENSG00000122884	P4HA1	chr10	73016845	73016899	-	0.042	0.0324724
ENSG00000124243	BCAS4	chr20	50840536	50840930	+	0.038	0.0123458
ENSG00000102103	PQBP1	chrX	48902218	48902517	+	0.032	0.00876194
ENSG00000102103	PQBP1	chrX	48902232	48902384	+	0.031	0.0267903
ENSG00000102103	PQBP1	chrX	48902232	48902517	+	0.025	0.0123185
ENSG00000118705	RPN2	chr20	37232295	37232391	+	0.022	0.0308099
ENSG00000133318	RTN3	chr11	63718980	63721032	+	0.011	0.0132197
ENSG00000133318	RTN3	chr11	63718701	63721032	+	0.01	0.0285597
ENSG00000169567	HINT1	chr5	131160655	131160844	-	-0.008	0.0321675
ENSG00000115524	SF3B1	chr2	197418895	197419640	-	-0.011	0.00140972
ENSG00000004455	AK2	chr1	33031543	33031661	-	-0.011	0.0224702
ENSG00000115875	SRSF7	chr2	38748897	38749173	-	-0.013	0.000121967
ENSG00000221983	UBA52	chr19	18572350	18572607	+	-0.014	0.0423569
ENSG00000101361	NOP56	chr20	2657372	2657488	+	-0.017	0.0257405
ENSG00000176731	C8orf59	chr8	85219235	85219363	-	-0.019	0.0275407
ENSG00000180198	RCC1	chr1	28532673	28532757	+	-0.02	0.0300852
ENSG00000102317	RBM3	chrX	48575814	48576083	+	-0.022	0.00128213
ENSG00000106400	ZNHIT1	chr7	101218318	101221796	+	-0.022	0.00876194
ENSG00000102317	RBM3	chrX	48575921	48576083	+	-0.023	0.00205575
ENSG00000115875	SRSF7	chr2	38748897	38749346	-	-0.024	0.00138659
ENSG00000113407	TARS	chr5	33446643	33446764	+	-0.024	0.0205136
ENSG00000205581	HMGN1	chr21	39345829	39345958	-	-0.025	0.0100137
ENSG00000171159	C9orf16	chr9	128162003	128162344	+	-0.028	0.0128761
ENSG00000062822	POLD1	chr19	50395024	50395150	+	-0.028	0.0255806
ENSG00000126768	TIMM17B	chrX	48895351	48895972	-	-0.03	0.00215658
ENSG00000154582	ELOC	chr8	73964486	73964625	-	-0.033	0.0180775
ENSG00000108443	RPS6KB1	chr17	59930357	59930432	+	-0.033	0.0366691
ENSG00000138035	PNPT1	chr2	55672892	55673079	-	-0.033	0.0430451
ENSG00000100360	IFT27	chr22	36760843	36760919	-	-0.034	0.0110395
ENSG00000113119	TMCO6	chr5	140641017	140641220	+	-0.034	0.0111613
ENSG00000184428	TOP1MT	chr8	143334107	143334285	-	-0.034	0.0485526
ENSG00000168958	MFF	chr2	227328677	227328789	+	-0.035	0.0285055
ENSG00000113552	GNPDA1	chr5	142012287	142012377	-	-0.037	0.0290587
ENSG00000129534	MIS18BP1	chr14	45232508	45232627	-	-0.038	0.0033284
ENSG00000111445	RFC5	chr12	118017689	118017852	+	-0.038	0.00699553
ENSG00000042429	MED17	chr11	93794249	93794439	+	-0.038	0.0145327
ENSG00000013523	ANGEL1	chr14	76810088	76810254	-	-0.038	0.0395652
ENSG00000171159	C9orf16	chr9	128162003	128162952	+	-0.041	0.0156752
ENSG00000111445	RFC5	chr12	118017689	118017815	+	-0.041	0.047897
ENSG00000101294	HM13	chr20	31566209	31566295	+	-0.041	0.0497506
ENSG00000141867	BRD4	chr19	15268153	15268281	-	-0.044	0.0136367
ENSG00000136932	TRMO	chr9	97910917	97912975	-	-0.044	0.0348172
ENSG00000155463	OXA1L	chr14	22767247	22767409	+	-0.044	0.0444813
ENSG00000111445	RFC5	chr12	118017689	118018053	+	-0.045	0.0029973
ENSG00000028116	VRK2	chr2	58058351	58058488	+	-0.046	0.0284167
ENSG00000187741	FANCA	chr16	89778340	89778462	-	-0.048	0.00116128
ENSG00000085733	CTTN	chr11	70421469	70421580	+	-0.048	0.0321574
ENSG00000039650	PNKP	chr19	49861771	49861881	-	-0.05	0.0324404
ENSG00000176731	C8orf59	chr8	85219322	85219363	-	-0.051	0.0238299
ENSG00000133226	SRRM1	chr1	24648023	24648166	+	-0.052	0.0202513
ENSG00000129158	SERGEF	chr11	17999493	17999572	-	-0.052	0.0285843
ENSG00000104331	IMPAD1	chr8	56967109	56967218	-	-0.053	0.024789
ENSG00000113552	GNPDA1	chr5	142012287	142012339	-	-0.053	0.0255806
ENSG00000103429	BFAR	chr16	14648387	14648592	+	-0.053	0.0440145
ENSG00000155313	USP25	chr21	15777903	15778027	+	-0.053	0.0470792
ENSG00000162222	TTC9C	chr11	62733117	62733199	+	-0.054	0.0050868
ENSG00000147854	UHRF2	chr9	6484596	6484686	+	-0.054	0.0417454
ENSG00000047579	DTNBP1	chr6	15660382	15660521	-	-0.055	0.020344
ENSG00000123179	EBPL	chr13	49663056	49663195	-	-0.056	0.0416339
ENSG00000168958	MFF	chr2	227330625	227330846	+	-0.058	0.0444813
ENSG00000126768	TIMM17B	chrX	48895351	48895454	-	-0.059	0.00831287
ENSG00000154310	TNIK	chr3	171139469	171139556	-	-0.061	0.0254109
ENSG00000100416	TRMU	chr22	46353766	46353867	+	-0.063	0.0353741
ENSG00000205707	ETFRF1	chr12	25203724	25203832	+	-0.063	0.0460318
ENSG00000161547	SRSF2	chr17	76735771	76735875	-	-0.064	1.71389e-07
ENSG00000176986	SEC24C	chr10	73746629	73746716	+	-0.064	0.021728
ENSG00000115107	STEAP3	chr2	119239362	119239430	+	-0.064	0.0449392
ENSG00000092094	OSGEP	chr14	20451256	20451452	-	-0.065	0.00257942
ENSG00000113734	BNIP1	chr5	173151565	173151694	+	-0.065	0.0257042
ENSG00000160949	TONSL	chr8	144440965	144441111	-	-0.065	0.0279013
ENSG00000111906	HDDC2	chr6	125298713	125298816	-	-0.066	0.0457451
ENSG00000144535	DIS3L2	chr2	232198526	232198776	+	-0.068	0.00179369
ENSG00000118960	HS1BP3	chr2	20645339	20645505	-	-0.068	0.0324202
ENSG00000157911	PEX10	chr1	2410629	2410868	-	-0.07	0.00292353
ENSG00000134900	TPP2	chr13	102651358	102651397	+	-0.07	0.00500901
ENSG00000087087	SRRT	chr7	100882764	100883090	+	-0.071	0.0107931
ENSG00000105656	ELL	chr19	18475813	18475933	-	-0.076	0.0163477
ENSG00000164548	TRA2A	chr7	23522131	23522432	-	-0.076	0.019563
ENSG00000149262	INTS4	chr11	77987528	77987698	-	-0.077	0.0465199
ENSG00000143761	ARF1	chr1	228096450	228096504	+	-0.078	0.0101521
ENSG00000136280	CCM2	chr7	45068442	45068579	+	-0.078	0.0276461
ENSG00000085733	CTTN	chr11	70422508	70422631	+	-0.08	0.0160236
ENSG00000127616	SMARCA4	chr19	10983479	10983711	+	-0.08	0.0255806
ENSG00000105983	LMBR1	chr7	156834477	156834595	-	-0.081	0.0404796
ENSG00000089916	GPATCH2L	chr14	76178207	76178322	+	-0.082	0.0473921
ENSG00000115107	STEAP3	chr2	119230619	119231034	+	-0.084	0.00179369
ENSG00000175029	CTBP2	chr10	125038996	125039155	-	-0.084	0.0224702
ENSG00000077232	DNAJC10	chr2	182739544	182739709	+	-0.084	0.0404877
ENSG00000168397	ATG4B	chr2	241655270	241655343	+	-0.085	0.0294913
ENSG00000133226	SRRM1	chr1	24647078	24647208	+	-0.086	0.0111613
ENSG00000035499	DEPDC1B	chr5	60599074	60599260	-	-0.087	0.0395038
ENSG00000126768	TIMM17B	chrX	48895351	48895501	-	-0.088	0.000150122
ENSG00000258210	AC144548.1	chr12	110388511	110388623	-	-0.088	0.0425698
ENSG00000064763	FAR2	chr12	29332844	29332908	+	-0.091	0.00333477
ENSG00000128641	MYO1B	chr2	191400748	191400835	+	-0.091	0.0306901
ENSG00000167615	LENG8	chr19	54451289	54451382	+	-0.091	0.0310861
ENSG00000143578	CREB3L4	chr1	153969635	153969753	+	-0.095	0.00292353
ENSG00000115520	COQ10B	chr2	197459931	197460081	+	-0.095	0.0488944
ENSG00000164291	ARSK	chr5	95580891	95580942	+	-0.099	0.00360855
ENSG00000063761	ADCK1	chr14	77900558	77900674	+	-0.099	0.0242114
ENSG00000112511	PHF1	chr6	33413735	33413831	+	-0.1	0.0300852
ENSG00000142687	KIAA0319L	chr1	35506611	35507135	-	-0.1	0.047897
ENSG00000115486	GGCX	chr2	85560814	85560985	-	-0.102	0.0409659
ENSG00000135124	P2RX4	chr12	121216954	121217002	+	-0.103	0.0224702
ENSG00000087087	SRRT	chr7	100882457	100883090	+	-0.104	0.00018077
ENSG00000116754	SRSF11	chr1	70231094	70231203	+	-0.106	0.000278057
ENSG00000162599	NFIA	chr1	61385870	61385924	+	-0.107	0.0302835
ENSG00000068400	GRIPAP1	chrX	49000860	49000959	-	-0.108	0.00256624
ENSG00000037637	FBXO42	chr1	16305802	16305919	-	-0.109	0.0256128
ENSG00000141542	RAB40B	chr17	82696388	82696853	-	-0.111	0.00481848
ENSG00000100109	TFIP11	chr22	26511118	26511195	-	-0.111	0.0310956
ENSG00000145362	ANK2	chr4	113372532	113372625	+	-0.112	0.0111613
ENSG00000152256	PDK1	chr2	172562740	172562800	+	-0.113	0.000732949
ENSG00000173914	RBM4B	chr11	66668614	66669291	-	-0.113	0.00876194
ENSG00000105928	GSDME	chr7	24749563	24749793	-	-0.115	0.0290227
ENSG00000103064	SLC7A6	chr16	68266592	68266721	+	-0.115	0.0398377
ENSG00000107186	MPDZ	chr9	13113930	13114021	-	-0.115	0.0404796
ENSG00000101246	ARFRP1	chr20	63706998	63707097	-	-0.117	0.0313144
ENSG00000161618	ALDH16A1	chr19	49461883	49462036	+	-0.117	0.0329522
ENSG00000116754	SRSF11	chr1	70231858	70231975	+	-0.118	0.00448997
ENSG00000101246	ARFRP1	chr20	63706998	63707092	-	-0.118	0.0293049
ENSG00000147687	TATDN1	chr8	124518741	124518881	-	-0.118	0.0487293
ENSG00000118412	CASP8AP2	chr6	89846561	89846644	+	-0.119	0.021728
ENSG00000169992	NLGN2	chr17	7408011	7408712	+	-0.119	0.0416339
ENSG00000004700	RECQL	chr12	21501169	21501372	-	-0.119	0.0449603
ENSG00000134574	DDB2	chr11	47237618	47237712	+	-0.124	0.0213858
ENSG00000100578	KIAA0586	chr14	58459842	58459909	+	-0.124	0.0338241
ENSG00000160685	ZBTB7B	chr1	155014014	155014093	+	-0.127	0.0428198
ENSG00000136840	ST6GALNAC4	chr9	127916407	127916494	-	-0.131	0.00817933
ENSG00000171130	ATP6V0E2	chr7	149878677	149878746	+	-0.131	0.0475375
ENSG00000134058	CDK7	chr5	69255459	69255528	+	-0.132	0.0112359
ENSG00000143373	ZNF687	chr1	151285205	151286074	+	-0.135	0.0465294
ENSG00000175029	CTBP2	chr10	125110989	125111093	-	-0.136	0.0110156
ENSG00000108848	LUC7L3	chr17	50737286	50737479	+	-0.138	0.00536475
ENSG00000196391	ZNF774	chr15	90355350	90355416	+	-0.139	0.0298344
ENSG00000215067	ALOX12-AS1	chr17	7010058	7010137	-	-0.142	0.0292928
ENSG00000128581	IFT22	chr7	101318123	101318213	-	-0.143	0.0218754
ENSG00000023697	DERA	chr12	15911690	15911753	+	-0.144	0.00307654
ENSG00000168002	POLR2G	chr11	62762541	62762866	+	-0.144	0.0219997
ENSG00000143498	TAF1A	chr1	222579758	222579890	-	-0.145	0.0497506
ENSG00000198794	SCAMP5	chr15	75007587	75007728	+	-0.147	0.0425698
ENSG00000107186	MPDZ	chr9	13115247	13115334	-	-0.149	0.0356654
ENSG00000237517	DGCR5	chr22	18985835	18986019	+	-0.152	0.0304547
ENSG00000119929	CUTC	chr10	99750368	99750396	+	-0.153	0.00793744
ENSG00000213064	SFT2D2	chr1	168236588	168236624	+	-0.155	0.0266649
ENSG00000079387	SENP1	chr12	48089162	48089293	-	-0.157	0.0470792
ENSG00000176715	ACSF3	chr16	89100661	89101347	+	-0.158	0.0284167
ENSG00000138468	SENP7	chr3	101398860	101399055	-	-0.162	0.0425753
ENSG00000163935	SFMBT1	chr3	52969100	52969258	-	-0.162	0.0431564
ENSG00000162066	AMDHD2	chr16	2520768	2520905	+	-0.164	0.0218754
ENSG00000010626	LRRC23	chr12	6907314	6907445	+	-0.165	0.0488944
ENSG00000128408	RIBC2	chr22	45422289	45422408	+	-0.166	0.0291676
ENSG00000153317	ASAP1	chr8	130358016	130358143	-	-0.166	0.0302835
ENSG00000168067	MAP4K2	chr11	64800899	64801031	-	-0.166	0.0324404
ENSG00000164074	ABHD18	chr4	128021136	128021238	+	-0.167	0.00699553
ENSG00000133243	BTBD2	chr19	2028707	2028834	-	-0.167	0.0219997
ENSG00000176974	SHMT1	chr17	18333165	18333288	-	-0.167	0.0267695
ENSG00000105699	LSR	chr19	35261924	35261981	+	-0.167	0.0354188
ENSG00000169826	CSGALNACT2	chr10	43163865	43164044	+	-0.17	0.0160236
ENSG00000171469	ZNF561	chr19	9617044	9617226	-	-0.17	0.0417454
ENSG00000168958	MFF	chr2	227328677	227330846	+	-0.172	0.0420293
ENSG00000196678	ERI2	chr16	20805714	20805945	-	-0.173	0.0332385
ENSG00000116001	TIA1	chr2	70228343	70228462	-	-0.174	0.000722791
ENSG00000198467	TPM2	chr9	35685063	35685139	-	-0.176	0.011998
ENSG00000090661	CERS4	chr19	8210705	8210862	+	-0.177	0.0404796
ENSG00000114859	CLCN2	chr3	184352012	184352117	-	-0.18	0.0226053
ENSG00000135838	NPL	chr1	182794355	182794439	+	-0.181	0.0159456
ENSG00000168137	SETD5	chr3	9429826	9430051	+	-0.182	0.0135127
ENSG00000110536	PTPMT1	chr11	47569699	47569891	+	-0.183	0.000309892
ENSG00000127483	HP1BP3	chr1	20780349	20780540	-	-0.183	0.0334375
ENSG00000116212	LRRC42	chr1	53947861	53947981	+	-0.184	0.000423774
ENSG00000143742	SRP9	chr1	225786861	225786985	+	-0.186	0.0209985
ENSG00000176208	ATAD5	chr17	30879422	30879487	+	-0.186	0.0220873
ENSG00000187624	C17orf97	chr17	413147	413430	+	-0.187	0.0296471
ENSG00000101199	ARFGAP1	chr20	63273999	63274210	+	-0.19	0.000375037
ENSG00000135931	ARMC9	chr2	231239942	231240041	+	-0.19	0.0468953
ENSG00000172922	RNASEH2C	chr11	65715932	65716017	-	-0.191	0.0350256
ENSG00000100578	KIAA0586	chr14	58440069	58440160	+	-0.195	0.00889597
ENSG00000102904	TSNAXIP1	chr16	67821098	67821225	+	-0.197	0.0496621
ENSG00000109332	UBE2D3	chr4	102825238	102825317	-	-0.2	0.0124658
ENSG00000178440	LINC00843	chr10	49988750	49988938	+	-0.2	0.0202513
ENSG00000055483	USP36	chr17	78797785	78797879	-	-0.203	0.0446457
ENSG00000088367	EPB41L1	chr20	36209487	36209898	+	-0.204	0.00927643
ENSG00000146233	CYP39A1	chr6	46630962	46631070	-	-0.204	0.0355023
ENSG00000050130	JKAMP	chr14	59484989	59485116	+	-0.205	0.0268071
ENSG00000185133	INPP5J	chr22	31126920	31127037	+	-0.209	0.0264589
ENSG00000123643	SLC36A1	chr5	151452342	151452491	+	-0.213	0.000278057
ENSG00000004700	RECQL	chr12	21501169	21501215	-	-0.213	0.0218255
ENSG00000064607	SUGP2	chr19	18993637	18993740	-	-0.213	0.0316015
ENSG00000087586	AURKA	chr20	56388686	56388784	-	-0.217	0.00785851
ENSG00000153157	SYCP2L	chr6	10907541	10907684	+	-0.22	0.0483165
ENSG00000158423	RIBC1	chrX	53430395	53430790	+	-0.222	0.0162038
ENSG00000081177	EXD2	chr14	69203916	69204000	+	-0.222	0.0267903
ENSG00000166004	CEP295	chr11	93702775	93702919	+	-0.228	0.00895502
ENSG00000244754	N4BP2L2	chr13	32522181	32522270	-	-0.228	0.0198101
ENSG00000251136	AF117829.1	chr8	89756234	89756610	-	-0.231	0.00481848
ENSG00000157540	DYRK1A	chr21	37420298	37420384	+	-0.234	0.0447044
ENSG00000064607	SUGP2	chr19	18993647	18993740	-	-0.236	0.0128761
ENSG00000128581	IFT22	chr7	101318123	101319032	-	-0.237	0.01234
ENSG00000059377	TBXAS1	chr7	139780739	139780824	+	-0.238	0.00716347
ENSG00000170852	KBTBD2	chr7	32879434	32879942	-	-0.246	6.64459e-05
ENSG00000114126	TFDP2	chr3	142054114	142054149	-	-0.247	0.0419208
ENSG00000141425	RPRD1A	chr18	36040806	36040865	-	-0.249	0.0338965
ENSG00000139436	GIT2	chr12	109951166	109951316	-	-0.251	0.00536475
ENSG00000138646	HERC5	chr4	88486114	88486228	+	-0.251	0.00732458
ENSG00000118961	LDAH	chr2	20739970	20740205	-	-0.252	0.0270984
ENSG00000159214	CCDC24	chr1	43992522	43992639	+	-0.253	0.0485526
ENSG00000213995	NAXD	chr13	110627438	110627547	+	-0.254	0.0422669
ENSG00000136352	NKX2-1	chr14	36519467	36519612	-	-0.26	0.0266649
ENSG00000159214	CCDC24	chr1	43992152	43992387	+	-0.263	0.0460818
ENSG00000246273	SBF2-AS1	chr11	9779816	9779942	+	-0.264	0.0302835
ENSG00000128294	TPST2	chr22	26544603	26544675	-	-0.265	0.0124541
ENSG00000138785	INTS12	chr4	105705689	105705949	-	-0.27	0.0149565
ENSG00000121440	PDZRN3	chr3	73608597	73608684	-	-0.27	0.0300852
ENSG00000114770	ABCC5	chr3	183985303	183985378	-	-0.28	0.0183459
ENSG00000197121	PGAP1	chr2	196922102	196922186	-	-0.281	0.00239111
ENSG00000171469	ZNF561	chr19	9617620	9617758	-	-0.288	0.0452945
ENSG00000222041	CYTOR	chr2	87478121	87478230	+	-0.294	0.0306275
ENSG00000133863	TEX15	chr8	30874936	30875102	-	-0.294	0.0354032
ENSG00000163138	PACRGL	chr4	20718815	20718976	+	-0.298	0.0419208
ENSG00000170919	TPT1-AS1	chr13	45344328	45344446	+	-0.303	0.0100861
ENSG00000124615	MOCS1	chr6	39927183	39927455	-	-0.304	0.00522793
ENSG00000272762	AC115284.1	chr3	51961940	51962088	-	-0.306	0.0192277
ENSG00000159214	CCDC24	chr1	43992211	43992387	+	-0.318	0.0330508
ENSG00000185024	BRF1	chr14	105241264	105241414	-	-0.321	0.00876194
ENSG00000119979	FAM45A	chr10	119105310	119105495	+	-0.321	0.0245239
ENSG00000121940	CLCC1	chr1	108943835	108943907	-	-0.322	0.0299406
ENSG00000064607	SUGP2	chr19	18991339	18991553	-	-0.323	2.1153e-05
ENSG00000170919	TPT1-AS1	chr13	45344304	45344446	+	-0.323	0.00928616
ENSG00000164663	USP49	chr6	41891793	41891875	-	-0.325	0.00969482
ENSG00000150433	TMEM218	chr11	125110643	125110746	-	-0.328	0.0248563
ENSG00000235954	TTC28-AS1	chr22	27935150	27935230	+	-0.328	0.0331791
ENSG00000161996	WDR90	chr16	660057	660161	+	-0.329	0.00275865
ENSG00000155463	OXA1L	chr14	22767317	22767409	+	-0.329	0.00307654
ENSG00000157890	MEGF11	chr15	66094401	66094494	-	-0.333	0.0239898
ENSG00000139436	GIT2	chr12	109951211	109951316	-	-0.334	0.00184156
ENSG00000167733	HSD11B1L	chr19	5686415	5686527	+	-0.334	0.021728
ENSG00000250222	AC008443.5	chr5	181193341	181193467	+	-0.336	0.00371935
ENSG00000101654	RNMT	chr18	13730626	13730755	+	-0.336	0.00881548
ENSG00000114770	ABCC5	chr3	183985303	183985455	-	-0.347	0.00281352
ENSG00000090661	CERS4	chr19	8210705	8210862	+	-0.348	0.00275865
ENSG00000072195	SPEG	chr2	219444024	219444059	+	-0.348	0.0465294
ENSG00000047578	KIAA0556	chr16	27699533	27699599	+	-0.352	0.00876194
ENSG00000163138	PACRGL	chr4	20712787	20712922	+	-0.355	0.0181101
ENSG00000206560	ANKRD28	chr3	15814239	15814309	-	-0.361	0.0262841
ENSG00000105559	PLEKHA4	chr19	48857421	48857496	-	-0.361	0.0349901
ENSG00000135845	PIGC	chr1	172399818	172399916	-	-0.362	0.00461239
ENSG00000088340	FER1L4	chr20	35560162	35560364	-	-0.363	0.0350256
ENSG00000180257	ZNF816	chr19	52960026	52960177	-	-0.366	0.0426892
ENSG00000167637	ZNF283	chr19	43827775	43827940	+	-0.369	0.000749469
ENSG00000090661	CERS4	chr19	8210682	8210862	+	-0.371	0.00307654
ENSG00000160712	IL6R	chr1	154435968	154436110	+	-0.374	0.00240046
ENSG00000159214	CCDC24	chr1	43992522	43992639	+	-0.375	0.00839155
ENSG00000137434	C6orf52	chr6	10684848	10684923	-	-0.376	0.0103185
ENSG00000253764	AC019257.1	chr8	1972914	1973036	-	-0.377	0.02869
ENSG00000167508	MVD	chr16	88660747	88660841	-	-0.378	0.047897
ENSG00000070540	WIPI1	chr17	68452909	68452992	-	-0.381	0.0219281
ENSG00000166965	RCCD1	chr15	90955799	90955883	+	-0.383	0.00467947
ENSG00000072071	ADGRL1	chr19	14164620	14164705	-	-0.389	0.0484762
ENSG00000223745	CCDC18-AS1	chr1	93305387	93305470	-	-0.4	0.0162038
ENSG00000102362	SYTL4	chrX	100703092	100703185	-	-0.4	0.0193682
ENSG00000113108	APBB3	chr5	140561843	140561995	-	-0.403	0.00141475
ENSG00000188735	TMEM120B	chr12	121770906	121770972	+	-0.403	0.0224702
ENSG00000172775	FAM192A	chr16	57175538	57175700	-	-0.403	0.0328834
ENSG00000044446	PHKA2	chrX	18900669	18900699	-	-0.408	0.00217355
ENSG00000164010	ERMAP	chr1	42817533	42817815	+	-0.411	0.00205575
ENSG00000197037	ZSCAN25	chr7	99618524	99618651	+	-0.413	0.00636024
ENSG00000198563	DDX39B	chr6	31541152	31541327	-	-0.414	0.00722347
ENSG00000114062	UBE3A	chr15	25409087	25409207	-	-0.418	0.0284167
ENSG00000102362	SYTL4	chrX	100704810	100704886	-	-0.432	0.00699553
ENSG00000257621	PSMA3-AS1	chr14	58288717	58288813	-	-0.433	0.0469992
ENSG00000196652	ZKSCAN5	chr7	99519826	99519909	+	-0.435	0.021728
ENSG00000140525	FANCI	chr15	89245194	89245311	+	-0.44	0.016148
ENSG00000183570	PCBP3	chr21	45917587	45917629	+	-0.443	0.00125568
ENSG00000111837	MAK	chr6	10791674	10791847	-	-0.45	0.000753048
ENSG00000182919	C11orf54	chr11	93741962	93742141	+	-0.452	0.000895908
ENSG00000125846	ZNF133	chr20	18297984	18298062	+	-0.452	0.0105135
ENSG00000182919	C11orf54	chr11	93741962	93742094	+	-0.454	0.000895908
ENSG00000213906	LTB4R2	chr14	24310170	24310255	+	-0.455	0.0294354
ENSG00000136883	KIF12	chr9	114096050	114096207	-	-0.457	0.00317139
ENSG00000119787	ATL2	chr2	38296685	38296700	-	-0.457	0.0110156
ENSG00000207751	AP000553.1	chr22	21653341	21653466	+	-0.462	0.0285843
ENSG00000121903	ZSCAN20	chr1	33489114	33489191	+	-0.463	0.0485526
ENSG00000157470	FAM81A	chr15	59439954	59440123	+	-0.466	0.000926363
ENSG00000102362	SYTL4	chrX	100704810	100704886	-	-0.471	0.0180775
ENSG00000205133	TRIQK	chr8	92921502	92921660	-	-0.472	0.00522793
ENSG00000217930	PAM16	chr16	4343482	4343594	-	-0.483	0.00125568
ENSG00000144306	SCRN3	chr2	174397335	174397404	+	-0.491	0.0267903
ENSG00000139531	SUOX	chr12	56001308	56001472	+	-0.492	0.0447044
ENSG00000249395	CASC9	chr8	75276986	75277090	-	-0.497	0.0496621
ENSG00000246090	AP002026.1	chr4	99102362	99102665	+	-0.5	0.00337085
ENSG00000268350	FAM156A	chrX	52956272	52956755	-	-0.5	0.0235273
ENSG00000198626	RYR2	chr1	237806136	237806283	+	-0.5	0.0395652
ENSG00000221994	ZNF630	chrX	48037062	48037181	-	-0.5	0.0491977
ENSG00000226686	LINC01535	chr19	37256398	37256519	+	-0.502	0.00636024
ENSG00000143797	MBOAT2	chr2	8943186	8943264	-	-0.505	0.00923476
ENSG00000165046	LETM2	chr8	38394182	38394241	+	-0.507	0.0223868
ENSG00000139618	BRCA2	chr13	32344557	32344653	+	-0.512	0.000722791
ENSG00000250546	AC079160.1	chr4	84148046	84148130	-	-0.515	0.0210545
ENSG00000138750	NUP54	chr4	76147478	76147640	-	-0.517	0.0267903
ENSG00000248508	SRP14-AS1	chr15	40056452	40056641	+	-0.52	0.0431205
ENSG00000198270	TMEM116	chr12	111965594	111965759	-	-0.524	0.0262016
ENSG00000106772	PRUNE2	chr9	76641971	76641980	-	-0.527	0.003999
ENSG00000134333	LDHA	chr11	18396479	18396610	+	-0.544	0.00157832
ENSG00000163485	ADORA1	chr1	203128277	203128432	+	-0.544	0.0460318
ENSG00000130023	ERMARD	chr6	169753037	169753181	+	-0.555	0.0324404
ENSG00000131943	C19orf12	chr19	29705273	29705394	-	-0.564	0.0111613
ENSG00000122550	KLHL7	chr7	23117833	23117964	+	-0.57	0.0029464
ENSG00000124570	SERPINB6	chr6	2968778	2969102	-	-0.571	0.0223868
ENSG00000206561	COLQ	chr3	15458185	15458325	-	-0.573	0.000769952
ENSG00000173402	DAG1	chr3	49487253	49487415	+	-0.575	0.0155132
ENSG00000259146	AC005476.2	chr14	71310557	71310679	-	-0.575	0.0305981
ENSG00000153006	SREK1IP1	chr5	64765044	64765121	-	-0.583	0.0307028
ENSG00000174628	IQCK	chr16	19763847	19763900	+	-0.586	0.0364058
ENSG00000186174	BCL9L	chr11	118918825	118918879	-	-0.587	0.0029973
ENSG00000151247	EIF4E	chr4	98909677	98909959	-	-0.588	0.0470792
ENSG00000233080	LINC01399	chr22	35194856	35195019	-	-0.597	0.00881548
ENSG00000083097	DOP1A	chr6	83096730	83096823	+	-0.599	0.0188266
ENSG00000163157	TMOD4	chr1	151170518	151170663	-	-0.613	0.00702225
ENSG00000065665	SEC61A2	chr10	12167752	12167893	+	-0.618	0.00699553
ENSG00000175029	CTBP2	chr10	125133511	125133612	-	-0.618	0.0071153
ENSG00000144642	RBMS3	chr3	29944206	29944254	+	-0.618	0.0230846
ENSG00000232907	DLGAP4-AS1	chr20	36510879	36511032	-	-0.625	0.00508152
ENSG00000234456	MAGI2-AS3	chr7	79456089	79456180	+	-0.628	0.017009
ENSG00000143919	CAMKMT	chr2	44754054	44754118	+	-0.631	0.000859238
ENSG00000213658	LAT	chr16	28986798	28986893	+	-0.635	0.00101337
ENSG00000125846	ZNF133	chr20	18297984	18298062	+	-0.635	0.00731268
ENSG00000166689	PLEKHA7	chr11	16787109	16787237	-	-0.635	0.0126474
ENSG00000160471	COX6B2	chr19	55353311	55353393	-	-0.644	0.0313282
ENSG00000137210	TMEM14B	chr6	10826563	10826612	+	-0.646	0.00895502
ENSG00000177453	NIM1K	chr5	43240259	43240390	+	-0.66	0.00161215
ENSG00000230487	PSMG3-AS1	chr7	1583161	1583269	+	-0.664	0.0452124
ENSG00000167100	SAMD14	chr17	50125090	50125360	-	-0.667	0.00739863
ENSG00000128536	CDHR3	chr7	106017845	106018072	+	-0.668	0.000926083
ENSG00000150433	TMEM218	chr11	125110643	125110746	-	-0.681	0.0226053
ENSG00000107798	LIPA	chr10	89314542	89314659	-	-0.683	0.00356956
ENSG00000075651	PLD1	chr3	171789645	171789701	-	-0.688	0.0310956
ENSG00000124299	PEPD	chr19	33493289	33493337	-	-0.69	0.0294294
ENSG00000231890	DARS-AS1	chr2	135996191	135996408	+	-0.697	0.000199268
ENSG00000198270	TMEM116	chr12	111978735	111978787	-	-0.701	0.00356956
ENSG00000152380	FAM151B	chr5	80510713	80511086	+	-0.701	0.0128761
ENSG00000100181	TPTEP1	chr22	16637039	16637090	+	-0.706	3.23757e-05
ENSG00000104953	TLE6	chr19	2988090	2988128	+	-0.715	0.00193874
ENSG00000068489	PRR11	chr17	59163598	59163664	+	-0.721	0.00240046
ENSG00000124570	SERPINB6	chr6	2966399	2966590	-	-0.742	0.00741415
ENSG00000237298	TTN-AS1	chr2	178591138	178591314	+	-0.748	0.00128213
ENSG00000267374	AC016205.1	chr18	39214127	39214269	-	-0.765	0.00292353
ENSG00000100031	GGT1	chr22	24609964	24610033	+	-0.767	0.0135477
ENSG00000166012	TAF1D	chr11	93733349	93733397	-	-0.81	0.0470792
ENSG00000070444	MNT	chr17	2391402	2391495	-	-0.814	0.000102216
ENSG00000157578	LCA5L	chr21	39428171	39428503	-	-0.814	0.00176732
ENSG00000109381	ELF2	chr4	139117828	139117950	-	-0.819	0.000222544
ENSG00000115526	CHST10	chr2	100416722	100417070	-	-0.863	3.87855e-05
ENSG00000100106	TRIOBP	chr22	37740894	37741032	+	-0.87	6.59412e-06
ENSG00000115526	CHST10	chr2	100416222	100416525	-	-0.879	6.59412e-06
ENSG00000215114	UBXN2B	chr8	58433159	58433243	+	-0.881	0.000270249
ENSG00000249859	PVT1	chr8	127855154	127855319	+	-0.881	0.0024909
ENSG00000129535	NRL	chr14	24084519	24084745	-	-0.9	1.71389e-07
ENSG00000166105	GLB1L3	chr11	134310570	134310651	+	-0.903	0.000741138
ENSG00000165935	SMCO2	chr12	27472775	27472875	+	-0.912	0.000520479
ENSG00000197536	C5orf56	chr5	132470039	132471054	+	-0.953	1.26606e-07
ENSG00000237298	TTN-AS1	chr2	178598555	178598673	+	-1	6.95416e-06
ENSG00000249859	PVT1	chr8	128082752	128082848	+	-1	6.95416e-06
ENSG00000229956	ZRANB2-AS2	chr1	71365037	71365199	+	-1	1.23082e-05
ENSG00000099338	CATSPERG	chr19	38354709	38354847	+	-1	2.12109e-05

## Sheet: A3SS_hnRNPLvsWT
Supplementary Data 8. A3SS changes in hnRNP L depleted cells vs WT
gene_id	gene	chr	start	end	strand	diff	fdr
ENSG00000116641	DOCK7	chr1	62487397	62487452	-	1	4.77575e-07
ENSG00000109065	NAT9	chr17	74773865	74774055	-	0.693	0.00202908
ENSG00000198270	TMEM116	chr12	111933885	111936830	-	0.667	1.54666e-06
ENSG00000176170	SPHK1	chr17	76385942	76386137	+	0.593	0.0119429
ENSG00000143502	SUSD4	chr1	223229196	223229394	-	0.589	0.000105504
ENSG00000251595	ABCA11P	chr4	425814	427119	-	0.578	8.78546e-05
ENSG00000167604	AD000864.1	chr19	35896912	35897103	-	0.501	0.0166848
ENSG00000215045	GRID2IP	chr7	6510907	6511039	-	0.5	0.00820132
ENSG00000262481	TMEM256-PLSCR3	chr17	7394103	7394734	-	0.489	0.00891595
ENSG00000142046	TMEM91	chr19	41383560	41384083	+	0.472	0.0236378
ENSG00000125122	LRRC29	chr16	67210047	67211073	-	0.459	0.0225658
ENSG00000163902	RPN1	chr3	128644534	128644650	-	0.459	0.0385063
ENSG00000125122	LRRC29	chr16	67210047	67211024	-	0.456	0.0230962
ENSG00000157470	FAM81A	chr15	59445148	59445262	+	0.448	0.000914326
ENSG00000215788	TNFRSF25	chr1	6462628	6462666	-	0.428	0.00217359
ENSG00000142046	TMEM91	chr19	41383714	41384083	+	0.388	0.0229031
ENSG00000100425	BRD1	chr22	49787389	49787887	-	0.376	8.87766e-07
ENSG00000163939	PBRM1	chr3	52589069	52589255	-	0.361	0.000236218
ENSG00000166913	YWHAB	chr20	44887544	44887742	+	0.351	0.0190526
ENSG00000134900	TPP2	chr13	102651338	102651397	+	0.346	0.000243476
ENSG00000152234	ATP5F1A	chr18	46093179	46093365	-	0.346	0.0398288
ENSG00000135953	MFSD9	chr2	102732321	102732409	-	0.32	0.0149834
ENSG00000100802	C14orf93	chr14	22999053	22999402	-	0.313	0.0337441
ENSG00000163584	RPL22L1	chr3	170868012	170868201	-	0.309	0
ENSG00000100425	BRD1	chr22	49787389	49787522	-	0.305	0.0339279
ENSG00000198467	TPM2	chr9	35681991	35682904	-	0.301	0.000880385
ENSG00000147180	ZNF711	chrX	85246929	85247651	+	0.289	0.00352986
ENSG00000114107	CEP70	chr3	138572858	138572984	-	0.256	0.00543268
ENSG00000131473	ACLY	chr17	41913714	41913900	-	0.237	0.0091424
ENSG00000111912	NCOA7	chr6	125888938	125889981	+	0.231	0.0178435
ENSG00000186523	FAM86B1	chr8	12188071	12188216	-	0.23	0.0225658
ENSG00000125457	MIF4GD	chr17	75269346	75269469	-	0.228	0.0254444
ENSG00000070047	PHRF1	chr11	605604	605724	+	0.213	0.00820132
ENSG00000132781	MUTYH	chr1	45333412	45333603	-	0.184	0.0116831
ENSG00000132781	MUTYH	chr1	45333412	45333594	-	0.177	0.00891595
ENSG00000134905	CARS2	chr13	110642314	110644182	-	0.176	0
ENSG00000166582	CENPV	chr17	16348615	16349333	-	0.174	2.27876e-05
ENSG00000148459	PDSS1	chr10	26720134	26720359	+	0.173	0.0370379
ENSG00000132781	MUTYH	chr1	45333412	45333564	-	0.16	0.00781921
ENSG00000272752	STAG3L5P-PVRIG2P-PILRB	chr7	100352162	100352478	+	0.159	0.00643228
ENSG00000077254	USP33	chr1	77721830	77721925	-	0.153	0.0385063
ENSG00000118507	AKAP7	chr6	131281529	131283532	+	0.141	0.000619554
ENSG00000138182	KIF20B	chr10	89726292	89726521	+	0.139	0.0229031
ENSG00000125676	THOC2	chrX	123619400	123619517	-	0.138	0.0269524
ENSG00000082269	FAM135A	chr6	70477158	70477332	+	0.137	0.0345595
ENSG00000132781	MUTYH	chr1	45333412	45333561	-	0.123	0.00949425
ENSG00000105323	HNRNPUL1	chr19	41305645	41305867	+	0.116	0.00130933
ENSG00000160917	CPSF4	chr7	99453965	99454136	+	0.105	0.0197524
ENSG00000004897	CDC27	chr17	47156912	47157124	-	0.088	0.022863
ENSG00000080189	SLC35C2	chr20	46355072	46355279	-	0.086	0.0236378
ENSG00000184508	HDDC3	chr15	90930924	90931556	-	0.077	0.00162038
ENSG00000141503	MINK1	chr17	4891455	4891716	+	0.067	0.0381576
ENSG00000099797	TECR	chr19	14563173	14563257	+	0.058	0.0292151
ENSG00000100650	SRSF5	chr14	69769510	69770540	+	0.049	0.00970284
ENSG00000103942	HOMER2	chr15	82859028	82859186	-	0.038	0.000343826
ENSG00000088833	NSFL1C	chr20	1445665	1446149	-	0.031	0.0398288
ENSG00000171793	CTPS1	chr1	40999829	41001117	+	0.022	2.97644e-10
ENSG00000115368	WDR75	chr2	189449244	189450968	+	-0.016	5.2522e-06
ENSG00000092531	SNAP23	chr15	42513173	42513447	+	-0.02	0.0132797
ENSG00000070669	ASNS	chr7	97854579	97854754	-	-0.021	0.00568088
ENSG00000188976	NOC2L	chr1	954003	954523	-	-0.029	0.0236378
ENSG00000185627	PSMD13	chr11	244040	244216	+	-0.035	0.0466038
ENSG00000008952	SEC62	chr3	169982636	169982911	+	-0.037	0.00568511
ENSG00000078808	SDF4	chr1	1218768	1218943	-	-0.041	0.0414277
ENSG00000092036	HAUS4	chr14	22947867	22948033	-	-0.042	0.0247003
ENSG00000008952	SEC62	chr3	169982659	169982911	+	-0.043	0.00831022
ENSG00000183963	SMTN	chr22	31095851	31096897	+	-0.046	0.00220404
ENSG00000205352	PRR13	chr12	53443390	53443773	+	-0.061	8.73938e-05
ENSG00000102710	SUPT20H	chr13	37022010	37023044	-	-0.063	3.19698e-09
ENSG00000178802	MPI	chr15	74890437	74890654	+	-0.063	0.00446659
ENSG00000137878	GCOM1	chr15	57708713	57709358	+	-0.092	0.0497451
ENSG00000204348	DXO	chr6	31970342	31970478	-	-0.094	0.00831022
ENSG00000115286	NDUFS7	chr19	1388524	1388938	+	-0.104	0.00410471
ENSG00000141577	CEP131	chr17	81191192	81191350	-	-0.108	0.0271539
ENSG00000187239	FNBP1	chr9	129923843	129924026	-	-0.109	0.0220672
ENSG00000203875	SNHG5	chr6	85677794	85677899	-	-0.117	0.0370379
ENSG00000234545	FAM133B	chr7	92577654	92577717	-	-0.121	0.0178435
ENSG00000110075	PPP6R3	chr11	68566998	68567166	+	-0.122	0.0230962
ENSG00000168036	CTNNB1	chr3	41239640	41239900	+	-0.13	0.0304241
ENSG00000221978	CCNL2	chr1	1390765	1392803	-	-0.136	0.00812619
ENSG00000187239	FNBP1	chr9	129923843	129923996	-	-0.14	0.0176123
ENSG00000073921	PICALM	chr11	85981871	85982003	-	-0.147	0.0350999
ENSG00000139546	TARBP2	chr12	53502014	53502184	+	-0.159	0.00267015
ENSG00000081177	EXD2	chr14	69234699	69235031	+	-0.161	0.00643228
ENSG00000145907	G3BP1	chr5	151786571	151786715	+	-0.163	0.0229031
ENSG00000141002	TCF25	chr16	89895037	89895137	+	-0.166	0.0451768
ENSG00000155363	MOV10	chr1	112688327	112689138	+	-0.171	0.025967
ENSG00000205352	PRR13	chr12	53443486	53443773	+	-0.177	1.06152e-05
ENSG00000262919	CCNQ	chrX	153587931	153588454	-	-0.181	0.0312641
ENSG00000083838	ZNF446	chr19	58479642	58480019	+	-0.19	0.0296014
ENSG00000163946	TASOR	chr3	56633043	56633966	-	-0.216	1.85857e-05
ENSG00000163482	STK36	chr2	218696526	218696601	+	-0.218	0.0388477
ENSG00000122966	CIT	chr12	119718698	119718861	-	-0.23	0.0339279
ENSG00000110075	PPP6R3	chr11	68587797	68588024	+	-0.235	0.00169946
ENSG00000131115	ZNF227	chr19	44228445	44228572	+	-0.238	0.0149996
ENSG00000263072	ZNF213-AS1	chr16	3132849	3133194	-	-0.25	0.00509966
ENSG00000261611	AC010547.4	chr16	71454041	71454218	-	-0.254	0.0371331
ENSG00000143952	VPS54	chr2	63981645	63981887	-	-0.256	0.020385
ENSG00000055609	KMT2C	chr7	152330600	152330742	-	-0.282	0.00410471
ENSG00000172785	CBWD1	chr9	121088	122090	-	-0.291	0.000272868
ENSG00000124357	NAGK	chr2	71075554	71076701	+	-0.33	0.0398288
ENSG00000042429	MED17	chr11	93809716	93812378	+	-0.347	0.00860919
ENSG00000248751	AC004997.1	chr22	30286015	30286142	-	-0.368	0.00202908
ENSG00000227372	TP73-AS1	chr1	3742803	3742960	-	-0.371	0.0225658
ENSG00000159784	FAM131B	chr7	143359325	143359518	-	-0.382	0.00161137
ENSG00000115966	ATF2	chr2	175074504	175074867	-	-0.405	0.0388477
ENSG00000242802	AP5Z1	chr7	4790213	4790591	+	-0.406	0.0371146
ENSG00000164398	ACSL6	chr5	131974892	131976240	-	-0.45	0.0480524
ENSG00000113108	APBB3	chr5	140561586	140561722	-	-0.476	0.0229031
ENSG00000107819	SFXN3	chr10	101036666	101036808	+	-0.499	0.00366075
ENSG00000104517	UBR5	chr8	102342472	102342684	-	-0.499	0.0351937
ENSG00000224843	LINC00240	chr6	27023749	27023924	+	-0.5	0.0166848
ENSG00000161912	ADCY10P1	chr6	41118923	41119107	+	-0.5	0.0365431
ENSG00000141642	ELAC1	chr18	50984095	50984563	+	-0.529	0.000992053
ENSG00000105983	LMBR1	chr7	156834477	156834595	-	-0.554	0.00163023
ENSG00000205758	CRYZL1	chr21	33591161	33591228	-	-0.586	0.0106451
ENSG00000065802	ASB1	chr2	238433548	238433695	+	-0.627	0.00116988
ENSG00000160410	SHKBP1	chr19	40590729	40590853	+	-0.629	0.016872
ENSG00000135951	TSGA10	chr2	99109388	99109556	-	-0.639	0.0052077
ENSG00000166321	NUDT13	chr10	73126634	73126827	+	-0.647	0.000264247
ENSG00000131504	DIAPH1	chr5	141534334	141534442	-	-0.647	0.000619554
ENSG00000157514	TSC22D3	chrX	107775099	107775525	-	-0.672	0.00101002
ENSG00000242086	MUC20-OT1	chr3	195708428	195708841	+	-0.808	2.27876e-05
ENSG00000162572	SCNN1D	chr1	1282241	1282315	+	-0.833	8.7888e-07
ENSG00000108384	RAD51C	chr17	58732480	58732544	+	-0.838	0.00220404
ENSG00000125744	RTN2	chr19	45495094	45495214	-	-0.842	1.32409e-07
ENSG00000137941	TTLL7	chr1	83906328	83906523	-	-0.847	6.01111e-06
ENSG00000175224	ATG13	chr11	46621041	46621157	+	-1	1.54666e-06
ENSG00000204188	GGNBP1	chr6	33588912	33589026	+	-1	3.25589e-06

## Sheet: A5SS_hnRNPLvsWT
Supplementary Data 8. A5SS changes in hnRNP L depleted cells vs WT
gene_id	gene	chr	start	end	strand	diff	fdr
ENSG00000134532	SOX5	chr12	23895792	23896024	-	0.767	2.21234e-05
ENSG00000267696	ERVK-28	chr19	27640377	27640638	-	0.523	0.000246185
ENSG00000084754	HADHA	chr2	26210544	26210814	-	0.503	0.0278456
ENSG00000114383	TUSC2	chr3	50327027	50327219	-	0.5	0.0257174
ENSG00000100209	HSCB	chr22	28744614	28744709	+	0.482	0.0205127
ENSG00000146054	TRIM7	chr5	181203476	181203640	-	0.477	7.9979e-05
ENSG00000009950	MLXIPL	chr7	73607135	73607420	-	0.472	0.0221855
ENSG00000164023	SGMS2	chr4	107858471	107858584	+	0.46	0.0266249
ENSG00000182199	SHMT2	chr12	57230359	57230666	+	0.451	0.0129413
ENSG00000162946	DISC1	chr1	232008784	232009049	+	0.45	0.0340078
ENSG00000102078	SLC25A14	chrX	130340106	130340353	+	0.412	0.0257174
ENSG00000182199	SHMT2	chr12	57230359	57230660	+	0.405	0.0198768
ENSG00000238105	GOLGA2P5	chr12	100158678	100158873	-	0.402	0.0221526
ENSG00000049167	ERCC8	chr5	60903566	60903716	-	0.392	7.9979e-05
ENSG00000169231	THBS3	chr1	155206192	155206406	-	0.385	0.0106853
ENSG00000167384	ZNF180	chr19	44500197	44500522	-	0.376	0.0499206
ENSG00000218510	LINC00339	chr1	22025510	22026119	+	0.363	0.00423836
ENSG00000174652	ZNF266	chr19	9418761	9419299	-	0.291	0.000201385
ENSG00000125779	PANK2	chr20	3907925	3908278	+	0.28	2.21234e-05
ENSG00000174652	ZNF266	chr19	9419050	9419299	-	0.277	0.000201385
ENSG00000144535	DIS3L2	chr2	232130618	232130943	+	0.26	0.00880953
ENSG00000204634	TBC1D8	chr2	101090208	101090364	-	0.239	0.0221526
ENSG00000101574	METTL4	chr18	2566820	2567654	-	0.234	0.00999805
ENSG00000012211	PRICKLE3	chrX	49183656	49183917	-	0.231	1.0396e-06
ENSG00000169668	BCRP2	chr22	21115928	21116068	+	0.228	0.0152452
ENSG00000170653	ATF7	chr12	53543296	53543448	-	0.224	0.0281479
ENSG00000237765	FAM200B	chr4	15681755	15681968	+	0.202	0.0478819
ENSG00000205707	ETFRF1	chr12	25203724	25203832	+	0.18	0.0274654
ENSG00000133641	C12orf29	chr12	88043598	88045779	+	0.162	0.0359637
ENSG00000137817	PARP6	chr15	72265269	72265473	-	0.157	0.0446129
ENSG00000158201	ABHD3	chr18	21663677	21664230	-	0.135	0.0244795
ENSG00000182093	WRB	chr21	39390697	39391476	+	0.127	0.00477935
ENSG00000185033	SEMA4B	chr15	90225281	90225427	+	0.123	0.0301691
ENSG00000182484	WASH6P	chrX	156023011	156023213	+	0.086	0.017231
ENSG00000112655	PTK7	chr6	43132420	43132765	+	0.081	1.0396e-06
ENSG00000106052	TAX1BP1	chr7	27816348	27816520	+	0.062	0.0379539
ENSG00000169855	ROBO1	chr3	78668471	78668565	-	0.061	0.0062709
ENSG00000165410	CFL2	chr14	34713396	34713561	-	0.049	0.00353609
ENSG00000163703	CRELD1	chr3	9943076	9943253	+	0.046	0.00450237
ENSG00000135506	OS9	chr12	57718992	57720263	+	0.046	0.0278456
ENSG00000055950	MRPL43	chr10	100986686	100986975	-	0.046	0.0341385
ENSG00000066427	ATXN3	chr14	92080952	92081061	-	0.042	0.0059369
ENSG00000166855	CLPX	chr15	65156777	65156932	-	0.04	0.00477971
ENSG00000148335	NTMT1	chr9	129632649	129632865	+	0.033	0.00591446
ENSG00000165410	CFL2	chr14	34713253	34713561	-	0.029	0.00690791
ENSG00000108654	DDX5	chr17	64500548	64502069	-	0.021	0.00912353
ENSG00000105640	RPL18A	chr19	17861292	17861472	+	0.02	0.013694
ENSG00000071462	BUD23	chr7	73683766	73683923	+	0.02	0.017231
ENSG00000071462	BUD23	chr7	73683766	73684000	+	0.016	0.0257174
ENSG00000100316	RPL3	chr22	39319389	39319623	-	0.015	0.000563544
ENSG00000234741	GAS5	chr1	173864483	173864704	-	-0.017	0.00875443
ENSG00000164039	BDH2	chr4	103085698	103086540	-	-0.026	0.0424837
ENSG00000054148	PHPT1	chr9	136850012	136850560	+	-0.03	0.0042633
ENSG00000104231	ZFAND1	chr8	81714598	81714895	-	-0.033	7.9979e-05
ENSG00000090621	PABPC4	chr1	39571096	39571349	-	-0.04	0.0379539
ENSG00000203875	SNHG5	chr6	85677794	85678032	-	-0.043	0.00993954
ENSG00000176731	C8orf59	chr8	85219235	85219363	-	-0.044	0.0443498
ENSG00000149273	RPS3	chr11	75401639	75402446	+	-0.05	5.82142e-08
ENSG00000234741	GAS5	chr1	173865228	173865547	-	-0.06	0.0278456
ENSG00000150776	NKAPD1	chr11	112075566	112075684	+	-0.065	0.0278456
ENSG00000088035	ALG6	chr1	63411145	63411331	+	-0.067	0.0129413
ENSG00000134897	BIVM	chr13	102816427	102817128	+	-0.093	0.00808223
ENSG00000183323	CCDC125	chr5	69320236	69320580	-	-0.114	0.0152452
ENSG00000161202	DVL3	chr3	184164795	184165206	+	-0.116	0.0343269
ENSG00000197150	ABCB8	chr7	151040497	151040644	+	-0.128	0.0417238
ENSG00000166169	POLL	chr10	101587821	101588232	-	-0.131	0.044495
ENSG00000080561	MID2	chrX	107917505	107917739	+	-0.151	0.0205641
ENSG00000148337	CIZ1	chr9	128178988	128179415	-	-0.152	0.00483085
ENSG00000161618	ALDH16A1	chr19	49461618	49462036	+	-0.164	0.0284324
ENSG00000144134	RABL2A	chr2	113641352	113641480	+	-0.199	0.0250663
ENSG00000249915	PDCD6	chr5	304176	306754	+	-0.206	0.0313928
ENSG00000150776	NKAPD1	chr11	112075566	112075684	+	-0.207	0.0144979
ENSG00000106290	TAF6	chr7	100113348	100113769	-	-0.224	0.00483085
ENSG00000100445	SDR39U1	chr14	24442097	24442260	-	-0.229	0.0142186
ENSG00000077152	UBE2T	chr1	202334988	202335818	-	-0.232	0.044495
ENSG00000136811	ODF2	chr9	128460941	128461067	+	-0.233	0.0059369
ENSG00000100445	SDR39U1	chr14	24442108	24442260	-	-0.235	0.0257174
ENSG00000090006	LTBP4	chr19	40616888	40617042	+	-0.251	0.0275404
ENSG00000100577	GSTZ1	chr14	77327471	77328037	+	-0.255	0.000484613
ENSG00000147789	ZNF7	chr8	144829042	144829604	+	-0.308	0.0453777
ENSG00000164039	BDH2	chr4	103085348	103086540	-	-0.313	0.0278456
ENSG00000068137	PLEKHH3	chr17	42670993	42671130	-	-0.33	0.0257174
ENSG00000171163	ZNF692	chr1	248858917	248859072	-	-0.336	0.00286289
ENSG00000135148	TRAFD1	chr12	112125544	112126149	+	-0.34	0.00157681
ENSG00000276550	HERC2P2	chr15	22561558	22561934	+	-0.345	0.0340064
ENSG00000164039	BDH2	chr4	103085698	103086540	-	-0.35	0.00145046
ENSG00000143994	ABHD1	chr2	27128944	27129361	+	-0.35	0.0417238
ENSG00000144815	NXPE3	chr3	101779733	101779934	+	-0.351	0.00353609
ENSG00000077063	CTTNBP2	chr7	117791127	117792781	-	-0.361	0.0379539
ENSG00000206149	HERC2P9	chr15	28655272	28655691	+	-0.461	0.0129413
ENSG00000137449	CPEB2	chr4	15007304	15007595	+	-0.475	0.00399352
ENSG00000156650	KAT6B	chr10	74975398	74976330	+	-0.476	1.0396e-06
ENSG00000204186	ZDBF2	chr2	206275009	206275180	+	-0.5	0.0115257
ENSG00000169851	PCDH7	chr4	30920152	30920369	+	-0.505	0.00232147
ENSG00000197530	MIB2	chr1	1623430	1623679	+	-0.546	0.000526606
ENSG00000100626	GALNT16	chr14	69259641	69259797	+	-0.574	0.000281119
ENSG00000173698	ADGRG2	chrX	19037588	19037636	-	-0.786	2.4448e-05
ENSG00000242086	MUC20-OT1	chr3	195708153	195708513	+	-0.948	3.28722e-08
ENSG00000242086	MUC20-OT1	chr3	195708133	195708387	+	-0.956	5.71291e-08
ENSG00000242086	MUC20-OT1	chr3	195708133	195708435	+	-0.964	1.13446e-07

## Sheet: MXE_hnRNPLvsWT
Supplementary Data 8. MXE changes in hnRNP L depleted cells vs WT
gene_id	gene	chr	start	end	strand	diff	fdr
ENSG00000239665	AL157392.3	chr10	13652407	13652489	+	1	4.839e-06
ENSG00000274020	LINC01138	chr1	148369317	148369426	-	0.94	4.80467e-11
ENSG00000239665	AL157392.3	chr10	13652407	13652489	+	0.874	7.37955e-05
ENSG00000239665	AL157392.3	chr10	13652407	13652489	+	0.869	0.000814655
ENSG00000233705	SLC26A4-AS1	chr7	107655095	107655312	-	0.738	0.00919328
ENSG00000163964	PIGX	chr3	196717808	196717954	+	0.737	2.35599e-05
ENSG00000170445	HARS	chr5	140683545	140683667	-	0.7	0.00179934
ENSG00000136143	SUCLA2	chr13	47991502	47991678	-	0.565	0.0024844
ENSG00000118004	COLEC11	chr2	3613310	3613382	+	0.531	0.0214001
ENSG00000157388	CACNA1D	chr3	53673022	53673126	+	0.528	0.0297089
ENSG00000213047	DENND1B	chr1	197674119	197674169	-	0.522	0.0230244
ENSG00000131373	HACL1	chr3	15586524	15586602	-	0.512	0.0294952
ENSG00000106692	FKTN	chr9	105598630	105598701	+	0.5	0.00173861
ENSG00000151067	CACNA1C	chr12	2633628	2633712	+	0.477	0.000830475
ENSG00000174720	LARP7	chr4	112637643	112637787	+	0.476	0.00356647
ENSG00000172379	ARNT2	chr15	80450879	80450994	+	0.468	0.0230244
ENSG00000184182	UBE2F	chr2	238016565	238016633	+	0.464	0.00820031
ENSG00000237298	TTN-AS1	chr2	178571299	178571449	+	0.445	0.0303426
ENSG00000151067	CACNA1C	chr12	2633628	2633712	+	0.429	0.00111584
ENSG00000145214	DGKQ	chr4	965490	965529	-	0.418	0.0170888
ENSG00000164619	BMPER	chr7	33976997	33977115	+	0.404	0.00534112
ENSG00000105808	RASA4	chr7	102602323	102602405	-	0.404	0.0313542
ENSG00000184182	UBE2F	chr2	238016565	238016633	+	0.397	0.0416659
ENSG00000145214	DGKQ	chr4	965490	965529	-	0.391	0.00245861
ENSG00000164024	METAP1	chr4	99036042	99036089	+	0.38	0.0367559
ENSG00000173818	ENDOV	chr17	80417780	80417945	+	0.365	0.000712593
ENSG00000106133	NSUN5P2	chr7	72953325	72953430	-	0.347	0.00340268
ENSG00000196511	TPK1	chr7	144667725	144667846	-	0.347	0.023599
ENSG00000173818	ENDOV	chr17	80417780	80417945	+	0.345	0.000952441
ENSG00000118690	ARMC2	chr6	108858198	108858271	+	0.297	0.012793
ENSG00000106692	FKTN	chr9	105598085	105598183	+	0.284	0.0351218
ENSG00000153157	SYCP2L	chr6	10902874	10902963	+	0.272	0.0243751
ENSG00000173599	PC	chr11	66952429	66952468	-	0.271	0.00388008
ENSG00000141447	OSBPL1A	chr18	24341546	24341658	-	0.265	0.0286494
ENSG00000141314	RHBDL3	chr17	32284658	32284817	+	0.264	0.00518038
ENSG00000268434	AC011530.1	chr19	45782192	45782250	-	0.249	0.00459701
ENSG00000184465	WDR27	chr6	169665485	169665556	-	0.249	0.0185926
ENSG00000196295	GARS-DT	chr7	30576563	30576710	-	0.246	0.00459701
ENSG00000126091	ST3GAL3	chr1	43858134	43858308	+	0.239	0.00113817
ENSG00000258388	PPT2-EGFL8	chr6	32162567	32162622	+	0.227	0.00198867
ENSG00000265818	EEF1E1-BLOC1S5	chr6	8026366	8026425	-	0.219	0.00459701
ENSG00000136925	TSTD2	chr9	97611573	97611699	-	0.217	0.00618394
ENSG00000275778	AC018630.2	chr12	10973654	10973721	-	0.215	0.00417807
ENSG00000196705	ZNF431	chr19	21143550	21143643	+	0.211	0.0328828
ENSG00000091127	PUS7	chr7	105470687	105470848	-	0.189	0.00645442
ENSG00000141447	OSBPL1A	chr18	24341546	24341658	-	0.189	0.0195954
ENSG00000091127	PUS7	chr7	105468336	105468463	-	0.185	0.000643513
ENSG00000223745	CCDC18-AS1	chr1	93325768	93325895	-	0.18	0.000712593
ENSG00000103496	STX4	chr16	31034225	31034325	+	0.176	0.000443354
ENSG00000025423	HSD17B6	chr12	56763203	56763414	+	0.176	0.000964011
ENSG00000280987	MATR3	chr5	139279934	139280058	+	0.175	0.0148205
ENSG00000103496	STX4	chr16	31034203	31034325	+	0.171	1.32506e-05
ENSG00000128563	PRKRIP1	chr7	102395976	102396537	+	0.166	0.0243751
ENSG00000025423	HSD17B6	chr12	56763217	56763414	+	0.163	0.00370874
ENSG00000078053	AMPH	chr7	38429055	38429577	-	0.159	0.0452969
ENSG00000060237	WNK1	chr12	879572	880031	+	0.149	0.0293698
ENSG00000011143	MKS1	chr17	58206282	58206380	-	0.148	0.00230063
ENSG00000258388	PPT2-EGFL8	chr6	32162567	32162622	+	0.148	0.0229375
ENSG00000164048	ZNF589	chr3	48260812	48260939	+	0.135	0.00011621
ENSG00000102445	RUBCNL	chr13	46371940	46372597	-	0.134	0.0388143
ENSG00000103496	STX4	chr16	31034461	31034536	+	0.133	0.0271605
ENSG00000091127	PUS7	chr7	105470687	105470848	-	0.127	0.038615
ENSG00000111731	C2CD5	chr12	22517985	22518137	-	0.119	2.96683e-05
ENSG00000060237	WNK1	chr12	867865	869104	+	0.117	1.81079e-08
ENSG00000283900	TPTEP2-CSNK1E	chr22	38336607	38336706	-	0.116	0.0191651
ENSG00000149636	DSN1	chr20	36766768	36766841	-	0.114	0.0367559
ENSG00000110958	PTGES3	chr12	56664775	56664800	-	0.111	0.0295342
ENSG00000065883	CDK13	chr7	39987598	39988258	+	0.106	0.00258494
ENSG00000112081	SRSF3	chr6	36599820	36600276	+	0.092	7.85455e-06
ENSG00000105968	H2AFV	chr7	44835528	44835658	-	0.059	0.0151006
ENSG00000197622	CDC42SE1	chr1	151055676	151055993	-	0.056	0.0318771
ENSG00000102753	KPNA3	chr13	49706097	49706169	-	0.048	0.0173451
ENSG00000126749	EMG1	chr12	6975228	6975378	+	0.039	0.0250063
ENSG00000164258	NDUFS4	chr5	53604723	53604895	+	0.02	0.0207136
ENSG00000138430	OLA1	chr2	174123594	174123675	-	0.017	0.00588221
ENSG00000138430	OLA1	chr2	174123594	174123675	-	0.016	0.0149933
ENSG00000168002	POLR2G	chr11	62762541	62762866	+	-0.014	0.0303155
ENSG00000203875	SNHG5	chr6	85677423	85677492	-	-0.016	0.0169364
ENSG00000106615	RHEB	chr7	151471548	151471605	-	-0.019	0.0226148
ENSG00000106615	RHEB	chr7	151471548	151471605	-	-0.028	0.000545852
ENSG00000154553	PDLIM3	chr4	185513556	185514337	-	-0.034	0.00594923
ENSG00000086666	ZFAND6	chr15	80098415	80098578	+	-0.043	0.000350294
ENSG00000126698	DNAJC8	chr1	28210570	28210637	-	-0.046	0.0195954
ENSG00000104872	PIH1D1	chr19	49449474	49449654	-	-0.046	0.0271873
ENSG00000067596	DHX8	chr17	43523627	43524185	+	-0.05	0.0244076
ENSG00000163374	YY1AP1	chr1	155679408	155679512	-	-0.074	0.00926098
ENSG00000146872	TLK2	chr17	62553662	62553755	+	-0.08	0.00140915
ENSG00000099917	MED15	chr22	20575112	20575232	+	-0.093	0.00302473
ENSG00000007923	DNAJC11	chr1	6651528	6651602	-	-0.098	0.00653062
ENSG00000174306	ZHX3	chr20	41202056	41205066	-	-0.101	0.000160641
ENSG00000091140	DLD	chr7	107893199	107893278	+	-0.104	0.0272872
ENSG00000138050	THUMPD2	chr2	39766056	39766109	-	-0.105	0.0132847
ENSG00000138382	METTL5	chr2	169819560	169819643	-	-0.112	4.93532e-05
ENSG00000244005	NFS1	chr20	35675044	35675202	-	-0.116	0.0316881
ENSG00000100722	ZC3H14	chr14	88596733	88596808	+	-0.122	0.00919328
ENSG00000183291	SELENOF	chr1	86880661	86880725	-	-0.126	5.20362e-13
ENSG00000103274	NUBP1	chr16	10752609	10752678	+	-0.126	0.0017558
ENSG00000260007	AC107871.1	chr15	68192862	68194112	-	-0.127	0.0122341
ENSG00000138382	METTL5	chr2	169819560	169819643	-	-0.13	0.000124782
ENSG00000138382	METTL5	chr2	169812456	169812506	-	-0.131	0.00256382
ENSG00000166452	AKIP1	chr11	8911443	8911671	+	-0.134	0.0340683
ENSG00000168803	ADAL	chr15	43333310	43333434	+	-0.152	0.0417208
ENSG00000172175	MALT1	chr18	58734306	58734381	+	-0.153	0.0151574
ENSG00000079805	DNM2	chr19	10796060	10796199	+	-0.165	0.000631236
ENSG00000138111	MFSD13A	chr10	102469992	102470075	+	-0.172	0.00871782
ENSG00000119522	DENND1A	chr9	123452275	123452347	-	-0.172	0.023599
ENSG00000078124	ACER3	chr11	76958978	76959031	+	-0.182	0.00947119
ENSG00000107643	MAPK8	chr10	48424087	48424159	+	-0.194	0.00529518
ENSG00000008277	ADAM22	chr7	88171543	88171561	+	-0.2	0.0244076
ENSG00000109586	GALNT7	chr4	173297794	173297977	+	-0.203	4.93532e-05
ENSG00000163689	C3orf67	chr3	58884544	58884709	-	-0.205	0.0303426
ENSG00000171469	ZNF561	chr19	9618090	9618179	-	-0.208	0.0410253
ENSG00000163689	C3orf67	chr3	58884544	58884709	-	-0.21	0.0358002
ENSG00000008277	ADAM22	chr7	88171543	88171561	+	-0.219	0.0351218
ENSG00000169375	SIN3A	chr15	75436345	75436443	-	-0.225	0.0246655
ENSG00000163947	ARHGEF3	chr3	57007181	57007336	-	-0.249	0.0148205
ENSG00000223756	TSSC2	chr11	3397116	3397406	+	-0.278	0.0493809
ENSG00000131966	ACTR10	chr14	58215204	58215284	+	-0.301	0.0413525
ENSG00000115423	DNAH6	chr2	84525564	84525738	+	-0.311	0.000859449
ENSG00000124831	LRRFIP1	chr2	237757455	237757548	+	-0.356	0.023599
ENSG00000089820	ARHGAP4	chrX	153918831	153919053	-	-0.371	0.0131287
ENSG00000244026	FAM86DP	chr3	75429135	75429237	-	-0.379	8.87518e-05
ENSG00000119681	LTBP2	chr14	74507178	74507310	-	-0.441	0.023599
ENSG00000165521	AL121768.1	chr14	88627645	88627819	-	-0.448	0.0246825
ENSG00000203805	PLPP4	chr10	120520970	120521095	+	-0.537	0.00219401
ENSG00000231551	AC245100.4	chr1	148424062	148424189	+	-0.575	7.93114e-05
ENSG00000188452	CERKL	chr2	181558565	181558708	-	-0.622	0.000271749
ENSG00000161405	IKZF3	chr17	39777650	39777767	-	-0.63	0.012059
ENSG00000219545	UMAD1	chr7	7676101	7676208	+	-0.765	0.00518038

## Sheet: RI_hnRNPLvsWT
Supplementary Data 8. RI changes in hnRNP L depleted cells vs WT
gene_id	gene	chr	start	end	strand	diff	fdr
ENSG00000109339	MAPK10	chr4	86098420	86101217	-	0.981	1.68387e-07
ENSG00000140682	TGFB1I1	chr16	31474562	31476185	+	0.96	3.49378e-07
ENSG00000196352	CD55	chr1	207336692	207337409	+	0.72	0
ENSG00000130822	PNCK	chrX	153672565	153673078	-	0.702	0.0041339
ENSG00000082014	SMARCD3	chr7	151242136	151242603	-	0.694	2.95463e-06
ENSG00000168071	CCDC88B	chr11	64351159	64351616	+	0.668	8.07838e-06
ENSG00000157796	WDR19	chr4	39272979	39274958	+	0.626	7.14834e-10
ENSG00000185513	L3MBTL1	chr20	43530283	43530889	+	0.587	0.00453507
ENSG00000161551	ZNF577	chr19	51886820	51887951	-	0.559	0.000101768
ENSG00000069399	BCL3	chr19	44758245	44758841	+	0.522	0.00394507
ENSG00000110719	TCIRG1	chr11	68042945	68043497	+	0.5	0.000584353
ENSG00000206503	HLA-A	chr6	29944499	29945091	+	0.483	0.00672963
ENSG00000139351	SYCP3	chr12	101731567	101733674	-	0.482	0.0124356
ENSG00000225151	GOLGA2P7	chr15	84199310	84203020	-	0.46	0.00274318
ENSG00000172803	SNX32	chr11	65849919	65850554	+	0.402	0.0135651
ENSG00000225163	LINC00618	chr14	96945048	96945394	+	0.385	0.0452633
ENSG00000187848	P2RX2	chr12	132621474	132621972	+	0.377	0.0198482
ENSG00000142046	TMEM91	chr19	41382771	41384083	+	0.374	0.0125896
ENSG00000158286	RNF207	chr1	6212681	6213183	+	0.338	0.00212993
ENSG00000168824	NSG1	chr4	4385856	4387173	+	0.31	0.0478532
ENSG00000161048	NAPEPLD	chr7	103099775	103103554	-	0.303	0.0440333
ENSG00000111664	GNB3	chr12	6841257	6841624	+	0.301	0.00121817
ENSG00000124593	AL365205.1	chr6	41783461	41784238	+	0.296	0.00992426
ENSG00000111325	OGFOD2	chr12	122975810	122976767	+	0.29	0.0235865
ENSG00000138434	ITPRID2	chr2	181915215	181918675	+	0.289	0.0472901
ENSG00000164609	SLU7	chr5	160418595	160419081	-	0.283	0.044876
ENSG00000147099	HDAC8	chrX	72329567	72330876	-	0.282	0.0338823
ENSG00000158863	FAM160B2	chr8	22101707	22102315	+	0.23	0.000139105
ENSG00000147535	PLPP5	chr8	38267896	38268990	-	0.23	0.0072897
ENSG00000115459	ELMOD3	chr2	85355075	85357252	+	0.23	0.0439945
ENSG00000167522	ANKRD11	chr16	89286038	89288670	-	0.22	0.00253543
ENSG00000072778	ACADVL	chr17	7224320	7224552	+	0.199	0.0072897
ENSG00000108591	DRG2	chr17	18099632	18100435	+	0.19	0.00567699
ENSG00000173821	AC124319.1	chr17	80381546	80383070	+	0.172	0.0024282
ENSG00000104365	IKBKB	chr8	42319269	42320844	+	0.167	0.0352575
ENSG00000255508	AP002990.1	chr11	62572583	62574908	-	0.142	0.0312808
ENSG00000167257	RNF214	chr11	117238600	117239860	+	0.131	0.0495389
ENSG00000143224	PPOX	chr1	161167099	161167486	+	0.125	0.0221859
ENSG00000105409	ATP1A3	chr19	41966581	41967340	-	0.12	0.00690874
ENSG00000135945	REV1	chr2	99402243	99402800	-	0.104	0.0136995
ENSG00000219200	RNASEK	chr17	7012645	7013742	+	0.104	0.0211779
ENSG00000160310	PRMT2	chr21	46660832	46661936	+	0.103	0.000199665
ENSG00000104763	ASAH1	chr8	18064456	18067298	-	0.096	0.000178808
ENSG00000108654	DDX5	chr17	64500548	64502069	-	0.096	0.017506
ENSG00000144559	TAMM41	chr3	11807832	11809682	-	0.083	0.0274026
ENSG00000099622	CIRBP	chr19	1271980	1274440	+	0.078	0.00681565
ENSG00000100650	SRSF5	chr14	69768797	69770540	+	0.066	0.000101768
ENSG00000144224	UBXN4	chr2	135753538	135754277	+	0.066	0.0361037
ENSG00000162909	CAPN2	chr1	223769840	223770525	+	0.058	0.0324653
ENSG00000185753	CXorf38	chrX	40626920	40630773	-	0.056	0.022798
ENSG00000100038	TOP3B	chr22	21962428	21962893	-	0.052	0.00386341
ENSG00000160679	CHTOP	chr1	153636571	153638448	+	0.052	0.0198279
ENSG00000163703	CRELD1	chr3	9943076	9943515	+	0.049	0.00738685
ENSG00000138031	ADCY3	chr2	24918312	24919839	-	0.045	0.00197669
ENSG00000110619	CARS	chr11	3026675	3029084	-	0.042	0.0198131
ENSG00000186635	ARAP1	chr11	72696548	72697195	-	0.036	0.0078308
ENSG00000181090	EHMT1	chr9	137817438	137818138	+	0.032	0.0154126
ENSG00000149600	COMMD7	chr20	32702702	32704071	-	0.025	0.0227203
ENSG00000100650	SRSF5	chr14	69768797	69769251	+	0.023	0.00467653
ENSG00000063660	GPC1	chr2	240463346	240464746	+	0.021	0.000317439
ENSG00000048140	TSPAN17	chr5	176652742	176655020	+	0.019	0.0119956
ENSG00000072778	ACADVL	chr17	7224320	7224552	+	0.016	0.00729492
ENSG00000141959	PFKL	chr21	44319350	44321875	+	0.016	0.0427378
ENSG00000142208	AKT1	chr14	104770744	104772452	-	0.012	0.00759708
ENSG00000099956	SMARCB1	chr22	23791755	23793688	+	0.009	0.0198131
ENSG00000161904	LEMD2	chr6	33778241	33780179	-	0.007	0.0439467
ENSG00000205581	HMGN1	chr21	39345145	39348339	-	-0.007	5.18864e-05
ENSG00000119707	RBM25	chr14	73099666	73103478	+	-0.011	0.0452633
ENSG00000086504	MRPL28	chr16	368500	370225	-	-0.012	0.00759708
ENSG00000132463	GRSF1	chr4	70825295	70826245	-	-0.013	0.0312808
ENSG00000161960	EIF4A1	chr17	7577826	7578244	+	-0.014	0.00769577
ENSG00000104231	ZFAND1	chr8	81713917	81714895	-	-0.016	0.00670605
ENSG00000156313	RPGR	chrX	38287093	38288041	-	-0.017	0.0140662
ENSG00000129197	RPAIN	chr17	5425970	5428211	+	-0.017	0.0244191
ENSG00000129084	PSMA1	chr11	14513816	14514491	-	-0.018	0.0125896
ENSG00000221914	PPP2R2A	chr8	26362683	26363890	+	-0.018	0.0375866
ENSG00000166508	MCM7	chr7	100099022	100099403	-	-0.019	0.0237717
ENSG00000213465	ARL2	chr11	65021720	65022184	+	-0.019	0.0324653
ENSG00000197102	DYNC1H1	chr14	102040597	102041734	+	-0.022	0.0329375
ENSG00000137312	FLOT1	chr6	30741189	30741704	-	-0.024	0.0445452
ENSG00000167792	NDUFV1	chr11	67608225	67608722	+	-0.025	0.0354038
ENSG00000128272	ATF4	chr22	39520563	39521671	+	-0.026	3.26401e-07
ENSG00000092531	SNAP23	chr15	42512954	42513447	+	-0.027	0.00287345
ENSG00000119139	TJP2	chr9	69252814	69255187	+	-0.028	0.00164003
ENSG00000137312	FLOT1	chr6	30730681	30731100	-	-0.028	0.0140662
ENSG00000142002	DPP9	chr19	4684662	4685771	-	-0.028	0.0354549
ENSG00000234741	GAS5	chr1	173864256	173864704	-	-0.029	0.00311777
ENSG00000149923	PPP4C	chr16	30082745	30083567	+	-0.03	0.0125651
ENSG00000164039	BDH2	chr4	103085348	103086540	-	-0.03	0.0166292
ENSG00000173171	MTX1	chr1	155210547	155212219	+	-0.03	0.0268403
ENSG00000162413	KLHL21	chr1	6590723	6595557	-	-0.033	0.000861558
ENSG00000168488	ATXN2L	chr16	28835277	28835758	+	-0.034	0.013774
ENSG00000051523	CYBA	chr16	88646115	88646838	-	-0.038	0.0164682
ENSG00000162512	SDC3	chr1	30876551	30878740	-	-0.04	0.000339355
ENSG00000166508	MCM7	chr7	100099022	100099753	-	-0.042	0.00578371
ENSG00000072195	SPEG	chr2	219464432	219466861	+	-0.042	0.00672963
ENSG00000119723	COQ6	chr14	73959414	73961375	+	-0.042	0.0082156
ENSG00000205250	E2F4	chr16	67192760	67193170	+	-0.042	0.017912
ENSG00000054967	RELT	chr11	73394476	73395285	+	-0.044	0.0461967
ENSG00000013441	CLK1	chr2	200859679	200861466	-	-0.046	0.0483391
ENSG00000120699	EXOSC8	chr13	37002933	37004561	+	-0.049	8.14447e-06
ENSG00000085998	POMGNT1	chr1	46188682	46189357	-	-0.05	0.0091809
ENSG00000106617	PRKAG2	chr7	151565345	151565885	-	-0.052	0.0457477
ENSG00000064961	HMG20B	chr19	3573691	3574586	+	-0.052	0.0470359
ENSG00000163516	ANKZF1	chr2	219234132	219235312	+	-0.055	0.0419742
ENSG00000106144	CASP2	chr7	143300203	143303933	+	-0.056	0.0495522
ENSG00000013441	CLK1	chr2	200856890	200857884	-	-0.057	0.00467653
ENSG00000042317	SPATA7	chr14	88427629	88429463	+	-0.058	0.000392222
ENSG00000167792	NDUFV1	chr11	67610380	67611207	+	-0.058	0.0125896
ENSG00000168906	MAT2A	chr2	85542154	85542747	+	-0.059	0.00102205
ENSG00000133226	SRRM1	chr1	24646666	24649029	+	-0.059	0.00395852
ENSG00000197989	SNHG12	chr1	28580559	28581229	-	-0.061	0.00992426
ENSG00000179222	MAGED1	chrX	51901552	51902354	+	-0.064	0.012267
ENSG00000197989	SNHG12	chr1	28579532	28580646	-	-0.065	0.000569505
ENSG00000123374	CDK2	chr12	55966830	55967934	+	-0.065	0.0350157
ENSG00000172922	RNASEH2C	chr11	65717708	65719809	-	-0.072	0.0278525
ENSG00000106009	BRAT1	chr7	2542119	2543962	-	-0.075	0.0132347
ENSG00000134574	DDB2	chr11	47234756	47235412	+	-0.077	0.0119732
ENSG00000100911	PSME2	chr14	24145709	24146240	-	-0.081	4.28654e-05
ENSG00000227057	WDR46	chr6	33280427	33280987	-	-0.081	0.0105005
ENSG00000102901	CENPT	chr16	67829764	67831358	-	-0.083	0.0277282
ENSG00000132680	KHDC4	chr1	155913044	155915964	-	-0.084	0.000533573
ENSG00000156858	PRR14	chr16	30651595	30651964	+	-0.086	0.024671
ENSG00000115204	MPV17	chr2	27312213	27312589	-	-0.087	0.0133477
ENSG00000167778	SPRYD3	chr12	53074648	53075219	-	-0.089	0.0133186
ENSG00000113240	CLK4	chr5	178616881	178618778	-	-0.092	0.0495389
ENSG00000165359	INTS6L	chrX	135569336	135573033	+	-0.096	0.0447651
ENSG00000100360	IFT27	chr22	36775673	36776125	-	-0.097	0.0273937
ENSG00000125686	MED1	chr17	39404284	39410721	-	-0.097	0.0324653
ENSG00000148297	MED22	chr9	133340904	133344333	-	-0.097	0.0457477
ENSG00000184634	MED12	chrX	71137725	71137943	+	-0.098	0.0434149
ENSG00000161202	DVL3	chr3	184164795	184165206	+	-0.1	0.0225604
ENSG00000167272	POP5	chr12	120579513	120579923	-	-0.101	0.00174109
ENSG00000203875	SNHG5	chr6	85677794	85678032	-	-0.101	0.0272476
ENSG00000132522	GPS2	chr17	7313028	7313291	-	-0.102	0.00244179
ENSG00000139613	SMARCC2	chr12	56164302	56164731	-	-0.104	0.0298906
ENSG00000148337	CIZ1	chr9	128178708	128179415	-	-0.109	0.00464578
ENSG00000111445	RFC5	chr12	118017689	118018053	+	-0.11	0.000660069
ENSG00000156983	BRPF1	chr3	9745572	9745930	+	-0.117	0.0274026
ENSG00000168036	CTNNB1	chr3	41239133	41239900	+	-0.118	0.017506
ENSG00000011304	PTBP1	chr19	804291	804702	+	-0.12	0.0154126
ENSG00000137955	RABGGTB	chr1	75789951	75790274	+	-0.121	0.00889931
ENSG00000234912	SNHG20	chr17	77088748	77089271	+	-0.121	0.0125651
ENSG00000173276	ZBTB21	chr21	41986830	41994108	-	-0.123	0.0350157
ENSG00000116691	MIIP	chr1	12029222	12030124	+	-0.123	0.0397277
ENSG00000184575	XPOT	chr12	64425037	64425457	+	-0.125	0.0291855
ENSG00000174365	SNHG11	chr20	38450261	38450921	+	-0.125	0.0407499
ENSG00000213930	GALT	chr9	34647088	34647961	+	-0.128	0.0311245
ENSG00000189046	ALKBH2	chr12	109092506	109093472	-	-0.13	0.0237678
ENSG00000125447	GGA3	chr17	75240341	75241057	-	-0.133	0.00113951
ENSG00000164088	PPM1M	chr3	52248152	52248453	+	-0.135	0.00281068
ENSG00000178149	DALRD3	chr3	49015972	49016340	-	-0.138	0.0143239
ENSG00000132470	ITGB4	chr17	75757199	75757818	+	-0.139	0.0409009
ENSG00000162032	SPSB3	chr16	1778133	1778612	-	-0.141	0.00992426
ENSG00000197989	SNHG12	chr1	28579532	28579981	-	-0.144	0.00467653
ENSG00000108961	RANGRF	chr17	8289257	8290092	+	-0.147	0.0082156
ENSG00000170638	TRABD	chr22	50197822	50198186	+	-0.154	2.02634e-05
ENSG00000103253	HAGHL	chr16	729008	729715	+	-0.155	0.0378555
ENSG00000112096	SOD2	chr6	159679063	159682638	-	-0.156	0.000533573
ENSG00000170889	RPS9	chr19	54206552	54207647	+	-0.157	0.000660069
ENSG00000137203	TFAP2A	chr6	10409900	10410335	-	-0.16	0.00249212
ENSG00000186862	PDZD7	chr10	101021797	101022385	-	-0.166	0.0427968
ENSG00000185684	EP400P1	chr12	132103996	132105304	+	-0.178	0.0155743
ENSG00000138750	NUP54	chr4	76117663	76118194	-	-0.178	0.0312808
ENSG00000029364	SLC39A9	chr14	69458362	69462381	+	-0.18	0.000510281
ENSG00000133247	KMT5C	chr19	55341793	55342380	+	-0.182	0.00274318
ENSG00000268895	A1BG-AS1	chr19	58353713	58355183	+	-0.192	0.0143239
ENSG00000156873	PHKG2	chr16	30751105	30751603	+	-0.196	0.000775639
ENSG00000144591	GMPPA	chr2	219505457	219505761	+	-0.199	0.0445452
ENSG00000103064	SLC7A6	chr16	68297233	68301819	+	-0.21	0.0228793
ENSG00000119844	AFTPH	chr2	64579485	64581273	+	-0.21	0.0378555
ENSG00000197121	PGAP1	chr2	196847002	196848037	-	-0.213	0.0143239
ENSG00000115268	RPS15	chr19	1438806	1440253	+	-0.22	0.00578371
ENSG00000006282	SPATA20	chr17	50549984	50550312	+	-0.228	0.0122236
ENSG00000198198	SZT2	chr1	43432988	43434485	+	-0.228	0.0277282
ENSG00000186073	C15orf41	chr15	36808323	36810244	+	-0.231	8.07838e-06
ENSG00000085978	ATG16L1	chr2	233289853	233290353	+	-0.234	0.00558417
ENSG00000100288	CHKB	chr22	50581748	50582357	-	-0.235	0.00274134
ENSG00000283633	AP000547.3	chr22	16614076	16615111	+	-0.237	0.0139641
ENSG00000124006	OBSL1	chr2	219550728	219551798	-	-0.249	0.00394507
ENSG00000003509	NDUFAF7	chr2	37241577	37242693	+	-0.252	0.00959167
ENSG00000167840	ZNF232	chr17	5108925	5109868	-	-0.257	0.000167745
ENSG00000234545	FAM133B	chr7	92577654	92578182	-	-0.267	0.0140662
ENSG00000204271	SPIN3	chrX	56993786	56994949	-	-0.27	0.0224718
ENSG00000100911	PSME2	chr14	24145709	24146240	-	-0.279	0.00534725
ENSG00000171877	FRMD5	chr15	43873274	43874462	-	-0.288	0.00274318
ENSG00000196998	WDR45	chrX	49076644	49077911	-	-0.295	0.0124686
ENSG00000102901	CENPT	chr16	67832011	67832545	-	-0.297	0.00270743
ENSG00000103253	HAGHL	chr16	728793	729715	+	-0.302	0.00136532
ENSG00000102125	TAZ	chrX	154413206	154413567	+	-0.307	0.00488717
ENSG00000156650	KAT6B	chr10	74975398	74977437	+	-0.315	1.09493e-06
ENSG00000162004	CCDC78	chr16	722921	723161	-	-0.327	0.0359446
ENSG00000088340	FER1L4	chr20	35560122	35560638	-	-0.33	0.0393433
ENSG00000242802	AP5Z1	chr7	4789831	4790591	+	-0.364	0.0461967
ENSG00000243970	PPIEL	chr1	39547578	39548951	-	-0.367	0.00666873
ENSG00000164073	MFSD8	chr4	127917824	127920836	-	-0.372	0.00690874
ENSG00000185133	INPP5J	chr22	31126612	31127532	+	-0.412	0.0011283
ENSG00000140694	PARN	chr16	14627105	14628251	-	-0.429	0.0350157
ENSG00000213658	LAT	chr16	28986539	28986714	+	-0.431	0.00313378
ENSG00000124357	NAGK	chr2	71075554	71076701	+	-0.454	0.000510281
ENSG00000196199	MPHOSPH8	chr13	19670839	19671289	+	-0.457	0.00104538
ENSG00000114770	ABCC5	chr3	183983752	183987917	-	-0.464	5.46477e-05
ENSG00000125731	SH2D3A	chr19	6754250	6754731	-	-0.471	0.0338823
ENSG00000186648	CARMIL3	chr14	24064957	24065750	+	-0.472	0.00759708
ENSG00000188603	CLN3	chr16	28487455	28488662	-	-0.479	0.0198188
ENSG00000120549	KIAA1217	chr10	24544980	24547843	+	-0.485	0.00335733
ENSG00000160201	U2AF1	chr21	43100452	43104402	-	-0.486	0.00314478
ENSG00000012171	SEMA3B	chr3	50273534	50273828	+	-0.545	0.0495389
ENSG00000178104	PDE4DIP	chr1	148991884	148993882	+	-0.576	0.0215123
ENSG00000187796	CARD9	chr9	136364482	136365217	-	-0.585	0.0140662
ENSG00000124006	OBSL1	chr2	219550728	219551798	-	-0.597	0.00256645
ENSG00000178038	ALS2CL	chr3	46671487	46672033	-	-0.625	0.0011283
ENSG00000241106	HLA-DOB	chr6	32813722	32814601	-	-0.631	0.0226115
ENSG00000111801	BTN3A3	chr6	26443956	26445985	+	-0.641	0.00113951
ENSG00000089692	LAG3	chr12	6777790	6778455	+	-0.662	0.00368658
ENSG00000224843	LINC00240	chr6	27023253	27023924	+	-0.706	0.00534725
ENSG00000142303	ADAMTS10	chr19	8585131	8585660	-	-0.813	9.11292e-08
ENSG00000242086	MUC20-OT1	chr3	195708133	195708807	+	-0.831	9.16588e-06
ENSG00000178821	TMEM52	chr1	1919044	1919269	-	-0.836	2.52871e-07
ENSG00000179532	DNHD1	chr11	6570008	6571423	+	-0.97	2.7655e-07

## Sheet: SE_hnRNPLvsWT
Supplementary Data 8. SE changes in hnRNP L depleted cells vs WT
gene_id	gene	chr	start	end	strand	diff	fdr
ENSG00000271133	AC004130.1	chr7	20329689	20329782	-	1	1.29522e-07
ENSG00000222041	CYTOR	chr2	87472739	87472885	+	1	9.48317e-07
ENSG00000233024	NPIPA9	chr16	18372722	18372854	-	1	1.33801e-06
ENSG00000144504	ANKMY1	chr2	240509347	240509455	-	1	1.55637e-06
ENSG00000157578	LCA5L	chr21	39427758	39427905	-	0.95	4.63188e-07
ENSG00000218510	LINC00339	chr1	22027413	22027534	+	0.919	3.69541e-07
ENSG00000131089	ARHGEF9	chrX	63736989	63737118	-	0.911	2.38625e-07
ENSG00000078018	MAP2	chr2	209723594	209723687	+	0.909	1.1206e-06
ENSG00000204588	LINC01123	chr2	109993634	109993819	+	0.888	0.00340536
ENSG00000100802	C14orf93	chr14	22999956	23000117	-	0.879	5.18622e-06
ENSG00000233024	NPIPA9	chr16	18372577	18372854	-	0.879	0.000846735
ENSG00000146530	VWDE	chr7	12388807	12388957	-	0.857	7.22653e-06
ENSG00000240498	CDKN2B-AS1	chr9	22058358	22059054	+	0.855	5.47004e-05
ENSG00000203872	C6orf163	chr6	87350393	87350501	+	0.853	4.69574e-05
ENSG00000182986	ZNF320	chr19	52893778	52893856	-	0.836	0.0118026
ENSG00000214425	LRRC37A4P	chr17	45521306	45521425	-	0.83	0.000432237
ENSG00000131831	RAI2	chrX	17837536	17837730	-	0.821	0.0379458
ENSG00000183621	ZNF438	chr10	30984368	30984426	-	0.82	0.000254912
ENSG00000251141	MRPS30-DT	chr5	44777036	44777101	-	0.808	4.18987e-07
ENSG00000196247	ZNF107	chr7	64690398	64690525	+	0.799	2.70305e-05
ENSG00000204650	LINC02210	chr17	45640388	45640455	+	0.796	1.10509e-05
ENSG00000103671	TRIP4	chr15	64393340	64393434	+	0.795	8.37935e-05
ENSG00000055732	MCOLN3	chr1	85047309	85047609	-	0.78	6.38515e-06
ENSG00000196458	ZNF605	chr12	132932712	132932805	-	0.773	3.20014e-05
ENSG00000105982	RNF32	chr7	156642976	156643087	+	0.772	6.12614e-06
ENSG00000060339	CCAR1	chr10	68756525	68756632	+	0.768	2.63846e-11
ENSG00000235257	ITGA9-AS1	chr3	37851423	37851492	-	0.768	0.000106606
ENSG00000066651	TRMT11	chr6	126115344	126115493	+	0.75	0.0320116
ENSG00000144504	ANKMY1	chr2	240511860	240512001	-	0.742	0.00141855
ENSG00000136883	KIF12	chr9	114097300	114097436	-	0.742	0.037792
ENSG00000074800	ENO1	chr1	8876198	8876302	-	0.736	3.69073e-06
ENSG00000166839	ANKDD1A	chr15	64944651	64944747	+	0.734	2.50982e-05
ENSG00000270087	AC010997.3	chr10	75280269	75280331	-	0.726	0.00247398
ENSG00000132376	INPP5K	chr17	1515568	1515585	-	0.725	0.00518558
ENSG00000052749	RRP12	chr10	97425673	97425739	-	0.722	0.000539111
ENSG00000091073	DTX2	chr7	76497336	76497477	+	0.713	0.000222568
ENSG00000131446	MGAT1	chr5	180795837	180795875	-	0.704	0.00186416
ENSG00000257390	AC023055.1	chr12	55820238	55820449	-	0.702	6.07806e-05
ENSG00000171634	BPTF	chr17	67928958	67929120	+	0.699	0
ENSG00000138400	MDH1B	chr2	206760900	206761013	-	0.691	8.79298e-06
ENSG00000158483	FAM86C1	chr11	71791735	71791819	+	0.69	0.000871561
ENSG00000157106	SMG1	chr16	18899986	18900044	-	0.689	0.00257073
ENSG00000158850	B4GALT3	chr1	161176612	161176737	-	0.685	1.30573e-06
ENSG00000225793	AL080250.1	chr6	75290253	75290338	+	0.681	0.00385107
ENSG00000162591	MEGF6	chr1	3496987	3497119	-	0.678	0.000523777
ENSG00000153037	SRP19	chr5	112881956	112882049	+	0.671	0.0257476
ENSG00000166689	PLEKHA7	chr11	16780941	16781052	-	0.668	0.00114479
ENSG00000240694	PNMA2	chr8	26511648	26511770	-	0.664	0.000268078
ENSG00000179832	MROH1	chr8	144160969	144161089	+	0.658	0.00444301
ENSG00000105223	PLD3	chr19	40365552	40365585	+	0.658	0.0276849
ENSG00000197961	ZNF121	chr19	9584185	9584348	-	0.653	0.00746911
ENSG00000108946	PRKAR1A	chr17	68514986	68515119	+	0.643	5.17404e-06
ENSG00000105339	DENND3	chr8	141150285	141150348	+	0.642	3.33438e-05
ENSG00000127314	RAP1B	chr12	68624674	68624873	+	0.641	6.15606e-05
ENSG00000164037	SLC9B1	chr4	102912007	102912129	-	0.638	0.00343516
ENSG00000147687	TATDN1	chr8	124504274	124504347	-	0.633	0.0156252
ENSG00000073605	GSDMB	chr17	39908175	39908214	-	0.632	0.00124643
ENSG00000127314	RAP1B	chr12	68624670	68624873	+	0.625	7.8209e-05
ENSG00000148600	CDHR1	chr10	84219078	84219092	+	0.623	0.0426862
ENSG00000198862	LTN1	chr21	28964576	28964766	-	0.621	0.032487
ENSG00000091073	DTX2	chr7	76463544	76463709	+	0.613	4.26448e-05
ENSG00000091073	DTX2	chr7	76476942	76477178	+	0.613	0.0339801
ENSG00000173230	GOLGB1	chr3	121719645	121719753	-	0.61	1.22932e-05
ENSG00000013288	MAN2B2	chr4	6609396	6609574	+	0.602	0.00846398
ENSG00000177842	ZNF620	chr3	40508655	40508774	+	0.597	0.00302376
ENSG00000064763	FAR2	chr12	29332844	29332908	+	0.595	0
ENSG00000055950	MRPL43	chr10	100983947	100984074	-	0.591	0.000218986
ENSG00000165171	METTL27	chr7	73840413	73840549	-	0.591	0.00276699
ENSG00000158987	RAPGEF6	chr5	131440145	131440228	-	0.587	1.09504e-06
ENSG00000197647	ZNF433	chr19	12034827	12034874	-	0.585	0.00159812
ENSG00000164054	SHISA5	chr3	48502320	48502543	-	0.584	0.0207646
ENSG00000095637	SORBS1	chr10	95422189	95422216	-	0.582	0.0112821
ENSG00000173889	PHC3	chr3	170145422	170145521	-	0.577	0.0157263
ENSG00000256594	AC010186.2	chr12	9656567	9656697	+	0.576	2.42479e-07
ENSG00000124313	IQSEC2	chrX	53279563	53279659	-	0.572	8.59534e-05
ENSG00000166925	TSC22D4	chr7	100463962	100464029	-	0.57	0.00332978
ENSG00000090054	SPTLC1	chr9	92050295	92050491	-	0.566	0
ENSG00000165185	KIAA1958	chr9	112617870	112617954	+	0.563	0.00264979
ENSG00000055732	MCOLN3	chr1	85047574	85047609	-	0.559	0.00168261
ENSG00000271147	ARMCX5-GPRASP2	chrX	102601463	102601509	+	0.558	0.00866229
ENSG00000161647	MPP3	chr17	43832076	43832251	-	0.551	1.99092e-13
ENSG00000240498	CDKN2B-AS1	chr9	22061952	22062026	+	0.55	0.0310084
ENSG00000218510	LINC00339	chr1	22027413	22028379	+	0.549	0.000235187
ENSG00000158483	FAM86C1	chr11	71791738	71791819	+	0.544	0.0146307
ENSG00000119787	ATL2	chr2	38296685	38296700	-	0.543	0.000796218
ENSG00000188234	AGAP4	chr10	45847859	45847954	-	0.541	0.00764284
ENSG00000142556	ZNF614	chr19	52017575	52017697	-	0.539	4.02402e-05
ENSG00000284634	AC092821.3	chr12	9656567	9656649	+	0.534	1.95935e-07
ENSG00000214595	EML6	chr2	54966722	54966880	+	0.532	0.00529384
ENSG00000248334	WHAMMP2	chr15	28747709	28747875	+	0.532	0.026453
ENSG00000186635	ARAP1	chr11	72692752	72692785	-	0.53	0
ENSG00000148814	LRRC27	chr10	132348962	132349057	+	0.528	3.20961e-06
ENSG00000257524	AL157935.2	chr9	127878386	127878479	-	0.527	0.00495165
ENSG00000120725	SIL1	chr5	139196440	139196528	-	0.527	0.0202592
ENSG00000142082	SIRT3	chr11	233910	234004	-	0.526	6.26217e-05
ENSG00000181555	SETD2	chr3	47103345	47103423	-	0.525	0.00139776
ENSG00000111731	C2CD5	chr12	22519114	22519239	-	0.525	0.0464849
ENSG00000186376	ZNF75D	chrX	135292280	135292473	-	0.524	4.33484e-05
ENSG00000213020	ZNF611	chr19	52729905	52730005	-	0.519	0.00115544
ENSG00000076258	FMO4	chr1	171323003	171323192	+	0.518	0.00437476
ENSG00000166912	MTMR10	chr15	30965874	30966040	-	0.518	0.0233546
ENSG00000187860	CCDC157	chr22	30375485	30375663	+	0.516	0.000114378
ENSG00000143344	RGL1	chr1	183806374	183806485	+	0.515	0.00099523
ENSG00000175061	SNHG29	chr17	16460892	16461245	+	0.51	0.0160425
ENSG00000267106	ZNF561-AS1	chr19	9626783	9626860	+	0.508	0.00503365
ENSG00000173230	GOLGB1	chr3	121719645	121719768	-	0.507	0.000103333
ENSG00000167491	GATAD2A	chr19	19427695	19427992	+	0.503	0.000147006
ENSG00000151687	ANKAR	chr2	189694980	189695161	+	0.503	0.0149157
ENSG00000119698	PPP4R4	chr14	94227274	94227378	+	0.502	0.00108988
ENSG00000156170	NDUFAF6	chr8	95034007	95034122	+	0.501	3.43625e-06
ENSG00000196696	AC009022.1	chr16	69990596	69990683	-	0.501	0.00194217
ENSG00000138434	ITPRID2	chr2	181918322	181918470	+	0.5	0.00280811
ENSG00000115616	SLC9A2	chr2	102657563	102658027	+	0.5	0.00873499
ENSG00000183889	AC138969.1	chr16	16318550	16318734	+	0.5	0.0111645
ENSG00000232732	AC097717.1	chr2	199908862	199908994	-	0.5	0.0182796
ENSG00000143198	MGST3	chr1	165632230	165632274	+	0.5	0.0191659
ENSG00000241945	PWP2	chr21	44127574	44127693	+	0.5	0.0211372
ENSG00000136011	STAB2	chr12	103755611	103755718	+	0.5	0.0242084
ENSG00000080823	MOK	chr14	102251443	102251610	-	0.498	0.00152843
ENSG00000172965	MIR4435-2HG	chr2	111239801	111239996	-	0.497	0.00091892
ENSG00000069493	CLEC2D	chr12	9693415	9693948	+	0.496	0.0259614
ENSG00000109113	RAB34	chr17	28715992	28716061	-	0.491	0.00961845
ENSG00000143569	UBAP2L	chr1	154269361	154269412	+	0.487	1.33801e-06
ENSG00000187860	CCDC157	chr22	30375478	30375663	+	0.487	0.000145753
ENSG00000110455	ACCS	chr11	44082064	44082192	+	0.486	0.0327061
ENSG00000107672	NSMCE4A	chr10	121961840	121962107	-	0.483	0.0117927
ENSG00000124459	ZNF45	chr19	43931246	43931365	-	0.482	0.000396058
ENSG00000176092	CRYBG2	chr1	26336094	26336207	-	0.481	0.000961737
ENSG00000065609	SNAP91	chr6	83556142	83556245	-	0.481	0.0392834
ENSG00000133943	DGLUCY	chr14	91173663	91173753	+	0.479	0.00741335
ENSG00000061273	HDAC7	chr12	47802223	47802274	-	0.479	0.0270886
ENSG00000268364	SMC5-AS1	chr9	70218314	70218485	-	0.476	0.0183572
ENSG00000253706	AC011632.1	chr8	74818609	74818668	-	0.472	0.00907521
ENSG00000196705	ZNF431	chr19	21167570	21167666	+	0.471	0.0105584
ENSG00000145782	ATG12	chr5	115840817	115840934	-	0.468	0.000425231
ENSG00000257390	AC023055.1	chr12	55815886	55815939	-	0.465	0.0137874
ENSG00000009830	POMT2	chr14	77279536	77279586	-	0.462	1.16747e-05
ENSG00000171466	ZNF562	chr19	9660719	9660874	-	0.46	0.000535135
ENSG00000135124	P2RX4	chr12	121221912	121221984	+	0.46	0.00357523
ENSG00000239556	AC004951.2	chr7	43986191	43986312	-	0.454	0.0239598
ENSG00000123094	RASSF8	chr12	25995036	25995130	+	0.451	0.0235875
ENSG00000136932	TRMO	chr9	97912872	97912975	-	0.45	3.69073e-06
ENSG00000185596	WASH3P	chr15	101971822	101972049	+	0.446	7.91196e-05
ENSG00000172269	DPAGT1	chr11	119097854	119097925	-	0.446	0.040455
ENSG00000125826	RBCK1	chr20	417219	417342	+	0.442	0.0152198
ENSG00000162994	CLHC1	chr2	55228031	55228204	-	0.436	0.000204643
ENSG00000171466	ZNF562	chr19	9658008	9658135	-	0.434	0.000915926
ENSG00000223891	OSER1-DT	chr20	44223718	44223872	+	0.434	0.00465398
ENSG00000129810	SGO1	chr3	20175004	20175055	-	0.432	5.23892e-06
ENSG00000104067	TJP1	chr15	29719776	29720016	-	0.429	0
ENSG00000185697	MYBL1	chr8	66566063	66566243	-	0.429	5.4079e-07
ENSG00000275066	SYNRG	chr17	37579131	37579434	-	0.423	6.00993e-06
ENSG00000139629	GALNT6	chr12	51390849	51390937	-	0.42	0.013649
ENSG00000163644	PPM1K	chr4	88278535	88278642	-	0.415	0.00407921
ENSG00000111912	NCOA7	chr6	125786136	125786213	+	0.413	0.0106454
ENSG00000115459	ELMOD3	chr2	85355554	85355598	+	0.413	0.028322
ENSG00000149927	DOC2A	chr16	30015206	30015262	-	0.41	0.00972052
ENSG00000251503	CENPS-CORT	chr1	10440346	10440413	+	0.41	0.0386455
ENSG00000223745	CCDC18-AS1	chr1	93318167	93318228	-	0.41	0.0423885
ENSG00000267360	AC012309.1	chr19	37198938	37199054	-	0.406	0.034733
ENSG00000186376	ZNF75D	chrX	135295767	135296039	-	0.405	0.000299944
ENSG00000183060	LYSMD4	chr15	99732928	99733028	-	0.403	0.0377866
ENSG00000075292	ZNF638	chr2	71424649	71424715	+	0.402	0.0215567
ENSG00000178773	CPNE7	chr16	89595830	89595924	+	0.401	0.000569193
ENSG00000068650	ATP11A	chr13	112878216	112878303	+	0.399	0.00323194
ENSG00000118513	MYB	chr6	135196960	135197323	+	0.398	0.0126081
ENSG00000144504	ANKMY1	chr2	240529036	240529509	-	0.395	0.0258357
ENSG00000123636	BAZ2B	chr2	159430862	159431156	-	0.393	0.00108846
ENSG00000119866	BCL11A	chr2	60460681	60461744	-	0.39	0.000432579
ENSG00000118513	MYB	chr6	135196725	135197323	+	0.387	0.0391444
ENSG00000144504	ANKMY1	chr2	240507559	240507691	-	0.383	0.0306127
ENSG00000166046	TCP11L2	chr12	106304092	106304231	+	0.382	0.0474975
ENSG00000109184	DCUN1D4	chr4	51905188	51905320	+	0.379	0.000106261
ENSG00000188659	SAXO2	chr15	82263358	82263438	+	0.379	0.00736558
ENSG00000237742	AL365259.1	chr6	125744901	125745065	-	0.379	0.0166531
ENSG00000247828	TMEM161B-AS1	chr5	88282756	88282866	+	0.375	0.00734255
ENSG00000173402	DAG1	chr3	49492822	49492973	+	0.375	0.0492746
ENSG00000006194	ZNF263	chr16	3285680	3285754	+	0.373	0.0109786
ENSG00000188690	UROS	chr10	125794021	125794388	-	0.372	7.7148e-13
ENSG00000131381	RBSN	chr3	15075289	15075417	-	0.371	0.0465095
ENSG00000105982	RNF32	chr7	156646453	156646560	+	0.371	0.0474975
ENSG00000122390	NAA60	chr16	3447481	3447620	+	0.37	0.0194509
ENSG00000221923	ZNF880	chr19	52379420	52379540	+	0.37	0.0223562
ENSG00000040531	CTNS	chr17	3648846	3648931	+	0.367	0.000146152
ENSG00000228315	GUSBP11	chr22	23640307	23640423	-	0.363	0.00139343
ENSG00000011021	CLCN6	chr1	11828457	11828624	+	0.361	0.0336877
ENSG00000164199	ADGRV1	chr5	91150029	91150221	+	0.355	0.000104207
ENSG00000080823	MOK	chr14	102265822	102265912	-	0.355	0.0314599
ENSG00000169084	DHRSX	chrX	2392353	2392474	-	0.354	0.00281872
ENSG00000154144	TBRG1	chr11	124626472	124626609	+	0.354	0.0151631
ENSG00000102312	PORCN	chrX	48509423	48509577	+	0.353	0.0204648
ENSG00000140525	FANCI	chr15	89245194	89245311	+	0.352	0.0259579
ENSG00000106070	GRB10	chr7	50732271	50732368	-	0.352	0.037914
ENSG00000026559	KCNG1	chr20	51013728	51013844	-	0.35	0.00559098
ENSG00000136870	ZNF189	chr9	101399394	101399530	+	0.35	0.0240439
ENSG00000075292	ZNF638	chr2	71380837	71380903	+	0.349	0.00100631
ENSG00000137496	IL18BP	chr11	71999227	71999662	+	0.349	0.030653
ENSG00000241769	LINC00893	chrX	149537632	149537778	-	0.348	0.0198265
ENSG00000129810	SGO1	chr3	20174248	20175055	-	0.347	2.5716e-12
ENSG00000171428	NAT1	chr8	18212390	18212774	+	0.347	0.000520777
ENSG00000111788	AC009533.1	chr12	9310338	9310441	+	0.347	0.0112821
ENSG00000166153	DEPDC4	chr12	100261729	100261768	-	0.345	0.0200684
ENSG00000175322	ZNF519	chr18	14124349	14124476	-	0.344	0.00963511
ENSG00000101084	RAB5IF	chr20	36607889	36608000	+	0.344	0.013065
ENSG00000105784	RUNDC3B	chr7	87807372	87807519	+	0.342	0.00235053
ENSG00000198089	SFI1	chr22	31531057	31531129	+	0.339	0.0291208
ENSG00000215908	CROCCP2	chr1	16621945	16622115	-	0.336	0.000789997
ENSG00000168487	BMP1	chr8	22199263	22199387	+	0.331	0.000464318
ENSG00000174446	SNAPC5	chr15	66494902	66495419	-	0.331	0.00911257
ENSG00000058799	YIPF1	chr1	53889243	53889463	-	0.327	4.61055e-07
ENSG00000112685	EXOC2	chr6	689138	689212	-	0.324	0.00854929
ENSG00000160953	PWWP3A	chr19	1358587	1358693	+	0.321	0.00500705
ENSG00000066322	ELOVL1	chr1	43366267	43366411	-	0.321	0.00841483
ENSG00000179832	MROH1	chr8	144242601	144242628	+	0.32	0.0046344
ENSG00000174652	ZNF266	chr19	9418765	9418895	-	0.319	0.000126755
ENSG00000172965	MIR4435-2HG	chr2	111248147	111248241	-	0.319	0.0137249
ENSG00000134905	CARS2	chr13	110644064	110644182	-	0.318	6.22925e-11
ENSG00000143776	CDC42BPA	chr1	227051880	227051985	-	0.318	0.00391535
ENSG00000109685	NSD2	chr4	1942338	1942565	+	0.315	1.86779e-11
ENSG00000163389	POGLUT1	chr3	119491517	119491574	+	0.312	0.049633
ENSG00000160953	PWWP3A	chr19	1358587	1358700	+	0.311	0.00434141
ENSG00000073605	GSDMB	chr17	39908957	39909042	-	0.311	0.0152191
ENSG00000025423	HSD17B6	chr12	56763217	56763414	+	0.308	0.00221777
ENSG00000255339	AL133352.1	chr10	100523976	100524139	-	0.307	0.0118026
ENSG00000164306	PRIMPOL	chr4	184682247	184682336	+	0.305	0.00302513
ENSG00000121931	LRIF1	chr1	110951287	110952815	-	0.304	0.000146152
ENSG00000165959	CLMN	chr14	95222402	95222599	-	0.304	0.00336491
ENSG00000172113	NME6	chr3	48296118	48296236	-	0.303	0.0130252
ENSG00000147535	PLPP5	chr8	38268370	38268407	-	0.302	0.0100912
ENSG00000118946	PCDH17	chr13	57666467	57666526	+	0.301	0.007643
ENSG00000214941	ZSWIM7	chr17	15977799	15977913	-	0.3	0.00302513
ENSG00000156869	FRRS1	chr1	99711354	99711532	-	0.299	0.000137967
ENSG00000250222	AC008443.5	chr5	181193341	181193467	+	0.299	0.00451713
ENSG00000166435	XRRA1	chr11	74909888	74910012	-	0.299	0.0447074
ENSG00000242282	AC108488.1	chr2	3533107	3533190	-	0.298	0.0089765
ENSG00000068366	ACSL4	chrX	109696143	109696196	-	0.297	0.0028465
ENSG00000168411	RFWD3	chr16	74664623	74664745	-	0.297	0.0164707
ENSG00000173599	PC	chr11	66957739	66957996	-	0.295	0.00352283
ENSG00000130803	ZNF317	chr19	9157833	9158075	+	0.295	0.0161609
ENSG00000172594	SMPDL3A	chr6	122795676	122795890	+	0.295	0.0204024
ENSG00000154065	ANKRD29	chr18	23609223	23609291	-	0.295	0.0287933
ENSG00000126215	XRCC3	chr14	103706206	103706375	-	0.292	0.00024016
ENSG00000221838	AP4M1	chr7	100102674	100102746	+	0.292	0.00713921
ENSG00000147642	SYBU	chr8	109642727	109642929	-	0.291	0.014559
ENSG00000264538	SUZ12P1	chr17	30735032	30735097	+	0.29	0.0386455
ENSG00000073605	GSDMB	chr17	39908957	39909042	-	0.289	0.0197939
ENSG00000124356	STAMBP	chr2	73829404	73829510	+	0.288	0.000718107
ENSG00000151332	MBIP	chr14	36305088	36305304	-	0.287	0
ENSG00000188690	UROS	chr10	125792578	125792744	-	0.287	2.19898e-09
ENSG00000198270	TMEM116	chr12	111936741	111936830	-	0.284	0.00191784
ENSG00000169592	INO80E	chr16	30003435	30003526	+	0.281	0.0118026
ENSG00000204623	ZNRD1ASP	chr6	30057090	30057717	-	0.28	0.000252934
ENSG00000198911	SREBF2	chr22	41891249	41891399	+	0.278	0.0416946
ENSG00000143891	GALM	chr2	38698365	38698436	+	0.277	0.00190059
ENSG00000182923	CEP63	chr3	134547334	134547472	+	0.276	1.70608e-06
ENSG00000134480	CCNH	chr5	87394404	87394484	-	0.276	0.000450885
ENSG00000100401	RANGAP1	chr22	41284900	41285153	-	0.274	0.00754323
ENSG00000134444	RELCH	chr18	62269410	62269512	+	0.272	2.07228e-05
ENSG00000205560	CPT1B	chr22	50573807	50573921	-	0.272	0.000126891
ENSG00000233184	AC093157.1	chr1	101077362	101077508	+	0.272	0.028322
ENSG00000164845	FAM86FP	chr12	8235252	8235518	-	0.27	0.00909074
ENSG00000172965	MIR4435-2HG	chr2	111247429	111247558	-	0.27	0.037792
ENSG00000073584	SMARCE1	chr17	40630207	40630286	-	0.269	0.0110762
ENSG00000171703	TCEA2	chr20	64063891	64063949	+	0.267	0.00030384
ENSG00000033030	ZCCHC8	chr12	122483278	122483344	-	0.267	0.00375047
ENSG00000178026	LRRC75B	chr22	24588678	24589265	-	0.266	0.0163716
ENSG00000158458	NRG2	chr5	139865114	139865173	-	0.264	0.0150334
ENSG00000107186	MPDZ	chr9	13147547	13147658	-	0.263	0.0164274
ENSG00000102312	PORCN	chrX	48509423	48509707	+	0.263	0.0392834
ENSG00000280987	MATR3	chr5	139279934	139280058	+	0.262	0.00246203
ENSG00000165084	C8orf34	chr8	68468691	68468820	+	0.26	0.0237006
ENSG00000096717	SIRT1	chr10	67906162	67906287	+	0.259	2.4842e-06
ENSG00000198911	SREBF2	chr22	41891249	41891399	+	0.258	0
ENSG00000164961	WASHC5	chr8	125083834	125084022	-	0.258	0.0101116
ENSG00000128563	PRKRIP1	chr7	102395976	102396537	+	0.255	0.000199591
ENSG00000115459	ELMOD3	chr2	85355554	85355716	+	0.255	0.0426862
ENSG00000214941	ZSWIM7	chr17	15977578	15977913	-	0.254	0.00718465
ENSG00000168661	ZNF30	chr19	34942593	34942673	+	0.254	0.0236734
ENSG00000173599	PC	chr11	66957868	66957996	-	0.254	0.0286755
ENSG00000112787	FBRSL1	chr12	132571306	132571524	+	0.252	0
ENSG00000148700	ADD3	chr10	110132304	110132400	+	0.252	0.000130547
ENSG00000163322	ABRAXAS1	chr4	83483991	83484166	-	0.251	0.0352428
ENSG00000233184	AC093157.1	chr1	101077362	101077508	+	0.25	0.00136383
ENSG00000145545	SRD5A1	chr5	6644807	6645309	+	0.249	0.00872838
ENSG00000160471	COX6B2	chr19	55351698	55351890	-	0.249	0.0430625
ENSG00000143702	CEP170	chr1	243126377	243126494	-	0.247	0.0195928
ENSG00000124406	ATP8A1	chr4	42594288	42594362	-	0.246	0.0253821
ENSG00000087460	GNAS	chr20	58898940	58898985	+	0.245	0
ENSG00000133612	AGAP3	chr7	151120519	151120567	+	0.243	0.00390417
ENSG00000174032	SLC25A30	chr13	45411732	45411938	-	0.243	0.0319482
ENSG00000087460	GNAS	chr20	58898940	58898985	+	0.242	0
ENSG00000152457	DCLRE1C	chr10	14936537	14936593	-	0.242	0.0123077
ENSG00000280670	CCDC163	chr1	45496555	45496623	-	0.241	0.0281599
ENSG00000127511	SIN3B	chr19	16862883	16862979	+	0.24	8.45353e-05
ENSG00000070501	POLB	chr8	42354416	42354521	+	0.24	0.0245592
ENSG00000221838	AP4M1	chr7	100102674	100102781	+	0.239	0.0126773
ENSG00000185630	PBX1	chr1	164820071	164820184	+	0.237	0.0275901
ENSG00000147180	ZNF711	chrX	85246929	85247183	+	0.235	0.000608854
ENSG00000060237	WNK1	chr12	879572	880031	+	0.234	0.0450217
ENSG00000157193	LRP8	chr1	53249379	53249556	-	0.232	0.0375747
ENSG00000175611	LINC00476	chr9	95874508	95874548	-	0.232	0.0448524
ENSG00000129007	CALML4	chr15	68199540	68199681	-	0.23	0.0385716
ENSG00000126790	L3HYPDH	chr14	59474438	59474526	-	0.229	0.00826857
ENSG00000188690	UROS	chr10	125789282	125789528	-	0.228	0.000206343
ENSG00000169598	DFFB	chr1	3866283	3866398	+	0.227	0.000148144
ENSG00000128699	ORMDL1	chr2	189783013	189783123	-	0.227	0.000155185
ENSG00000137821	LRRC49	chr15	70894571	70894669	+	0.225	7.30234e-07
ENSG00000010818	HIVEP2	chr6	142769551	142775125	-	0.224	0.0164913
ENSG00000171634	BPTF	chr17	67886127	67886316	+	0.224	0.0185146
ENSG00000137807	KIF23	chr15	69440767	69441079	+	0.223	2.53045e-10
ENSG00000188372	ZP3	chr7	76432926	76433030	+	0.223	0.028235
ENSG00000128891	CCDC32	chr15	40553594	40554127	-	0.22	3.00221e-07
ENSG00000188026	RILPL1	chr12	123485127	123485223	-	0.22	0.000479227
ENSG00000033030	ZCCHC8	chr12	122483278	122483563	-	0.22	0.00255698
ENSG00000161682	FAM171A2	chr17	44358944	44359143	-	0.22	0.00323396
ENSG00000104728	ARHGEF10	chr8	1843352	1843436	+	0.219	0.0323874
ENSG00000188176	SMTNL2	chr17	4592928	4593171	+	0.218	0.0033105
ENSG00000109685	NSD2	chr4	1942338	1942432	+	0.217	2.02591e-07
ENSG00000128891	CCDC32	chr15	40553436	40554127	-	0.217	4.61055e-07
ENSG00000161682	FAM171A2	chr17	44359061	44359143	-	0.217	0.00362504
ENSG00000224204	PHEX-AS1	chrX	22169793	22169855	-	0.216	1.82004e-10
ENSG00000073008	PVR	chr19	44658741	44658765	+	0.216	0.00181446
ENSG00000073605	GSDMB	chr17	39906960	39906987	-	0.216	0.0302608
ENSG00000058272	PPP1R12A	chr12	79806165	79806297	-	0.214	9.93727e-05
ENSG00000145832	SLC25A48	chr5	135880772	135880910	+	0.214	0.00490766
ENSG00000235703	LINC00894	chrX	149962582	149962716	+	0.213	0.00202642
ENSG00000102032	RENBP	chrX	153941949	153942031	-	0.212	0.0151631
ENSG00000142528	ZNF473	chr19	50031013	50031091	+	0.209	0.0249235
ENSG00000090054	SPTLC1	chr9	92079433	92079566	-	0.208	0
ENSG00000133612	AGAP3	chr7	151120519	151120745	+	0.208	0.000701109
ENSG00000196967	ZNF585A	chr19	37165594	37165696	-	0.208	0.00424531
ENSG00000188690	UROS	chr10	125789282	125789363	-	0.207	0.00190059
ENSG00000104450	SPAG1	chr8	100233410	100233537	+	0.206	0.00463054
ENSG00000087586	AURKA	chr20	56388311	56388506	-	0.206	0.0134921
ENSG00000119599	DCAF4	chr14	72942269	72942502	+	0.206	0.0247175
ENSG00000184281	TSSC4	chr11	2401838	2402147	+	0.204	0.0148291
ENSG00000225190	PLEKHM1	chr17	45468208	45468593	-	0.202	0.02776
ENSG00000182165	TP53TG1	chr7	87345042	87345233	-	0.2	0.00474804
ENSG00000103852	TTC23	chr15	99151292	99151386	-	0.2	0.0297644
ENSG00000143995	MEIS1	chr2	66569049	66569145	+	0.2	0.0394988
ENSG00000198911	SREBF2	chr22	41878658	41878758	+	0.199	5.7228e-05
ENSG00000139350	NEDD1	chr12	96919984	96920125	+	0.198	0.0328433
ENSG00000247828	TMEM161B-AS1	chr5	88282714	88282866	+	0.196	0.0121448
ENSG00000178184	PARD6G	chr18	80202709	80202932	-	0.196	0.0306663
ENSG00000221988	PPT2	chr6	32154195	32154404	+	0.196	0.0319948
ENSG00000025423	HSD17B6	chr12	56763217	56763414	+	0.195	0.0213538
ENSG00000142528	ZNF473	chr19	50030891	50031091	+	0.194	0.0319482
ENSG00000128591	FLNC	chr7	128849975	128850074	+	0.193	0.0182686
ENSG00000136861	CDK5RAP2	chr9	120460571	120460747	-	0.193	0.0270641
ENSG00000170915	PAQR8	chr6	52373547	52373626	+	0.193	0.0385371
ENSG00000118655	DCLRE1B	chr1	113906995	113907161	+	0.191	0.00100014
ENSG00000172113	NME6	chr3	48296118	48296158	-	0.191	0.024357
ENSG00000144597	EAF1	chr3	15432086	15432223	+	0.191	0.0438699
ENSG00000180801	ARSJ	chr4	113906664	113906745	-	0.19	0.00207418
ENSG00000137996	RTCA	chr1	100267165	100267245	+	0.19	0.015114
ENSG00000165675	ENOX2	chrX	130783546	130783690	-	0.188	0.00604704
ENSG00000196083	IL1RAP	chr3	190550341	190550505	+	0.188	0.0387529
ENSG00000055732	MCOLN3	chr1	85041009	85041177	-	0.188	0.0410598
ENSG00000100241	SBF1	chr22	50457033	50457111	-	0.187	0.00348682
ENSG00000185252	ZNF74	chr22	20394562	20394662	+	0.187	0.0380809
ENSG00000198911	SREBF2	chr22	41899236	41899553	+	0.186	1.56099e-09
ENSG00000032219	ARID4A	chr14	58366023	58366068	+	0.186	0.0467753
ENSG00000149932	TMEM219	chr16	29972041	29972140	+	0.185	6.8783e-06
ENSG00000178209	PLEC	chr8	143922503	143925884	-	0.185	0.00502219
ENSG00000025423	HSD17B6	chr12	56763203	56763414	+	0.185	0.0192415
ENSG00000131375	CAPN7	chr3	15245525	15245671	+	0.183	5.72296e-09
ENSG00000106086	PLEKHA8	chr7	30074070	30074132	+	0.183	0.00596015
ENSG00000163684	RPP14	chr3	58310289	58310406	+	0.182	0.0370995
ENSG00000132485	ZRANB2	chr1	71065677	71065752	-	0.181	0
ENSG00000067221	STOML1	chr15	73984658	73984868	-	0.181	0.00895332
ENSG00000112365	ZBTB24	chr6	109476762	109476930	-	0.177	0.001814
ENSG00000198270	TMEM116	chr12	111936691	111936830	-	0.177	0.00709053
ENSG00000151445	VIPAS39	chr14	77457094	77457365	-	0.177	0.00769798
ENSG00000198586	TLK1	chr2	171022871	171023129	-	0.176	3.72633e-09
ENSG00000147044	CASK	chrX	41555599	41555635	-	0.176	0.020219
ENSG00000058272	PPP1R12A	chr12	79806165	79806333	-	0.175	3.81477e-05
ENSG00000176105	YES1	chr18	732833	732965	-	0.174	0.000363507
ENSG00000067369	TP53BP1	chr15	43446765	43446914	-	0.174	0.0259614
ENSG00000128908	INO80	chr15	41053928	41054014	-	0.173	0.0051971
ENSG00000151353	TMEM18	chr2	675757	676238	-	0.172	0.00186416
ENSG00000067221	STOML1	chr15	73984658	73984871	-	0.171	0.0100123
ENSG00000147535	PLPP5	chr8	38268370	38268461	-	0.171	0.0215003
ENSG00000171634	BPTF	chr17	67875555	67875744	+	0.171	0.0290745
ENSG00000060237	WNK1	chr12	867865	869104	+	0.168	0.000272512
ENSG00000163644	PPM1K	chr4	88278143	88278642	-	0.168	0.00395415
ENSG00000148090	AUH	chr9	91325317	91325404	-	0.166	0.0023192
ENSG00000143393	PI4KB	chr1	151324744	151324917	-	0.166	0.00779003
ENSG00000166582	CENPV	chr17	16349139	16349333	-	0.165	3.52891e-05
ENSG00000067369	TP53BP1	chr15	43446765	43446910	-	0.165	0.0163265
ENSG00000164961	WASHC5	chr8	125083712	125084022	-	0.164	0.0161697
ENSG00000163006	CCDC138	chr2	108846737	108846930	+	0.164	0.0276916
ENSG00000137210	TMEM14B	chr6	10755141	10755232	+	0.164	0.0352428
ENSG00000164961	WASHC5	chr8	125083712	125083776	-	0.163	0.0211204
ENSG00000223745	CCDC18-AS1	chr1	93339155	93339274	-	0.161	0.0149157
ENSG00000239665	AL157392.3	chr10	13652407	13652489	+	0.161	0.0319327
ENSG00000149179	C11orf49	chr11	47137315	47137560	+	0.159	0.000510776
ENSG00000114200	BCHE	chr3	165829516	165831041	-	0.159	0.00234534
ENSG00000133612	AGAP3	chr7	151120519	151120745	+	0.158	0.0107598
ENSG00000075292	ZNF638	chr2	71388622	71388723	+	0.157	0.0211204
ENSG00000121289	CEP89	chr19	32937012	32937120	-	0.156	0.00578522
ENSG00000088305	DNMT3B	chr20	32786501	32786627	+	0.155	0.00030307
ENSG00000102038	SMARCA1	chrX	129493039	129493075	-	0.155	0.0332461
ENSG00000156170	NDUFAF6	chr8	95036370	95036494	+	0.155	0.0484657
ENSG00000184787	UBE2G2	chr21	44801283	44801398	-	0.154	1.43454e-06
ENSG00000157216	SSBP3	chr1	54258068	54258149	-	0.153	0.00388822
ENSG00000167705	RILP	chr17	1646905	1646989	-	0.153	0.0191325
ENSG00000133612	AGAP3	chr7	151120519	151120567	+	0.151	0.000718935
ENSG00000140382	HMG20A	chr15	77447718	77447811	+	0.15	1.22393e-08
ENSG00000120616	EPC1	chr10	32273921	32274038	-	0.149	0.000213648
ENSG00000171466	ZNF562	chr19	9656546	9656653	-	0.149	0.041793
ENSG00000169131	ZNF354A	chr5	178726074	178726227	-	0.148	0.00778378
ENSG00000131375	CAPN7	chr3	15241452	15241588	+	0.148	0.0170945
ENSG00000077782	FGFR1	chr8	38429246	38429390	-	0.148	0.0443011
ENSG00000182093	WRB	chr21	39391226	39391476	+	0.143	0.000242245
ENSG00000187535	IFT140	chr16	1571406	1571534	-	0.143	0.0138737
ENSG00000120832	MTERF2	chr12	106980620	106980713	-	0.143	0.0265614
ENSG00000184281	TSSC4	chr11	2401975	2402147	+	0.143	0.0331563
ENSG00000213593	TMX2	chr11	57737785	57738026	+	0.141	9.92236e-05
ENSG00000125944	HNRNPR	chr1	23340851	23341017	-	0.14	0.000100193
ENSG00000198911	SREBF2	chr22	41900019	41900122	+	0.14	0.00740685
ENSG00000125944	HNRNPR	chr1	23340851	23341020	-	0.138	0.000155185
ENSG00000269713	NBPF9	chr1	149090204	149090428	-	0.138	0.0111662
ENSG00000174032	SLC25A30	chr13	45408926	45409074	-	0.137	0.00054317
ENSG00000138434	ITPRID2	chr2	181920596	181920662	+	0.137	0.0310928
ENSG00000111725	PRKAB1	chr12	119671494	119671668	+	0.136	0.0310699
ENSG00000110713	NUP98	chr11	3686063	3686194	-	0.135	0.000282362
ENSG00000092201	SUPT16H	chr14	21372468	21372717	-	0.134	3.11279e-09
ENSG00000016864	GLT8D1	chr3	52704723	52704952	-	0.134	0.0035846
ENSG00000185238	PRMT3	chr11	20392210	20392260	+	0.134	0.00827504
ENSG00000160216	AGPAT3	chr21	43960631	43960779	+	0.134	0.0424975
ENSG00000132466	ANKRD17	chr4	73139530	73140283	-	0.131	0.0301431
ENSG00000203705	TATDN3	chr1	212807735	212807848	+	0.129	0.00898098
ENSG00000157077	ZFYVE9	chr1	52266654	52266831	+	0.129	0.0162212
ENSG00000187535	IFT140	chr16	1568216	1568334	-	0.129	0.0162974
ENSG00000152601	MBNL1	chr3	152446703	152446757	+	0.128	0.00465026
ENSG00000010361	FUZ	chr19	49812446	49812685	-	0.128	0.0215003
ENSG00000151445	VIPAS39	chr14	77457094	77457413	-	0.126	0.0477506
ENSG00000284024	HSPA14	chr10	14842133	14842846	+	0.124	0.011247
ENSG00000137834	SMAD6	chr15	66717011	66717140	+	0.124	0.0152687
ENSG00000213593	TMX2	chr11	57737835	57738026	+	0.123	0.000108045
ENSG00000184517	ZFP1	chr16	75152908	75152966	+	0.123	0.042982
ENSG00000073008	PVR	chr19	44658741	44658900	+	0.122	0.000433732
ENSG00000145996	CDKAL1	chr6	21108400	21108463	+	0.122	0.0327432
ENSG00000171456	ASXL1	chr20	32371777	32371874	+	0.122	0.0377756
ENSG00000137806	NDUFAF1	chr15	41394104	41394358	-	0.122	0.0388489
ENSG00000157193	LRP8	chr1	53258008	53258074	-	0.121	3.25821e-09
ENSG00000130803	ZNF317	chr19	9157979	9158075	+	0.119	0.00615034
ENSG00000126787	DLGAP5	chr14	55148593	55148684	-	0.118	0.00104149
ENSG00000110931	CAMKK2	chr12	121244572	121244615	-	0.118	0.0285939
ENSG00000130723	PRRC2B	chr9	131474453	131476535	+	0.117	0.000753414
ENSG00000233101	HOXB-AS3	chr17	48601427	48601663	+	0.117	0.0261276
ENSG00000160932	LY6E	chr8	143020261	143020377	+	0.116	0.0174515
ENSG00000244625	MIATNB	chr22	26693680	26693836	+	0.115	0.0370467
ENSG00000060237	WNK1	chr12	867865	869104	+	0.114	1.09229e-07
ENSG00000109065	NAT9	chr17	74773865	74774055	-	0.114	5.0714e-05
ENSG00000007376	RPUSD1	chr16	787555	787645	-	0.114	0.00576652
ENSG00000141504	SAT2	chr17	7626942	7627044	-	0.114	0.0439599
ENSG00000198836	OPA1	chr3	193668314	193668484	+	0.113	1.14013e-05
ENSG00000137720	C11orf1	chr11	111883135	111883202	+	0.113	5.10248e-05
ENSG00000244687	UBE2V1	chr20	50115484	50115621	-	0.113	0.0482669
ENSG00000132581	SDF2	chr17	28651485	28651577	-	0.111	0.0235624
ENSG00000167978	SRRM2	chr16	2768504	2768599	+	0.11	1.40412e-06
ENSG00000078142	PIK3C3	chr18	42057882	42058051	+	0.11	0.0261087
ENSG00000025423	HSD17B6	chr12	56773833	56774165	+	0.11	0.0319222
ENSG00000120756	PLS1	chr3	142597236	142597348	+	0.107	3.25821e-09
ENSG00000196214	ZNF766	chr19	52277153	52277541	+	0.107	0.0354771
ENSG00000135506	OS9	chr12	57720098	57720263	+	0.106	0.0149157
ENSG00000011198	ABHD5	chr3	43717765	43717857	+	0.106	0.0366894
ENSG00000136932	TRMO	chr9	97910917	97912975	-	0.106	0.0440468
ENSG00000112081	SRSF3	chr6	36599820	36600276	+	0.105	6.55149e-08
ENSG00000102393	GLA	chrX	101401232	101401347	-	0.104	0.000106288
ENSG00000135740	SLC9A5	chr16	67257530	67257601	+	0.104	0.0275362
ENSG00000147010	SH3KBP1	chrX	19545921	19546050	-	0.103	0.000753414
ENSG00000148459	PDSS1	chr10	26740644	26740817	+	0.102	0.0238919
ENSG00000026559	KCNG1	chr20	51012358	51012416	-	0.102	0.027519
ENSG00000107077	KDM4C	chr9	6981841	6982765	+	0.102	0.0401513
ENSG00000185513	L3MBTL1	chr20	43518606	43518703	+	0.102	0.0489659
ENSG00000114861	FOXP1	chr3	71055112	71055433	-	0.099	0.0317294
ENSG00000061938	TNK2	chr3	195882050	195882328	-	0.099	0.0388188
ENSG00000128567	PODXL	chr7	131510235	131510331	-	0.098	0.0339801
ENSG00000225210	DUXAP9	chr14	19115191	19115270	+	0.097	0.0348086
ENSG00000170876	TMEM43	chr3	14128854	14129085	+	0.096	0.000125143
ENSG00000204852	TCTN1	chr12	110627929	110628224	+	0.096	0.0481143
ENSG00000159202	UBE2Z	chr17	48912833	48912965	+	0.095	0.00318464
ENSG00000143393	PI4KB	chr1	151326171	151326373	-	0.095	0.0199042
ENSG00000204387	C6orf48	chr6	31836423	31836517	+	0.095	0.0213057
ENSG00000131171	SH3BGRL	chrX	81202436	81202576	+	0.093	2.48946e-08
ENSG00000174446	SNAPC5	chr15	66495329	66495419	-	0.093	0.000556412
ENSG00000159593	NAE1	chr16	66827979	66828077	-	0.093	0.0259545
ENSG00000089006	SNX5	chr20	17951020	17951327	-	0.092	0
ENSG00000166444	ST5	chr11	8699856	8700012	-	0.092	0.027266
ENSG00000130703	OSBPL2	chr20	62286336	62286488	+	0.09	0.0133227
ENSG00000138303	ASCC1	chr10	72215781	72216109	-	0.09	0.0350139
ENSG00000185090	MANEAL	chr1	37796743	37796820	+	0.089	0.000311823
ENSG00000172171	TEFM	chr17	30904065	30904529	-	0.089	0.0265067
ENSG00000244045	TMEM199	chr17	28360150	28360238	+	0.087	0.0108866
ENSG00000260269	AC105036.3	chr15	75600636	75600890	-	0.086	0.000474947
ENSG00000066136	NFYC	chr1	40766917	40766974	+	0.085	0.00225166
ENSG00000126768	TIMM17B	chrX	48895351	48895454	-	0.085	0.00714062
ENSG00000007376	RPUSD1	chr16	787555	787744	-	0.084	0.00841483
ENSG00000137821	LRRC49	chr15	70894571	70894755	+	0.084	0.0259614
ENSG00000111731	C2CD5	chr12	22519114	22519239	-	0.083	5.71238e-05
ENSG00000126768	TIMM17B	chrX	48895351	48895501	-	0.083	0.0254012
ENSG00000157426	AASDH	chr4	56345126	56345290	-	0.083	0.027266
ENSG00000112118	MCM3	chr6	52265234	52265385	-	0.082	0.0355524
ENSG00000150556	LYPD6B	chr2	149206018	149206195	+	0.082	0.0405693
ENSG00000178028	DMAP1	chr1	44214538	44214616	+	0.081	1.38437e-05
ENSG00000213593	TMX2	chr11	57737912	57738026	+	0.079	0.000173155
ENSG00000100038	TOP3B	chr22	21970209	21970406	-	0.079	0.00782559
ENSG00000049167	ERCC8	chr5	60892036	60893643	-	0.078	0.00938103
ENSG00000197961	ZNF121	chr19	9584185	9584348	-	0.078	0.0202244
ENSG00000067057	PFKP	chr10	3105114	3105159	+	0.078	0.0238596
ENSG00000132466	ANKRD17	chr4	73168928	73169090	-	0.078	0.033215
ENSG00000110713	NUP98	chr11	3685972	3686194	-	0.076	0.000520777
ENSG00000076928	ARHGEF1	chr19	41906456	41906620	+	0.075	0.0131065
ENSG00000164808	SPIDR	chr8	47396375	47396626	+	0.074	0.00607722
ENSG00000140474	ULK3	chr15	74842534	74842674	-	0.074	0.00831061
ENSG00000086848	ALG9	chr11	111805093	111805315	-	0.074	0.0488801
ENSG00000082898	XPO1	chr2	61534557	61534678	-	0.073	3.49377e-05
ENSG00000130921	C12orf65	chr12	123233739	123233924	+	0.073	0.000157248
ENSG00000136861	CDK5RAP2	chr9	120460571	120460667	-	0.073	0.0150264
ENSG00000152219	ARL14EP	chr11	30330885	30331374	+	0.073	0.015711
ENSG00000140463	BBS4	chr15	72729615	72729684	+	0.073	0.0343466
ENSG00000070214	SLC44A1	chr9	105299742	105299937	+	0.072	0.000354789
ENSG00000132170	PPARG	chr3	12416703	12417154	+	0.072	0.00963511
ENSG00000138190	EXOC6	chr10	92999249	92999387	+	0.071	0.0378235
ENSG00000141698	NT5C3B	chr17	41828789	41828952	-	0.07	5.0714e-05
ENSG00000137871	ZNF280D	chr15	56667996	56668241	-	0.07	0.0261691
ENSG00000178694	NSUN3	chr3	94063811	94064124	+	0.07	0.0414229
ENSG00000162604	TM2D1	chr1	61686791	61686921	-	0.069	0.0107275
ENSG00000273559	CWC25	chr17	38815624	38815741	-	0.069	0.029625
ENSG00000105173	CCNE1	chr19	29820701	29820848	+	0.069	0.0464136
ENSG00000007264	MATK	chr19	3782817	3782937	-	0.068	6.14752e-06
ENSG00000157191	NECAP2	chr1	16450124	16450241	+	0.068	0.00264979
ENSG00000103811	CTSH	chr15	78937685	78937823	-	0.067	1.18036e-09
ENSG00000111731	C2CD5	chr12	22519039	22519239	-	0.067	3.48153e-05
ENSG00000213024	NUP62	chr19	49911104	49911370	-	0.067	0.000943138
ENSG00000020256	ZFP64	chr20	52165863	52166025	-	0.067	0.00430538
ENSG00000008130	NADK	chr1	1754050	1754208	-	0.067	0.0117016
ENSG00000160392	C19orf47	chr19	40334834	40334904	-	0.067	0.0327061
ENSG00000153291	SLC25A27	chr6	46664773	46664886	+	0.066	0.0130908
ENSG00000134291	TMEM106C	chr12	47966088	47966172	+	0.066	0.0419093
ENSG00000213024	NUP62	chr19	49911104	49911366	-	0.065	0.00114479
ENSG00000178999	AURKB	chr17	8210176	8210249	-	0.065	0.00653598
ENSG00000182670	TTC3	chr21	37158130	37158203	+	0.065	0.0454303
ENSG00000145354	CISD2	chr4	102874509	102874671	+	0.064	1.2795e-07
ENSG00000241553	ARPC4	chr3	9803535	9803707	+	0.064	5.61967e-06
ENSG00000174943	KCTD13	chr16	29925538	29925581	-	0.064	0.0375747
ENSG00000010244	ZNF207	chr17	32361467	32361515	+	0.063	1.75822e-06
ENSG00000022267	FHL1	chrX	136209242	136209442	+	0.063	2.36277e-05
ENSG00000160932	LY6E	chr8	143020261	143020377	+	0.063	4.50083e-05
ENSG00000131503	ANKHD1	chr5	140472238	140472295	+	0.063	0.0149157
ENSG00000171634	BPTF	chr17	67963332	67963506	+	0.062	0.0168051
ENSG00000114978	MOB1A	chr2	74178114	74178281	-	0.061	0.000553296
ENSG00000159593	NAE1	chr16	66827934	66828077	-	0.061	0.0359091
ENSG00000188690	UROS	chr10	125802949	125803024	-	0.06	0.0241651
ENSG00000186866	POFUT2	chr21	45277232	45277773	-	0.06	0.0358804
ENSG00000185238	PRMT3	chr11	20388018	20388154	+	0.06	0.0405484
ENSG00000073792	IGF2BP2	chr3	185693176	185693228	-	0.06	0.0469355
ENSG00000114023	FAM162A	chr3	122401375	122401535	+	0.059	6.1531e-07
ENSG00000159202	UBE2Z	chr17	48912833	48913021	+	0.059	0.00588157
ENSG00000159023	EPB41	chr1	29096154	29096604	+	0.057	0.00665321
ENSG00000075234	TTC38	chr22	46281970	46282151	+	0.057	0.0392007
ENSG00000109534	GAR1	chr4	109816152	109816378	+	0.057	0.041793
ENSG00000102081	FMR1	chrX	147930872	147930964	+	0.056	0.000753414
ENSG00000213024	NUP62	chr19	49911104	49911366	-	0.056	0.0033105
ENSG00000115756	HPCAL1	chr2	10426219	10426495	+	0.056	0.00802766
ENSG00000152749	GPR180	chr13	94619149	94619330	+	0.056	0.0304762
ENSG00000126581	BECN1	chr17	42811654	42811797	-	0.055	0.00416876
ENSG00000152795	HNRNPDL	chr4	82425562	82425667	-	0.054	0.00651774
ENSG00000060762	MPC1	chr6	166368732	166368961	-	0.054	0.038164
ENSG00000013573	DDX11	chr12	31086024	31086212	+	0.053	0.00203682
ENSG00000124243	BCAS4	chr20	50840536	50840930	+	0.052	0.00143119
ENSG00000103811	CTSH	chr15	78931900	78932038	-	0.052	0.0056869
ENSG00000172273	HINFP	chr11	119132242	119132297	+	0.052	0.0473981
ENSG00000188690	UROS	chr10	125797411	125797641	-	0.051	0.00578522
ENSG00000079950	STX7	chr6	132472281	132472375	-	0.051	0.0450296
ENSG00000143374	TARS2	chr1	150496481	150496628	+	0.05	0.00108888
ENSG00000277957	SENP3-EIF4A1	chr17	7570680	7570764	+	0.05	0.0392936
ENSG00000084652	TXLNA	chr1	32184524	32184616	+	0.05	0.0405693
ENSG00000066468	FGFR2	chr10	121518681	121518829	-	0.05	0.0480845
ENSG00000198911	SREBF2	chr22	41904534	41904732	+	0.049	1.24459e-05
ENSG00000213024	NUP62	chr19	49911104	49911370	-	0.048	0.00767656
ENSG00000213024	NUP62	chr19	49911104	49911343	-	0.047	0.01277
ENSG00000164615	CAMLG	chr5	134741062	134741523	+	0.046	0.0221702
ENSG00000090054	SPTLC1	chr9	92076797	92077035	-	0.045	1.67068e-06
ENSG00000108523	RNF167	chr17	4942850	4942941	+	0.045	0.0469355
ENSG00000104472	CHRAC1	chr8	140514368	140514495	+	0.044	0.00348902
ENSG00000149328	GLB1L2	chr11	134360253	134361542	+	0.039	9.72684e-05
ENSG00000111196	MAGOHB	chr12	10612814	10612978	-	0.038	0.0276572
ENSG00000120438	TCP1	chr6	159785899	159786020	-	0.037	0.0383491
ENSG00000092621	PHGDH	chr1	119729508	119729633	+	0.036	6.33532e-07
ENSG00000111196	MAGOHB	chr12	10612639	10612978	-	0.036	0.0253821
ENSG00000068438	FTSJ1	chrX	48476562	48476668	+	0.035	0.00641224
ENSG00000022267	FHL1	chrX	136209339	136209442	+	0.035	0.0150974
ENSG00000174720	LARP7	chr4	112637643	112637787	+	0.034	0.000139883
ENSG00000100603	SNW1	chr14	77723180	77723277	-	0.034	0.00718465
ENSG00000126768	TIMM17B	chrX	48895351	48895972	-	0.034	0.0355334
ENSG00000170906	NDUFA3	chr19	54105596	54105703	+	0.033	7.08329e-10
ENSG00000064607	SUGP2	chr19	18998923	18998985	-	0.033	0.0160425
ENSG00000077721	UBE2A	chrX	119581506	119581596	+	0.032	0.0248806
ENSG00000115677	HDLBP	chr2	241268828	241268953	-	0.032	0.0479211
ENSG00000214046	SMIM7	chr19	16652604	16652961	-	0.03	0.00118131
ENSG00000137996	RTCA	chr1	100267165	100267245	+	0.03	0.00219778
ENSG00000133030	MPRIP	chr17	17164108	17167915	+	0.029	1.13356e-05
ENSG00000125991	ERGIC3	chr20	35543660	35543804	+	0.029	3.66256e-05
ENSG00000113810	SMC4	chr3	160404377	160404504	+	0.029	0.034648
ENSG00000197771	MCMBP	chr10	119835539	119835704	-	0.029	0.0445798
ENSG00000101361	NOP56	chr20	2656400	2656549	+	0.028	1.89619e-06
ENSG00000265590	C21orf59-TCP10L	chr21	32602271	32602367	-	0.026	0.00207736
ENSG00000108349	CASC3	chr17	40141569	40141607	+	0.026	0.0381958
ENSG00000143228	NUF2	chr1	163338019	163338093	+	0.025	0.0416414
ENSG00000134686	PHC2	chr1	33325794	33325961	-	0.024	0.0173982
ENSG00000101608	MYL12A	chr18	3249360	3249443	+	0.024	0.0318871
ENSG00000222041	CYTOR	chr2	87480222	87480607	+	0.024	0.04019
ENSG00000168003	SLC3A2	chr11	62882666	62882807	+	0.022	0.00484733
ENSG00000112304	ACOT13	chr6	24687404	24687693	+	0.022	0.00499511
ENSG00000169288	MRPL1	chr4	77906945	77907210	+	0.021	0.00194217
ENSG00000139624	CERS5	chr12	50132961	50134068	-	0.021	0.00511145
ENSG00000104738	MCM4	chr8	47969278	47969401	+	0.021	0.0073884
ENSG00000153310	FAM49B	chr8	129880375	129880458	-	0.021	0.0149157
ENSG00000164258	NDUFS4	chr5	53604723	53604895	+	0.02	0.0427142
ENSG00000156467	UQCRB	chr8	96231378	96231515	-	0.018	3.0453e-09
ENSG00000105640	RPL18A	chr19	17861424	17861472	+	0.018	0.0226428
ENSG00000128524	ATP6V1F	chr7	128865119	128865203	+	0.016	0.00336133
ENSG00000180879	SSR4	chrX	153795927	153796126	+	0.014	4.08594e-05
ENSG00000143771	CNIH4	chr1	224371282	224371423	+	0.014	0.0447764
ENSG00000100028	SNRPD3	chr22	24567983	24568176	+	0.011	0.0117927
ENSG00000110958	PTGES3	chr12	56686868	56686917	-	0.011	0.0259453
ENSG00000180879	SSR4	chrX	153795662	153795861	+	0.008	0.04782
ENSG00000149273	RPS3	chr11	75402351	75402446	+	-0.009	0.0383983
ENSG00000166681	BEX3	chrX	103377027	103377106	+	-0.01	0.00276699
ENSG00000140319	SRP14	chr15	40037308	40037355	-	-0.01	0.0037561
ENSG00000135821	GLUL	chr1	182390496	182390852	-	-0.01	0.0111986
ENSG00000114391	RPL24	chr3	101682428	101682492	-	-0.01	0.0115495
ENSG00000126698	DNAJC8	chr1	28209971	28210066	-	-0.01	0.0469355
ENSG00000141759	TXNL4A	chr18	79976717	79976787	-	-0.012	0.00331848
ENSG00000172270	BSG	chr19	580378	580461	+	-0.012	0.00840852
ENSG00000118705	RPN2	chr20	37238401	37238449	+	-0.012	0.0328776
ENSG00000187109	NAP1L1	chr12	76059797	76059878	-	-0.013	0.00730155
ENSG00000198563	DDX39B	chr6	31541152	31541327	-	-0.014	0.00437476
ENSG00000104408	EIF3E	chr8	108241798	108241913	-	-0.014	0.0320116
ENSG00000133243	BTBD2	chr19	2013546	2013880	-	-0.014	0.0372569
ENSG00000112695	COX7A2	chr6	75240300	75240385	-	-0.014	0.0378371
ENSG00000167468	GPX4	chr19	1106241	1106266	+	-0.015	0.00194217
ENSG00000168883	USP39	chr2	85645813	85645899	+	-0.015	0.00826857
ENSG00000270136	MICOS10-NBL1	chr1	19600786	19600971	+	-0.015	0.0481906
ENSG00000149273	RPS3	chr11	75402303	75402446	+	-0.016	5.37371e-08
ENSG00000203875	SNHG5	chr6	85677794	85677875	-	-0.016	0.00827816
ENSG00000113712	CSNK1A1	chr5	149517793	149517877	-	-0.016	0.0151907
ENSG00000110955	ATP5F1B	chr12	56645170	56645353	-	-0.017	0.00625052
ENSG00000068745	IP6K2	chr3	48708119	48708237	-	-0.018	0.00864547
ENSG00000176731	C8orf59	chr8	85219235	85219363	-	-0.019	0.00789758
ENSG00000159131	GART	chr21	33531488	33531557	-	-0.019	0.0194509
ENSG00000064961	HMG20B	chr19	3576891	3577107	+	-0.019	0.028322
ENSG00000265681	RPL17	chr18	49491351	49491445	-	-0.02	3.06781e-05
ENSG00000108010	GLRX3	chr10	130179341	130179420	+	-0.02	0.00841483
ENSG00000160752	FDPS	chr1	155319793	155319928	+	-0.021	0.0390071
ENSG00000168958	MFF	chr2	227329605	227329697	+	-0.021	0.044695
ENSG00000116649	SRM	chr1	11055780	11055926	-	-0.022	0.000236029
ENSG00000067829	IDH3G	chrX	153786800	153786947	-	-0.022	0.0177197
ENSG00000187109	NAP1L1	chr12	76059776	76059878	-	-0.023	3.13433e-10
ENSG00000106400	ZNHIT1	chr7	101218318	101221796	+	-0.024	0.000415056
ENSG00000107745	MICU1	chr10	72532994	72533162	-	-0.024	0.0208467
ENSG00000096063	SRPK1	chr6	35904878	35904974	-	-0.024	0.0266179
ENSG00000119707	RBM25	chr14	73100300	73100362	+	-0.025	0.00559098
ENSG00000142227	EMP3	chr19	48327520	48327623	+	-0.025	0.0254674
ENSG00000122359	ANXA11	chr10	80180940	80181455	-	-0.025	0.0372524
ENSG00000087088	BAX	chr19	48955547	48955599	+	-0.025	0.0445798
ENSG00000160124	CCDC58	chr3	122365335	122365466	-	-0.026	0.000189679
ENSG00000136146	MED4	chr13	48090351	48090418	-	-0.026	0.00058606
ENSG00000093000	NUP50	chr22	45171808	45172037	+	-0.026	0.00424531
ENSG00000103275	UBE2I	chr16	1312346	1312667	+	-0.026	0.00574005
ENSG00000206053	JPT2	chr16	1683508	1683592	+	-0.026	0.0090255
ENSG00000149923	PPP4C	chr16	30081258	30081310	+	-0.027	0.0231219
ENSG00000169020	ATP5ME	chr4	673911	673966	-	-0.028	0.000139883
ENSG00000205581	HMGN1	chr21	39345829	39345958	-	-0.028	0.000204643
ENSG00000108774	RAB5C	chr17	42137761	42137878	-	-0.028	0.000352143
ENSG00000135778	NTPCR	chr1	232969908	232970118	+	-0.028	0.00907521
ENSG00000136108	CKAP2	chr13	52468277	52468347	+	-0.028	0.0236
ENSG00000061794	MRPS35	chr12	27737538	27737608	+	-0.028	0.0405693
ENSG00000054148	PHPT1	chr9	136850505	136850560	+	-0.028	0.0430625
ENSG00000168958	MFF	chr2	227329605	227329783	+	-0.029	0.00301281
ENSG00000203875	SNHG5	chr6	85677790	85677875	-	-0.029	0.00724823
ENSG00000115364	MRPL19	chr2	75655063	75655302	+	-0.029	0.00738727
ENSG00000165934	CPSF2	chr14	92156478	92156631	+	-0.029	0.010118
ENSG00000169398	PTK2	chr8	140669726	140669735	-	-0.029	0.0403424
ENSG00000166171	DPCD	chr10	101605139	101605212	+	-0.029	0.0487692
ENSG00000177600	RPLP2	chr11	810233	810357	+	-0.03	7.08329e-10
ENSG00000234741	GAS5	chr1	173864483	173864506	-	-0.03	0.00778378
ENSG00000113240	CLK4	chr5	178619837	178620673	-	-0.031	0.00044256
ENSG00000203875	SNHG5	chr6	85677794	85677868	-	-0.031	0.0105236
ENSG00000091651	ORC6	chr16	46696016	46696085	+	-0.031	0.0211204
ENSG00000075089	ACTR6	chr12	100210072	100210208	+	-0.031	0.040455
ENSG00000102572	STK24	chr13	98460371	98460440	-	-0.031	0.0459216
ENSG00000229833	PET100	chr19	7630822	7630846	+	-0.032	9.1079e-06
ENSG00000187109	NAP1L1	chr12	76068908	76068994	-	-0.032	0.000778809
ENSG00000103275	UBE2I	chr16	1312346	1312558	+	-0.032	0.00100775
ENSG00000112695	COX7A2	chr6	75240276	75240385	-	-0.032	0.00114266
ENSG00000170043	TRAPPC1	chr17	7931505	7931576	-	-0.032	0.00827819
ENSG00000155366	RHOC	chr1	112705099	112706252	-	-0.033	0.0151868
ENSG00000085733	CTTN	chr11	70420399	70420510	+	-0.033	0.0226428
ENSG00000009335	UBE3C	chr7	157169047	157169122	+	-0.033	0.0261465
ENSG00000114125	RNF7	chr3	141743508	141743556	+	-0.033	0.0421971
ENSG00000134910	STT3A	chr11	125595880	125596003	+	-0.034	0.0327432
ENSG00000143815	LBR	chr1	225404625	225404706	-	-0.035	3.5388e-06
ENSG00000203875	SNHG5	chr6	85677794	85677899	-	-0.035	0.00736558
ENSG00000163512	AZI2	chr3	28341511	28341596	-	-0.036	0.00756231
ENSG00000162585	FAAP20	chr1	2193997	2194133	-	-0.036	0.0243564
ENSG00000113552	GNPDA1	chr5	142012287	142012377	-	-0.036	0.0310084
ENSG00000077152	UBE2T	chr1	202334988	202335058	-	-0.036	0.0474975
ENSG00000121691	CAT	chr11	34457775	34457847	+	-0.037	2.30963e-05
ENSG00000154582	ELOC	chr8	73959764	73959818	-	-0.037	6.26217e-05
ENSG00000103275	UBE2I	chr16	1312346	1312603	+	-0.037	0.00416876
ENSG00000167196	FBXO22	chr15	75904490	75904629	+	-0.037	0.020275
ENSG00000131876	SNRPA1	chr15	101287655	101287702	-	-0.038	8.72286e-06
ENSG00000149269	PAK1	chr11	77325327	77325376	-	-0.038	0.00732927
ENSG00000122203	KIAA1191	chr5	176355570	176355749	-	-0.038	0.0324476
ENSG00000147955	SIGMAR1	chr9	34636996	34637089	-	-0.038	0.0364736
ENSG00000175203	DCTN2	chr12	57538518	57538524	-	-0.039	0.00578724
ENSG00000219545	UMAD1	chr7	7676101	7676208	+	-0.039	0.0103966
ENSG00000158411	MITD1	chr2	99173413	99173502	-	-0.039	0.0183937
ENSG00000145730	PAM	chr5	103017333	103017433	+	-0.039	0.0288198
ENSG00000066557	LRRC40	chr1	70189091	70189273	-	-0.039	0.0354771
ENSG00000146963	LUC7L2	chr7	139374400	139374471	+	-0.039	0.0422367
ENSG00000196683	TOMM7	chr7	22817999	22818048	-	-0.04	0.00013187
ENSG00000164039	BDH2	chr4	103098643	103098802	-	-0.04	0.000234632
ENSG00000132635	PCED1A	chr20	2836038	2836314	-	-0.04	0.0249235
ENSG00000160194	NDUFV3	chr21	42903181	42904276	+	-0.041	5.61344e-11
ENSG00000158290	CUL4B	chrX	120539267	120539372	-	-0.041	0.000139883
ENSG00000013374	NUB1	chr7	151374096	151374201	+	-0.041	0.0389717
ENSG00000020922	MRE11	chr11	94456275	94456338	-	-0.041	0.0481906
ENSG00000109881	CCDC34	chr11	27350331	27350439	-	-0.042	0.00215195
ENSG00000161203	AP2M1	chr3	184180644	184180741	+	-0.042	0.0120441
ENSG00000143256	PFDN2	chr1	161102286	161102375	-	-0.042	0.0331106
ENSG00000105221	AKT2	chr19	40240044	40240121	-	-0.042	0.0443515
ENSG00000160050	CCDC28B	chr1	32204185	32204379	+	-0.042	0.0485366
ENSG00000125534	PPDPF	chr20	63521283	63521363	+	-0.043	0.0120395
ENSG00000142227	EMP3	chr19	48327520	48327664	+	-0.044	0.00367236
ENSG00000140416	TPM1	chr15	63061712	63061788	+	-0.044	0.0190031
ENSG00000085733	CTTN	chr11	70421469	70421580	+	-0.044	0.0442816
ENSG00000084234	APLP2	chr11	130135562	130135715	+	-0.045	0.00331848
ENSG00000123349	PFDN5	chr12	53296453	53296551	+	-0.045	0.00914654
ENSG00000170502	NUDT9	chr4	87449141	87449253	+	-0.045	0.0313118
ENSG00000136770	DNAJC1	chr10	21920797	21920963	-	-0.045	0.0319904
ENSG00000126261	UBA2	chr19	34430575	34430659	+	-0.047	0.0408045
ENSG00000225663	MCRIP1	chr17	81823411	81823513	-	-0.047	0.0484657
ENSG00000147854	UHRF2	chr9	6495584	6497103	+	-0.048	0.000171518
ENSG00000116209	TMEM59	chr1	54047266	54047372	-	-0.048	0.028382
ENSG00000162222	TTC9C	chr11	62733117	62733199	+	-0.048	0.0297716
ENSG00000102409	BEX4	chrX	103215681	103215764	+	-0.049	0.00724564
ENSG00000121749	TBC1D15	chr12	71841100	71841231	+	-0.049	0.016631
ENSG00000111011	RSRC2	chr12	122520503	122520581	-	-0.05	7.08329e-10
ENSG00000123545	NDUFAF4	chr6	96896083	96896153	-	-0.05	0.000655978
ENSG00000103353	UBFD1	chr16	23559778	23559868	+	-0.05	0.0012615
ENSG00000116752	BCAS2	chr1	114576687	114576758	-	-0.05	0.0101542
ENSG00000136527	TRA2B	chr3	185931576	185931852	-	-0.05	0.0133525
ENSG00000204392	LSM2	chr6	31806074	31806121	-	-0.05	0.0164852
ENSG00000205726	ITSN1	chr21	33767712	33767828	+	-0.05	0.0246934
ENSG00000103274	NUBP1	chr16	10752609	10752678	+	-0.05	0.0268848
ENSG00000129347	KRI1	chr19	10565716	10565790	-	-0.05	0.0344449
ENSG00000142892	PIGK	chr1	77210435	77210489	-	-0.05	0.0418042
ENSG00000132604	TERF2	chr16	69357517	69357561	-	-0.051	0.000961737
ENSG00000126777	KTN1	chr14	55667240	55667330	+	-0.051	0.00129345
ENSG00000069509	FUNDC1	chrX	44538466	44538542	-	-0.051	0.00396868
ENSG00000125505	MBOAT7	chr19	54187160	54187287	-	-0.051	0.0116305
ENSG00000131773	KHDRBS3	chr8	135645058	135645117	+	-0.051	0.0430625
ENSG00000161202	DVL3	chr3	184165112	184165206	+	-0.051	0.0478349
ENSG00000075151	EIF4G3	chr1	20941490	20942330	-	-0.051	0.0483024
ENSG00000151576	QTRT2	chr3	114082962	114083003	+	-0.051	0.0488242
ENSG00000136754	ABI1	chr10	26771074	26771089	-	-0.052	0.00397466
ENSG00000265354	TIMM23	chr10	45975453	45975512	+	-0.053	0.000417283
ENSG00000249915	PDCD6	chr5	306601	306760	+	-0.053	0.0172513
ENSG00000120860	WASHC3	chr12	102017719	102017805	-	-0.053	0.0253227
ENSG00000117114	ADGRL2	chr1	81966057	81966183	+	-0.053	0.0293487
ENSG00000169062	UPF3A	chr13	114291488	114291544	+	-0.053	0.0351153
ENSG00000174238	PITPNA	chr17	1558528	1558559	-	-0.054	0.0216541
ENSG00000235954	TTC28-AS1	chr22	27922017	27922178	+	-0.054	0.0265614
ENSG00000119725	ZNF410	chr14	73888272	73888364	+	-0.054	0.0298609
ENSG00000072062	PRKACA	chr19	14093627	14093792	-	-0.055	0.0052484
ENSG00000113552	GNPDA1	chr5	142012287	142012339	-	-0.055	0.0080452
ENSG00000110768	GTF2H1	chr11	18351880	18351969	+	-0.055	0.0108866
ENSG00000182149	IST1	chr16	71924768	71924817	+	-0.055	0.0215003
ENSG00000136770	DNAJC1	chr10	21928505	21928552	-	-0.055	0.031288
ENSG00000109920	FNBP4	chr11	47725736	47725836	-	-0.055	0.0459415
ENSG00000116478	HDAC1	chr1	32329067	32329160	+	-0.056	0.000128862
ENSG00000197024	ZNF398	chr7	149166157	149166284	+	-0.056	0.0149157
ENSG00000132716	DCAF8	chr1	160220458	160220532	-	-0.057	0.0305132
ENSG00000176986	SEC24C	chr10	73766349	73766541	+	-0.057	0.0308816
ENSG00000143222	UFC1	chr1	161158120	161158211	+	-0.058	0.00113404
ENSG00000123505	AMD1	chr6	110887504	110887591	+	-0.058	0.0132528
ENSG00000108021	TASOR2	chr10	5724429	5724533	+	-0.058	0.0275901
ENSG00000142227	EMP3	chr19	48327520	48327623	+	-0.058	0.0285803
ENSG00000134294	SLC38A2	chr12	46370511	46370627	-	-0.058	0.0327061
ENSG00000197756	RPL37A	chr2	216520713	216520774	+	-0.06	2.80996e-09
ENSG00000138443	ABI2	chr2	203376056	203376132	+	-0.06	0.000373517
ENSG00000104517	UBR5	chr8	102258315	102258424	-	-0.06	0.00146155
ENSG00000116750	UCHL5	chr1	193027874	193027955	-	-0.06	0.00232389
ENSG00000013374	NUB1	chr7	151374096	151374243	+	-0.06	0.0111645
ENSG00000132635	PCED1A	chr20	2836038	2836110	-	-0.06	0.0235574
ENSG00000085365	SCAMP1	chr5	78449932	78450034	+	-0.06	0.0250318
ENSG00000155313	USP25	chr21	15777903	15778027	+	-0.06	0.0473981
ENSG00000125351	UPF3B	chrX	119840645	119840684	-	-0.061	9.35745e-07
ENSG00000149196	HIKESHI	chr11	86326512	86326676	+	-0.061	0.02079
ENSG00000143612	C1orf43	chr1	154219835	154219937	-	-0.061	0.0378643
ENSG00000067141	NEO1	chr15	73274691	73274724	+	-0.061	0.0388778
ENSG00000128185	DGCR6L	chr22	20316118	20316219	-	-0.061	0.0408132
ENSG00000153914	SREK1	chr5	66156064	66158932	+	-0.062	9.93727e-05
ENSG00000055917	PUM2	chr2	20326260	20326385	-	-0.062	0.028322
ENSG00000142227	EMP3	chr19	48327520	48327561	+	-0.063	0.00535839
ENSG00000123136	DDX39A	chr19	14410547	14410605	-	-0.063	0.0145023
ENSG00000084444	FAM234B	chr12	13076025	13076143	+	-0.063	0.024595
ENSG00000108961	RANGRF	chr17	8289502	8289588	+	-0.063	0.0408844
ENSG00000070770	CSNK2A2	chr16	58174450	58174510	-	-0.063	0.0465095
ENSG00000120697	ALG5	chr13	36994988	36995035	-	-0.064	3.69073e-06
ENSG00000134186	PRPF38B	chr1	108693589	108693642	+	-0.064	4.59621e-05
ENSG00000205629	LCMT1	chr16	25125963	25126126	+	-0.064	0.000336528
ENSG00000102172	SMS	chrX	21972506	21972571	+	-0.064	0.00361416
ENSG00000197746	PSAP	chr10	71823887	71823896	-	-0.065	3.38174e-07
ENSG00000129158	SERGEF	chr11	17999493	17999572	-	-0.065	9.92236e-05
ENSG00000102225	CDK16	chrX	47222272	47222342	+	-0.065	0.000532961
ENSG00000070718	AP3M2	chr8	42162280	42162418	+	-0.065	0.0241156
ENSG00000123739	PLA2G12A	chr4	109718682	109718759	-	-0.066	0.00599495
ENSG00000164081	TEX264	chr3	51672209	51672301	+	-0.066	0.031288
ENSG00000158467	AHCYL2	chr7	129388809	129388940	+	-0.066	0.0484685
ENSG00000111737	RAB35	chr12	120098810	120098935	-	-0.067	0.043548
ENSG00000145919	BOD1	chr5	173613130	173613255	-	-0.069	1.1685e-07
ENSG00000228716	DHFR	chr5	80654007	80654057	-	-0.069	0.000411737
ENSG00000196821	C6orf106	chr6	34646600	34646798	-	-0.069	0.0153756
ENSG00000172785	CBWD1	chr9	121960	122090	-	-0.07	0.0108866
ENSG00000133706	LARS	chr5	146153173	146153227	-	-0.071	5.40348e-05
ENSG00000150403	TMCO3	chr13	113503495	113503588	+	-0.071	0.0353886
ENSG00000249915	PDCD6	chr5	306601	306754	+	-0.071	0.0354203
ENSG00000119471	HSDL2	chr9	112408906	112409021	+	-0.072	0.000337715
ENSG00000063854	HAGH	chr16	1819114	1819223	-	-0.072	0.00953085
ENSG00000137497	NUMA1	chr11	72008091	72008145	-	-0.073	0.000511431
ENSG00000164087	POC1A	chr3	52096568	52096712	-	-0.073	0.0160425
ENSG00000136425	CIB2	chr15	78120567	78120661	-	-0.073	0.028322
ENSG00000102225	CDK16	chrX	47222260	47222342	+	-0.074	0.00019107
ENSG00000197329	PELI1	chr2	64104553	64104597	-	-0.074	0.000384306
ENSG00000167468	GPX4	chr19	1106180	1106266	+	-0.074	0.0022428
ENSG00000158161	EYA3	chr1	27998283	27998351	-	-0.074	0.00646331
ENSG00000077152	UBE2T	chr1	202334988	202335058	-	-0.075	0.00625052
ENSG00000143294	PRCC	chr1	156791696	156791792	+	-0.076	0.000212015
ENSG00000099783	HNRNPM	chr19	8483157	8483211	+	-0.076	0.000218986
ENSG00000260007	AC107871.1	chr15	68197439	68197628	-	-0.076	0.00104066
ENSG00000100614	PPM1A	chr14	60268292	60268435	+	-0.076	0.00138118
ENSG00000127527	EPS15L1	chr19	16386170	16386231	-	-0.076	0.00367822
ENSG00000133226	SRRM1	chr1	24647078	24647208	+	-0.076	0.0137922
ENSG00000142892	PIGK	chr1	77206639	77206731	-	-0.076	0.0241651
ENSG00000205581	HMGN1	chr21	39345829	39347292	-	-0.076	0.0255437
ENSG00000198157	HMGN5	chrX	81118729	81118759	-	-0.076	0.0319327
ENSG00000187109	NAP1L1	chr12	76074202	76074239	-	-0.077	0.00361416
ENSG00000163138	PACRGL	chr4	20718815	20718976	+	-0.077	0.0126081
ENSG00000167548	KMT2D	chr12	49024052	49024100	-	-0.077	0.0180514
ENSG00000026297	RNASET2	chr6	166943018	166943089	-	-0.077	0.0354665
ENSG00000129187	DCTD	chr4	182916722	182916857	-	-0.077	0.0426862
ENSG00000105656	ELL	chr19	18475813	18475933	-	-0.078	0.0022428
ENSG00000139746	RBM26	chr13	79353152	79353224	-	-0.078	0.00356254
ENSG00000187164	SHTN1	chr10	116960135	116960230	-	-0.078	0.0245356
ENSG00000143164	DCAF6	chr1	168038370	168038488	+	-0.078	0.0306127
ENSG00000139636	LMBR1L	chr12	49105923	49105957	-	-0.078	0.0324241
ENSG00000122203	KIAA1191	chr5	176355570	176355749	-	-0.079	0.000336356
ENSG00000162613	FUBP1	chr1	77946529	77946576	-	-0.079	0.00282079
ENSG00000147140	NONO	chrX	71284396	71284453	+	-0.079	0.0107913
ENSG00000116747	RO60	chr1	193070553	193070619	+	-0.079	0.0120542
ENSG00000078674	PCM1	chr8	17934705	17934858	+	-0.079	0.0320197
ENSG00000133393	FOPNL	chr16	15882948	15883020	-	-0.079	0.0474975
ENSG00000165113	GKAP1	chr9	83792950	83793017	-	-0.08	0.00302261
ENSG00000100916	BRMS1L	chr14	35831409	35831500	+	-0.08	0.024357
ENSG00000165650	PDZD8	chr10	117340979	117341102	-	-0.08	0.0408844
ENSG00000133627	ACTR3B	chr7	152811696	152811733	+	-0.081	3.62345e-05
ENSG00000103550	KNOP1	chr16	19710508	19710586	-	-0.081	0.00610299
ENSG00000048991	R3HDM1	chr2	135616667	135616757	+	-0.081	0.0359091
ENSG00000141425	RPRD1A	chr18	36040806	36040865	-	-0.082	1.68041e-06
ENSG00000148481	MINDY3	chr10	15837541	15837633	-	-0.082	0.000142979
ENSG00000100605	ITPK1	chr14	93076594	93076619	-	-0.082	0.0381958
ENSG00000122203	KIAA1191	chr5	176359810	176359918	-	-0.082	0.0473981
ENSG00000256269	HMBS	chr11	119088254	119088308	+	-0.082	0.049633
ENSG00000151665	PIGF	chr2	46588074	46588179	-	-0.083	0.00114479
ENSG00000147854	UHRF2	chr9	6492302	6492401	+	-0.083	0.0207514
ENSG00000042429	MED17	chr11	93801834	93801972	+	-0.083	0.034733
ENSG00000205531	NAP1L4	chr11	2949226	2949264	-	-0.083	0.0450795
ENSG00000138629	UBL7	chr15	74460667	74460778	-	-0.083	0.0483024
ENSG00000163875	MEAF6	chr1	37496546	37496604	-	-0.084	3.30642e-06
ENSG00000035928	RFC1	chr4	39326562	39326640	-	-0.084	3.94192e-05
ENSG00000144320	LNPK	chr2	175994133	175994280	-	-0.084	0.00314814
ENSG00000154229	PRKCA	chr17	66786866	66786974	+	-0.084	0.0395582
ENSG00000163607	GTPBP8	chr3	112993025	112993124	+	-0.084	0.0427445
ENSG00000276234	TADA2A	chr17	37444695	37444768	+	-0.085	0.0461659
ENSG00000126777	KTN1	chr14	55663954	55664041	+	-0.086	0.000913138
ENSG00000103248	MTHFSD	chr16	86552032	86552146	-	-0.086	0.0271455
ENSG00000130294	KIF1A	chr2	240734718	240734745	-	-0.086	0.0359573
ENSG00000160752	FDPS	chr1	155309752	155309965	+	-0.087	4.61899e-05
ENSG00000165156	ZHX1	chr8	123253321	123256171	-	-0.087	0.007643
ENSG00000185344	ATP6V0A2	chr12	123751109	123751229	+	-0.087	0.0348888
ENSG00000118007	STAG1	chr3	136623145	136623248	-	-0.087	0.0430394
ENSG00000198860	TSEN15	chr1	184070615	184070732	+	-0.088	0.000152022
ENSG00000153914	SREK1	chr5	66158808	66158932	+	-0.088	0.000701109
ENSG00000121064	SCPEP1	chr17	56998384	56998498	+	-0.088	0.0161609
ENSG00000163812	ZDHHC3	chr3	44932906	44932990	-	-0.088	0.0215003
ENSG00000146143	PRIM2	chr6	57507386	57507454	+	-0.088	0.0264033
ENSG00000117054	ACADM	chr1	75728400	75728488	+	-0.088	0.0269617
ENSG00000171735	CAMTA1	chr1	6871756	6871840	+	-0.089	0.000718935
ENSG00000268790	AC008764.4	chr19	16654034	16654125	-	-0.089	0.040162
ENSG00000123349	PFDN5	chr12	53296429	53296551	+	-0.09	8.87485e-07
ENSG00000133393	FOPNL	chr16	15882948	15883048	-	-0.09	0.000169803
ENSG00000172889	EGFL7	chr9	136668240	136668362	+	-0.09	0.00129343
ENSG00000164815	ORC5	chr7	104183942	104184033	-	-0.09	0.00332733
ENSG00000138668	HNRNPD	chr4	82371527	82371584	-	-0.09	0.0116379
ENSG00000156110	ADK	chr10	74525255	74525426	+	-0.09	0.0117883
ENSG00000198563	DDX39B	chr6	31541152	31541327	-	-0.091	0.000843522
ENSG00000172785	CBWD1	chr9	121960	122136	-	-0.091	0.00484733
ENSG00000178585	CTNNBIP1	chr1	9877904	9877989	-	-0.091	0.032382
ENSG00000020426	MNAT1	chr14	60818721	60818847	+	-0.092	1.09907e-05
ENSG00000164291	ARSK	chr5	95580891	95580942	+	-0.092	0.00255698
ENSG00000204152	TIMM23B	chr10	49970041	49970458	+	-0.092	0.0026235
ENSG00000164815	ORC5	chr7	104184122	104184171	-	-0.092	0.00759187
ENSG00000088298	EDEM2	chr20	35131641	35131783	-	-0.092	0.0260557
ENSG00000114988	LMAN2L	chr2	96737948	96738067	-	-0.092	0.0405555
ENSG00000124596	OARD1	chr6	41068840	41068953	-	-0.093	0.00116514
ENSG00000100445	SDR39U1	chr14	24441673	24441795	-	-0.093	0.00607503
ENSG00000153551	CMTM7	chr3	32452391	32452473	+	-0.093	0.00709053
ENSG00000182149	IST1	chr16	71924772	71924817	+	-0.093	0.0116379
ENSG00000196839	ADA	chr20	44626455	44626599	-	-0.093	0.0186516
ENSG00000151292	CSNK1G3	chr5	123595038	123595134	+	-0.093	0.0253821
ENSG00000130684	ZNF337	chr20	25685566	25685662	-	-0.093	0.0327061
ENSG00000010404	IDS	chrX	149486924	149487098	-	-0.094	0.000563435
ENSG00000115486	GGCX	chr2	85560814	85560985	-	-0.094	0.0260967
ENSG00000163946	TASOR	chr3	56638705	56638765	-	-0.094	0.0320197
ENSG00000150867	PIP4K2A	chr10	22567850	22567889	-	-0.095	7.62473e-06
ENSG00000076984	MAP2K7	chr19	7905807	7905855	+	-0.095	3.59845e-05
ENSG00000168958	MFF	chr2	227342744	227342819	+	-0.095	0.000703591
ENSG00000183527	PSMG1	chr21	39179923	39179986	-	-0.095	0.000943138
ENSG00000160050	CCDC28B	chr1	32204232	32204379	+	-0.095	0.0109739
ENSG00000197713	RPE	chr2	210016203	210016257	+	-0.095	0.02307
ENSG00000119689	DLST	chr14	74885585	74885634	+	-0.095	0.024458
ENSG00000196839	ADA	chr20	44623006	44623078	-	-0.095	0.0298609
ENSG00000136243	NUPL2	chr7	23195838	23195915	+	-0.095	0.0318152
ENSG00000142192	APP	chr21	25997359	25997416	-	-0.095	0.0335502
ENSG00000103202	NME4	chr16	398207	398394	+	-0.096	5.65264e-06
ENSG00000143033	MTF2	chr1	93120548	93120672	+	-0.096	0.00316523
ENSG00000144048	DUSP11	chr2	73767160	73767207	-	-0.096	0.0117927
ENSG00000065559	MAP2K4	chr17	12054888	12054991	+	-0.096	0.0355119
ENSG00000132589	FLOT2	chr17	28888944	28889026	-	-0.097	0.00631386
ENSG00000249915	PDCD6	chr5	311292	311402	+	-0.097	0.015711
ENSG00000121236	TRIM6	chr11	5603245	5603735	+	-0.097	0.0378635
ENSG00000160256	FAM207A	chr21	44973196	44973265	+	-0.097	0.0416414
ENSG00000160752	FDPS	chr1	155309788	155309965	+	-0.098	2.70305e-05
ENSG00000105993	DNAJB6	chr7	157409794	157410001	+	-0.099	0.0160962
ENSG00000113240	CLK4	chr5	178619837	178619896	-	-0.099	0.0421337
ENSG00000149923	PPP4C	chr16	30081199	30081310	+	-0.099	0.0479943
ENSG00000116698	SMG7	chr1	183549207	183549288	+	-0.1	0.00396868
ENSG00000105655	ISYNA1	chr19	18436683	18436877	-	-0.1	0.00827816
ENSG00000213079	SCAF8	chr6	154741955	154742018	+	-0.1	0.0127197
ENSG00000093217	XYLB	chr3	38373114	38373279	+	-0.1	0.0243025
ENSG00000083544	TDRD3	chr13	60402717	60402815	+	-0.1	0.0381035
ENSG00000171109	MFN1	chr3	179378340	179378814	+	-0.1	0.038164
ENSG00000155893	PXYLP1	chr3	141262242	141262340	+	-0.1	0.0386855
ENSG00000138050	THUMPD2	chr2	39755294	39755409	-	-0.1	0.0447074
ENSG00000138674	SEC31A	chr4	82862533	82862572	-	-0.101	0.00253215
ENSG00000146143	PRIM2	chr6	57537439	57537625	+	-0.101	0.0133691
ENSG00000182628	SKA2	chr17	59119298	59119495	-	-0.101	0.0327432
ENSG00000124370	MCEE	chr2	71110762	71110858	-	-0.102	0.00168261
ENSG00000143207	COP1	chr1	176149005	176149074	-	-0.102	0.00181567
ENSG00000100445	SDR39U1	chr14	24441673	24441795	-	-0.102	0.0255542
ENSG00000106829	TLE4	chr9	79576132	79576177	+	-0.103	0.000409519
ENSG00000142192	APP	chr21	25997359	25997416	-	-0.103	0.0340271
ENSG00000077147	TM9SF3	chr10	96559658	96559736	-	-0.104	3.06099e-06
ENSG00000117697	NSL1	chr1	212766188	212766273	-	-0.104	0.000778801
ENSG00000116791	CRYZ	chr1	74707102	74707204	-	-0.104	0.00539821
ENSG00000183323	CCDC125	chr5	69320236	69320345	-	-0.104	0.0134932
ENSG00000104723	TUSC3	chr8	15748374	15748465	+	-0.104	0.0234063
ENSG00000003436	TFPI	chr2	187529363	187529485	-	-0.104	0.0404418
ENSG00000130396	AFDN	chr6	167913402	167913423	+	-0.105	0.000794692
ENSG00000223482	NUTM2A-AS1	chr10	87307956	87308060	-	-0.105	0.00114479
ENSG00000160685	ZBTB7B	chr1	155010257	155010397	+	-0.105	0.0290745
ENSG00000134077	THUMPD3	chr3	9380502	9380618	+	-0.105	0.0350945
ENSG00000101972	STAG2	chrX	124090853	124090964	+	-0.106	0.000520777
ENSG00000107938	EDRF1	chr10	125731864	125731925	+	-0.106	0.00824006
ENSG00000122417	ODF2L	chr1	86368635	86368722	-	-0.106	0.0117423
ENSG00000164031	DNAJB14	chr4	99927716	99927838	-	-0.106	0.0327655
ENSG00000196428	TSC22D2	chr3	150438197	150438354	+	-0.106	0.039255
ENSG00000162599	NFIA	chr1	61385870	61385924	+	-0.107	0.0133338
ENSG00000214719	AC005562.1	chr17	30631754	30631895	+	-0.107	0.030398
ENSG00000123219	CENPK	chr5	65528918	65529017	-	-0.108	0.000175429
ENSG00000133193	FAM104A	chr17	73212677	73212740	-	-0.108	0.00558987
ENSG00000106348	IMPDH1	chr7	128405766	128405865	-	-0.108	0.0344449
ENSG00000106290	TAF6	chr7	100113348	100113405	-	-0.109	0.00232389
ENSG00000162769	FLVCR1	chr1	212872677	212872818	+	-0.109	0.0164008
ENSG00000143434	SEMA6C	chr1	151133959	151134055	-	-0.109	0.038164
ENSG00000197111	PCBP2	chr12	53467804	53467843	+	-0.11	0.000108789
ENSG00000164039	BDH2	chr4	103085348	103085462	-	-0.11	0.000562545
ENSG00000182628	SKA2	chr17	59119318	59119495	-	-0.11	0.0271455
ENSG00000111907	TPD52L1	chr6	125253716	125253755	+	-0.111	1.554e-05
ENSG00000198218	QRICH1	chr3	49092396	49092456	-	-0.111	9.92236e-05
ENSG00000165209	STRBP	chr9	123139528	123139687	-	-0.111	0.000436864
ENSG00000123739	PLA2G12A	chr4	109718688	109718759	-	-0.111	0.00802766
ENSG00000059691	GATB	chr4	151679812	151679891	-	-0.111	0.0125494
ENSG00000134330	IAH1	chr2	9475986	9476039	+	-0.111	0.0241642
ENSG00000249915	PDCD6	chr5	306601	306760	+	-0.112	0.00236012
ENSG00000214719	AC005562.1	chr17	30631754	30631979	+	-0.112	0.0256701
ENSG00000132330	SCLY	chr2	238083247	238083354	+	-0.112	0.0296343
ENSG00000164751	PEX2	chr8	76988306	76988338	-	-0.112	0.0300416
ENSG00000164180	TMEM161B	chr5	88240812	88240916	-	-0.112	0.0402228
ENSG00000005189	REXO5	chr16	20806951	20807091	+	-0.112	0.048604
ENSG00000140750	ARHGAP17	chr16	24927683	24927732	-	-0.113	0.0130252
ENSG00000167670	CHAF1A	chr19	4418019	4418076	+	-0.113	0.0149022
ENSG00000076043	REXO2	chr11	114445978	114446087	+	-0.113	0.034733
ENSG00000131437	KIF3A	chr5	132710958	132711057	-	-0.114	5.24516e-05
ENSG00000110066	KMT5B	chr11	68180131	68180200	-	-0.114	0.00193857
ENSG00000011114	BTBD7	chr14	93261601	93261677	-	-0.114	0.00847112
ENSG00000083838	ZNF446	chr19	58479642	58479727	+	-0.114	0.0352428
ENSG00000157800	SLC37A3	chr7	140358639	140358785	-	-0.114	0.0411354
ENSG00000131504	DIAPH1	chr5	141571427	141571436	-	-0.115	0.000114378
ENSG00000136754	ABI1	chr10	26755654	26755741	-	-0.115	0.00073813
ENSG00000171984	SHLD1	chr20	5756711	5756848	+	-0.115	0.0275362
ENSG00000121236	TRIM6	chr11	5603607	5603735	+	-0.115	0.0312155
ENSG00000132359	RAP1GAP2	chr17	3005340	3005440	+	-0.115	0.0326776
ENSG00000160570	DEDD2	chr19	42215147	42215252	-	-0.115	0.0396247
ENSG00000154832	CXXC1	chr18	50285324	50285351	-	-0.116	0.00348682
ENSG00000137573	SULF1	chr8	69469253	69469385	+	-0.116	0.0187011
ENSG00000103599	IQCH	chr15	67490002	67490064	+	-0.116	0.0259181
ENSG00000107771	CCSER2	chr10	84499874	84499959	+	-0.117	3.92438e-08
ENSG00000171735	CAMTA1	chr1	6820180	6820250	+	-0.117	7.59178e-05
ENSG00000249915	PDCD6	chr5	306601	306754	+	-0.117	0.00280054
ENSG00000103253	HAGHL	chr16	729008	729088	+	-0.117	0.00696547
ENSG00000108100	CCNY	chr10	35483403	35483478	+	-0.117	0.00828779
ENSG00000108055	SMC3	chr10	110573706	110573745	+	-0.117	0.0182156
ENSG00000090060	PAPOLA	chr14	96560648	96560711	+	-0.117	0.0377247
ENSG00000057757	PITHD1	chr1	23779437	23779481	+	-0.118	5.98377e-06
ENSG00000162409	PRKAA2	chr1	56691393	56691487	+	-0.118	0.0447859
ENSG00000119522	DENND1A	chr9	123450692	123450749	-	-0.119	0.00542194
ENSG00000158941	CCAR2	chr8	22613016	22613136	+	-0.12	2.87312e-06
ENSG00000174456	C12orf76	chr12	110044419	110044533	-	-0.12	0.00244997
ENSG00000086666	ZFAND6	chr15	80098415	80098578	+	-0.12	0.0160666
ENSG00000112759	SLC29A1	chr6	44226060	44226167	+	-0.12	0.0335262
ENSG00000134330	IAH1	chr2	9475986	9476039	+	-0.121	0.0210615
ENSG00000130023	ERMARD	chr6	169766637	169766667	+	-0.122	0.00831061
ENSG00000186314	PRELID2	chr5	145825997	145826200	-	-0.122	0.01513
ENSG00000258881	AC007040.2	chr2	70991829	70991983	-	-0.122	0.026453
ENSG00000183137	CEP57L1	chr6	109140420	109140675	+	-0.122	0.0350748
ENSG00000138468	SENP7	chr3	101398860	101399055	-	-0.122	0.0442016
ENSG00000168301	KCTD6	chr3	58494152	58494408	+	-0.123	0.00142338
ENSG00000090487	SPG21	chr15	64983506	64983593	-	-0.123	0.0240619
ENSG00000147649	MTDH	chr8	97699753	97699852	+	-0.123	0.0344779
ENSG00000180822	PSMG4	chr6	3263683	3263759	+	-0.124	2.55334e-05
ENSG00000117114	ADGRL2	chr1	81987288	81987341	+	-0.125	0.0029182
ENSG00000198130	HIBCH	chr2	190208879	190208913	-	-0.125	0.00407921
ENSG00000117054	ACADM	chr1	75728388	75728488	+	-0.125	0.0172707
ENSG00000126453	BCL2L12	chr19	49667018	49667161	+	-0.126	0.0024709
ENSG00000197586	ENTPD6	chr20	25213262	25213406	+	-0.127	0.000737914
ENSG00000007923	DNAJC11	chr1	6652828	6652951	-	-0.127	0.000892189
ENSG00000182628	SKA2	chr17	59131280	59131367	-	-0.127	0.0215647
ENSG00000117625	RCOR3	chr1	211295675	211295753	+	-0.127	0.028235
ENSG00000141564	RPTOR	chr17	80791449	80791509	+	-0.127	0.0327432
ENSG00000135148	TRAFD1	chr12	112130469	112130569	+	-0.127	0.0355119
ENSG00000222011	FAM185A	chr7	102772408	102772450	+	-0.127	0.0392834
ENSG00000275023	MLLT6	chr17	38721877	38722227	+	-0.127	0.0423354
ENSG00000116675	DNAJC6	chr1	65345610	65345723	+	-0.128	0.00331998
ENSG00000121064	SCPEP1	chr17	56998373	56998498	+	-0.128	0.0104312
ENSG00000105327	BBC3	chr19	47226563	47226754	-	-0.128	0.0237006
ENSG00000132424	PNISR	chr6	99403828	99403882	-	-0.128	0.0486288
ENSG00000062716	VMP1	chr17	59735337	59735473	+	-0.129	0.00149415
ENSG00000102763	VWA8	chr13	41891419	41891587	-	-0.129	0.0261276
ENSG00000077585	GPR137B	chr1	236205125	236205250	+	-0.129	0.0319222
ENSG00000166452	AKIP1	chr11	8917286	8917367	+	-0.13	2.10932e-05
ENSG00000182362	YBEY	chr21	46291333	46291462	+	-0.13	0.00276699
ENSG00000164031	DNAJB14	chr4	99927716	99927838	-	-0.13	0.00280775
ENSG00000198146	ZNF770	chr15	34987556	34987673	-	-0.13	0.0457447
ENSG00000138674	SEC31A	chr4	82842184	82842481	-	-0.131	9.06861e-05
ENSG00000197879	MYO1C	chr17	1486951	1487098	-	-0.131	0.00676166
ENSG00000100445	SDR39U1	chr14	24441677	24441795	-	-0.131	0.00913765
ENSG00000185305	ARL15	chr5	54154579	54154639	-	-0.132	0.00953085
ENSG00000170142	UBE2E1	chr3	23811459	23811510	+	-0.133	6.38224e-11
ENSG00000128595	CALU	chr7	128748572	128748804	+	-0.133	2.96521e-07
ENSG00000120802	TMPO	chr12	98544441	98544537	+	-0.133	0.002099
ENSG00000258289	CHURC1	chr14	64926009	64926080	+	-0.133	0.00673647
ENSG00000112033	PPARD	chr6	35347066	35347150	+	-0.133	0.0112139
ENSG00000157869	RAB28	chr4	13369870	13369965	-	-0.133	0.0265137
ENSG00000151689	INPP1	chr2	190362626	190362687	+	-0.134	4.21144e-05
ENSG00000132819	RBM38	chr20	57393278	57393333	+	-0.134	9.96888e-05
ENSG00000142002	DPP9	chr19	4722194	4722304	-	-0.134	0.0121694
ENSG00000214078	CPNE1	chr20	35655201	35655344	-	-0.134	0.0236734
ENSG00000143942	CHAC2	chr2	53771906	53771942	+	-0.135	0.00269488
ENSG00000100916	BRMS1L	chr14	35832977	35833105	+	-0.135	0.00712639
ENSG00000285130	AL358113.1	chr9	69251034	69251364	+	-0.135	0.00840852
ENSG00000218336	TENM3	chr4	182789092	182789389	+	-0.135	0.0164008
ENSG00000134324	LPIN1	chr2	11776085	11776193	+	-0.135	0.0487693
ENSG00000162600	OMA1	chr1	58530600	58530729	-	-0.136	3.69073e-06
ENSG00000082996	RNF13	chr3	149902071	149902162	+	-0.136	0.00734739
ENSG00000095951	HIVEP1	chr6	12129758	12129892	+	-0.136	0.0130908
ENSG00000122566	HNRNPA2B1	chr7	26190992	26191128	-	-0.136	0.0195928
ENSG00000132670	PTPRA	chr20	2947981	2948024	+	-0.136	0.0268848
ENSG00000103148	NPRL3	chr16	119125	119255	-	-0.136	0.0328887
ENSG00000130227	XPO7	chr8	21971875	21971968	+	-0.136	0.0339767
ENSG00000189077	TMEM120A	chr7	75987537	75987602	-	-0.136	0.0378635
ENSG00000083097	DOP1A	chr6	83164659	83164719	+	-0.137	9.47353e-05
ENSG00000078140	UBE2K	chr4	39777681	39777810	+	-0.137	0.000128283
ENSG00000133739	LRRCC1	chr8	85134846	85135032	+	-0.137	0.000694148
ENSG00000120802	TMPO	chr12	98544950	98545061	+	-0.137	0.0080452
ENSG00000136122	BORA	chr13	72737961	72738043	+	-0.137	0.00914654
ENSG00000257621	PSMA3-AS1	chr14	58293765	58295811	-	-0.137	0.0199042
ENSG00000162623	TYW3	chr1	74738689	74738788	+	-0.138	5.28216e-10
ENSG00000138674	SEC31A	chr4	82842139	82842481	-	-0.138	6.8455e-05
ENSG00000260123	AC013565.1	chr15	89075295	89075384	+	-0.138	0.0461585
ENSG00000103248	MTHFSD	chr16	86552178	86552292	-	-0.139	0.00768414
ENSG00000196391	ZNF774	chr15	90355350	90355416	+	-0.139	0.0127976
ENSG00000119685	TTLL5	chr14	75902141	75902224	+	-0.139	0.0451196
ENSG00000166479	TMX3	chr18	68700404	68700485	-	-0.14	0.001117
ENSG00000100296	THOC5	chr22	29550727	29550843	-	-0.141	0.0207563
ENSG00000140600	SH3GL3	chr15	83588661	83588771	+	-0.141	0.0482665
ENSG00000107789	MINPP1	chr10	87521035	87521169	+	-0.141	0.0498192
ENSG00000160685	ZBTB7B	chr1	155014014	155014093	+	-0.142	0.00381566
ENSG00000133243	BTBD2	chr19	2028707	2028834	-	-0.142	0.0277609
ENSG00000111237	VPS29	chr12	110498819	110498859	-	-0.142	0.0377247
ENSG00000186868	MAPT	chr17	46010309	46010402	+	-0.143	0.00139826
ENSG00000138443	ABI2	chr2	203411284	203411371	+	-0.143	0.0172513
ENSG00000100418	DESI1	chr22	41607261	41607331	-	-0.143	0.0306018
ENSG00000182010	RTKN2	chr10	62215028	62215091	-	-0.144	0.0219735
ENSG00000162341	TPCN2	chr11	69072914	69073001	+	-0.144	0.0365707
ENSG00000169375	SIN3A	chr15	75447652	75447743	-	-0.144	0.0375611
ENSG00000186577	SMIM29	chr6	34247466	34247492	-	-0.144	0.0394704
ENSG00000230453	ANKRD18B	chr9	33539448	33539502	+	-0.145	0.0112821
ENSG00000130751	NPAS1	chr19	47021611	47021847	+	-0.145	0.0211875
ENSG00000109390	NDUFC1	chr4	139296331	139296367	-	-0.145	0.028382
ENSG00000162066	AMDHD2	chr16	2520768	2520905	+	-0.145	0.0304472
ENSG00000117625	RCOR3	chr1	211304082	211304140	+	-0.145	0.0320116
ENSG00000130066	SAT1	chrX	23784293	23784403	+	-0.146	3.94876e-08
ENSG00000182628	SKA2	chr17	59131280	59131367	-	-0.146	0.000956219
ENSG00000144674	GOLGA4	chr3	37361242	37361305	+	-0.146	0.0390534
ENSG00000225292	AL158212.1	chr10	112890965	112891072	+	-0.146	0.0414229
ENSG00000114439	BBX	chr3	107772627	107773636	+	-0.147	4.26448e-05
ENSG00000164169	PRMT9	chr4	147670640	147670743	-	-0.147	0.011247
ENSG00000091409	ITGA6	chr2	172501771	172501901	+	-0.147	0.0287467
ENSG00000138018	SELENOI	chr2	26373366	26373629	+	-0.148	0.015966
ENSG00000034693	PEX3	chr6	143485151	143485248	+	-0.149	0.000269722
ENSG00000111962	UST	chr6	148964409	148964563	+	-0.149	0.00163232
ENSG00000108100	CCNY	chr10	35516522	35516623	+	-0.149	0.00397466
ENSG00000142892	PIGK	chr1	77206639	77206731	-	-0.149	0.0257476
ENSG00000161203	AP2M1	chr3	184180644	184180650	+	-0.15	3.36834e-05
ENSG00000146872	TLK2	chr17	62553662	62553755	+	-0.15	0.0118003
ENSG00000168297	PXK	chr3	58410089	58410159	+	-0.15	0.0139886
ENSG00000104907	TRMT1	chr19	13109914	13110001	-	-0.15	0.0339144
ENSG00000101150	TPD52L2	chr20	63875815	63875875	+	-0.15	0.0499509
ENSG00000243147	MRPL33	chr2	27774423	27774530	+	-0.151	1.37149e-08
ENSG00000165105	RASEF	chr9	83025774	83025921	-	-0.151	0.0199636
ENSG00000050426	LETMD1	chr12	51052091	51052207	+	-0.151	0.0226428
ENSG00000066382	MPPED2	chr11	30504735	30504833	-	-0.151	0.02625
ENSG00000031823	RANBP3	chr19	5957917	5957973	-	-0.151	0.0276916
ENSG00000137601	NEK1	chr4	169599099	169599197	-	-0.151	0.0372524
ENSG00000111144	LTA4H	chr12	96003837	96003920	-	-0.152	2.56379e-06
ENSG00000174672	BRSK2	chr11	1447797	1447863	+	-0.152	3.92099e-05
ENSG00000137343	ATAT1	chr6	30645894	30645974	+	-0.152	0.0186657
ENSG00000151292	CSNK1G3	chr5	123605338	123605362	+	-0.154	3.40677e-05
ENSG00000111907	TPD52L1	chr6	125257097	125257158	+	-0.154	0.000159394
ENSG00000247271	ZBED5-AS1	chr11	10865260	10865327	+	-0.154	0.0409616
ENSG00000068745	IP6K2	chr3	48694701	48694824	-	-0.155	0.00010014
ENSG00000185305	ARL15	chr5	54171783	54171928	-	-0.155	0.00709053
ENSG00000165626	BEND7	chr10	13446484	13446541	-	-0.155	0.0139617
ENSG00000072571	HMMR	chr5	163467703	163467748	+	-0.156	9.2989e-07
ENSG00000083535	PIBF1	chr13	72783422	72783721	+	-0.157	0.000531783
ENSG00000120071	KANSL1	chr17	46082440	46082542	-	-0.157	0.0118026
ENSG00000204764	RANBP17	chr5	170914166	170914240	+	-0.157	0.0227376
ENSG00000088298	EDEM2	chr20	35134737	35134949	-	-0.157	0.0339805
ENSG00000122490	PQLC1	chr18	79919183	79919400	-	-0.157	0.0420735
ENSG00000099917	MED15	chr22	20575112	20575232	+	-0.158	0.00618404
ENSG00000274211	SOCS7	chr17	38364751	38364856	+	-0.158	0.038164
ENSG00000148660	CAMK2G	chr10	73825278	73825347	-	-0.159	0.0013391
ENSG00000169992	NLGN2	chr17	7408011	7408712	+	-0.159	0.0165483
ENSG00000213930	GALT	chr9	34647656	34647705	+	-0.159	0.0251916
ENSG00000204371	EHMT2	chr6	31888968	31889070	-	-0.159	0.0287996
ENSG00000267313	AC021504.1	chr18	41594345	41594468	-	-0.159	0.0482665
ENSG00000136243	NUPL2	chr7	23196679	23196766	+	-0.16	0.000786299
ENSG00000126453	BCL2L12	chr19	49667021	49667161	+	-0.16	0.00907968
ENSG00000142252	GEMIN7	chr19	45079906	45080029	+	-0.16	0.0458348
ENSG00000249915	PDCD6	chr5	311292	311402	+	-0.161	0.00269517
ENSG00000198814	GK	chrX	30727465	30727552	+	-0.161	0.0131817
ENSG00000198157	HMGN5	chrX	81119787	81119817	-	-0.162	0.000136878
ENSG00000243147	MRPL33	chr2	27772673	27772692	+	-0.163	1.16847e-09
ENSG00000138834	MAPK8IP3	chr16	1758147	1758159	+	-0.163	0.0185772
ENSG00000197965	MPZL1	chr1	167776063	167776166	+	-0.164	0.000119553
ENSG00000073921	PICALM	chr11	85978069	85978093	-	-0.164	0.00030307
ENSG00000185324	CDK10	chr16	89687448	89687548	+	-0.164	0.000676492
ENSG00000135931	ARMC9	chr2	231239942	231240041	+	-0.164	0.0261276
ENSG00000101901	ALG13	chrX	111686136	111686174	+	-0.165	0.000260835
ENSG00000198901	PRC1	chr15	90969078	90969120	-	-0.165	0.00203202
ENSG00000051825	MPHOSPH9	chr12	123227462	123227616	-	-0.165	0.00971689
ENSG00000103126	AXIN1	chr16	346147	347106	-	-0.165	0.0191774
ENSG00000185989	RASA3	chr13	114052051	114052155	-	-0.165	0.022533
ENSG00000036549	AC118549.1	chr1	77639448	77639602	-	-0.165	0.0392834
ENSG00000100577	GSTZ1	chr14	77327911	77328037	+	-0.166	0.000130894
ENSG00000070010	UFD1	chr22	19475469	19475602	-	-0.167	7.8209e-05
ENSG00000158411	MITD1	chr2	99171342	99171429	-	-0.169	1.18599e-05
ENSG00000068745	IP6K2	chr3	48694693	48694824	-	-0.169	4.02402e-05
ENSG00000122203	KIAA1191	chr5	176359480	176359567	-	-0.169	0.000893948
ENSG00000117114	ADGRL2	chr1	81987259	81987341	+	-0.171	9.72684e-05
ENSG00000107020	PLGRKT	chr9	5431896	5431983	-	-0.171	0.000253436
ENSG00000048991	R3HDM1	chr2	135641535	135641604	+	-0.172	0.0481906
ENSG00000101391	CDK5RAP1	chr20	33392141	33392242	-	-0.173	0.0257476
ENSG00000197565	COL4A6	chrX	108202927	108202981	-	-0.174	0.0316415
ENSG00000168818	STX18	chr4	4425163	4425222	-	-0.175	0.000886304
ENSG00000111554	MDM1	chr12	68316580	68316610	-	-0.175	0.00734255
ENSG00000116212	LRRC42	chr1	53947787	53947821	+	-0.175	0.024954
ENSG00000169122	FAM110B	chr8	58031605	58031703	+	-0.175	0.0300416
ENSG00000185730	ZNF696	chr8	143292142	143292284	+	-0.176	0.00713227
ENSG00000242574	HLA-DMB	chr6	32935535	32935652	-	-0.176	0.028322
ENSG00000141480	ARRB2	chr17	4715012	4715043	+	-0.176	0.0287771
ENSG00000270136	MICOS10-NBL1	chr1	19600786	19600971	+	-0.177	0.0261087
ENSG00000196296	ATP2A1	chr16	28903699	28903741	+	-0.177	0.0359091
ENSG00000164045	CDC25A	chr3	48180720	48180840	-	-0.178	0.00100014
ENSG00000138134	STAMBPL1	chr10	88882461	88882622	+	-0.178	0.00916643
ENSG00000070010	UFD1	chr22	19475067	19475100	-	-0.178	0.0204751
ENSG00000138231	DBR1	chr3	138163777	138163858	-	-0.178	0.0215094
ENSG00000182628	SKA2	chr17	59119318	59119495	-	-0.179	3.25762e-07
ENSG00000240344	PPIL3	chr2	200882341	200882435	-	-0.179	0.000174138
ENSG00000114120	SLC25A36	chr3	140966933	140967036	+	-0.179	0.0153918
ENSG00000165948	IFI27L1	chr14	94101813	94101975	+	-0.18	0.000263069
ENSG00000181938	GINS3	chr16	58403097	58403331	+	-0.18	0.000351774
ENSG00000124104	SNX21	chr20	45840447	45840458	+	-0.18	0.00134742
ENSG00000023191	RNH1	chr11	504823	504996	-	-0.18	0.0037561
ENSG00000172828	CES3	chr16	66963178	66963383	+	-0.18	0.0227854
ENSG00000136280	CCM2	chr7	45068442	45068579	+	-0.18	0.0306663
ENSG00000128487	SPECC1	chr17	20204332	20205912	+	-0.18	0.0366894
ENSG00000111144	LTA4H	chr12	96003837	96003981	-	-0.181	3.13492e-06
ENSG00000122203	KIAA1191	chr5	176359461	176359567	-	-0.181	0.000871561
ENSG00000107372	ZFAND5	chr9	72363469	72363606	-	-0.181	0.00107501
ENSG00000151135	TMEM263	chr12	106957081	106957149	+	-0.181	0.00302513
ENSG00000105048	TNNT1	chr19	55146433	55146466	-	-0.181	0.0195928
ENSG00000117335	CD46	chr1	207790252	207790345	+	-0.182	1.24459e-05
ENSG00000010165	EEF1AKNMT	chr1	171790451	171790616	+	-0.182	0.00400914
ENSG00000259485	LINC02253	chr15	97429769	97429889	+	-0.182	0.0128687
ENSG00000148842	CNNM2	chr10	103071773	103071839	+	-0.182	0.0135609
ENSG00000031823	RANBP3	chr19	5941620	5941707	-	-0.182	0.0390534
ENSG00000116786	PLEKHM2	chr1	15721328	15721388	+	-0.183	0.00282079
ENSG00000106077	ABHD11	chr7	73737875	73738142	-	-0.183	0.0331714
ENSG00000106077	ABHD11	chr7	73737875	73738072	-	-0.183	0.0458559
ENSG00000114982	KANSL3	chr2	96619671	96619762	-	-0.185	0.00581399
ENSG00000100445	SDR39U1	chr14	24442097	24442260	-	-0.185	0.0117883
ENSG00000168958	MFF	chr2	227352513	227352573	+	-0.186	2.70305e-05
ENSG00000048991	R3HDM1	chr2	135641535	135641790	+	-0.187	0.000160112
ENSG00000100445	SDR39U1	chr14	24442108	24442260	-	-0.188	0.0128445
ENSG00000245937	LINC01184	chr5	128061143	128061244	-	-0.188	0.0240491
ENSG00000183048	SLC25A10	chr17	81713261	81713506	+	-0.189	3.09011e-06
ENSG00000166579	NDEL1	chr17	8463319	8463354	+	-0.189	0.0212677
ENSG00000198105	ZNF248	chr10	37856434	37856532	-	-0.189	0.0293786
ENSG00000050426	LETMD1	chr12	51056143	51056245	+	-0.191	0.000128862
ENSG00000069188	SDK2	chr17	73380893	73380950	-	-0.191	0.000566232
ENSG00000161956	SENP3	chr17	7565694	7565764	+	-0.191	0.0051049
ENSG00000135317	SNX14	chr6	85538837	85538864	-	-0.192	1.20715e-09
ENSG00000163138	PACRGL	chr4	20713431	20713539	+	-0.192	0.00856149
ENSG00000283886	BX664615.2	chr9	39830012	39830110	-	-0.192	0.035217
ENSG00000256591	AP003108.2	chr11	61481781	61481918	+	-0.193	0.0296343
ENSG00000082515	MRPL22	chr5	154950820	154950938	+	-0.194	1.02987e-07
ENSG00000063601	MTMR1	chrX	150762564	150762737	+	-0.194	0.000537356
ENSG00000124615	MOCS1	chr6	39927328	39927455	-	-0.194	0.00440517
ENSG00000051825	MPHOSPH9	chr12	123227462	123227572	-	-0.196	0.0136491
ENSG00000006740	ARHGAP44	chr17	12987100	12987152	+	-0.196	0.0281707
ENSG00000224940	PRRT4	chr7	128352448	128352678	-	-0.197	0.0304762
ENSG00000204536	CCHCR1	chr6	31157384	31157500	-	-0.198	0.00931038
ENSG00000137691	CFAP300	chr11	102081214	102081281	+	-0.198	0.0396738
ENSG00000175662	TOM1L2	chr17	17884633	17884768	-	-0.199	0.015984
ENSG00000080947	CROCCP3	chr1	16489684	16489791	-	-0.199	0.0259288
ENSG00000108219	TSPAN14	chr10	80468546	80468687	+	-0.199	0.042103
ENSG00000168958	MFF	chr2	227347225	227347384	+	-0.2	1.32813e-06
ENSG00000168137	SETD5	chr3	9429826	9430051	+	-0.2	0.00484733
ENSG00000068878	PSME4	chr2	53939955	53940000	-	-0.201	0.00121367
ENSG00000031003	FAM13B	chr5	137956476	137956542	-	-0.201	0.0148063
ENSG00000198648	STK39	chr2	168065318	168065381	-	-0.201	0.0445105
ENSG00000134283	PPHLN1	chr12	42384939	42384996	+	-0.201	0.0459238
ENSG00000165948	IFI27L1	chr14	94101813	94102059	+	-0.202	0.000638898
ENSG00000198625	MDM4	chr1	204537458	204537497	+	-0.202	0.0194059
ENSG00000213066	FGFR1OP	chr6	167013507	167013567	+	-0.203	0.00631136
ENSG00000103248	MTHFSD	chr16	86551972	86552146	-	-0.203	0.0272509
ENSG00000088992	TESC	chr12	117041946	117041994	-	-0.204	0.00322409
ENSG00000156042	CFAP70	chr10	73348155	73348235	-	-0.204	0.00782559
ENSG00000072736	NFATC3	chr16	68221195	68221284	+	-0.204	0.018682
ENSG00000105983	LMBR1	chr7	156688029	156688191	-	-0.205	1.61273e-10
ENSG00000087470	DNM1L	chr12	32738263	32738296	+	-0.205	0.00193105
ENSG00000172456	FGGY	chr1	59667282	59667403	+	-0.205	0.00417125
ENSG00000163946	TASOR	chr3	56638705	56638765	-	-0.206	1.31293e-05
ENSG00000156374	PCGF6	chr10	103333924	103333952	-	-0.206	0.000794692
ENSG00000198814	GK	chrX	30697731	30697749	+	-0.207	0.00557761
ENSG00000092140	G2E3	chr14	30581075	30581116	+	-0.207	0.0218382
ENSG00000166479	TMX3	chr18	68701744	68701790	-	-0.208	0.00214067
ENSG00000133226	SRRM1	chr1	24663182	24663224	+	-0.209	2.67981e-10
ENSG00000123130	ACOT9	chrX	23734340	23734367	-	-0.209	4.26427e-06
ENSG00000163513	TGFBR2	chr3	30623198	30623273	+	-0.209	0.00734255
ENSG00000196204	RNF216P1	chr7	4995474	4995582	+	-0.209	0.0105236
ENSG00000144711	IQSEC1	chr3	12902772	12902822	-	-0.209	0.037927
ENSG00000081177	EXD2	chr14	69203916	69204000	+	-0.21	0.0271455
ENSG00000166037	CEP57	chr11	95822498	95822576	+	-0.211	0.00110399
ENSG00000151151	IPMK	chr10	58216144	58216317	-	-0.211	0.00831061
ENSG00000137713	PPP2R1B	chr11	111753442	111753577	-	-0.211	0.0170945
ENSG00000100206	DMC1	chr22	38552665	38552707	-	-0.211	0.0393933
ENSG00000177679	SRRM3	chr7	76283523	76283602	+	-0.211	0.0426862
ENSG00000120948	TARDBP	chr1	11024063	11024335	+	-0.212	0.0110762
ENSG00000114346	ECT2	chr3	172755482	172755575	+	-0.214	0.00122078
ENSG00000118420	UBE3D	chr6	83063152	83063245	-	-0.214	0.00243043
ENSG00000076685	NT5C2	chr10	103139405	103139479	-	-0.214	0.028235
ENSG00000085999	RAD54L	chr1	46260541	46260611	+	-0.214	0.0312713
ENSG00000105552	BCAT2	chr19	48806999	48807074	-	-0.214	0.0331714
ENSG00000073849	ST6GAL1	chr3	187038741	187038873	+	-0.214	0.0465095
ENSG00000143952	VPS54	chr2	63947382	63947490	-	-0.215	0.0037561
ENSG00000050130	JKAMP	chr14	59486712	59486804	+	-0.215	0.0116401
ENSG00000204410	MSH5	chr6	31745236	31745319	+	-0.215	0.0225852
ENSG00000134452	FBH1	chr10	5903019	5903175	+	-0.215	0.0362634
ENSG00000127527	EPS15L1	chr19	16377121	16377254	-	-0.216	0.00163456
ENSG00000122756	CNTFR	chr9	34581094	34581205	-	-0.216	0.00840852
ENSG00000176731	C8orf59	chr8	85214920	85215037	-	-0.217	0
ENSG00000251022	THAP9-AS1	chr4	82895691	82895774	-	-0.217	0.000401869
ENSG00000072571	HMMR	chr5	163467700	163467748	+	-0.218	7.04195e-08
ENSG00000153551	CMTM7	chr3	32452065	32452473	+	-0.218	0.000492019
ENSG00000176783	RUFY1	chr5	179580946	179581012	+	-0.218	0.000892189
ENSG00000166747	AP1G1	chr16	71767876	71767885	-	-0.218	0.00327052
ENSG00000080298	RFX3	chr9	3346666	3346764	-	-0.218	0.0383983
ENSG00000112972	HMGCS1	chr5	43307765	43307824	-	-0.218	0.0492621
ENSG00000064012	CASP8	chr2	201274888	201274953	+	-0.218	0.0494791
ENSG00000141013	GAS8	chr16	90027635	90027722	+	-0.219	0.00322409
ENSG00000123219	CENPK	chr5	65528918	65529049	-	-0.22	0.000112234
ENSG00000204642	HLA-F	chr6	29726010	29726043	+	-0.221	0.00283042
ENSG00000111727	HCFC2	chr12	104097610	104097691	+	-0.221	0.0078502
ENSG00000110075	PPP6R3	chr11	68583042	68583129	+	-0.221	0.0150595
ENSG00000277363	SRCIN1	chr17	38547758	38547881	-	-0.221	0.0202418
ENSG00000087470	DNM1L	chr12	32737864	32737942	+	-0.221	0.0360761
ENSG00000178607	ERN1	chr17	64068189	64068291	-	-0.222	0.0108807
ENSG00000054392	HHAT	chr1	210362851	210362919	+	-0.222	0.0283717
ENSG00000147789	ZNF7	chr8	144829522	144829604	+	-0.222	0.040455
ENSG00000251322	SHANK3	chr22	50698689	50698803	+	-0.223	0.0046021
ENSG00000105613	MAST1	chr19	12838268	12838300	+	-0.224	0.00589745
ENSG00000090060	PAPOLA	chr14	96560648	96560711	+	-0.225	0
ENSG00000183291	SELENOF	chr1	86868052	86868102	-	-0.226	0
ENSG00000082515	MRPL22	chr5	154950802	154950938	+	-0.226	2.0511e-08
ENSG00000171045	TSNARE1	chr8	142318543	142318634	-	-0.226	0.00841483
ENSG00000225177	AL590617.2	chr6	138694392	138694547	+	-0.226	0.0476995
ENSG00000183337	BCOR	chrX	40071636	40071690	-	-0.227	1.16565e-06
ENSG00000023191	RNH1	chr11	504823	504888	-	-0.227	0.00816533
ENSG00000137497	NUMA1	chr11	72012400	72012442	-	-0.229	0.000251895
ENSG00000148481	MINDY3	chr10	15838227	15838279	-	-0.23	7.51449e-10
ENSG00000067064	IDI1	chr10	1043998	1044171	-	-0.23	0.000175429
ENSG00000104723	TUSC3	chr8	15757790	15757855	+	-0.23	0.00125489
ENSG00000116191	RALGPS2	chr1	178821611	178821704	+	-0.23	0.0219414
ENSG00000113597	TRAPPC13	chr5	65655635	65655653	+	-0.23	0.0260557
ENSG00000111877	MCM9	chr6	118856370	118856545	-	-0.232	0.00511023
ENSG00000121903	ZSCAN20	chr1	33489517	33489602	+	-0.232	0.0328887
ENSG00000168675	LDLRAD4	chr18	13643358	13643412	+	-0.233	0.0234972
ENSG00000087053	MTMR2	chr11	95914241	95914312	-	-0.233	0.0419583
ENSG00000164087	POC1A	chr3	52125112	52125181	-	-0.234	0.00676448
ENSG00000134287	ARF3	chr12	48953112	48953274	-	-0.236	0.011097
ENSG00000138336	TET1	chr10	68652500	68652594	+	-0.236	0.0170945
ENSG00000240344	PPIL3	chr2	200882341	200882382	-	-0.237	0.0128687
ENSG00000099785	MARCH2	chr19	8418536	8418807	+	-0.237	0.0390985
ENSG00000115540	MOB4	chr2	197523623	197523686	+	-0.238	0.000268078
ENSG00000283239	AC019257.8	chr8	1952704	1952827	+	-0.238	0.0320116
ENSG00000116141	MARK1	chr1	220657789	220657834	+	-0.239	0.000100189
ENSG00000182628	SKA2	chr17	59119318	59119495	-	-0.24	5.50841e-09
ENSG00000166900	STX3	chr11	59797282	59797396	+	-0.24	0.00294515
ENSG00000093167	LRRFIP2	chr3	37154613	37154656	-	-0.24	0.0187599
ENSG00000078674	PCM1	chr8	17924712	17924780	+	-0.24	0.0265263
ENSG00000137802	MAPKBP1	chr15	41799822	41799914	+	-0.24	0.0416414
ENSG00000171700	RGS19	chr20	64076856	64076954	-	-0.241	0.0461659
ENSG00000106829	TLE4	chr9	79576132	79576177	+	-0.242	0.0163716
ENSG00000154265	ABCA5	chr17	69251746	69251866	-	-0.243	0.00530016
ENSG00000230798	FOXD3-AS1	chr1	63321664	63322080	-	-0.243	0.0131775
ENSG00000101003	GINS1	chr20	25417103	25417202	+	-0.243	0.0362776
ENSG00000168958	MFF	chr2	227352513	227352573	+	-0.244	2.61116e-11
ENSG00000139835	GRTP1	chr13	113355322	113355481	-	-0.244	0.00992203
ENSG00000198157	HMGN5	chrX	81119787	81119817	-	-0.244	0.0127405
ENSG00000247240	UBL7-AS1	chr15	74466035	74466130	+	-0.244	0.0404246
ENSG00000036549	AC118549.1	chr1	77639448	77639602	-	-0.246	0.00258422
ENSG00000214029	ZNF891	chr12	133128327	133128467	-	-0.246	0.00653812
ENSG00000094975	SUCO	chr1	172551511	172551626	+	-0.246	0.0457447
ENSG00000117620	SLC35A3	chr1	99974970	99975069	+	-0.247	0.0265123
ENSG00000115641	FHL2	chr2	105396646	105396697	-	-0.248	0.0233123
ENSG00000154358	OBSCN	chr1	228219323	228219599	+	-0.248	0.0457447
ENSG00000177873	ZNF619	chr3	40482199	40482349	+	-0.25	0.0304912
ENSG00000117298	ECE1	chr1	21279190	21279332	-	-0.251	0.00362698
ENSG00000177479	ARIH2	chr3	48945135	48945181	+	-0.251	0.0426441
ENSG00000089091	DZANK1	chr20	18451853	18451962	-	-0.252	0.00589083
ENSG00000144935	TRPC1	chr3	142780833	142781029	+	-0.252	0.0218382
ENSG00000070814	TCOF1	chr5	150383064	150383172	+	-0.253	0.0418673
ENSG00000185024	BRF1	chr14	105241264	105241414	-	-0.254	0.0219558
ENSG00000198131	ZNF544	chr19	58276322	58276429	+	-0.255	2.80499e-06
ENSG00000182389	CACNB4	chr2	151841667	151841739	-	-0.255	0.0164943
ENSG00000141551	CSNK1D	chr17	82245975	82246039	-	-0.256	3.32095e-07
ENSG00000228630	HOTAIR	chr12	53964230	53964283	-	-0.256	0.00948793
ENSG00000095951	HIVEP1	chr6	12119889	12125870	+	-0.256	0.0151197
ENSG00000177058	SLC38A9	chr5	55704321	55704434	-	-0.256	0.042103
ENSG00000136699	SMPD4	chr2	130161185	130161272	-	-0.257	1.23437e-12
ENSG00000214063	TSPAN4	chr11	847200	847300	+	-0.257	0.0404418
ENSG00000267080	ASB16-AS1	chr17	44178183	44178363	-	-0.257	0.0454303
ENSG00000162929	KIAA1841	chr2	61073457	61073551	+	-0.258	0.0123406
ENSG00000129116	PALLD	chr4	168877722	168878394	+	-0.258	0.0182086
ENSG00000163517	HDAC11	chr3	13501870	13501933	+	-0.258	0.0222213
ENSG00000138382	METTL5	chr2	169815476	169815528	-	-0.26	0
ENSG00000154582	ELOC	chr8	73969559	73969673	-	-0.26	0.00320476
ENSG00000047249	ATP6V1H	chr8	53811163	53811217	-	-0.261	0.00017409
ENSG00000120910	PPP3CC	chr8	22539468	22539498	+	-0.261	0.0105148
ENSG00000198860	TSEN15	chr1	184095030	184095092	+	-0.262	0.0134921
ENSG00000050426	LETMD1	chr12	51052091	51052207	+	-0.263	1.46407e-06
ENSG00000050130	JKAMP	chr14	59486680	59486804	+	-0.263	0.022857
ENSG00000115947	ORC4	chr2	147975901	147975975	-	-0.263	0.0386455
ENSG00000234456	MAGI2-AS3	chr7	79454885	79455007	+	-0.266	0.0241651
ENSG00000101868	POLA1	chrX	24725980	24726055	+	-0.267	1.98204e-05
ENSG00000172765	TMCC1	chr3	129857249	129857405	-	-0.268	0.00592534
ENSG00000106100	NOD1	chr7	30463608	30463698	-	-0.269	0.0353174
ENSG00000273345	AC104109.4	chr5	134308573	134308727	-	-0.27	0.00241746
ENSG00000122033	MTIF3	chr13	27449851	27449918	-	-0.271	0.0478108
ENSG00000144674	GOLGA4	chr3	37286013	37286061	+	-0.273	0.00333001
ENSG00000076043	REXO2	chr11	114445978	114446087	+	-0.274	9.63112e-05
ENSG00000166888	STAT6	chr12	57110076	57110110	-	-0.274	0.00342748
ENSG00000249395	CASC9	chr8	75276986	75277090	-	-0.275	0.00701008
ENSG00000148225	WDR31	chr9	113336287	113336440	-	-0.275	0.0118066
ENSG00000249915	PDCD6	chr5	304176	306754	+	-0.275	0.0422367
ENSG00000152503	TRIM36	chr5	115141278	115141374	-	-0.276	0.00414973
ENSG00000234456	MAGI2-AS3	chr7	79454865	79455007	+	-0.276	0.0241651
ENSG00000148120	C9orf3	chr9	94928424	94928531	+	-0.276	0.0388068
ENSG00000064225	ST3GAL6	chr3	98773919	98773983	+	-0.277	0.0172513
ENSG00000139116	KIF21A	chr12	39330241	39330262	-	-0.278	3.20423e-06
ENSG00000122417	ODF2L	chr1	86356443	86356602	-	-0.278	0.00473915
ENSG00000049246	PER3	chr1	7808892	7808998	+	-0.279	0.0125492
ENSG00000145725	PPIP5K2	chr5	103186319	103186439	+	-0.28	5.27418e-06
ENSG00000105426	PTPRS	chr19	5218786	5218798	-	-0.281	2.50412e-07
ENSG00000062716	VMP1	chr17	59737452	59737543	+	-0.281	7.82951e-05
ENSG00000197121	PGAP1	chr2	196922102	196922186	-	-0.281	0.00135798
ENSG00000214193	SH3D21	chr1	36308108	36308209	+	-0.281	0.0156878
ENSG00000122257	RBBP6	chr16	24567791	24567893	+	-0.281	0.0377514
ENSG00000213930	GALT	chr9	34647388	34647567	+	-0.282	0.00363393
ENSG00000153140	CETN3	chr5	90396492	90396564	-	-0.282	0.0253821
ENSG00000138778	CENPE	chr4	103163478	103163553	-	-0.282	0.0399385
ENSG00000196776	CD47	chr3	108051938	108051970	-	-0.284	3.55118e-10
ENSG00000183597	TANGO2	chr22	20053359	20053551	+	-0.284	0.0340271
ENSG00000150527	MIA2	chr14	39320927	39321056	+	-0.286	0.000103415
ENSG00000164830	OXR1	chr8	106737519	106737600	+	-0.287	0.0285803
ENSG00000134198	TSPAN2	chr1	115072904	115073007	-	-0.288	0.00136476
ENSG00000159082	SYNJ1	chr21	32642094	32642133	-	-0.288	0.0165833
ENSG00000131437	KIF3A	chr5	132706450	132706459	-	-0.289	0.000394516
ENSG00000125814	NAPB	chr20	23402992	23403072	-	-0.291	0.00207736
ENSG00000186230	ZNF749	chr19	57441884	57442011	+	-0.291	0.00709053
ENSG00000050130	JKAMP	chr14	59486730	59486804	+	-0.292	0.00463146
ENSG00000090975	PITPNM2	chr12	122989786	122989948	-	-0.292	0.00696355
ENSG00000179314	WSCD1	chr17	6110770	6110935	+	-0.293	0.0191774
ENSG00000267216	AC020915.1	chr19	58312165	58312462	+	-0.294	0
ENSG00000070778	AL162171.1	chr14	88547528	88547651	-	-0.294	0.00444301
ENSG00000084112	SSH1	chr12	108852637	108852678	-	-0.295	0.0192889
ENSG00000196498	NCOR2	chr12	124457105	124457162	-	-0.296	8.32222e-05
ENSG00000257433	AC004241.1	chr12	47717491	47717636	+	-0.296	0.00104317
ENSG00000175662	TOM1L2	chr17	17882704	17882863	-	-0.297	0.0229476
ENSG00000164627	KIF6	chr6	39346475	39346526	-	-0.297	0.0481906
ENSG00000104408	EIF3E	chr8	108242111	108242346	-	-0.298	0.0243956
ENSG00000163913	IFT122	chr3	129492140	129492194	+	-0.299	5.71238e-05
ENSG00000165102	HGSNAT	chr8	43173712	43173743	+	-0.299	0.0215003
ENSG00000198625	MDM4	chr1	204537429	204537497	+	-0.301	0.000240828
ENSG00000079156	OSBPL6	chr2	178324176	178324269	+	-0.303	0.0287467
ENSG00000135083	CCNJL	chr5	160280524	160280738	-	-0.303	0.0318258
ENSG00000235954	TTC28-AS1	chr22	27935150	27935230	+	-0.304	0.0176544
ENSG00000163374	YY1AP1	chr1	155688070	155688201	-	-0.305	1.44374e-07
ENSG00000066933	MYO9A	chr15	71892964	71893177	-	-0.305	0.000849766
ENSG00000213930	GALT	chr9	34647474	34647567	+	-0.305	0.00453185
ENSG00000107758	PPP3CB	chr10	73439871	73439901	-	-0.305	0.00580821
ENSG00000260807	AC009041.2	chr16	979600	979763	-	-0.305	0.0393933
ENSG00000064692	SNCAIP	chr5	122431968	122432082	+	-0.306	0.0429485
ENSG00000184640	SEPT9	chr17	77307140	77307197	+	-0.307	0.00188699
ENSG00000188825	LINC00910	chr17	43379122	43379262	-	-0.307	0.0369991
ENSG00000171848	RRM2	chr2	10142254	10142375	+	-0.309	0.0194509
ENSG00000172775	FAM192A	chr16	57178501	57178852	-	-0.309	0.0234972
ENSG00000074416	MGLL	chr3	127710575	127710665	-	-0.309	0.034733
ENSG00000174099	MSRB3	chr12	65308528	65308655	+	-0.31	0.0172645
ENSG00000196712	NF1	chr17	31252937	31253000	+	-0.31	0.0385371
ENSG00000146856	AGBL3	chr7	134989249	134989310	+	-0.311	0.0101106
ENSG00000036549	AC118549.1	chr1	77641383	77641446	-	-0.312	0.00135056
ENSG00000108001	EBF3	chr10	129957257	129957326	-	-0.312	0.00146413
ENSG00000139496	NUP58	chr13	25309246	25309282	+	-0.313	9.13752e-10
ENSG00000051825	MPHOSPH9	chr12	123227545	123227616	-	-0.314	0.0175443
ENSG00000064042	LIMCH1	chr4	41638931	41638967	+	-0.315	0.00097362
ENSG00000189180	ZNF33A	chr10	38054374	38054511	+	-0.317	0.00757541
ENSG00000023909	GCLM	chr1	93904522	93904588	-	-0.317	0.0082043
ENSG00000155329	ZCCHC10	chr5	133000131	133000201	-	-0.318	0.0490414
ENSG00000185133	INPP5J	chr22	31126920	31127037	+	-0.319	0.00761624
ENSG00000113108	APBB3	chr5	140561843	140561995	-	-0.319	0.0199042
ENSG00000196924	FLNA	chrX	154357250	154357274	-	-0.32	0
ENSG00000050130	JKAMP	chr14	59484989	59485116	+	-0.322	0.00114479
ENSG00000203791	EEF1AKMT2	chr10	124789038	124789157	-	-0.322	0.0212731
ENSG00000140398	NEIL1	chr15	75348420	75348646	+	-0.322	0.0236982
ENSG00000162373	BEND5	chr1	48742622	48742771	-	-0.322	0.036043
ENSG00000143498	TAF1A	chr1	222579758	222579872	-	-0.327	4.26448e-05
ENSG00000124191	TOX2	chr20	44064776	44064857	+	-0.327	0.0396247
ENSG00000120093	HOXB3	chr17	48575042	48575208	-	-0.328	1.82314e-05
ENSG00000207751	AP000553.1	chr22	21653341	21653466	+	-0.328	0.0149509
ENSG00000163053	SLC16A14	chr2	230049760	230049904	-	-0.328	0.015984
ENSG00000123200	ZC3H13	chr13	46051931	46051989	-	-0.329	0.016448
ENSG00000113742	CPEB4	chr5	173932449	173932500	+	-0.329	0.0298609
ENSG00000081760	AACS	chr12	125124704	125125024	+	-0.331	0.000356529
ENSG00000198105	ZNF248	chr10	37831231	37831312	-	-0.331	0.0191325
ENSG00000142396	ERVK3-1	chr19	58312196	58312462	+	-0.332	0
ENSG00000138641	HERC3	chr4	88676217	88676241	+	-0.332	0.0312155
ENSG00000130508	PXDN	chr2	1687631	1687703	-	-0.333	9.21253e-05
ENSG00000079387	SENP1	chr12	48101468	48101516	-	-0.333	0.0347897
ENSG00000110841	PPFIBP1	chr12	27677063	27677096	+	-0.334	0.000248184
ENSG00000185133	INPP5J	chr22	31124844	31124906	+	-0.334	0.0099797
ENSG00000131263	RLIM	chrX	74612581	74612643	-	-0.334	0.0243025
ENSG00000156374	PCGF6	chr10	103345023	103345132	-	-0.335	0.000351774
ENSG00000108175	ZMIZ1	chr10	79162052	79162133	+	-0.335	0.00174341
ENSG00000107290	SETX	chr9	132269402	132269489	-	-0.336	0.000411737
ENSG00000173715	C11orf80	chr11	66801030	66801161	+	-0.336	0.0074417
ENSG00000217930	PAM16	chr16	4343482	4343594	-	-0.338	0.004756
ENSG00000166130	IKBIP	chr12	98634295	98634413	-	-0.339	6.52372e-07
ENSG00000073711	PPP2R3A	chr3	136001058	136003493	+	-0.339	0.000770314
ENSG00000086666	ZFAND6	chr15	80098415	80098578	+	-0.339	0.0172314
ENSG00000162572	SCNN1D	chr1	1285570	1285664	+	-0.34	0.00023761
ENSG00000131791	PRKAB2	chr1	147166845	147166939	-	-0.342	0.0113844
ENSG00000214050	FBXO16	chr8	28473771	28473807	-	-0.344	0.00700527
ENSG00000197050	ZNF420	chr19	37080344	37080388	+	-0.345	0.0320197
ENSG00000169499	PLEKHA2	chr8	38917906	38918070	+	-0.345	0.0375747
ENSG00000273155	AC092587.1	chr2	99156300	99156426	+	-0.346	0.0275901
ENSG00000162148	PPP1R32	chr11	61486343	61486403	+	-0.347	0.00573319
ENSG00000118579	MED28	chr4	17625655	17625845	+	-0.348	0.00163699
ENSG00000226009	KCNIP2-AS1	chr10	101827859	101827939	+	-0.348	0.00535839
ENSG00000219626	FAM228B	chr2	24135118	24135187	+	-0.348	0.0271756
ENSG00000144935	TRPC1	chr3	142777631	142777763	+	-0.349	0.0250309
ENSG00000103148	NPRL3	chr16	119125	119255	-	-0.351	0.00180947
ENSG00000203995	ZYG11A	chr1	52877681	52877843	+	-0.351	0.0265614
ENSG00000263155	MYZAP	chr15	57661449	57661533	+	-0.351	0.0285977
ENSG00000111785	RIC8B	chr12	106783996	106784044	+	-0.352	0.00135798
ENSG00000116473	RAP1A	chr1	111627469	111627563	+	-0.353	0.0144833
ENSG00000115307	AUP1	chr2	74528416	74528489	-	-0.354	0.0281561
ENSG00000148660	CAMK2G	chr10	73825320	73825347	-	-0.357	0.00299875
ENSG00000172775	FAM192A	chr16	57178709	57178852	-	-0.357	0.0220753
ENSG00000111237	VPS29	chr12	110498819	110498859	-	-0.357	0.0498143
ENSG00000213625	LEPROT	chr1	65429861	65430048	+	-0.358	0.000272512
ENSG00000147251	DOCK11	chrX	118616201	118616240	+	-0.359	5.19532e-05
ENSG00000229180	AC006001.3	chr7	66588511	66588580	-	-0.359	0.0297716
ENSG00000144357	UBR3	chr2	169877493	169877637	+	-0.361	0.000282362
ENSG00000134198	TSPAN2	chr1	115062134	115062232	-	-0.361	0.000514625
ENSG00000196378	ZNF34	chr8	144777457	144777577	-	-0.361	0.00310696
ENSG00000064012	CASP8	chr2	201272897	201272942	+	-0.361	0.00831061
ENSG00000102893	PHKB	chr16	47463881	47463993	+	-0.361	0.0191819
ENSG00000135083	CCNJL	chr5	160280524	160280948	-	-0.363	0.0298387
ENSG00000065717	TLE2	chr19	3017839	3017859	-	-0.366	0.0170945
ENSG00000247151	CSTF3-DT	chr11	33188769	33188850	+	-0.366	0.0484685
ENSG00000106100	NOD1	chr7	30433095	30433179	-	-0.367	0.0313056
ENSG00000139531	SUOX	chr12	55997614	55997723	+	-0.37	0.0143851
ENSG00000237517	DGCR5	chr22	18989416	18989465	+	-0.373	0.0289309
ENSG00000172775	FAM192A	chr16	57178501	57178852	-	-0.374	0.0268848
ENSG00000135749	PCNX2	chr1	233227225	233227371	-	-0.377	4.19713e-07
ENSG00000213625	LEPROT	chr1	65429930	65430048	+	-0.379	2.44774e-05
ENSG00000258539	AC068896.1	chr10	124789042	124789157	-	-0.379	0.00840852
ENSG00000150527	MIA2	chr14	39276933	39276955	+	-0.379	0.0149157
ENSG00000142396	ERVK3-1	chr19	58312027	58312462	+	-0.381	0
ENSG00000122507	BBS9	chr7	33352858	33352873	+	-0.382	0.000260995
ENSG00000168014	C2CD3	chr11	74161398	74161556	-	-0.382	0.000420846
ENSG00000143248	RGS5	chr1	163306232	163306329	-	-0.385	0.00058203
ENSG00000073060	SCARB1	chr12	124782682	124782811	-	-0.386	0
ENSG00000150471	ADGRL3	chr4	61730621	61730636	+	-0.386	0.00186416
ENSG00000166323	C11orf65	chr11	108406762	108406963	-	-0.386	0.0110762
ENSG00000058804	NDC1	chr1	53789132	53789196	-	-0.386	0.0223562
ENSG00000173598	NUDT4	chr12	93380987	93381031	+	-0.387	0.0335502
ENSG00000095951	HIVEP1	chr6	12119889	12119934	+	-0.388	0.00420727
ENSG00000256061	DNAAF4	chr15	55432496	55432602	-	-0.389	0.00580821
ENSG00000283886	BX664615.2	chr9	39863832	39863942	-	-0.389	0.0120542
ENSG00000081760	AACS	chr12	125124704	125124769	+	-0.39	0.00016564
ENSG00000283761	AC118553.2	chr1	100043072	100043229	+	-0.392	0.0228253
ENSG00000183597	TANGO2	chr22	20055942	20056013	+	-0.394	0.000293215
ENSG00000206149	HERC2P9	chr15	28655494	28655691	+	-0.401	0.0215504
ENSG00000146856	AGBL3	chr7	134993492	134993678	+	-0.402	0.0328373
ENSG00000189144	ZNF573	chr19	37773660	37773751	-	-0.403	0.000240828
ENSG00000174197	MGA	chr15	41740052	41740203	+	-0.403	0.041473
ENSG00000143498	TAF1A	chr1	222579758	222579890	-	-0.406	2.80023e-05
ENSG00000183597	TANGO2	chr22	20061529	20061683	+	-0.406	5.0714e-05
ENSG00000153094	BCL2L11	chr2	111153779	111153904	+	-0.408	0.0427445
ENSG00000155329	ZCCHC10	chr5	133000131	133000173	-	-0.411	4.98326e-05
ENSG00000185219	ZNF445	chr3	44458243	44458364	-	-0.411	0.0347371
ENSG00000111837	MAK	chr6	10770110	10770230	-	-0.413	0.0379778
ENSG00000157657	ZNF618	chr9	114016112	114016172	+	-0.414	0.00337185
ENSG00000080947	CROCCP3	chr1	16484822	16484906	-	-0.418	0.00167039
ENSG00000123415	SMUG1	chr12	54165373	54165478	-	-0.418	0.0257978
ENSG00000177459	ERICH5	chr8	98089075	98090029	+	-0.419	0.000449219
ENSG00000165240	ATP7A	chrX	77974744	77974808	+	-0.423	0.0281561
ENSG00000103148	NPRL3	chr16	130521	130591	-	-0.427	0.00186416
ENSG00000143164	DCAF6	chr1	168019544	168019667	+	-0.429	0.0207778
ENSG00000196531	NACA	chr12	56719725	56721459	-	-0.43	0.0293748
ENSG00000120948	TARDBP	chr1	11024301	11024335	+	-0.431	0.00142081
ENSG00000134909	ARHGAP32	chr11	129123887	129123929	-	-0.435	0.0176552
ENSG00000215126	CBWD6	chr9	41161600	41161723	-	-0.435	0.0276916
ENSG00000163093	BBS5	chr2	169497626	169497689	+	-0.436	0.00175336
ENSG00000160613	PCSK7	chr11	117207066	117207160	-	-0.436	0.00348902
ENSG00000072736	NFATC3	chr16	68214328	68214432	+	-0.437	0.0137874
ENSG00000131876	SNRPA1	chr15	101291961	101292040	-	-0.438	0.000125143
ENSG00000149346	SLX4IP	chr20	10458175	10458231	+	-0.439	0.00857624
ENSG00000123349	PFDN5	chr12	53296453	53296551	+	-0.441	0.041094
ENSG00000115760	BIRC6	chr2	32435495	32435585	+	-0.442	0.00867461
ENSG00000135250	SRPK2	chr7	105268805	105268869	-	-0.443	0.0331014
ENSG00000143164	DCAF6	chr1	168022987	168023047	+	-0.443	0.0333885
ENSG00000105559	PLEKHA4	chr19	48857421	48857496	-	-0.445	0.00123952
ENSG00000124615	MOCS1	chr6	39927183	39927455	-	-0.446	0.000159394
ENSG00000111907	TPD52L1	chr6	125253716	125253755	+	-0.446	0.00056845
ENSG00000143498	TAF1A	chr1	222579758	222579825	-	-0.447	0.000119137
ENSG00000105176	URI1	chr19	29971192	29971227	+	-0.447	0.00718465
ENSG00000114770	ABCC5	chr3	183985303	183985455	-	-0.448	0.000252699
ENSG00000128487	SPECC1	chr17	20057676	20057817	+	-0.45	0.0377247
ENSG00000178440	LINC00843	chr10	49981188	49981281	+	-0.454	0.0354942
ENSG00000121903	ZSCAN20	chr1	33489114	33489191	+	-0.455	0.00933747
ENSG00000138376	BARD1	chr2	214792296	214792445	-	-0.456	0.000322971
ENSG00000160323	ADAMTS13	chr9	133443375	133443561	+	-0.457	0.0390408
ENSG00000130165	ELOF1	chr19	11555173	11555253	-	-0.458	0.000910421
ENSG00000008277	ADAM22	chr7	88171543	88171561	+	-0.461	0.00288748
ENSG00000174306	ZHX3	chr20	41201285	41201384	-	-0.464	0.00880311
ENSG00000213079	SCAF8	chr6	154741955	154742018	+	-0.464	0.0421971
ENSG00000105668	UPK1A	chr19	35675839	35676019	+	-0.466	0.00911257
ENSG00000185164	NOMO2	chr16	18528012	18528071	-	-0.468	0.0218383
ENSG00000114670	NEK11	chr3	131273477	131273574	+	-0.468	0.023384
ENSG00000121417	ZNF211	chr19	57634022	57634061	+	-0.47	0.0126016
ENSG00000174306	ZHX3	chr20	41267462	41267612	-	-0.471	0.0029182
ENSG00000205464	ATP6AP1L	chr5	82295492	82295544	+	-0.471	0.0226428
ENSG00000236859	NIFK-AS1	chr2	121705767	121705907	+	-0.477	0.000567413
ENSG00000150687	PRSS23	chr11	86950355	86950499	+	-0.477	0.0346296
ENSG00000121310	ECHDC2	chr1	52905033	52906611	-	-0.479	0.0293927
ENSG00000243970	PPIEL	chr1	39548669	39548746	-	-0.481	0.0120117
ENSG00000143951	WDPCP	chr2	63486541	63486586	-	-0.482	0.000887976
ENSG00000143994	ABHD1	chr2	27129315	27129361	+	-0.482	0.0111698
ENSG00000177189	RPS6KA3	chrX	20241592	20241686	-	-0.485	0.00199937
ENSG00000162613	FUBP1	chr1	77947452	77947552	-	-0.486	1.49646e-05
ENSG00000143248	RGS5	chr1	163308543	163308631	-	-0.489	0.0117927
ENSG00000065665	SEC61A2	chr10	12167752	12167893	+	-0.489	0.025609
ENSG00000106100	NOD1	chr7	30433095	30433179	-	-0.49	0.008564
ENSG00000129596	CDO1	chr5	115809621	115809697	-	-0.491	7.1687e-05
ENSG00000124570	SERPINB6	chr6	2968778	2969102	-	-0.496	0.00473915
ENSG00000251322	SHANK3	chr22	50697563	50697715	+	-0.497	0.049633
ENSG00000140009	ESR2	chr14	64249545	64249679	-	-0.5	0.00570044
ENSG00000134824	FADS2	chr11	61821380	61821468	+	-0.5	0.00961845
ENSG00000226124	FTCDNL1	chr2	199844379	199844532	-	-0.5	0.0148899
ENSG00000165209	STRBP	chr9	123115763	123115883	-	-0.5	0.0209308
ENSG00000151164	RAD9B	chr12	110530524	110530633	+	-0.5	0.0236982
ENSG00000245888	NSMCE1-DT	chr16	27269670	27269805	+	-0.5	0.0261276
ENSG00000175274	TP53I11	chr11	44941002	44941077	-	-0.5	0.0359091
ENSG00000114770	ABCC5	chr3	183985303	183985378	-	-0.501	0.000700122
ENSG00000196172	ZNF681	chr19	23754822	23754897	-	-0.505	0.0211269
ENSG00000251669	FAM86EP	chr4	3948089	3948220	-	-0.509	0.041793
ENSG00000115998	C2orf42	chr2	70165091	70165192	-	-0.51	0.00129343
ENSG00000173517	PEAK1	chr15	77283882	77284030	-	-0.511	0.00135056
ENSG00000055917	PUM2	chr2	20332966	20333063	-	-0.526	0.00824006
ENSG00000235954	TTC28-AS1	chr22	27935150	27935230	+	-0.531	9.84503e-05
ENSG00000175063	UBE2C	chr20	45815389	45815540	+	-0.531	0.0111645
ENSG00000183137	CEP57L1	chr6	109129303	109129492	+	-0.531	0.0150708
ENSG00000107798	LIPA	chr10	89314542	89314659	-	-0.535	0.0348086
ENSG00000169609	C15orf40	chr15	82991931	82992046	-	-0.539	7.91976e-05
ENSG00000162620	LRRIQ3	chr1	74155732	74155866	-	-0.547	0.000259396
ENSG00000285399	AC104162.2	chr3	63864897	63864999	+	-0.548	0.00503365
ENSG00000229956	ZRANB2-AS2	chr1	71223056	71223114	+	-0.549	0.00539683
ENSG00000183597	TANGO2	chr22	20053436	20053551	+	-0.553	5.61967e-06
ENSG00000162613	FUBP1	chr1	77947452	77947547	-	-0.553	2.35568e-05
ENSG00000139531	SUOX	chr12	55999332	55999458	+	-0.553	0.0010847
ENSG00000139531	SUOX	chr12	56001308	56001472	+	-0.555	0.0130783
ENSG00000229956	ZRANB2-AS2	chr1	71093132	71093251	+	-0.558	0.0331563
ENSG00000079101	CLUL1	chr18	613158	613281	+	-0.558	0.0497052
ENSG00000076513	ANKRD13A	chr12	110021107	110021301	+	-0.575	4.32123e-05
ENSG00000120915	EPHX2	chr8	27516319	27516398	+	-0.576	1.24459e-05
ENSG00000005889	ZFX	chrX	24161714	24161842	+	-0.576	0.00100631
ENSG00000108021	TASOR2	chr10	5712822	5712918	+	-0.581	5.2847e-06
ENSG00000131943	C19orf12	chr19	29708253	29708423	-	-0.581	0.00213989
ENSG00000204642	HLA-F	chr6	29725992	29726043	+	-0.581	0.0366375
ENSG00000178980	SELENOW	chr19	47780863	47780917	+	-0.583	0.000144083
ENSG00000261740	BOLA2-SMG1P6	chr16	29452108	29454113	-	-0.589	0.0263677
ENSG00000124788	ATXN1	chr6	16753232	16753347	-	-0.591	0.00118324
ENSG00000232160	RAP2C-AS1	chrX	132239619	132239711	+	-0.593	0.000369961
ENSG00000146021	KLHL3	chr5	137637293	137637395	-	-0.6	0.00693187
ENSG00000163138	PACRGL	chr4	20701757	20701884	+	-0.613	0.000247196
ENSG00000169684	CHRNA5	chr15	78586644	78586689	+	-0.615	0.00792838
ENSG00000143933	CALM2	chr2	47172413	47172459	-	-0.617	0.00146155
ENSG00000129535	NRL	chr14	24084519	24084745	-	-0.619	0.00907521
ENSG00000116675	DNAJC6	chr1	65345610	65345723	+	-0.621	0.00221929
ENSG00000196172	ZNF681	chr19	23754822	23754918	-	-0.622	0.0012588
ENSG00000163485	ADORA1	chr1	203128277	203128432	+	-0.627	0.00424281
ENSG00000116830	TTF2	chr1	117098205	117098238	+	-0.631	0.00242324
ENSG00000023516	AKAP11	chr13	42285985	42286035	+	-0.64	0.000293215
ENSG00000160766	GBAP1	chr1	155218387	155218479	-	-0.644	0.0166531
ENSG00000136052	SLC41A2	chr12	104895273	104895345	-	-0.646	0.0260276
ENSG00000204271	SPIN3	chrX	56979297	56979422	-	-0.649	0.000796218
ENSG00000160799	CCDC12	chr3	46976937	46977040	-	-0.651	3.91884e-05
ENSG00000075651	PLD1	chr3	171789645	171789701	-	-0.651	0.0369445
ENSG00000197713	RPE	chr2	210018152	210018221	+	-0.652	0.0131976
ENSG00000167699	GLOD4	chr17	778621	778661	-	-0.679	0.00136473
ENSG00000132821	VSTM2L	chr20	37933538	37933589	+	-0.679	0.0231219
ENSG00000107566	ERLIN1	chr10	100167347	100167406	-	-0.686	0.019115
ENSG00000245534	RORA-AS1	chr15	60510407	60510533	+	-0.687	3.46634e-05
ENSG00000267284	AC022031.2	chr18	55786585	55786656	+	-0.691	0.0056575
ENSG00000175354	PTPN2	chr18	12821335	12821425	-	-0.696	0.000363507
ENSG00000119943	PYROXD2	chr10	98414731	98414834	-	-0.702	0.000743935
ENSG00000235194	PPP1R3E	chr14	23298491	23298547	-	-0.703	0.00127825
ENSG00000197168	NEK5	chr13	52112267	52112365	-	-0.718	0.00141745
ENSG00000147996	CBWD5	chr9	65731629	65731698	+	-0.731	0.0101542
ENSG00000163138	PACRGL	chr4	20718815	20718976	+	-0.732	0.000110086
ENSG00000101298	SNPH	chr20	1295775	1296421	+	-0.734	0.00424531
ENSG00000173698	ADGRG2	chrX	19033612	19033654	-	-0.742	0.0107871
ENSG00000244968	LIFR-AS1	chr5	38646631	38646714	+	-0.744	0.0208139
ENSG00000008394	MGST1	chr12	16367324	16367465	+	-0.745	1.40522e-05
ENSG00000172264	MACROD2	chr20	16044570	16044639	+	-0.75	3.48153e-05
ENSG00000245534	RORA-AS1	chr15	60519965	60520269	+	-0.754	3.20236e-05
ENSG00000224592	AL139158.2	chr1	38102416	38102496	+	-0.77	6.69916e-06
ENSG00000213930	GALT	chr9	34647540	34647567	+	-0.788	2.30714e-06
ENSG00000151612	ZNF827	chr4	145763089	145763122	-	-0.79	0.00594292
ENSG00000135549	PKIB	chr6	122482146	122482266	+	-0.794	2.96521e-07
ENSG00000118298	CA14	chr1	150263793	150263878	+	-0.801	3.59845e-05
ENSG00000111237	VPS29	chr12	110498819	110498859	-	-0.802	3.93268e-05
ENSG00000134897	BIVM	chr13	102801690	102801767	+	-0.802	5.10134e-05
ENSG00000197619	ZNF615	chr19	52000357	52000378	-	-0.805	0.000119137
ENSG00000224592	AL139158.2	chr1	38102423	38102496	+	-0.806	2.00688e-06
ENSG00000235590	GNAS-AS1	chr20	58848878	58848917	-	-0.82	9.1079e-06
ENSG00000163864	NMNAT3	chr3	139573597	139573680	-	-0.836	1.27163e-05
ENSG00000175354	PTPN2	chr18	12821335	12821425	-	-0.836	3.67389e-05
ENSG00000169118	CSNK1G1	chr15	64188374	64188485	-	-0.857	1.45257e-09
ENSG00000100427	MLC1	chr22	50064033	50064198	-	-0.857	7.30249e-06
ENSG00000226819	MEIS1-AS3	chr2	66431819	66431838	-	-0.858	0.000777074
ENSG00000143951	WDPCP	chr2	63571374	63571626	-	-0.861	5.8249e-09
ENSG00000285219	AL591485.1	chr6	8788821	8788946	+	-0.863	0.00639252
ENSG00000285184	AC244033.2	chr1	150054508	150054640	-	-0.867	5.63368e-05
ENSG00000100106	TRIOBP	chr22	37740894	37741032	+	-0.87	5.10248e-05
ENSG00000285219	AL591485.1	chr6	8788821	8788964	+	-0.872	0.0051971
ENSG00000156500	FAM122C	chrX	134847882	134847971	+	-0.907	1.24113e-06
ENSG00000156500	FAM122C	chrX	134852799	134852896	+	-0.91	1.02258e-06
ENSG00000124570	SERPINB6	chr6	2966399	2966590	-	-0.921	3.31565e-06
ENSG00000237491	AL669831.5	chr1	804775	804966	+	-0.93	1.35284e-08
ENSG00000229956	ZRANB2-AS2	chr1	71093132	71093251	+	-0.943	6.80825e-07
ENSG00000273345	AC104109.4	chr5	134312291	134312380	-	-0.958	9.82069e-08
ENSG00000081721	DUSP12	chr1	161751131	161751377	+	-0.964	2.68572e-07
ENSG00000245017	LINC02453	chr12	98502582	98502612	-	-1	1.20354e-07
ENSG00000229956	ZRANB2-AS2	chr1	71365037	71365199	+	-1	1.11603e-06
ENSG00000117620	SLC35A3	chr1	100009287	100009323	+	-1	1.66279e-06
ENSG00000114745	GORASP1	chr3	39101509	39101570	-	-1	3.5388e-06
ENSG00000105426	PTPRS	chr19	5262963	5262972	-	-1	6.003e-06
